# Supplementary material for: A preclinical model of peripheral T‐cell lymphoma GATA3 reveals DNA damage response pathway vulnerability
Source: EMBO Mol Med. 2022 May 5;14(6):e15816. doi: 10.15252/emmm.202215816 (PMC9174882; doi:10.15252/emmm.202215816)
Supplement: Supplementary file 2 — Dataset EV1 [file EMMM-14-e15816-s001.xlsx]

## Sheet: Legend
Dataset EV1.
Differential gene expression in murine T-cell lymphoma-infiltrated versus wildtype C57bl6J spleens and in purified T-cell lymphoma cells versus wildtype CD4+ T-cells isolated from C57bl6J mice.

## Sheet: mPTCL_vs_C57bl6_Spleen
Name	Description	Fold Change	Log Fold Change	p-Value	p-Adj	Average Log2 Expression	Cluster	Spleen_Control_21_MsN8	Spleen_mPTCL_21_Ms14	Spleen_Control_21_MsN7	Spleen_mPTCL_21_Ms6	Spleen_mPTCL_21_Ms5	Spleen_Control_21_MsN6	Spleen_mPTCL_21_Ms4	Spleen_Control_21_MsN5	Spleen_mPTCL_21_Ms9	Spleen_Control_21_MsN4	Spleen_mPTCL_21_Ms20	Spleen_Control_21_MsN3	Gene ID	Alias
Gnai3	guanine nucleotide binding protein (G protein), alpha inhibiting 3	3.05047	1.60903	6.01e-11	1.05e-08	12.9743		12.066	13.6571	12.121	13.8284	13.6061	12.1657	13.9113	12.2201	13.9255	12.2099	13.7445	12.236	14679	AI158965, AW537698, GALPHAI3, GNAI-3
Cdc45	cell division cycle 45	4.08153	2.02911	1.4e-06	1.67e-05	10.1347		8.69945	11.3393	9.54796	11.0577	11.1036	9.2913	11.1271	9.24595	11.0025	8.34294	11.265	9.59299	12544	CDC45L
Scml2	sex comb on midleg-like 2 (Drosophila)	-3.20595	-1.68075	0.003863	0.016225	4.8163		4.16847	3.83301	5.6709	3.26367	4.57424	5.59767	4.79208	6.38781	4.08476	5.2498	3.30772	6.86534	107815	4932420G07RIK
Cav2	caveolin 2	-2.73566	-1.45189	3.48e-07	5.34e-06	8.309		9.13519	7.42833	8.70937	7.14867	7.80424	9.06669	7.68467	9.09329	7.84472	9.2303	7.58791	8.97508	12390	AI447843
Cox5a	cytochrome c oxidase subunit Va	2.15823	1.10985	7.2e-09	2.73e-07	11.9837		11.5237	12.6036	11.6182	12.483	12.6357	11.492	12.388	11.311	12.571	11.2701	12.5506	11.358	12858	AA959768, CCOX
Wnt9a	wingless-type MMTV integration site family, member 9A	-3.09127	-1.6282	0.003046	0.013118	2.7121		3.55157	1.01387	4.7656	1.05348	1.9459	2.73244	2.26754	2.63821	2.66054	3.77345	2.44652	3.69576	216795	WNT14
Axin2	axin2	9.82597	3.2966	1.78e-12	1.29e-09	10.3052		8.68386	12.0883	8.71781	12.1443	11.8615	8.75978	11.789	8.39737	11.7569	8.70837	12.0812	8.67442	12006	AXI1, AXIL, CONDUCTIN
Slc22a18	solute carrier family 22 (organic cation transporter), member 18	-2.63213	-1.39623	0.011937	0.044309	4.2769		5.33366	3.02419	4.96787	3.90514	4.884	4.41447	3.10936	5.41969	4.56203	4.96461	1.98817	4.75	18400	AW260131, BWR1A, BWSCR1A, HET, ITM, IMPT1, ORCTL2, SLC22A1L, TSSC5, P45-BWR1A
Sdhd	succinate dehydrogenase complex, subunit D, integral membrane protein	2.05721	1.04069	1.24e-09	7.59e-08	11.9123		11.2174	12.4497	11.5426	12.3172	12.5084	11.4314	12.4453	11.4039	12.4393	11.315	12.4359	11.4415	66925	3110001M13RIK, AVLL5809, C78570, PRO19626
Fgf23	fibroblast growth factor 23	8.94629	3.16129	0.000322	0.00179	3.8467		2.85927	5.75502	2.75093	5.83105	4.39022	0	4.23292	1.85311	6.33701	3.13748	6.01787	2.99556	64654	-
Ccnd2	cyclin D2	3.06979	1.61814	5.74e-10	4.48e-08	13.5736		12.7833	14.4642	12.9241	14.6241	14.3077	12.731	14.1665	12.6563	14.3176	12.8168	14.4158	12.6755	12444	2600016F06RIK, AI256817, BF642806, C86853, VIN-1, VIN1, CD2
Th	tyrosine hydroxylase	-3.44406	-1.78411	0.006536	0.026003	1.5593		1.47901	1.60343	3.54154	0	2.40031	2.13339	0	2.42079	0	3.13748	0	1.9962	21823	-
Scnn1g	sodium channel, nonvoltage-gated 1 gamma	-2.57482	-1.36447	0.006976	0.027546	0.901		0	0	1.78925	0	0	1.70413	0	1.45515	0	2.55457	1.31247	1.9962	20278	[G]ENAC
Drp2	dystrophin related protein 2	2.6333	1.39687	6.87e-05	0.00046	5.7254		5.23439	6.58191	5.27293	5.93615	6.38768	5.29981	6.62817	4.71463	6.16039	4.28723	6.84852	5.3526	13497	AW495265, DRP-2
Tspan32	tetraspanin 32	-2.16989	-1.11762	1.01e-08	3.49e-07	11.4797		12.0331	10.9738	12.0804	10.864	10.7068	11.9463	10.8222	11.9954	11.0331	12.0109	11.1254	12.1649	27027	AW208513, ART-1, BB235973, D7WSU37E, PHEMX, TSSC6
Lhx2	LIM homeobox protein 2	38.7491	5.27609	1.72e-10	2.03e-08	5.6294		3.55157	8.09897	3.54154	8.50562	8.13955	3.15447	8.36791	2.82711	8.27481	2.29276	8.21787	2.58074	16870	LH2A, LH-2, LIM2, AP, APTEROUS
Clec2g	C-type lectin domain family 2, member g	-2.49261	-1.31766	0.000363	0.001989	4.4899		4.70188	4.34817	4.7215	3.4168	3.93205	6.05509	3.90577	5.55947	3.69779	5.052	3.68586	4.80246	70809	4632413B12RIK, CLR-C, CLR-D, CLRC, CLRD, CLRX, DDV10, OCILRP1
Hddc2	HD domain containing 2	2.06004	1.04267	1.81e-09	1.01e-07	9.2653		8.68699	9.82362	8.81281	9.79492	9.804	8.52347	9.75778	8.82063	9.68771	8.84004	9.8515	8.77958	69692	2310057G13RIK
Cdh1	cadherin 1	-3.20659	-1.68104	2.09e-05	0.000165	6.1555		6.75828	5.19678	7.44777	4.90877	5.58709	7.0442	5.2433	6.38781	5.35475	6.62203	5.59923	7.71605	12550	AA960649, E-CAD, ECAD, L-CAM, UVO, UM
Cdh4	cadherin 4	-2.1078	-1.07574	5.22e-05	0.000363	7.0472		7.93666	6.27518	7.54585	6.29348	6.3629	7.58367	7.0442	7.31749	6.2131	7.60026	6.86698	7.52634	12561	AW120700, R-CADH, R-CADHERIN, RCAD
Alox12	arachidonate 12-lipoxygenase	-3.07827	-1.62212	4.09e-05	0.000293	8.9136		9.58135	7.40249	9.67911	7.47075	8.3747	9.8207	8.58888	9.4591	8.69641	9.74157	8.08229	10.0664	11684	9930022G08RIK, ALOX12P, P-12LO
Arvcf	armadillo repeat gene deleted in velo-cardio-facial syndrome	-4.28644	-2.09978	8.11e-10	5.67e-08	9.6679		10.7382	8.7891	10.5126	8.59661	8.94575	10.8555	8.45935	10.7031	8.49831	10.8711	8.41887	10.6261	11877	-
Mx1	MX dynamin-like GTPase 1	-2.15163	-1.10543	3.64e-05	0.000266	9.5884		9.89073	9.43058	10.3762	8.51837	9.28946	9.92325	8.88505	10.4007	8.92293	10.2442	9.16786	10.0117	17857	AI893580, MX, MX-1
Cttnbp2	cortactin binding protein 2	-3.25304	-1.70179	0.000496	0.002616	6.1624		7.40115	6.56648	6.8224	4.95953	5.19613	7.43156	4.41594	6.58393	5.86342	7.05118	4.86738	6.78939	30785	3010022N24RIK, 4732477G22RIK, 6430526E05, 9130022E09RIK, AU040881, CORTBP2, ORF4, MKIAA1758
Pparg	peroxisome proliferator activated receptor gamma	-2.22245	-1.15215	0.000315	0.001759	7.9619		8.18725	6.67119	8.30484	6.91149	7.75746	8.8223	7.69356	8.80386	7.78504	8.52579	7.49604	8.58366	19016	NR1C3, PPAR-GAMMA, PPAR-GAMMA2, PPARGAMMA, PPARGAMMA2
Sox9	SRY (sex determining region Y)-box 9	-5.04939	-2.33611	2.86e-07	4.56e-06	4.589		5.88499	3.19449	6.45601	3.09232	3.45743	5.34058	3.90577	5.55947	3.36664	5.42372	3.50914	5.87766	20682	2010306G03RIK, AV220920, MKIAA4243
Hnrnpd	heterogeneous nuclear ribonucleoprotein D	2.2768	1.18701	2.35e-09	1.23e-07	13.1825		12.4839	13.8455	12.6873	13.7018	13.8008	12.7437	13.8264	12.5474	13.6502	12.3983	13.8315	12.6735	11991	AUF1, HNRPD
Gm2a	GM2 ganglioside activator protein	-2.12774	-1.08932	1.57e-09	9.1e-08	12.9751		13.5754	12.3658	13.4546	12.3724	12.4899	13.582	12.5658	13.4866	12.5252	13.6006	12.2638	13.4196	14667	AA408702, AW215435, GM2-AP, SAP-3
Sema4f	sema domain, immunoglobulin domain (Ig), TM domain, and short cytoplasmic domain	4.25857	2.09037	6.77e-10	5.02e-08	9.0533		8.03334	10.0374	8.05684	10.335	10.1099	8.14614	9.74501	7.89417	10.0912	8.10313	10.2725	7.81513	20355	SEMA W
Haao	3-hydroxyanthranilate 3,4-dioxygenase	-3.30443	-1.7244	8.59e-08	1.79e-06	10.142		10.9866	9.52343	10.8455	8.81216	9.52276	10.7815	9.22258	11.0693	9.46405	11.1953	9.13398	11.1472	107766	0610007K21RIK, 0610012J07RIK, 3-HAO, 3-HAOXASE, 3HAO
Abhd15	abhydrolase domain containing 15	3.50028	1.80747	1.66e-09	9.42e-08	8.0352		6.95817	8.79242	7.17281	8.95031	9.01102	7.15122	9.15339	7.32535	8.95423	7.30353	8.77214	6.87761	67477	1300007F04RIK
Hoxb6	homeobox B6	-3.33711	-1.7386	0.000124	0.00077	4.5753		5.69893	3.3468	5.80371	4.00516	4.73742	4.81249	3.90577	5.61179	3.16737	5.42372	3.07353	5.31698	15414	HOX-2.2
Btn1a1	butyrophilin, subfamily 1, member A1	-2.18031	-1.12453	0.001802	0.008243	4.6736		4.43009	4.54998	5.24205	4.26933	3.79051	5.02753	3.77786	5.35976	4.29495	5.09379	3.98519	6.26178	12231	BTN
Icosl	icos ligand	-2.87326	-1.52269	4.27e-09	1.85e-07	12.2425		13.0849	13.0849	11.7825	11.7825	12.94	12.94	11.2686	11.2686	11.4295	11.4295	12.8867	12.8867	50723	AU044799, B7-H2, B7RP-1, B7H, BG071784, GI50, GL50, GL50-B, ICOS-L, ICOSLG, LICOS, LY115L, MKIAA0653
Rpa1	replication protein A1	2.31651	1.21195	1.12e-07	2.2e-06	12.873		12.0517	13.6453	12.4181	13.2851	13.5686	12.2834	13.463	12.2703	13.3438	12.0579	13.5682	12.5209	68275	5031405K23RIK, 70KDA, AA589576, AW557552, RF-A, RP-A, RPA
Tcf7	transcription factor 7, T cell specific	5.68334	2.50674	2.75e-12	1.59e-09	13.6278		12.3021	14.9469	12.3937	15.0458	14.951	12.3752	14.7433	12.3035	14.6307	12.4566	14.9694	12.4157	21414	AI465550, TCF-1, TCF1
Il12rb1	interleukin 12 receptor, beta 1	5.47314	2.45237	4.74e-11	9.15e-09	9.3682		8.17838	10.5104	8.38123	10.6928	10.6244	8.23533	10.5038	7.89417	10.5243	7.90611	10.7109	8.25704	16161	CD212, IL-12R[B]
Slc5a5	solute carrier family 5 (sodium iodide symporter), member 5	-2.28769	-1.19389	0.008922	0.034285	4.8069		5.88499	4.78149	5.33277	4.62419	4.28859	4.69162	5.09015	5.93296	3.16737	5.45612	3.30772	5.12436	114479	NIS
Kcnn3	potassium intermediate/small conductance calcium-activated channel, subfamily N, member 3	-7.26665	-2.86129	0.000401	0.002172	3.9383		5.23439	2.34406	5.6709	3.68154	0	5.17008	3.6375	5.68689	2.9361	5.54918	2.44652	4.90199	140493	KCA2.3, SK3, SKCA3
Fasl	Fas ligand (TNF superfamily, member 6)	3.48776	1.8023	6.63e-10	4.95e-08	7.8906		7.04861	8.52738	6.97103	9.06484	8.63494	6.92861	8.82159	7.04045	8.915	7.08266	8.78675	6.86534	14103	APT1LG1, CD178, CD95-L, CD95L, FAS-L, FASLG, TNFSF6, GLD
Bcl11a	B cell CLL/lymphoma 11A (zinc finger protein)	-3.62394	-1.85756	1.02e-06	1.28e-05	11.2521		12.1664	10.8864	12.2293	9.61863	10.5315	12.2145	9.99739	12.0748	10.3891	12.1274	10.5171	12.2731	14025	2810047E18RIK, BCL-11A, CTIP1, D930021L15RIK, EVI9, EVI9A, EVI9B, EVI9C, MKIAA1809
Dlg3	discs, large homolog 3 (Drosophila)	-2.24156	-1.1645	6.61e-09	2.56e-07	8.5021		9.25188	7.9817	9.1065	7.76988	7.9107	9.0818	7.87644	9.10017	8.13839	9.06418	7.84225	8.90183	53310	DLGH3, SAP102, MKIAA1232
Gnb1l	guanine nucleotide binding protein (G protein), beta polypeptide 1-like	2.79194	1.48127	9.6e-07	1.22e-05	8.2159		7.46822	8.94642	7.27549	9.187	9.07729	7.12811	8.67668	7.79582	8.76421	7.3124	9.08752	7.87147	13972	ESTM55, GM16314, ME49F07, OTTMUSG00000033458, WDR14, WDVCF
Dbh	dopamine beta hydroxylase	12.2306	3.61242	5.28e-06	5.07e-05	1.8062		0	3.72595	0	4.49253	1.9459	0	2.87938	0	3.83863	0	4.79212	0	13166	-
Mmp11	matrix metallopeptidase 11	-2.9143	-1.54315	8.84e-07	1.14e-05	6.7993		7.41633	6.4196	7.59556	5.83105	5.89438	7.95586	5.83171	7.39419	5.79592	7.68472	6.39378	7.37866	17385	MMP-11, SL-3, ST3, STMY3
Vpreb3	pre-B lymphocyte gene 3	-5.84402	-2.54696	5.37e-07	7.54e-06	8.3455		9.72082	8.03313	9.84755	6.44364	7.2498	9.48333	6.68276	9.56906	6.8002	9.57083	7.22271	9.52241	22364	8HS-20, AI528709, VPREB-3
Ccl3	chemokine (C-C motif) ligand 3	-2.47156	-1.30542	0.00053	0.00277	4.7788		5.36528	5.36528	3.83301	3.83301	5.36179	5.36179	3.4168	3.4168	4.06094	4.06094	5.52877	5.52877	20302	AI323804, G0S19-1, LD78ALPHA, MIP-1ALPHA, MIP1-(A), MIP1-ALPHA, MIP1A, SCYA3
Icam4	intercellular adhesion molecule 4, Landsteiner-Wiener blood group	-24.3578	-4.60631	1.19e-05	0.000102	5.1452		6.34768	2.60801	8.2477	2.67302	2.40031	7.92937	2.87938	7.93581	3.69779	5.21235	2.79382	9.01731	78369	1810015M19RIK, CD242, ICAM-4
Ilf2	interleukin enhancer binding factor 2	2.00719	1.00518	7.79e-09	2.89e-07	11.875		11.3567	12.5612	11.4112	12.3362	12.301	11.3712	12.2513	11.3601	12.2824	11.2707	12.5334	11.4646	67781	6230405A16RIK, TEG-267, TEX261, TEX267
S100a3	S100 calcium binding protein A3	2.66567	1.4145	0.000587	0.003036	4.9634		4.01742	5.31231	4.18543	6.0576	4.95206	5.17008	5.29094	4.20309	6.36056	3.96576	6.05053	3.99525	20197	S100E
S100a6	S100 calcium binding protein A6 (calcyclin)	3.06108	1.61404	2.25e-06	2.48e-05	11.7767		10.8275	12.3302	11.2333	12.728	12.0986	11.097	12.5068	10.7527	13.2012	11.1221	12.6372	10.7853	20200	2A9, 5B10, CALCYCLIN, CACY, PRA
Scn4a	sodium channel, voltage-gated, type IV, alpha	-4.72754	-2.24109	3.47e-09	1.59e-07	8.799		9.91497	7.7554	9.91885	7.29417	8.07233	10.0775	7.58309	9.93396	7.91799	9.87787	7.44781	9.79422	110880	NAV1.4, SKM1, MH2
Nhp2	NHP2 ribonucleoprotein	2.63123	1.39574	7.43e-08	1.59e-06	10.9703		10.2443	11.7896	10.6954	11.5989	11.5525	10.2016	11.5512	10.2239	11.7524	9.97611	11.7643	10.293	52530	2410130M07RIK, D11ERTD175E, NOLA2
Sebox	SEBOX homeobox	3.02155	1.59529	0.00973	0.03703	0.9613		0	1.01387	0	0	3.0236	0	2.26754	0	2.9361	0.98184	1.31247	0	18292	OG9, OG9X
Pcbp3	poly(rC) binding protein 3	-2.95058	-1.561	1.25e-06	1.51e-05	6.5543		7.28193	5.55058	7.44099	5.18952	5.71012	7.27208	6.04122	7.33316	5.86342	7.37306	6.28818	7.30784	59093	ALPHACP-3
Mxd1	MAX dimerization protein 1	-2.32918	-1.21982	0.000209	0.00122	10.6182		10.7427	10.0883	11.6512	9.67476	10.1718	11.1927	10.1277	11.289	10.0135	10.5736	9.97361	11.9194	17119	AW122478, MAD, MAD1
Oas1c	2'-5' oligoadenylate synthetase 1C	-2.18058	-1.12471	6.88e-07	9.27e-06	8.7869		9.29562	8.36292	9.28752	7.78403	8.15407	9.23834	8.43305	9.50652	8.31153	9.49877	8.30166	9.26873	114643	OASL2, OASL5
Slc26a3	solute carrier family 26, member 3	-2.01675	-1.01203	0.002217	0.009868	4.6715		5.48528	4.61143	4.62906	4.68578	3.93205	4.9767	3.77786	5.16338	3.54169	5.77146	4.44435	5.03948	13487	9030623B18RIK, 9130013M11RIK, AV376035, DRA
Uhrf1	ubiquitin-like, containing PHD and RING finger domains, 1	6.22813	2.6388	1.27e-07	2.41e-06	12.5946		11.0142	14.1906	11.5603	13.9066	13.8681	11.4124	13.7719	11.2421	13.658	10.5123	14.0885	11.9097	18140	AL022808, ICBP90, NP95, RNF106
Ramp2	receptor (calcitonin) activity modifying protein 2	-2.70305	-1.43459	6.69e-06	6.19e-05	8.7305		9.78215	7.6348	9.51443	7.72658	8.54965	9.67487	8.13323	9.27666	8.23075	9.24428	7.80445	9.19461	54409	-
Ckb	creatine kinase, brain	2.80261	1.48677	2.78e-09	1.37e-07	11.6515		10.9719	12.356	11.1577	12.4711	12.2944	10.9056	12.3193	10.788	12.4152	10.9886	12.5134	10.637	12709	B-CK, BCK, CK-3, CK3, CKBB
Itgb7	integrin beta 7	-3.41629	-1.77243	3.91e-09	1.74e-07	11.8208		12.7283	10.8541	12.8784	10.5968	11.0667	12.6007	10.8602	12.5377	11.2129	12.7298	11.0169	12.7675	16421	LY69
Rarg	retinoic acid receptor, gamma	-2.54361	-1.34688	7.71e-07	1.02e-05	9.2292		10.0267	8.18739	9.96921	8.53938	8.55513	9.91989	8.50046	9.53728	9.00743	9.95217	8.54458	10.0103	19411	NR1B3, RAR-GAMMA, RARD, RARGAMMA2
Efnb2	ephrin B2	-2.48592	-1.31378	7.84e-07	1.03e-05	8.848		9.83111	8.21239	9.28563	8.21842	8.34969	9.76188	7.81259	9.46623	8.36491	9.42293	8.18883	9.26172	13642	ELF-2, EPL5, EPLG5, HTK-L, LERK-5, LERK5, NLERK-1
Rrp15	ribosomal RNA processing 15 homolog (S. cerevisiae)	2.12179	1.08528	4.25e-08	1.04e-06	9.8527		9.20458	10.5706	9.36301	10.3434	10.1772	9.2677	10.3949	9.40823	10.3455	9.14591	10.5402	9.47067	67223	2810430M08RIK, 5430437H21RIK
Sync	syncoilin	-2.00861	-1.0062	4.31e-05	0.000307	5.7764		6.1256	5.86002	6.37293	5.27215	5.07925	6.49511	4.91879	6.08877	5.09875	6.39014	5.41083	6.20445	68828	1110057H03RIK, SNIP4
Fndc5	fibronectin type III domain containing 5	-2.0127	-1.00913	4.96e-05	0.000347	6.1988		6.94777	6.07159	6.94251	5.6264	5.67027	6.74337	5.6242	6.27876	5.25773	6.7582	5.9152	6.54957	384061	1500001L03RIK, AI836596, C87088, PEP, PXP
Ube2c	ubiquitin-conjugating enzyme E2C	3.20033	1.67822	0.000864	0.004291	11.5254		10.0585	12.5714	11.3365	12.2471	12.478	10.9259	12.1772	10.8127	12.2238	9.27185	12.4898	11.7126	68612	1110015A16RIK, D2ERTD695E
Cct3	chaperonin containing Tcp1, subunit 3 (gamma)	2.26321	1.17837	5.98e-09	2.37e-07	13.0664		12.5987	13.7875	12.6729	13.7211	13.5623	12.4713	13.5453	12.3788	13.5919	12.3066	13.7252	12.4348	12462	AL024092, CCTG, TCP1-RS3, TRIC-P5
Slc19a1	solute carrier family 19 (folate transporter), member 1	2.5931	1.37468	4.14e-08	1.01e-06	9.7995		8.87175	10.5433	9.33402	10.6402	10.3574	9.06669	10.2306	9.01773	10.6004	9.05891	10.5488	9.32361	20509	AI323572, RFC, RFC-1, RFC1
Kpnb1	karyopherin (importin) beta 1	2.38403	1.2534	2.66e-10	2.66e-08	14.1853		13.5477	14.9143	13.6054	14.7517	14.7959	13.5444	14.7839	13.5531	14.7444	13.3754	14.882	13.7257	16211	AA409963, IPOB, IMPNB
Tbx21	T-box 21	-6.51647	-2.70409	1.68e-09	9.51e-08	7.6961		9.38126	6.64204	9.2336	6.1479	6.52809	9.07577	6.04122	8.88848	6.2131	9.02151	6.49217	8.68843	57765	TBT1, TBET, TBLYM
Tubb6	tubulin, beta 6 class V	2.07913	1.05598	0.004485	0.018552	9.4173		8.73014	10.2455	8.9361	8.56828	10.3384	9.05754	10.5076	8.93287	9.78666	8.94936	10.225	8.72965	67951	2310057H16RIK, BB220206
Sost	sclerostin	3.11139	1.63756	0.002774	0.012058	2.9743		2.85927	2.60801	1.39921	3.79767	4.39022	1.70413	4.49942	2.42079	4.38958	2.96807	3.07353	1.58158	74499	5430411E23RIK
Col1a1	collagen, type I, alpha 1	2.37993	1.25092	6.31e-05	0.000427	11.9367		11.467	12.4617	11.6637	12.2194	13.2768	11.4606	12.7961	11.0022	12.3724	11.2132	12.2467	11.061	12842	COL1A-1, COLA-1, COLA1, MOV-13, MOV13
Itga3	integrin alpha 3	-3.86257	-1.94956	2.69e-06	2.87e-05	7.9373		9.3909	7.08269	8.35982	6.93704	7.56441	9.16361	6.7694	9.02257	6.7296	9.08505	6.69171	8.45027	16400	AA407068, CD49C, GAPB3
Foxm1	forkhead box M1	4.27315	2.0953	7.21e-08	1.56e-06	10.9924		9.92164	12.1299	10.1318	12.111	12.1807	9.98885	11.9833	9.92235	11.832	9.29442	12.0036	10.4096	14235	AA408308, AW554517, BB238854, FKH16, FOXM1B, HFH-11B, MPHOSPH2, MPM2, WIN
Nrip2	nuclear receptor interacting protein 2	-3.14965	-1.65519	0.00072	0.003641	3.9967		5.09043	3.19449	3.9762	2.40656	4.57424	5.17008	3.10936	4.66596	2.9361	5.09379	2.79382	4.94929	60345	AW491344, NIX1
Gtf2h4	general transcription factor II H, polypeptide 4	2.26238	1.17784	9.05e-08	1.87e-06	9.5748		8.8745	10.3314	9.12988	10.1951	10.1412	9.07577	9.81389	8.88583	10.1328	8.92642	10.3679	9.02284	14885	AW545633, BTF2 P52, P52
Tubb5	tubulin, beta 5 class I	3.24134	1.69659	2.53e-08	6.98e-07	15.0223		14.044	16.1007	14.4374	15.782	15.9376	14.2327	15.7838	14.0772	15.697	13.8162	15.9224	14.4364	22154	AA408537, AI596182, B130022C14RIK, M(BETA)5
Ergic1	endoplasmic reticulum-golgi intermediate compartment (ERGIC) 1	3.23158	1.69224	1.68e-10	2.01e-08	11.4782		10.7666	12.5107	10.725	12.3624	12.4021	10.671	12.2335	10.509	12.1951	10.4603	12.2419	10.6603	67458	1200007D18RIK, MAA-136
Tnk1	tyrosine kinase, non-receptor, 1	-10.149	-3.34327	0.000756	0.003806	3.3407		4.16847	3.48455	5.6939	1.05348	0	5.45641	2.26754	5.66229	1.22075	2.77608	1.98817	6.31692	83813	KOS1, TNK1A, TNK1B
Tcea3	transcription elongation factor A (SII), 3	8.45527	3.07985	4.17e-07	6.15e-06	7.8635		6.1256	9.31759	6.23859	10.0533	8.3747	6.28138	9.08409	6.4892	10.1898	6.56374	9.40102	6.24292	21401	S-II, SII-K1
Gstt1	glutathione S-transferase, theta 1	-2.19272	-1.13272	9.61e-09	3.38e-07	8.2		8.8745	7.4704	8.91912	7.71185	7.78571	8.75602	7.4943	8.71396	7.74085	8.63597	7.59899	8.69884	14871	AI255817, GSTT1-1
Marveld3	MARVEL (membrane-associating) domain containing 3	2.49199	1.3173	0.00518	0.021121	2.7234		2.45126	2.02076	2.34878	3.4168	3.79051	2.13339	3.90577	2.16469	4.08476	2.29276	3.07353	0.997467	73608	1810006A16RIK, AI642133, MARVD3, MRVLDC3
Gramd3	GRAM domain containing 3	2.73327	1.45063	1.45e-09	8.63e-08	12.4278		11.7543	13.1415	11.6724	12.9578	13.3319	11.7298	13.3056	11.6883	12.9273	11.7403	13.2545	11.6297	107022	9030613F08RIK, 9130427A09RIK, AW061306, NS3TP2
Eef1e1	eukaryotic translation elongation factor 1 epsilon 1	2.14777	1.10284	7.86e-07	1.03e-05	9.8299		9.02069	10.4921	9.48176	10.3083	10.2483	9.42764	10.3006	9.45374	10.4644	8.93219	10.4741	9.35469	66143	1110003A02RIK
Smo	smoothened, frizzled class receptor	-2.35966	-1.23858	1e-06	1.26e-05	8.5366		9.22627	7.6348	9.0652	7.77697	8.27857	9.36973	8.21577	9.09329	7.93377	9.06418	7.66376	9.11647	319757	E130215L21RIK, SMOH, BNB, SMOOTHENED
Tspan33	tetraspanin 33	-3.89205	-1.96053	0.000713	0.003613	9.9901		10.1282	8.77238	11.5677	9.2186	9.11117	11.2961	8.86552	11.2379	9.25687	9.42498	8.83442	12.1674	232670	1300010A20RIK, PEN
Rin2	Ras and Rab interactor 2	-2.01534	-1.01102	5.63e-05	0.000387	8.8582		9.49999	8.0275	9.14873	8.3715	8.43541	9.4742	8.47491	9.31662	8.88283	9.55782	7.92384	9.18476	74030	2010003K16RIK, 4632403N06RIK, AW821980, RASSF4
Chordc1	cysteine and histidine-rich domain (CHORD)-containing, zinc-binding protein 1	2.0138	1.00992	1.84e-06	2.09e-05	11.9363		11.4624	12.5998	11.6785	12.7841	12.1983	11.3413	12.2655	11.2612	12.3298	11.4321	12.4703	11.4128	66917	1110001O09RIK, AA409036, CHP-1, MORGANA
Lrp3	low density lipoprotein receptor-related protein 3	-3.98136	-1.99326	3.08e-08	8.1e-07	6.3364		7.7456	5.3845	7.3642	5.52895	4.95206	7.28258	5.29094	7.23649	5.68834	7.27656	5.19408	7.093	435965	-
Dsg4	desmoglein 4	3.61506	1.85402	0.000731	0.00369	0.927		0	2.83105	0	2.07949	2.40031	0	1.82511	0	0	0	1.98817	0	16769	CDHF13, LAH
Clpb	ClpB caseinolytic peptidase B	2.51281	1.3293	1.29e-07	2.45e-06	10.299		9.71163	10.9087	9.931	11.1015	11.1451	9.49466	11.033	9.48037	10.8652	9.39604	10.7286	9.7926	20480	AL118244, SKD3
Aif1l	allograft inflammatory factor 1-like	8.61368	3.10663	9.21e-06	8.14e-05	7.3347		6.33176	8.74865	6.38711	9.97067	8.11006	6.26028	8.54043	4.93601	8.36491	5.2863	9.5934	5.48689	108897	2810003C17RIK, AI043124, C87647, IBA2
Cpa3	carboxypeptidase A3, mast cell	21.0792	4.39775	2.97e-08	7.89e-07	7.3825		4.54502	9.93147	5.62376	9.64018	9.56684	5.17008	10.2533	5.01585	8.42759	5.6646	9.66897	5.08254	12873	MC-CPA
Ltbp1	latent transforming growth factor beta binding protein 1	-2.24264	-1.1652	8.83e-05	0.00057	9.1829		9.77922	8.17726	9.94065	8.38084	8.94157	10.0865	8.82564	9.33619	8.23713	9.55782	9.03951	9.89278	268977	9430031G15RIK, 9830146M04, LTBP-1, TGFB, B2B1000CLO
Kcnh6	potassium voltage-gated channel, subfamily H (eag-related), member 6	-3.47172	-1.79565	0.006289	0.025124	2.8768		2.66964	1.60343	3.89912	2.67302	3.45743	3.74639	2.26754	4.39447	1.87238	4.13543	0	3.80265	192775	M-ERG2
Vwf	Von Willebrand factor homolog	-4.39514	-2.13591	1.46e-06	1.73e-05	9.1613		10.0896	7.72097	10.5806	7.39902	8.39929	10.2718	8.49539	9.80224	8.51939	10.1334	8.02592	10.4978	22371	6820430P06RIK, AI551257, B130011O06RIK, C630030D09, F8VWF, VWD
Pdzd4	PDZ domain containing 4	-2.78092	-1.47556	3.65e-05	0.000266	7.2091		7.61357	6.9699	8.41623	6.33251	6.61463	7.76685	6.12247	7.51589	6.47289	7.77739	6.31531	8.59113	245469	B230341P03, D130075J17RIK, KIAA1444-HP, LU1, PDZRN4L, PDZK4, PDZRNK4L, XLU
Srpk3	serine/arginine-rich protein specific kinase 3	-4.78905	-2.25974	8.39e-07	1.09e-05	10.2579		11.3758	9.81222	11.464	8.47106	9.53391	11.1716	8.56	11.372	9.18283	11.4782	9.20823	11.4651	56504	MSSK1, STK23
Pnck	pregnancy upregulated non-ubiquitously expressed CaM kinase	-3.72763	-1.89826	1.6e-05	0.000131	5.5945		6.14395	5.07118	7.00821	4.55986	4.48516	6.12678	4.9782	6.21253	3.83863	6.92953	4.93891	6.84046	93843	BSTK3, CAMKIBETA2, CAMKLB2, CAMK1B, PUNC, CAMKLB1
Fam98a	family with sequence similarity 98, member A	2.38401	1.25339	3.73e-14	1.22e-10	11.267		10.671	11.9049	10.6351	11.8699	11.8493	10.6918	11.925	10.578	11.8674	10.61	11.9457	10.6558	72722	2810405J04RIK, AL024114
Cd3g	CD3 antigen, gamma polypeptide	3.71855	1.89474	7.71e-12	2.92e-09	11.9845		10.9641	12.9731	11.1088	12.986	12.7444	11.0478	12.8683	10.9731	12.9534	11.1711	13.0662	10.9578	12502	CTG-3, CTG3, T3G
Spag5	sperm associated antigen 5	2.86733	1.51971	0.000197	0.00116	11.0201		9.69461	11.8727	10.558	11.5344	11.7386	10.5316	11.7999	10.4925	11.7084	9.25583	12.0259	11.029	54141	AI874642, D11BHM180E, DEEPEST, MAP126, MASTRIN, S17
Rab34	RAB34, member RAS oncogene family	-2.2898	-1.19522	2.8e-06	2.97e-05	7.528		8.30609	6.62724	8.25158	6.92432	6.96689	8.03252	7.33298	8.22751	7.08107	8.1335	6.64969	7.80231	19376	AI326479, NARR, RAH, RAH1
Ccne1	cyclin E1	2.52769	1.33782	0.000498	0.002626	10.1201		9.09567	10.9934	9.73007	10.6197	10.7432	9.88414	10.7377	9.51513	10.6681	8.3386	10.9718	10.1434	12447	AW538188, CYCE1
Rapsn	receptor-associated protein of the synapse	96.8574	6.59779	3.01e-12	1.63e-09	7.6972		4.75059	11.3026	4.53027	11.0291	10.7974	4.41447	10.6548	4.33346	10.955	4.66531	11.2378	3.69576	19400	43KDA, NRAPS, RAPS, RAPSYN
Celf2	CUGBP, Elav-like family member 2	2.2641	1.17894	3.03e-10	2.9e-08	13.4001		12.7153	14.0912	12.7104	13.9695	13.8947	12.8439	14.0491	12.8899	13.8642	12.9032	14.0687	12.8011	14007	B230218O03, B230345P09RIK, C88023, CELF-2, CUG-BP2, CUGBP2, D230046B21RIK, ETR-3, NAPOR, NAPOR-2, METR-3
Napsa	napsin A aspartic peptidase	-2.04923	-1.03508	6.95e-06	6.4e-05	12.1826		12.8348	11.9756	12.7005	11.1765	11.99	12.6007	11.5957	12.7225	11.5782	12.6725	11.6742	12.6696	16541	KAP, KDAP, NAP1, SNAPA, PRONAPSIN
Paxip1	PAX interacting (with transcription-activation domain) protein 1	2.04591	1.03274	4.21e-07	6.18e-06	11.0913		10.5601	11.7871	10.475	11.5741	11.6109	10.6098	11.418	10.5414	11.5725	10.3407	11.6833	10.9227	55982	D5ERTD149E, PTIP
Ppm1j	protein phosphatase 1J	3.69655	1.88618	1.03e-08	3.57e-07	9.1169		8.10065	9.81385	8.43683	10.0736	10.3063	8.10531	10.3785	8.20214	9.87518	8.24897	9.91273	7.94915	71887	2310008J22RIK, PP2CZETA, PPP2CZ
Def6	differentially expressed in FDCP 6	3.02652	1.59766	8.91e-12	3.18e-09	11.8479		11.0777	12.7525	11.2065	12.7154	12.6087	10.9483	12.5278	10.9812	12.6133	11.0221	12.6625	11.0583	23853	2410003F05RIK, 6430538D02RIK, AV094905, IBP, SLAT, SLAT2, SLAT6
Metrn	meteorin, glial cell differentiation regulator	5.40277	2.4337	2.57e-11	6.56e-09	9.6899		8.3581	10.9375	8.7943	10.8806	10.8009	8.41311	10.8394	8.32868	10.9028	8.36444	11.0796	8.5799	70083	1810034B16RIK, HYRAC
Dbf4	DBF4 homolog (S. cerevisiae)	3.59534	1.84613	2.64e-08	7.21e-07	11.0032		10.0512	11.9461	10.1845	11.8896	11.9205	10.2071	11.9297	10.0452	11.9014	9.53145	11.9704	10.4615	27214	AA545217, ASK
Cd320	CD320 antigen	2.8791	1.52562	2.43e-09	1.26e-07	8.1713		7.4388	9.18491	7.60772	8.95345	8.99498	7.22929	8.72083	7.364	8.8077	7.39829	8.94279	7.41281	54219	425O18-1, 8D6, D17ERTD716E, NG29, TCBLR, VLDL
Rec8	REC8 meiotic recombination protein	-6.12326	-2.6143	1.4e-05	0.000117	6.7256		8.48228	5.58162	8.49037	4.0987	5.58709	7.96241	5.46717	7.88888	6.1333	7.15353	5.64273	8.21895	56739	REC8L1, MREC
Ndufa11	NADH dehydrogenase (ubiquinone) 1 alpha subcomplex 11	2.18794	1.12957	1.25e-08	4.1e-07	10.4741		9.94275	11.1071	10.137	11.0744	11.0297	9.72962	10.8866	9.81625	11.0467	9.7948	11.0885	10.0352	69875	2010012C24RIK, AV006275, B14.7
Bmp8b	bone morphogenetic protein 8b	-2.72964	-1.44871	0.010239	0.038734	3.2871		3.31293	3.31293	3.3468	3.3468	2.56382	2.56382	1.65583	1.65583	1.9459	1.9459	4.4889	4.4889	12164	OP3
Snrpd1	small nuclear ribonucleoprotein D1	3.11361	1.63859	9.95e-10	6.5e-08	11.1648		10.2893	12.1404	10.6081	11.9019	11.8845	10.4686	11.9405	10.191	12.0008	10.1484	12.0366	10.3678	20641	AA407109, AL023031, SMD1
Slc9a3r2	solute carrier family 9 (sodium/hydrogen exchanger), member 3 regulator 2	-2.26208	-1.17765	3.04e-06	3.18e-05	9.7963		10.6096	8.87304	10.3237	9.53116	9.48593	10.5038	9.17259	10.3026	9.3153	10.3342	8.86688	10.2369	65962	0610011L07RIK, 1200011K07RIK, 2010007A20RIK, E3KARP, NHERF-2, NHERF2, OCTS2, SIP-1, SIP1, SRYIP1, TKA-1
Gtf2f1	general transcription factor IIF, polypeptide 1	2.15493	1.10764	3.07e-08	8.08e-07	11.6479		10.942	12.3002	11.2095	12.1701	12.1223	10.9849	12.0999	11.185	12.1665	10.9357	12.3512	11.3072	98053	2810405L04RIK, C76800, RAP74
Prkd1	protein kinase D1	-2.58931	-1.37257	3.44e-06	3.54e-05	6.4505		7.46092	5.98137	6.99901	5.65747	5.71012	7.27208	5.58652	7.28564	6.23875	6.97496	5.41083	6.82786	18760	PKD, PKD1, PKCM, PRKCM
Lcp2	lymphocyte cytosolic protein 2	2.82406	1.49777	8.92e-11	1.32e-08	12.8544		12.1523	13.5355	12.0771	13.8419	13.4951	12.1657	13.5936	12.17	13.6204	12.0697	13.5331	11.9981	16822	AI323664, BB161688, SLP-76, SLP76, TWM
Epdr1	ependymin related protein 1 (zebrafish)	-4.02578	-2.00927	4.79e-07	6.85e-06	7.3222		8.13775	6.38483	8.41277	5.88456	6.41205	8.40352	6.3191	8.45579	6.61676	7.69833	6.28818	8.85292	105298	AU040950, AV006210, EPDM2, EPDR2, MERP-1, MERP-2, MERP2, UCC1
Chaf1a	chromatin assembly factor 1, subunit A (p150)	5.40457	2.43418	3.26e-07	5.07e-06	10.9532		9.38319	12.4255	10.1381	12.0494	12.3087	10.0362	12.0309	9.65261	11.9054	8.98311	12.302	10.2238	27221	AL023013, AL024058, CAF-1, CAC1P
Mcm2	minichromosome maintenance deficient 2 mitotin (S. cerevisiae)	3.05989	1.61348	6.54e-06	6.07e-05	12.4726		11.3138	13.5117	11.959	13.2029	13.2078	11.828	13.2257	11.6606	13.1685	10.9719	13.3594	12.2617	17216	AA959861, AW476101, BM28, CDCL1, MCMD2, MKIAA0030
Adgre5	adhesion G protein-coupled receptor E5	-2.27759	-1.18751	2.67e-07	4.33e-06	13.222		13.7927	12.5187	13.7149	12.2939	12.9524	13.7732	12.8697	13.8674	12.5475	13.8491	12.5872	13.8973	26364	AA409984, CD97, TM7LN1
Cd36	CD36 antigen	-2.45627	-1.29647	1.12e-06	1.38e-05	12.4987		13.1067	11.711	12.9233	11.4504	12.0475	13.1852	12.0999	13.291	12.1237	13.0337	11.6703	13.3416	12491	FAT, GPIV, SCARB3
Prkar2b	protein kinase, cAMP dependent regulatory, type II beta	-3.96725	-1.98814	9.69e-05	0.00062	9.5698		9.9777	8.10433	10.663	7.74839	8.81935	10.8581	8.9753	10.6533	9.16287	9.79796	8.64424	11.4332	19088	AI451071, AW061005, PKARIIBETA, PKARB2, RII(BETA)
Klf4	Kruppel-like factor 4 (gut)	-3.12512	-1.64391	6.43e-06	5.98e-05	8.2673		9.09095	7.39377	9.1065	6.70391	8.11006	9.28869	7.43192	8.92254	7.26705	9.08505	7.76563	9.04206	16600	EZF, GKLF, ZIE
Hmgn2	high mobility group nucleosomal binding domain 2	3.04527	1.60657	2.78e-10	2.77e-08	13.6424		12.7228	14.5539	13.0246	14.3597	14.4449	12.9057	14.3857	12.8689	14.3711	12.6167	14.5586	12.8958	15331	HMG-17, HMG17
Pafah1b2	platelet-activating factor acetylhydrolase, isoform 1b, subunit 2	2.06697	1.04752	6.6e-09	2.55e-07	11.9069		11.2006	12.4523	11.3973	12.3111	12.3733	11.342	12.5585	11.3572	12.4919	11.4172	12.3968	11.5846	18475	AI747451, AU021353, PAFAHB, MUS[B]
Slc2a3	solute carrier family 2 (facilitated glucose transporter), member 3	2.11237	1.07886	4.15e-09	1.82e-07	11.672		11.0005	12.2361	11.024	12.3338	12.1149	11.1467	12.2081	11.2374	12.0636	11.1284	12.3118	11.2582	20527	AA408729, AL023014, AL024341, AU040424, C78366, GLUT-3, GLUT3
Ebi3	Epstein-Barr virus induced gene 3	5.16461	2.36866	1.34e-10	1.72e-08	10.0237		8.84396	11.3066	8.86187	11.508	10.9362	8.94636	10.9576	8.74943	11.2464	8.74489	11.2934	8.88976	50498	EBI-3, IL-27
Ccdc94	coiled-coil domain containing 94	2.08503	1.06007	3.78e-09	1.69e-07	9.2038		8.70255	9.76567	8.81281	9.7011	9.70885	8.53669	9.61535	8.65284	9.6993	8.57457	9.91273	8.76312	72886	2900016D05RIK, AI413813
Edar	ectodysplasin-A receptor	60.8278	5.92666	1.18e-11	3.93e-09	8.4313		5.90664	11.251	5.04145	11.773	11.0129	5.69522	11.1928	5.63726	11.6835	5.48782	11.4546	5.03948	13608	ED1R, ED3, ED5, EDA-A1R, EDA3, DL
Sult2b1	sulfotransferase family, cytosolic, 2B, member 1	2.16496	1.11434	0.000197	0.001159	4.9628		3.93551	5.48642	4.80838	5.52895	5.13887	4.81249	5.69674	4.7617	5.76094	3.87281	5.50811	4.24312	54200	AI326997, BB173635, ST2B1, SULT2B
Plag1	pleiomorphic adenoma gene 1	122.142	6.93242	2.1e-12	1.36e-09	8.6517		5.12779	12.0579	5.00513	12.5565	11.5796	4.81249	12.1185	5.29722	12.1336	5.09379	12.2612	5.77638	56711	-
Hck	hemopoietic cell kinase	-2.56714	-1.36016	4.45e-08	1.07e-06	11.4405		12.1263	10.8668	12.1207	10.3022	10.9373	12.0907	10.8404	12.1876	10.8998	12.1362	10.716	12.0617	15162	AI849071, BMK
Ap1m2	adaptor protein complex AP-1, mu 2 subunit	-2.07458	-1.05282	1.3e-05	0.00011	6.8258		7.47548	6.2367	7.46124	6.2121	6.50562	6.90161	6.04122	7.12389	6.23875	7.57097	6.5618	7.57992	11768	D9ERTD818E, [M]1B, MU1B
Cd79a	CD79A antigen (immunoglobulin-associated alpha)	-3.68578	-1.88197	1.46e-07	2.69e-06	13.9291		14.9374	13.4574	14.9482	12.4817	13.2797	14.7342	12.6541	14.8697	13.0467	14.8694	13.0092	14.8618	12518	IG-ALPHA, IGA, IGALPHA, LY-54, LY54, MB-1
Fcgrt	Fc receptor, IgG, alpha chain transporter	-5.09595	-2.34935	1.22e-09	7.51e-08	10.3206		11.5193	8.8699	11.5028	9.06484	9.44518	11.4926	9.1884	11.5552	9.47758	11.5699	8.82973	11.332	14132	FCRN
Timm50	translocase of inner mitochondrial membrane 50	2.12497	1.08744	9.09e-10	6.11e-08	10.6803		10.1623	11.3473	10.2451	11.1623	11.173	9.97596	11.132	10.1747	11.2201	10.0681	11.3095	10.1934	66525	2810403L02RIK, AU015082, TIM50L
Phyhip	phytanoyl-CoA hydroxylase interacting protein	-34.1923	-5.0956	8.96e-06	7.96e-05	4.6845		6.36342	2.60801	7.91721	1.65583	1.27881	7.78912	2.26754	7.66573	3.69779	5.09379	1.31247	8.5648	105653	AW049870, C630010D02RIK, LNAP1IP, PAHX-AP#1, PAHX-AP1
Inmt	indolethylamine N-methyltransferase	-3.89772	-1.96263	0.007686	0.030051	1.5091		2.85927	0	3.81768	0	1.9459	1.09028	0	3.62317	1.22075	2.55457	0	0.997467	21743	TEMT
Cyp4f18	cytochrome P450, family 4, subfamily f, polypeptide 18	-3.38224	-1.75798	1.66e-06	1.92e-05	10.4327		11.4342	9.62003	11.5622	9.09068	10.0702	11.1199	9.52859	11.289	9.95278	11.179	9.05971	11.2855	72054	1810054N16RIK, CYP4F3, CYPF18
Impdh1	inosine 5'-phosphate dehydrogenase 1	3.24822	1.69965	7.29e-10	5.25e-08	11.2257		10.6088	12.19	10.5502	12.1862	12.108	10.3538	11.9184	10.2916	12.0092	10.1766	12.0417	10.2745	23917	B930086D20RIK, IMPDH-I
Cyp17a1	cytochrome P450, family 17, subfamily a, polypeptide 1	-3.65573	-1.87016	0.001085	0.005243	1.734		2.19382	0	2.91653	1.65583	0	2.95884	1.82511	1.85311	0	3.28907	1.31247	2.80301	13074	CYP17, P450C17
As3mt	arsenic (+3 oxidation state) methyltransferase	-2.15124	-1.10517	6.35e-09	2.49e-07	9.2324		9.82685	8.83168	9.77526	8.51837	8.57145	9.86505	8.59838	9.75067	8.899	9.76601	8.6602	9.72625	57344	2310045H08RIK, CYT19
Sec14l2	SEC14-like 2 (S. cerevisiae)	-10.3484	-3.37134	0.000302	0.001695	6.1168		6.97877	4.67037	8.45377	4.68578	4.17925	8.39386	2.87938	8.19787	6.18699	5.87096	3.98519	8.91975	67815	1300013M05RIK, SPF, TAP
Aven	apoptosis, caspase activation inhibitor	2.11742	1.08231	1.11e-07	2.18e-06	9.5727		9.08858	10.395	9.27423	9.99063	10.1173	9.09377	10.0416	8.97592	10.0447	8.88239	10.094	8.87452	74268	1700013A01RIK, 1700056A21RIK, MAVEN-L, MAVEN-S
Kif20a	kinesin family member 20A	3.6713	1.87629	3.67e-05	0.000267	11.0447		9.69617	12.1745	10.4507	11.8002	11.9732	10.3261	11.9873	10.2906	11.8477	8.99419	12.114	10.8814	19348	AA415432, RAB6KIFL
Syce2	synaptonemal complex central element protein 2	3.36023	1.74856	4.67e-06	4.56e-05	8.7396		7.46822	9.64963	8.27083	9.66524	9.50871	8.12295	9.60596	7.95113	9.67132	7.06175	9.58227	8.31687	71846	1700013H19RIK, AA407907, CESC1
Nqo1	NAD(P)H dehydrogenase, quinone 1	-5.63283	-2.49386	7.73e-05	0.000509	6.4898		7.15196	4.61143	7.92696	4.62419	5.49883	7.92268	5.66093	8.13221	5.98964	6.48741	5.07213	8.79907	18104	AV001255, DIA4, DTD, NMO-1, NMO1, NMOR1, OX-1, OX1, QR1
Ruvbl2	RuvB-like protein 2	2.28899	1.19471	3.53e-07	5.4e-06	11.2164		10.785	12.0569	10.8228	11.8744	11.7301	10.525	11.4912	10.4482	11.7407	10.4693	11.989	10.6638	20174	MP47, P47
Il7r	interleukin 7 receptor	6.18507	2.62879	3.53e-09	1.61e-07	12.7487		11.2995	13.7198	11.2643	14.4594	13.8114	11.3109	14.3299	11.4332	13.8288	11.6927	14.2291	11.605	16197	CD127, IL-7RALPHA
Efnb3	ephrin B3	2.98512	1.57779	8.03e-06	7.24e-05	6.782		5.99016	7.58206	5.94463	7.80499	7.26326	5.72632	7.27493	6.27876	7.65773	5.42372	7.84225	6.59489	13643	EFL-6, ELF-3, ELK-L3, EPL8, LERK-8, NLERK-2
Mmd	monocyte to macrophage differentiation-associated	2.22941	1.15666	2.95e-09	1.42e-07	10.9258		10.4684	11.5099	10.3274	11.7234	11.3902	10.4015	11.3536	10.2936	11.5801	10.345	11.4675	10.2488	67468	1200017E07RIK, 1810073C06RIK, AA690185
Hlf	hepatic leukemia factor	-2.84623	-1.50905	0.000354	0.001948	5.6825		6.60776	4.11346	6.25415	5.05597	5.89438	6.5483	5.29094	6.19549	5.09875	6.40682	4.11439	6.60969	217082	E230015K02RIK
Fam162a	family with sequence similarity 162, member A	2.2353	1.16047	3.59e-09	1.63e-07	10.1107		9.61791	10.8589	9.62926	10.7151	10.5134	9.44645	10.6074	9.56409	10.754	9.36011	10.6967	9.56479	70186	2310056P07RIK, HGTD-P
Ssbp2	single-stranded DNA binding protein 2	-3.28991	-1.71805	1.17e-07	2.27e-06	8.2831		8.93897	7.16697	9.16323	7.09293	7.32873	9.1973	7.59262	9.05836	7.54917	9.01609	7.81399	9.47875	66970	1500004K09RIK, 2310079I02RIK, 9330163K02RIK, A830008M03RIK, AU067692, AW558684, HSPC116, SSDP2
Brinp2	bone morphogenic protein/retinoic acid inducible neural-specific 2	-4.87172	-2.28443	1.54e-05	0.000126	4.0622		5.30132	3.19449	6.00105	3.09232	3.45743	4.81249	3.10936	5.01585	1.87238	4.60879	2.79382	5.48689	240843	6430517E21RIK, BB361039, FAM5B, MKIAA1747
Gstm5	glutathione S-transferase, mu 5	-4.77331	-2.25499	1.87e-05	0.000149	7.1406		7.71525	5.67092	8.74284	5.80353	6.41205	8.40832	5.86357	8.45221	6.7296	7.36455	5.59923	8.92568	14866	-
Gstm7	glutathione S-transferase, mu 7	-2.37884	-1.25026	0.000391	0.002122	4.7828		5.09043	4.83399	5.47235	4.34763	3.25676	5.41883	4.02326	5.44875	4.6411	5.6646	3.84328	5.3526	68312	0610005A07RIK, AI894236, CD203C
Ptrf	polymerase I and transcript release factor	-2.76219	-1.46581	2.96e-06	3.12e-05	10.2376		11.2022	9.59363	10.9266	9.06484	10.0156	11.1029	9.67716	10.854	9.25058	11.1284	9.42613	10.6087	19285	2310075E07RIK, AW546441, CAV-P60, CAVIN, CAVIN1
Dnmt1	DNA methyltransferase (cytosine-5) 1	2.63624	1.39848	2.68e-07	4.35e-06	13.0719		12.2854	13.9538	12.657	13.6632	13.8256	12.4379	13.7575	12.2756	13.5846	11.945	13.842	12.6349	13433	CXXC9, DNMT, DNMT1O, MCMT, MTASE, MET-1, MET1, MOMMED2, M.MMUI
Angptl2	angiopoietin-like 2	-4.60286	-2.20253	1.88e-10	2.16e-08	9.4192		10.507	8.54717	10.3311	8.30927	8.20377	10.6809	8.33987	10.5984	8.03971	10.6055	8.46806	10.4001	26360	AI593246, AW260363, ARP2
Cacna1e	calcium channel, voltage-dependent, R type, alpha 1E subunit	-2.50325	-1.3238	6.12e-06	5.73e-05	11.3687		12.1252	10.6229	12.0988	11.1724	10.1736	12.0666	10.9786	11.9849	10.7661	12.2016	10.5272	11.7066	12290	A430040I15, BII, CACH6, CACNL1A6, CAV2.3, CCHRA1, ALPHA1E
Etv1	ets variant 1	-2.38203	-1.25219	0.000729	0.003683	7.125		7.75757	5.98137	7.2831	6.74788	7.36663	7.98187	6.42965	7.97129	6.78288	7.85235	5.68495	7.66029	14009	ER81, ETSRP81
Kifc2	kinesin family member C2	-2.13515	-1.09434	7.53e-07	9.98e-06	8.2056		8.88817	7.71398	8.72341	7.70443	7.9445	8.62186	7.27493	8.63082	7.51809	8.80273	7.79484	8.84981	16581	-
Hif3a	hypoxia inducible factor 3, alpha subunit	17.6819	4.1442	3.33e-10	3.1e-08	9.441		7.65254	11.6478	7.3926	11.7726	11.1505	6.99397	11.4274	7.0874	11.4028	7.10326	11.6775	7.98363	53417	IPAS, MOP7, NEPAS, BHLHE17
Clec11a	C-type lectin domain family 11, member a	-2.44518	-1.28994	4.62e-05	0.000326	7.2986		8.07697	7.01608	7.99336	6.2121	7.18056	7.94268	6.01309	7.65953	6.74758	7.91197	6.75253	8.0771	20256	AW457320, CLECSF3, SCGF
Coro1c	coronin, actin binding protein 1C	2.10976	1.07708	5.11e-09	2.1e-07	12.1207		11.5228	12.6836	11.7385	12.5777	12.8429	11.7017	12.5521	11.4638	12.6412	11.4904	12.6578	11.5757	23790	AL022675, AW455561, AW548837
Ctse	cathepsin E	-7.16944	-2.84186	0.000254	0.001453	10.6395		11.0229	8.85092	12.57	9.14102	9.62273	12.5535	9.36572	12.6108	9.35395	10.0628	8.97717	13.5425	13034	A430072O03RIK, C920004C08RIK, CE, CATE
Ndrg2	N-myc downstream regulated gene 2	-2.46782	-1.30324	6.17e-06	5.78e-05	8.5105		9.61463	7.73484	8.83367	7.9438	8.02571	9.37709	8.1201	9.21033	7.74085	9.19713	7.58791	8.73977	29811	AI182517, AU040374, NDR2, SYLD
Nkg7	natural killer cell group 7 sequence	-11.6734	-3.54515	4.6e-10	3.86e-08	8.5922		10.482	6.86026	10.5215	6.19101	7.19468	10.1638	6.70051	10.3782	7.12299	10.4987	6.84852	10.1447	72310	2500004F03RIK
Chn2	chimerin 2	4.69889	2.23232	1.06e-09	6.73e-08	9.9791		8.91513	10.9072	8.82327	11.2611	10.817	9.0818	11.026	8.68066	11.4427	8.74817	11.1177	8.92863	69993	1700026N20RIK, 4930557O16RIK, ARHGAP3, BCH
Slbp	stem-loop binding protein	2.03134	1.02243	1.53e-05	0.000125	12.2242		11.4949	12.8762	11.8674	12.7412	12.6962	11.8186	12.6079	11.6917	12.6072	11.2541	12.8839	12.1513	20492	-
Aqp1	aquaporin 1	-17.2059	-4.10483	3.51e-06	3.6e-05	10.5451		11.7502	8.59739	13.0765	7.97497	8.95407	12.9615	8.22806	12.9689	9.11174	10.9719	8.09017	13.8564	11826	CHIP28
Abca13	ATP-binding cassette, sub-family A (ABC1), member 13	2.89612	1.53412	0.000279	0.001578	5.8328		5.30132	6.09329	5.57504	7.47075	6.71598	4.55969	6.80265	4.71463	6.67428	4.82271	5.84246	5.42131	268379	9830132L24, A930002G16RIK, AI956815
Hdac9	histone deacetylase 9	-2.08638	-1.061	3.04e-08	8.03e-07	10.0143		10.4324	9.45174	10.47	9.39259	9.59904	10.6139	9.59652	10.5731	9.60137	10.725	9.26151	10.4544	79221	AV022454, D030072B18RIK, HD7B, HD9, HDRP, HDAC7B, MITR, MKIAA0744
Cd244	CD244 natural killer cell receptor 2B4	-4.55755	-2.18826	6.19e-08	1.38e-06	8.8774		10.1408	7.55885	9.92372	7.20233	7.88481	10.1466	7.99624	9.76951	8.26236	10.0269	7.79484	9.82148	18106	2B4, C9.1, F730046O15RIK, LY90, NAIL, NKR2B4, NMRK, SLAMF4
Adgre1	adhesion G protein-coupled receptor E1	-10.3138	-3.36651	1.04e-08	3.59e-07	10.3444		11.6546	7.82839	12.0937	8.73049	8.77776	12.2017	8.94584	12.3025	9.16287	11.9645	8.52146	11.9488	13733	DD7A5-7, EGF-TM7, EMR1, F4/80, GPF480, LY71, TM7LN3
Pgf	placental growth factor	-2.3536	-1.23487	0.000904	0.004465	3.9968		4.369	3.72595	5.00513	3.09232	3.25676	4.9767	4.23292	4.89436	2.66054	4.35753	3.30772	4.08269	18654	AI854365, PIGF, PLGF
Ccl24	chemokine (C-C motif) ligand 24	-10.6419	-3.41169	6.84e-08	1.5e-06	5.2024		6.45446	3.93268	7.57092	3.09232	3.25676	6.36281	4.02326	6.60989	3.36664	7.14361	3.30772	7.30784	56221	CKB-6, MPIF-2, SCYA24
Ap1s1	adaptor protein complex AP-1, sigma 1	2.2085	1.14307	2.49e-09	1.28e-07	10.5929		9.9123	11.2534	10.1527	11.1287	11.1757	10.0714	10.9631	9.9632	11.2559	9.91623	11.21	10.1126	11769	AP19
Mapk13	mitogen-activated protein kinase 13	8.34077	3.06018	7.57e-09	2.83e-07	6.8971		5.16421	8.42841	5.64752	9.01772	7.9445	5.17008	8.23417	5.0915	8.67778	5.51883	8.26038	5.60974	26415	SAPK4, SERK4
Srpk1	serine/arginine-rich protein specific kinase 1	2.49391	1.31841	1.03e-10	1.43e-08	12.9665		12.414	13.5809	12.3238	13.7394	13.5483	12.1457	13.6744	12.304	13.5371	12.3957	13.6742	12.2605	20815	AU017960
Nes	nestin	21.8539	4.44982	1.64e-12	1.21e-09	10.895		8.76019	13.2528	8.34899	13.2322	12.915	9.01094	13.0237	8.79257	13.1171	8.72509	13.1787	8.38296	18008	AA166324, C78523, ESTM46
Hdgf	hepatoma-derived growth factor	2.20757	1.14246	1.21e-06	1.48e-05	13.1975		12.4637	13.9522	12.9367	13.8015	13.7713	12.7628	13.5992	12.54	13.6772	12.2425	13.8109	12.8119	15191	AI118077, D3ERTD299E
Thop1	thimet oligopeptidase 1	2.1647	1.11417	1.33e-07	2.5e-06	9.5992		8.77499	10.3268	9.3156	10.1898	10.2071	8.99187	10.0709	8.94821	10.061	9.00791	10.0822	9.21411	50492	AI131655, AI327041, EP24.15
Sgsh	N-sulfoglucosamine sulfohydrolase (sulfamidase)	-2.41553	-1.27234	4.7e-09	1.98e-07	10.0509		10.7284	9.33591	10.5367	9.53116	9.68655	10.7383	9.36294	10.6626	9.27248	10.7133	9.29938	10.7431	27029	4632406A19RIK
Cstb	cystatin B	2.09485	1.06685	1.42e-07	2.62e-06	10.5987		10.0561	10.9955	10.248	10.8863	11.2134	10.1351	11.2706	9.90148	11.3083	10.1284	11.1186	9.92271	13014	AA960480, STFB
Sh2b2	SH2B adaptor protein 2	-2.39449	-1.25972	1.25e-05	0.000106	8.3693		8.95205	7.92836	8.95049	7.28425	8.02571	9.31195	7.41051	8.88583	7.62892	9.13844	8.15918	8.75649	23921	APS
Ndrg1	N-myc downstream regulated gene 1	-2.5955	-1.37601	1.46e-09	8.63e-08	10.6117		11.3869	9.95536	11.2416	9.8226	10.0855	11.4367	9.69498	11.2238	10.006	11.3271	9.97786	11.1823	17988	CAP43, CMT4D, DRG1, HMSNL, NMSL, NDR1, NDRL, PROXY1, RTP, TDD5
Spc25	SPC25, NDC80 kinetochore complex component, homolog (S. cerevisiae)	3.3506	1.74442	0.00014	0.000857	9.871		8.45315	10.8887	9.30256	10.6344	10.7835	9.30424	10.7062	9.20608	10.6004	7.83397	10.8461	9.89278	66442	2600017H08RIK, 2610205L13RIK, SPBC25
Fgfr4	fibroblast growth factor receptor 4	-8.33383	-3.05898	4.64e-05	0.000328	6.7348		8.86623	4.2741	8.05684	6.53013	5.96197	8.6094	4.79208	8.26476	5.83006	8.09286	3.84328	7.69539	14186	FGFR-4
Il5ra	interleukin 5 receptor, alpha	-4.3229	-2.112	1.76e-08	5.35e-07	8.9004		9.5746	8.14126	9.84113	7.45315	7.9445	9.91315	7.63015	10.1171	7.96484	10.1619	7.93263	10.1306	16192	CD125, CDW125, IL5R
Msh6	mutS homolog 6 (E. coli)	2.44443	1.2895	4.6e-09	1.96e-07	11.8546		11.1171	12.6215	11.3819	12.43	12.5094	11.2725	12.4859	11.15	12.3663	10.9803	12.5831	11.3574	17688	AU044881, AW550279, GTBP, GTMBP
Tbl2	transducin (beta)-like 2	2.20584	1.14133	1.21e-08	4.01e-07	10.7472		10.4362	11.3529	10.164	11.4887	11.2553	10.0684	11.2038	10.1069	11.3211	10.0376	11.2857	10.2464	27368	C76179, WS-BTRP
Mcm5	minichromosome maintenance deficient 5, cell division cycle 46 (S. cerevisiae)	2.91974	1.54584	2.61e-06	2.81e-05	12.518		11.4384	13.453	12.0265	13.2073	13.2169	11.8356	13.2665	11.856	13.2267	11.1037	13.375	12.2102	17218	AA617332, AI324988, AL033333, CDC46, MCMD5, P1-CDC46
Hmox1	heme oxygenase 1	-2.56173	-1.35712	6.75e-05	0.000453	13.5363		13.9969	12.5329	13.9073	12.1229	13.3867	14.4769	13.2328	14.432	13.0499	14.365	12.8211	14.1109	15368	D8WSU38E, HO-1, HO1, HEMOX, HMOX, HSP32
Asf1b	anti-silencing function 1B histone chaperone	4.09405	2.03353	5.46e-06	5.22e-05	10.8101		9.54384	11.9099	10.0847	11.7893	11.808	9.96785	11.6931	9.84386	11.7558	8.79642	12.0052	10.5234	66929	1700003K02RIK, AA409591
Myl10	myosin, light chain 10, regulatory	5.27426	2.39897	0.001782	0.008163	3.0344		0	3.93268	2.09598	4.62419	3.0236	2.73244	3.48199	1.45515	5.20666	1.5607	5.1344	3.16542	59310	1700027I08RIK, MYLC2PL, PLRLC
Ddx39	DEAD (Asp-Glu-Ala-Asp) box polypeptide 39	2.03975	1.02839	1.99e-07	3.42e-06	12.141		11.5302	12.8222	11.9067	12.5524	12.6364	11.6202	12.5141	11.5409	12.646	11.4147	12.7601	11.7481	68278	2610307C23RIK, BAT1, DDXL, DDX39A, URH49
Igf1r	insulin-like growth factor I receptor	3.47627	1.79754	2.26e-10	2.37e-08	10.8833		10.1612	11.8747	9.78064	11.7234	11.9395	10.0969	11.8055	9.91846	11.5611	9.96208	11.7881	9.98787	16001	A330103N21RIK, CD221, D930020L01, IGF-1R, HYFT
Fcer2a	Fc receptor, IgE, low affinity II, alpha polypeptide	-2.17266	-1.11946	1.49e-05	0.000123	13.1532		13.4736	12.9368	13.7118	12.2188	12.6928	13.436	12.3603	13.699	12.6786	13.8065	12.6733	14.1505	14128	CD23, FCE2, FCER2, LY-42
Trim28	tripartite motif-containing 28	2.15584	1.10825	7.39e-07	9.82e-06	13.1496		12.6941	13.9344	12.9204	13.7561	13.8064	12.6244	13.4322	12.4271	13.5985	12.3965	13.6945	12.5101	21849	AA408787, KAP-1, KRIP-1, MOMMED9, TIF1B, TIF1BETA
Adcy9	adenylate cyclase 9	-2.80298	-1.48696	1.17e-07	2.27e-06	6.8484		7.70292	6.11467	7.21317	5.98597	6.05775	7.77431	6.06882	7.64076	6.28872	7.3124	6.11371	7.90784	11515	ACTP10, AW125421, D16WSU65E, MKIAA0520
Mef2c	myocyte enhancer factor 2C	-2.49018	-1.31625	8.15e-07	1.06e-05	12.3386		12.8128	12.0727	12.9172	11.2617	11.6733	12.8668	11.5014	13.1083	11.7995	13.1335	11.7741	13.1417	17260	5430401D19RIK, 9930028G15RIK, AV011172, MEF2
Pcyt1a	phosphate cytidylyltransferase 1, choline, alpha isoform	-2.36912	-1.24435	5.86e-05	0.000401	10.3234		10.5342	9.59173	10.9655	9.381	9.9609	11.079	9.87183	11.0733	9.72221	10.4147	9.67945	11.6064	13026	CTALPHA, CCTALPHA, CTPCT, CTTALPHA
Insrr	insulin receptor-related receptor	-7.67741	-2.94062	4.51e-07	6.52e-06	5.218		6.94777	4.11346	6.23859	3.90514	3.79051	6.95511	2.60565	6.41752	3.83863	6.91794	4.23296	6.65319	23920	IRR
Mthfd2	methylenetetrahydrofolate dehydrogenase (NAD+ dependent), methenyltetrahydrofolate cyclohydrolase	2.39567	1.26043	7.26e-09	2.75e-07	10.8616		10.2055	11.6187	10.3301	11.3577	11.5227	10.3662	11.3855	10.1616	11.4828	9.96911	11.5837	10.3558	17768	AW558851, NMDMC
Kit	kit oncogene	-2.65031	-1.40616	4.54e-07	6.56e-06	9.9656		10.8611	9.28966	10.3172	9.40638	9.3941	10.935	9.1009	10.6703	9.01857	10.3633	9.36577	10.8653	16590	BS, CD117, FDC, GSFSCO1, GSFSCO5, GSFSOW3, SCO1, SCO5, SOW3, SSM, TR-KIT, W, C-KIT
Ampd3	adenosine monophosphate deaminase 3	-3.8917	-1.9604	2.42e-06	2.63e-05	9.558		10.2099	8.38947	10.5037	8.42665	9.07347	10.669	9.00774	10.578	8.38802	10.1094	8.18147	11.1592	11717	-
Sh2d1a	SH2 domain containing 1A	24.1256	4.59249	3.32e-12	1.7e-09	10.3572		8.17838	12.8075	8.37413	12.8037	12.3702	7.88871	12.4191	7.81826	12.7139	8.2719	12.806	7.83415	20400	GM686, SAP
Tfap4	transcription factor AP4	2.77331	1.47161	8.65e-09	3.13e-07	9.4018		8.71488	10.2431	8.85423	10.395	9.97733	8.57137	9.91237	8.64971	10.0947	8.48319	10.2034	8.72286	83383	AI642933, AP-4, D930048N17RIK, TCFAP4, BHLHC41
Ranbp1	RAN binding protein 1	2.96775	1.56937	3.18e-09	1.5e-07	11.8756		10.9486	12.8426	11.2999	12.5284	12.5851	11.1388	12.621	11.0581	12.6016	10.8499	12.7828	11.25	19385	HTF9A
Tnfsf14	tumor necrosis factor (ligand) superfamily, member 14	8.57799	3.10064	3.45e-10	3.15e-08	9.2539		7.77534	10.6441	7.89257	11.0585	10.7432	7.94268	10.7313	7.48115	10.9856	7.90611	10.6628	7.22378	50930	HVEM-L, HVEML, LIGHT, LTG, LY113
Gata6	GATA binding protein 6	-2.58881	-1.37229	3.81e-06	3.85e-05	6.5858		7.20536	5.88512	7.20519	5.71768	6.45959	7.42209	6.19938	7.3096	5.7251	7.2946	5.41083	7.19464	14465	AA410133, GATA-6
Rsl1d1	ribosomal L1 domain containing 1	2.50165	1.32288	1.71e-13	2.86e-10	12.2592		11.5523	12.9509	11.6245	12.9282	12.8046	11.5573	12.9621	11.6072	12.9464	11.6023	12.9316	11.6428	66409	2410005K20RIK, C76439, PBK1
Otx1	orthodenticle homolog 1	7.13335	2.83458	0.000362	0.001985	2.2014		0.921272	4.727	1.78925	4.0987	1.9459	1.09028	3.77786	0.903755	4.71605	0	2.44652	0	18423	A730044F23RIK, JV
Ephb3	Eph receptor B3	-2.98347	-1.57699	1.59e-06	1.85e-05	6.2162		7.03884	5.41928	7.14803	5.14636	6.05775	7.03181	5.38175	6.66045	5.48904	6.90626	5.07213	7.24289	13845	AW456895, CEK10, ETK2, HEK2, MDK5, SEK4, TYRO6
Rcn1	reticulocalbin 1	-2.06292	-1.04469	1.03e-06	1.29e-05	9.8666		10.4306	9.38512	10.475	8.95031	9.61487	10.5371	9.39053	10.3611	9.33028	10.3855	9.39468	10.1447	19672	RCN
Atp5g1	ATP synthase, H+ transporting, mitochondrial F0 complex, subunit C1 (subunit 9)	2.27524	1.18602	1.18e-08	3.95e-07	11.4534		10.7427	12.1745	11.1168	12.0516	11.9675	10.7889	11.9828	10.8902	11.9814	10.6674	12.1207	10.9564	11951	-
Prss16	protease, serine 16 (thymus)	9.14885	3.19359	5.29e-09	2.16e-07	7.3272		6.16207	8.89792	6.03748	8.75943	8.75888	5.72632	8.9862	5.12789	9.4449	5.71902	8.69677	5.60974	54373	AI448615, TSSP
5430419D17Rik	RIKEN cDNA 5430419D17 gene	-3.57598	-1.83834	0.001172	0.00562	1.8735		1.88024	1.01387	3.19973	1.65583	0	2.13339	1.18375	2.99411	1.87238	2.96807	0	3.58031	71395	-
Clcnkb	chloride channel Kb	3.47839	1.79842	0.003096	0.013314	0.8992		0	1.60343	0	2.07949	1.27881	0	0	0	2.31963	0	3.50914	0	56365	CLCKB, CLC-KA, CLCK2, CLCNK1L
Epor	erythropoietin receptor	-10.1907	-3.34918	1.48e-05	0.000123	8.0872		8.79835	5.27482	10.2509	6.47886	6.96689	10.1176	6.4716	10.1362	7.10915	8.54475	6.17424	10.7229	13857	-
Ccdc159	coiled-coil domain containing 159	-3.20499	-1.68032	6.46e-05	0.000436	4.2683		4.84335	3.93268	4.7656	3.4168	2.74536	5.34058	4.23292	5.35976	3.16737	4.82271	3.07353	5.5186	67119	2510048L02RIK
Atp6v1b1	ATPase, H+ transporting, lysosomal V1 subunit B1	2.35602	1.23635	0.005914	0.023769	1.3622		0.921272	1.60343	0	1.05348	1.9459	1.09028	1.82511	1.45515	2.66054	0	2.79382	0.997467	110935	AW208839, ATP6B1, D630003L15, D630030L16RIK, D630039P21RIK, VPP-3, VPP3
Zbtb32	zinc finger and BTB domain containing 32	-4.39204	-2.13489	4.46e-05	0.000317	6.9324		8.80988	6.48673	8.51318	4.90877	5.85936	8.14614	5.83171	7.29367	5.9591	7.54107	6.14429	7.69539	58206	4930524C15RIK, FAXF, FAZF, PLZP, ROG, TZFP
Ggt5	gamma-glutamyltransferase 5	-4.72843	-2.24136	3.09e-07	4.86e-06	8.8779		10.1212	7.20733	9.75626	8.01151	7.78571	10.1117	7.72858	10.0629	8.47691	10.0403	7.33303	9.89882	23887	AI551243, GGL, GGT-REL, GGTLA1
Ggt1	gamma-glutamyltransferase 1	-10.5161	-3.39453	2.45e-08	6.86e-07	5.5636		7.27362	3.02419	7.13128	3.4168	4.06094	7.20741	4.41594	7.52956	4.29495	7.37306	3.98519	7.05025	14598	CD224, GGT, GGT 1, GGT-1, GGTP, DWG
Fbln1	fibulin 1	4.42439	2.14548	2.05e-06	2.29e-05	8.2899		7.60697	9.36296	7.7462	9.30699	9.88893	7.38359	9.1821	7.0688	8.83318	6.85858	9.60169	6.63884	14114	-
Pgrmc1	progesterone receptor membrane component 1	2.28886	1.19463	1.79e-09	1e-07	11.5312		10.9712	12.1716	10.8621	12.0029	12.3046	11.0057	12.1483	10.902	11.9263	10.9893	12.2174	10.873	53328	AA415812, HPR6.6, PPMR, VEMA
Gcat	glycine C-acetyltransferase (2-amino-3-ketobutyrate-coenzyme A ligase)	19.8448	4.31069	9.6e-11	1.38e-08	8.6273		6.34768	11.0332	7.13968	10.7524	10.6374	6.45854	10.6168	6.12523	10.7495	6.63624	10.9064	6.12428	26912	AI526977, KBL
Tek	endothelial-specific receptor tyrosine kinase	-4.03232	-2.01161	3.76e-07	5.68e-06	8.3654		9.38705	7.11487	9.17962	6.85899	7.86729	9.66687	7.38878	9.21668	7.79372	9.49683	7.13406	9.28034	21687	AA517024, CD202B, HYK, STK1, TIE-2, TIE2
Cdc20	cell division cycle 20	4.01186	2.00427	1.24e-05	0.000105	10.8957		9.67266	11.9923	10.4226	11.7766	12.1434	10.1058	11.8014	9.80506	11.7674	8.8184	11.906	10.537	107995	2310042N09RIK, C87100, P55CDC
Pvrl4	poliovirus receptor-related 4	-2.18174	-1.12548	1.75e-05	0.000142	7.2347		7.69672	6.33105	7.94144	6.61172	7.12267	7.9883	6.68276	7.69027	7.02321	7.7384	6.26053	7.72966	71740	1200017F15RIK, PRR4, NECTIN4
Neurl1a	neuralized E3 ubiquitin protein ligase 1A	-2.06763	-1.04798	0.001286	0.006106	4.9049		5.863	3.72595	5.49871	4.00516	4.95206	4.86933	4.65316	5.12789	4.71605	5.51883	4.23296	5.69547	18011	2410129E16RIK, AI450910, AI481072, NEU1, NEUR1, NEURL, NEURL1, NLZ, RNF67
Srm	spermidine synthase	3.09472	1.62981	1.28e-08	4.17e-07	10.9531		10.1224	12.0002	10.507	11.6437	11.8319	10.2126	11.6087	10.0629	11.7009	9.9016	11.8228	10.0228	20810	AA407669, SPDST, SPDSY
Epha2	Eph receptor A2	7.06388	2.82046	2.16e-09	1.15e-07	9.928		8.54231	11.7461	8.4605	11.2886	11.5241	8.51013	11.4281	8.66836	10.6798	8.48319	11.3625	8.44203	13836	AW545284, ECK, MYK2, SEK-2, SEK2
Rbm14	RNA binding motif protein 14	2.01693	1.01216	3.3e-06	3.41e-05	11.5374		11.1049	12.277	11.3955	12.0104	12.1583	11.0393	11.8264	10.9132	11.8524	10.753	12.1365	10.9822	56275	1300007E16RIK, PSP2, SYTIP, P16, P16K
Bbs1	Bardet-Biedl syndrome 1 (human)	-2.61625	-1.3875	4.64e-07	6.67e-06	6.5717		7.3308	5.86002	7.01736	5.74687	6.08832	7.35402	6.24847	7.12389	5.7251	7.2021	5.59923	7.56481	52028	AI451249, D19ERTD609E
Atp7b	ATPase, Cu++ transporting, beta polypeptide	-9.75803	-3.28659	3.5e-05	0.000257	6.5572		7.36249	4.61143	8.74284	4.34763	5.49883	8.64239	4.72429	8.52565	6.18699	6.83413	4.11439	9.0956	11979	ATP7A, WND, TX
Slc4a1	solute carrier family 4 (anion exchanger), member 1	-238.934	-7.90047	2.88e-06	3.05e-05	10.1346		12.7498	6.25607	15.1348	4.90877	7.98568	14.6882	4.91879	14.814	7.05243	11.1465	5.98445	15.9758	20533	AE1, CD233, EMPB3, L11JUS51
Rundc3a	RUN domain containing 3A	-3.19218	-1.67454	3.17e-05	0.000236	5.806		6.81664	4.83399	6.86356	5.10187	5.3554	5.87251	4.9782	7.34866	5.09875	6.67805	4.44435	6.2804	51799	RPIP-8, RAP2IP, RPIP8
Slc4a3	solute carrier family 4 (anion exchanger), member 3	-2.5546	-1.3531	7.68e-06	6.96e-05	7.036		7.59368	6.04956	7.96527	5.91059	6.14757	7.55797	6.57143	7.54309	6.76534	7.90611	6.71227	7.7092	20536	A930038D23RIK, AE3
Runx1t1	runt-related transcription factor 1; translocated to, 1 (cyclin D-related)	-3.20452	-1.68011	4.52e-05	0.000321	6.2841		7.1966	4.93359	7.01736	6.10346	5.85936	6.95511	5.46717	7.23649	5.76094	7.38993	4.53947	6.94917	12395	CBFA2T1H, ETO, MTG8
Aprt	adenine phosphoribosyl transferase	2.80761	1.48934	1.98e-09	1.07e-07	11.1206		10.4089	12.0049	10.6666	11.8896	11.8381	10.2126	11.6775	10.3534	11.8487	10.345	11.9326	10.2687	11821	C85684
Hfe	hemochromatosis	-4.73643	-2.2438	4.04e-07	6e-06	9.8237		10.7517	7.9875	10.8741	9.01172	8.9034	11.2045	8.84572	10.9371	9.20902	10.9162	8.25338	10.99	15216	MR2
Abhd1	abhydrolase domain containing 1	-2.67187	-1.41785	2.91e-07	4.63e-06	7.0314		7.78121	6.62724	7.77884	6.01024	6.25925	7.66619	6.45077	7.65953	5.9591	7.84012	6.62822	7.71605	57742	LABH-1, LABH1
Aplp1	amyloid beta (A4) precursor-like protein 1	4.98136	2.31654	5.1e-08	1.19e-06	7.7891		7.11523	8.89174	6.54725	9.46683	8.85534	6.421	8.53054	6.69724	8.99243	6.70526	8.94713	6.29877	11803	-
Pola1	polymerase (DNA directed), alpha 1	2.7054	1.43584	9.47e-06	8.33e-05	10.7688		9.49821	11.5619	10.1692	11.4768	11.2902	10.2277	11.6181	10.0966	11.3698	9.64121	11.6037	10.6727	18968	AW321876, POLA
Gmnn	geminin	2.98674	1.57857	2.29e-06	2.51e-05	10.2883		9.23913	11.2358	9.75215	10.9363	11.0119	9.68282	11.0616	9.59528	10.9656	8.82462	11.2545	9.90032	57441	AW546347, GEM
Cyp27b1	cytochrome P450, family 27, subfamily b, polypeptide 1	2.95066	1.56104	0.006558	0.026084	4.8825		4.88758	5.64176	4.42423	5.68789	5.49883	3.6196	5.89474	2.42079	4.71605	4.13543	6.53896	5.12436	13115	CP2B, CYP1, CYP27B, CYP40, P450C1, PDDR, VDD1, VDDR, VDDRI, VDR
Cdk4	cyclin-dependent kinase 4	2.89399	1.53306	1.57e-09	9.1e-08	12.8734		12.0614	13.8464	12.3302	13.6292	13.609	12.0351	13.5464	12.0953	13.4903	11.9089	13.7185	12.2105	12567	CRK3
Sod2	superoxide dismutase 2, mitochondrial	2.21743	1.14889	1.47e-10	1.86e-08	11.3486		10.6757	11.9851	10.9708	11.8777	11.9024	10.7345	11.907	10.7381	11.9074	10.7049	11.9586	10.8207	20656	MNSOD, SOD-2
P3h4	prolyl 3-hydroxylase family member 4 (non-enzymatic)	-2.00096	-1.00069	7.61e-05	0.000502	7.029		7.61357	6.64204	7.46793	5.85805	6.69627	7.51408	7.01612	7.67191	6.51548	7.48721	6.44381	7.42122	66180	1110036O03RIK, AI413214, LEPREL4, SC65
Neu1	neuraminidase 1	2.27014	1.18278	4.32e-09	1.87e-07	11.6909		11.2737	12.2257	11.152	12.4768	12.2537	11.07	12.1362	11.0803	12.3126	11.117	12.2888	10.9041	18010	AA407268, AA407316, AGLP, APL, BAT-7, BAT7, G9, MAP-2, NEU, NEU-1
Clic1	chloride intracellular channel 1	2.13295	1.09285	1.26e-11	4.1e-09	13.3162		12.7475	13.8517	12.9235	13.7908	13.8887	12.7207	13.8722	12.7295	13.8672	12.7573	13.9052	12.7402	114584	CLCP, G6
Lsm2	LSM2 homolog, U6 small nuclear RNA associated (S. cerevisiae)	3.32158	1.73187	5.03e-09	2.08e-07	10.4141		9.60968	11.5565	9.80857	11.2168	11.2712	9.55004	11.0642	9.42112	11.1618	9.31223	11.4097	9.58739	27756	D17H6S56E-2, D17H6S56E2, DMAPL, DMPKAP, G7B, SM-X5, SMX5, SNRNP
Pole	polymerase (DNA directed), epsilon	2.94831	1.55989	1.96e-07	3.38e-06	11.0133		9.99676	11.8625	10.565	11.6246	11.9018	10.3044	11.8993	10.3659	11.6438	9.76601	11.8275	10.4022	18973	-
Atp1a2	ATPase, Na+/K+ transporting, alpha 2 polypeptide	-2.84303	-1.50743	4.85e-05	0.000341	7.5183		8.39687	6.17697	8.59488	6.8723	7.5425	8.4415	6.29594	8.22332	6.85098	8.19239	6.84852	7.78285	98660	AW060654, ATPA-3, MKIAA0778
Stx1a	syntaxin 1A (brain)	3.77841	1.91778	2.3e-08	6.53e-07	8.8809		8.22653	9.52941	7.86243	10.148	9.75959	7.74424	9.59888	7.87288	9.89144	8.05634	10.1116	7.76974	20907	HPC-1
Dennd2c	DENN/MADD domain containing 2C	-2.50882	-1.32701	0.002135	0.009557	7.5318		7.22273	6.58191	8.61611	6.8723	6.96689	8.44618	6.73537	8.5693	7.15027	7.21162	6.9032	9.10607	329727	A930010I20RIK
Mc5r	melanocortin 5 receptor	-2.54596	-1.34821	0.012141	0.044987	0.8431		2.19382	1.01387	0.862977	0	0	1.09028	0	2.63821	0	0	0	2.31787	17203	-
Ppp2r1a	protein phosphatase 2, regulatory subunit A, alpha	2.01584	1.01138	1.82e-10	2.12e-08	12.7888		12.2217	13.388	12.3876	13.2498	13.3883	12.309	13.2472	12.2508	13.2347	12.1944	13.2589	12.3351	51792	6330556D22RIK, PP2A, PR65
Cav1	caveolin 1, caveolae protein	-2.36369	-1.24104	3.14e-06	3.27e-05	9.6053		10.2728	8.83168	10.2166	8.40393	9.36318	10.2168	9.21951	10.1406	9.08371	10.2989	9.0066	10.2093	12389	CAV, CAV-1
Arpp19	cAMP-regulated phosphoprotein 19	2.01183	1.00851	1.29e-08	4.21e-07	11.4612		10.9466	12.118	11.1158	11.8921	11.9205	10.9549	11.7901	10.9524	11.9965	10.8019	12.0753	10.9701	59046	19KDA, 2700024H10RIK, ARPP-19, AW559096, ARPP12
Khsrp	KH-type splicing regulatory protein	2.29212	1.19668	4.41e-08	1.06e-06	12.8916		12.39	13.6672	12.4312	13.5078	13.6342	12.3511	13.3052	12.1919	13.2782	12.0779	13.5469	12.3174	16549	6330409F21RIK, FBP2, FUBP2, KSRP
Hnrnpa0	heterogeneous nuclear ribonucleoprotein A0	2.23259	1.15872	8.68e-09	3.14e-07	12.9925		12.4587	13.7203	12.5969	13.4847	13.6694	12.4821	13.417	12.2948	13.4784	12.3385	13.6617	12.3081	77134	1110055B05RIK, 3010025E17RIK, HNRPA0, HNRNP A0
Ift43	intraflagellar transport 43	-2.0874	-1.06171	1.9e-05	0.000152	6.6311		7.1245	6.1565	7.17281	5.46012	6.23213	6.96818	6.4716	7.26127	6.07754	7.2021	6.20358	7.24289	76411	1700019E19RIK, R75064
Id3	inhibitor of DNA binding 3	2.08982	1.06338	1.23e-05	0.000105	11.67		11.3508	12.4539	11.3319	12.4401	12.1908	10.9631	11.7003	10.9675	12.0747	11.2197	12.3504	10.997	15903	HLH462, IDB3, BHLHB25
Hmgcll1	3-hydroxymethyl-3-methylglutaryl-Coenzyme A lyase-like 1	-4.49011	-2.16675	4.99e-07	7.09e-06	4.0671		5.23439	3.19449	4.80838	2.40656	2.74536	5.25785	2.87938	4.7617	3.16737	5.3219	3.50914	5.5186	208982	BC037381
Phox2a	paired-like homeobox 2a	4.23197	2.08133	0.000794	0.003974	1.2069		0	2.34406	0	1.05348	2.40031	0	1.18375	0	2.66054	0	3.84328	0.997467	11859	ARIX, PHOX2, PMX2, PMX2A
Abhd8	abhydrolase domain containing 8	2.79762	1.4842	3.15e-12	1.68e-09	10.7678		10.0005	11.4783	10.1063	11.6335	11.4772	10.0653	11.3876	9.99063	11.5592	10.0483	11.5238	9.9433	64296	0910001L24RIK, AB030191
Mid1ip1	Mid1 interacting protein 1 (gastrulation specific G12-like (zebrafish))	-2.16395	-1.11367	4.85e-06	4.72e-05	9.5264		10.0754	9.1491	10.2314	8.42665	9.06581	10.0158	8.95696	9.8949	9.06949	9.95359	9.14914	10.3281	68041	3110038L01RIK, MIG12, S14R
Clstn3	calsyntenin 3	-2.21562	-1.14771	0.000987	0.004825	5.0703		5.09043	4.19602	6.03748	4.55986	4.65813	5.66343	4.72429	5.26491	4.8552	5.3219	3.98519	6.48684	232370	CSTN3, CS3, CST-3, MKIAA0726
Spib	Spi-B transcription factor (Spi-1/PU.1 related)	-2.32184	-1.21527	6.87e-07	9.26e-06	13.2187		13.8881	12.9703	13.9794	12.4082	12.7272	13.7088	12.2327	13.7588	12.5621	13.7542	12.766	13.8689	272382	SPI-B
Tle1	transducin-like enhancer of split 1, homolog of Drosophila E(spl)	-2.90323	-1.53766	8.61e-10	5.9e-08	8.0993		8.93107	7.33122	8.96475	7.34278	7.41566	8.93642	7.05803	8.92513	7.47557	8.68805	7.35934	8.76312	21885	C230057C06RIK, ESTM14, GRG-1, GRG1, TLE4L
Snrpb2	U2 small nuclear ribonucleoprotein B	2.11855	1.08308	2.09e-09	1.12e-07	11.0642		10.3239	11.6149	10.684	11.5386	11.5937	10.6539	11.5646	10.4723	11.6456	10.4919	11.6768	10.5096	20639	2810052G09RIK
Nutf2	nuclear transport factor 2	2.62735	1.39361	3.52e-06	3.61e-05	9.7119		8.81562	10.4454	8.96475	10.3302	10.2466	9.4062	10.6133	9.18896	10.2062	8.4554	10.6104	9.25938	68051	2700067I02RIK, AI115459, AI413596, AW546000, NTF2, NTF3, PP15
Fut1	fucosyltransferase 1	-3.75294	-1.90802	0.000144	0.000881	4.3364		5.48528	3.72595	5.07688	2.67302	3.63356	6.30217	2.60565	5.01585	3.54169	4.82271	4.11439	5.03948	14343	-
Elavl2	ELAV (embryonic lethal, abnormal vision, Drosophila)-like 2 (Hu antigen B)	82.71	6.36999	6.69e-12	2.7e-09	3.3512		0	6.56648	0	6.77647	6.25925	0	6.42965	0	6.33701	0	6.84852	0.997467	15569	HUB, MEL-N1
Pou2f2	POU domain, class 2, transcription factor 2	-4.00469	-2.00169	5.76e-09	2.32e-07	11.5531		12.6103	10.9277	12.6034	10.1844	10.6503	12.5303	10.2442	12.5599	10.6775	12.4703	10.6294	12.5495	18987	OCT-2, OCT2A, OCT2B, OTF-2, OTF2
Mgst1	microsomal glutathione S-transferase 1	-2.03931	-1.02808	0.000206	0.001206	9.1265		9.86192	8.1308	9.66463	8.88289	8.67577	9.80804	8.70773	9.54571	9.17952	9.55221	8.098	9.41068	56615	1500002K10RIK, GST
Nfib	nuclear factor I/B	-2.22203	-1.15188	1.74e-07	3.09e-06	9.1189		9.73451	8.49106	9.57609	8.24423	8.6858	9.70446	8.75096	9.72417	8.73747	9.82767	8.34838	9.60227	18028	6720429L07RIK, CTF, E030026I10RIK, NF-I/B, NF1-B, NFI-B
Rps18	ribosomal protein S18	2.15156	1.10538	2.49e-10	2.53e-08	15.4617		14.9627	15.9847	15.0238	16.1276	15.9665	14.8146	15.8801	14.8967	16.054	14.9095	16.0733	14.8466	20084	H-2KE3, H2-KE3, KE-3, KE3
Cldn13	claudin 13	-50.8695	-5.66873	5.86e-06	5.53e-05	6.8395		8.68386	3.3468	10.5263	3.79767	5.54364	10.1117	3.48199	10.1791	4.78731	7.41487	3.07353	11.1274	57255	2500004B14RIK
Cd163	CD163 antigen	-37.556	-5.23097	1.24e-07	2.38e-06	7.8358		10.4352	4.2741	10.332	5.3503	5.01706	10.1495	5.73168	10.6081	6.83425	10.77	4.11439	10.4128	93671	CD163V2, CD163V3
Slc1a7	solute carrier family 1 (glutamate transporter), member 7	-2.17602	-1.12169	0.006154	0.024631	3.1051		3.55157	1.60343	3.06507	2.40656	3.0236	3.74639	3.30767	3.27937	2.9361	3.96576	1.98817	4.38749	242607	A930031E15RIK, EAAT5
Bmp7	bone morphogenetic protein 7	23.3468	4.54515	9.77e-12	3.35e-09	8.5286		6.26626	10.8621	6.52176	11.0438	10.7396	6.66527	10.6015	6.10711	10.7293	5.77146	10.8309	6.20445	12162	OP1
Dynll1	dynein light chain LC8-type 1	2.19494	1.13418	2.71e-07	4.39e-06	12.5086		12.1424	13.1766	12.2055	13.2013	12.9658	11.945	12.8658	11.8481	13.1058	11.6665	13.1389	11.8416	56455	DLC8, DNCLC1, PIN
Ccl8	chemokine (C-C motif) ligand 8	-4.37839	-2.1304	0.013694	0.04992	2.369		3.93551	1.60343	4.84994	2.67302	1.27881	3.97077	2.26754	2.63821	0	4.21332	0	0.997467	20307	1810063B20RIK, AB023418, HC14, MCP-2, MCP2, SCYA8
Prr29	proline rich 29	-4.26442	-2.09235	0.000123	0.000767	1.715		3.02685	1.01387	2.56382	1.05348	1.9459	2.46379	0	2.42079	0	3.28907	0	2.80301	75573	2310007L24RIK
Fam163b	family with sequence similarity 163, member B	61.7874	5.94924	3.26e-08	8.46e-07	3.1383		0	6.71385	0	6.51324	5.19613	0	4.85682	0	6.07754	0.98184	7.31969	0	109349	C630035N08RIK
Trpm5	transient receptor potential cation channel, subfamily M, member 5	-3.1486	-1.65471	0.000997	0.00487	5.1357		6.19764	5.23633	6.19088	2.89785	4.17925	6.36281	4.85682	5.99338	3.96693	5.42372	4.71272	5.60974	56843	9430099A16RIK, LTRPC-5, LTRPC5, MTR1
Rarres2	retinoic acid receptor responder (tazarotene induced) 2	-2.46292	-1.30037	2.79e-07	4.48e-06	9.8223		10.7123	9.13085	10.498	8.99052	9.57226	10.3882	9.03597	10.4118	9.27558	10.591	9.02726	10.2333	71660	0610007L05RIK, AI303516
Met	met proto-oncogene	-2.15011	-1.10441	8.59e-05	0.000558	8.9425		9.4437	7.9817	9.2913	7.9438	8.77306	9.64262	8.76367	9.49088	8.78177	9.63945	8.098	9.4605	17295	AI838057, HGF, HGFR, PAR4, C-MET
Slc16a12	solute carrier family 16 (monocarboxylic acid transporters), member 12	-3.54251	-1.82477	1.31e-06	1.58e-05	4.1345		5.01268	2.83105	5.04145	2.89785	3.45743	4.9767	3.90577	5.47724	3.16737	4.87157	3.07353	4.90199	240638	3230401A21, AW210596
Syn2	synapsin II	-2.52435	-1.33591	0.006374	0.025432	3.752		4.9305	2.34406	4.89033	2.67302	3.93205	3.86294	3.48199	4.20309	4.08476	4.54995	1.98817	4.08269	20965	2900074L19RIK, AI836018, AI841723
Nav1	neuron navigator 1	-2.44949	-1.29248	9.9e-09	3.46e-07	10.9142		11.5476	10.384	11.4034	10.1176	10.4559	11.6805	10.3674	11.6966	10.2223	11.4668	10.0604	11.5676	215690	9530089B19, 9930003A20RIK, C230080M11RIK, POMFIL3, UNC53H1, MKIAA1151, STEERIN-1
Cbx5	chromobox 5	3.30344	1.72397	4.34e-09	1.87e-07	13.2299		12.0948	14.2491	12.6062	14.1148	13.8745	12.4151	14.1212	12.4059	14.0083	12.1607	14.1835	12.5248	12419	2610029O15RIK, C75991, HP1, HP1A, HP1ALPHA
Sardh	sarcosine dehydrogenase	14.4623	3.85423	6.45e-09	2.51e-07	9.4871		7.37031	11.523	7.83165	11.8736	10.5468	7.83264	11.1189	7.51589	11.5113	7.51054	11.9116	7.29874	192166	-
Nuak2	NUAK family, SNF1-like kinase, 2	-2.71225	-1.43949	6.24e-08	1.39e-06	9.879		10.6446	9.42631	10.5813	8.72317	9.38489	10.5749	9.24695	10.6533	9.11866	10.6288	9.05569	10.5096	74137	1200013B22RIK, OMPHK2, SNARK, MKIAA0537
Kif19a	kinesin family member 19A	-4.42826	-2.14674	3.03e-06	3.18e-05	6.4948		7.90473	5.72753	7.8002	4.55986	5.40481	7.69005	5.6242	7.34093	6.07754	7.28561	5.1344	7.38728	286942	KIF19
Cacna2d2	calcium channel, voltage-dependent, alpha 2/delta subunit 2	-4.54717	-2.18497	0.000653	0.003341	5.098		6.29938	4.11346	5.62376	4.80158	3.0236	6.40187	4.02326	5.63726	2.66054	6.67805	5.41083	6.50278	56808	CACNA2D, A2D2, DU, MKIAA0558, TD, TORPID
Slc47a1	solute carrier family 47, member 1	3.45614	1.78916	0.001089	0.005261	2.3633		1.88024	4.19602	0.862977	3.79767	3.45743	1.09028	2.26754	2.42079	2.31963	1.5607	3.50914	0.997467	67473	1300013J15RIK, AI036982, MATE1, MMATE1
Tnfrsf13b	tumor necrosis factor receptor superfamily, member 13b	-3.55801	-1.83107	2.91e-08	7.77e-07	11.5539		12.4942	11.036	12.4213	10.2458	10.8541	12.3923	10.4975	12.5084	10.3934	12.4613	10.8036	12.5392	57916	1200009E08RIK, TACI
Spire2	spire homolog 2 (Drosophila)	-2.2448	-1.16659	0.00086	0.004271	4.8062		5.19973	4.19602	5.92532	3.26367	4.39022	5.72632	4.32733	5.29722	4.71605	4.87157	4.44435	5.31698	234857	BC026502, SPIR-2, SPIR2
Ebf3	early B cell factor 3	-2.15051	-1.10468	0.000719	0.003636	4.4833		5.33366	3.19449	4.84994	4.00516	3.79051	5.29981	4.13189	5.16338	4.47838	5.2498	3.98519	4.31711	13593	3110018A08RIK, O/E-2, MKIAA4201
Gm266	predicted gene 266	-2.91357	-1.54279	2.36e-05	0.000183	3.6637		4.43009	2.34406	4.89033	3.4168	2.74536	4.1649	2.87938	4.26974	2.66054	4.05309	3.30772	4.80246	212539	-
Dazl	deleted in azoospermia-like	3.07181	1.61909	0.006759	0.026793	2.173		0	3.02419	2.75093	2.89785	2.74536	1.70413	2.60565	2.16469	2.9361	1.5607	3.68586	0	13164	DAZ-LIKE, DAZH, DAZL1, DAZLA, TPX-2, TPX2
Apol7a	apolipoprotein L 7a	-5.83438	-2.54458	0.002096	0.009405	3.6551		4.75059	1.60343	5.57504	2.89785	2.74536	5.34058	2.60565	4.6156	0	4.28723	4.44435	4.99509	75761	9130022K13RIK, APOL3
Plcd1	phospholipase C, delta 1	-2.22556	-1.15417	1.92e-05	0.000153	7.4331		8.28144	6.3492	7.88259	7.01109	7.40356	8.11709	6.66479	7.99611	6.91601	7.89434	6.7917	7.88977	18799	AW212592, C79986
Wnt2	wingless-type MMTV integration site family, member 2	-8.90373	-3.15441	4.33e-05	0.000308	4.2488		5.56915	2.02076	6.22286	2.07949	4.57424	5.45641	1.82511	5.93296	3.54169	5.69207	1.98817	6.08247	22413	2610510E18RIK, INT1L1, IRP, MIRP, WNT-2, WNT2A
Vipr2	vasoactive intestinal peptide receptor 2	5.24746	2.39162	4.36e-07	6.36e-06	6.1416		4.9305	7.29422	4.89033	7.42634	6.86465	5.07663	7.6021	4.71463	7.46475	5.74548	7.37231	4.31711	22355	VPAC2, VPAC2R, VIP2
Exoc3l2	exocyst complex component 3-like 2	-5.24815	-2.39181	3.75e-07	5.66e-06	7.1432		8.36594	5.90979	8.25545	4.95953	6.38768	8.49215	6.09589	8.23587	6.31306	8.41888	6.01787	8.26641	74463	4933417E01RIK, AU042655
Pgam1	phosphoglycerate mutase 1	3.24514	1.69828	9.22e-11	1.34e-08	12.5256		11.764	13.4777	11.8017	13.3393	13.4321	11.863	13.3252	11.5354	13.334	11.5343	13.3404	11.5605	18648	2310050F24RIK, PGAM-1
Evi5	ecotropic viral integration site 5	-2.64323	-1.4023	1.65e-05	0.000134	9.7725		10.0621	8.84773	10.6947	9.12999	8.99498	10.6087	9.10756	10.5295	9.20252	9.85982	9.14536	11.087	14020	NB4S
Scarf2	scavenger receptor class F, member 2	-2.53768	-1.34351	1.25e-08	4.1e-07	8.6857		9.54384	7.94039	9.32299	7.97497	8.25182	9.44878	7.86074	9.23348	8.15869	9.42088	7.89716	9.17485	224024	AI194363, NSR1, SREC-II, SRECRP-1, SCARF1, SCATF1, SREC2, SRECII, W53987, W65560
Mogat1	monoacylglycerol O-acyltransferase 1	-16.7706	-4.06786	4.16e-09	1.82e-07	2.2374		4.16847	0	4.36813	0	0	4.0711	0	4.50927	1.22075	4.60879	0	3.90216	68393	0610030A14RIK, 1110064N14RIK, DGAT2L, DGAT2L1, MGAT1, WI1-2612I11.1, MDC2
Rpl15	ribosomal protein L15	2.17296	1.11966	5.11e-10	4.14e-08	14.258		13.7422	14.7882	13.7907	14.9234	14.6626	13.5997	14.7358	13.7192	14.8707	13.6865	14.9265	13.651	66480	2510008H07RIK
Steap4	STEAP family member 4	-2.13044	-1.09115	5.38e-05	0.000373	6.7813		7.34674	6.4196	7.3926	5.98597	6.8822	7.45031	5.86357	7.26944	6.38374	7.34737	5.87929	7.15484	117167	1110021O17RIK, AI481214, TIARP, TNFAIP9
Kif11	kinesin family member 11	3.96711	1.98809	2.14e-05	0.000169	12.2118		10.6953	13.2645	11.5536	13.1684	13.1462	11.3507	13.1963	11.4709	13.1281	10.1754	13.3313	12.0603	16551	EG5, KIF8, KIFL1, KNSL1
Adgrl1	adhesion G protein-coupled receptor L1	3.43431	1.78002	2.11e-08	6.11e-07	11.7649		11.1829	12.6405	10.6933	12.9419	12.6611	10.7297	12.4808	10.7121	12.3811	10.8711	12.8244	11.0603	330814	2900070I05RIK, AI182398, CLIBA, LEC2, LPHN1, MKIAA0821
Etv5	ets variant 5	8.5993	3.10422	1.64e-09	9.38e-08	11.4789		9.87021	13.2749	9.84499	12.8557	13.3533	10.1779	13.3619	9.91065	12.4393	10.0024	12.9011	9.75482	104156	1110005E01RIK, 8430401F14RIK, ERM
Enkd1	enkurin domain containing 1	2.71174	1.43922	3.03e-07	4.79e-06	8.0106		7.45358	8.96125	7.52034	8.60859	8.91197	7.21839	8.62185	7.02123	8.43869	7.02981	8.8391	7.50275	102124	AI606951, E130303B06RIK
Ptprs	protein tyrosine phosphatase, receptor type, S	2.84956	1.51074	1.41e-07	2.62e-06	11.8733		11.4751	12.7209	11.0758	12.9491	12.285	11.0104	12.5163	10.975	12.5564	10.9677	12.7446	11.2038	19280	AL022616, PTP, PTP-NU3, PTPNU-3, PTPSIGMA, PTPT9, R-PTP-S, RPTPSIGMA
B4galnt2	beta-1,4-N-acetyl-galactosaminyl transferase 2	-3.92698	-1.97342	8.78e-05	0.000568	2.9593		3.84868	2.34406	3.54154	2.40656	1.9459	4.33598	2.60565	3.14378	1.22075	4.28723	1.31247	4.51871	14422	AI593864, DLB-1, DLB1, GALG2, GALGT2, GGM3, IGF2BP1
4833413E03Rik	RIKEN cDNA 4833413E03 gene	4.93008	2.30161	0.000117	0.000734	2.0112		1.47901	3.61029	0	2.07949	3.93205	1.70413	3.10936	0	3.16737	0.98184	3.07353	0.997467	78104	-
Aldh1a2	aldehyde dehydrogenase family 1, subfamily A2	-2.20166	-1.13859	0.001711	0.00787	5.3621		5.863	4.61143	6.75837	5.27215	4.884	5.8158	5.29094	5.68689	4.8552	5.6366	3.84328	5.82791	19378	AV116159, ALDH1A7, RALDH1, RALDH2
Snx31	sorting nexin 31	-2.52426	-1.33586	0.000303	0.001698	5.6285		6.16207	5.55058	5.90575	4.62419	4.81257	6.71263	4.13189	6.44662	5.57209	6.40682	5.07213	6.14475	66696	4631426E05RIK
Cad	carbamoyl-phosphate synthetase 2, aspartate transcarbamylase, and dihydroorotase	2.36441	1.24148	9.01e-08	1.86e-06	11.9592		11.3359	12.7386	11.5747	12.4309	12.8339	11.2666	12.5534	11.2617	12.4355	11.1145	12.4872	11.4772	69719	2410008J01RIK, AU018859, CPAD
Timm23	translocase of inner mitochondrial membrane 23	2.42172	1.27603	3.01e-10	2.9e-08	11.6549		10.9308	12.3702	11.2396	12.2598	12.2499	11.0685	12.2957	11.0053	12.3069	10.8606	12.2747	10.9963	53600	TIM23
Ly6g6e	lymphocyte antigen 6 complex, locus G6E	-2.59843	-1.37764	0.004937	0.020237	1.1595		2.66964	1.60343	0.862977	0	0	2.13339	0	1.45515	1.22075	1.97267	0	1.9962	70274	2310011I02RIK, G6E
Pax5	paired box 5	-3.58492	-1.84194	4.72e-07	6.77e-06	13.1688		14.207	12.8301	14.2462	11.7077	12.4496	13.9291	11.9084	14.0768	12.2759	14.0204	12.3151	14.0589	18507	BSAP, EBB-1, KLP, PAX-5
Cacybp	calcyclin binding protein	2.77118	1.4705	2.91e-09	1.41e-07	11.8538		11.135	12.6985	11.3708	12.7464	12.4311	11.1279	12.4746	11.0569	12.5917	10.8883	12.5921	11.1326	12301	SIP
Cox6c	cytochrome c oxidase subunit VIc	2.07191	1.05096	1.65e-13	2.86e-10	11.9336		11.3883	12.4426	11.4682	12.4817	12.457	11.442	12.3975	11.4048	12.4982	11.3552	12.4778	11.3905	12864	-
Mertk	c-mer proto-oncogene tyrosine kinase	-2.00042	-1.0003	0.000256	0.001461	11.2856		11.8324	10.19	11.4012	11.1322	10.9908	11.9488	11.0599	12.0343	10.9306	11.9158	10.4094	11.5822	17289	EYK, MER, NYK, NMF12
Blk	B lymphoid kinase	-3.49621	-1.80579	7.28e-08	1.57e-06	12.4639		13.4292	12.0216	13.3453	11.2336	11.7458	13.3216	11.1369	13.3714	11.6209	13.4626	11.6072	13.2706	12143	-
Pkd2l2	polycystic kidney disease 2-like 2	-2.64554	-1.40356	0.000777	0.0039	5.5012		6.14395	4.83399	6.49582	4.4219	4.57424	7.0193	4.79208	5.82628	5.30705	5.09379	4.86738	6.63884	53871	TRPP5
Klra17	killer cell lectin-like receptor, subfamily A, member 17	-7.38414	-2.88443	5.03e-06	4.87e-05	5.2561		6.54009	3.93268	6.93287	3.09232	4.65813	6.64913	4.57834	5.97352	2.9361	6.92953	3.68586	7.16489	170733	LY49Q, LY49Q1
Mrps25	mitochondrial ribosomal protein S25	2.07112	1.05041	3.23e-06	3.35e-05	9.9298		9.5124	10.5965	9.79799	10.5837	10.25	9.27035	10.1761	9.35742	10.5177	9.2303	10.6063	9.25938	64658	2810429N01RIK, RPMS25
Alx3	aristaless-like homeobox 3	917.281	9.84122	1.47e-14	7.68e-11	5.0742		0.921272	10.1335	0	9.79841	10.0056	0	10.1777	0	9.92737	0	9.926	0	11694	-
Ceacam16	carcinoembryonic antigen-related cell adhesion molecule 16	-2.21995	-1.15053	1.31e-05	0.00011	8.3794		9.20458	7.47867	8.6459	7.69697	8.3178	8.81508	7.62086	9.05128	8.04698	8.97475	7.66376	9.0366	330483	GM769
Hoxa2	homeobox A2	-2.43819	-1.28581	0.000152	0.00092	4.6956		5.54173	3.3468	5.39023	4.00516	4.06094	5.07663	4.72429	5.61179	4.19368	5.60805	3.98519	4.80246	15399	AI324701, HOX1.11, HOX-1.11
Adam28	a disintegrin and metallopeptidase domain 28	-3.27256	-1.71042	1.82e-08	5.49e-07	6.5611		7.49706	5.58162	7.17281	5.65747	5.71012	7.22929	5.83171	7.70841	5.68834	7.72517	5.76585	7.16489	13522	C130072N01RIK, D430033C21RIK, DTGN1, MDC-L, MDCL, TECADAM, EMDCII
Psmb1	proteasome (prosome, macropain) subunit, beta type 1	2.20545	1.14107	9.98e-10	6.51e-08	12.7211		12.1136	13.3584	12.3716	13.2888	13.2353	12.1305	13.1548	12.101	13.3714	12.0765	13.3412	12.1103	19170	AA409053, C81484, LMPC5
Dll1	delta-like 1 (Drosophila)	-2.47199	-1.30567	2.26e-06	2.48e-05	10.3211		11.1107	9.56285	10.6761	9.76313	9.95262	11.1243	9.21951	11.0004	9.8189	11.2367	9.69244	10.6954	13388	DELTA1
Nol3	nucleolar protein 3 (apoptosis repressor with CARD domain)	-2.04828	-1.03441	2e-05	0.000159	5.8734		6.16207	5.41928	6.62111	5.42444	5.78667	6.36281	5.38175	6.59697	5.25773	6.33893	4.86738	6.26178	78688	ARC, B430311C09RIK, MYC, NOP, NOP30
Slc9a5	solute carrier family 9 (sodium/hydrogen exchanger), member 5	2.00769	1.00554	4.01e-08	9.88e-07	8.7012		8.3581	9.09634	8.2477	9.27979	9.31876	8.09343	9.11751	8.20214	9.19598	8.33425	9.21545	7.95495	277973	GM696
Stc1	stanniocalcin 1	26.8414	4.74639	2.37e-06	2.58e-05	7.962		5.67389	11.0311	4.92962	10.3984	11.2195	5.78659	10.1013	6.05136	8.04698	5.6366	11.2136	5.45448	20855	STC
Adamts13	a disintegrin-like and metallopeptidase (reprolysin type) with thrombospondin type 1 motif, 13	3.67298	1.87695	4.68e-08	1.11e-06	8.0795		7.40115	9.08826	7.05338	9.16825	8.73975	7.15122	8.82968	7.45274	8.99619	7.05118	9.28572	6.73644	279028	ADAM-TS13, ADAMTS-13, GM710, VWF-CP
Surf4	surfeit gene 4	2.1881	1.12968	7.01e-10	5.13e-08	12.8722		12.3436	13.5753	12.4181	13.4084	13.4295	12.3151	13.4052	12.2789	13.3274	12.1214	13.4764	12.367	20932	AL033340, AL033373, SURF-4
Gata2	GATA binding protein 2	-2.02834	-1.0203	0.000821	0.004099	7.8741		8.54921	7.04977	8.22023	7.01109	7.45137	8.98866	7.7543	8.02534	7.87774	7.9804	7.0396	8.54184	14461	GATA-2
Slc25a13	solute carrier family 25 (mitochondrial carrier, adenine nucleotide translocator), member 13	2.6416	1.40141	1.84e-06	2.09e-05	8.1451		7.45358	9.04715	7.69011	8.71581	8.8642	7.39331	8.99341	7.46702	9.17289	7.14361	8.28117	7.51852	50799	AI785475, CTRN
Ube2i	ubiquitin-conjugating enzyme E2I	2.25593	1.17372	8.95e-11	1.32e-08	13.3662		12.7241	14.0803	12.8047	13.9785	13.9105	12.7375	13.877	12.7918	13.8133	12.7971	14.0586	12.8207	22196	5830467E05RIK, F830028O17RIK, UBC9, UBCE2I, UBCE9
Unkl	unkempt-like (Drosophila)	2.682	1.42331	1.78e-08	5.4e-07	11.5015		10.8039	12.2826	10.7663	12.4042	12.023	10.6559	12.0999	10.8362	12.2909	10.5736	12.1787	11.1035	74154	1300004G08RIK
Nolc1	nucleolar and coiled-body phosphoprotein 1	2.25705	1.17444	7.64e-09	2.85e-07	12.2765		11.5719	13.0234	11.7834	12.7432	12.8183	11.6968	12.839	11.6795	12.8342	11.5007	12.9241	11.9033	70769	NOPP130, NOPP140, P130
Cnksr3	Cnksr family member 3	-2.02197	-1.01576	6.62e-08	1.45e-06	8.7558		9.33009	8.41555	9.25695	8.32387	8.25856	9.4742	8.14624	9.30475	8.11088	9.18751	8.23218	9.02836	215748	6820402C05, BC024086, MAGI1
Map2	microtubule-associated protein 2	4.53776	2.18198	5.11e-07	7.22e-06	8.5333		7.4388	9.61442	7.52676	10.1162	8.93738	7.67418	9.82202	7.72037	9.82315	7.35599	9.43234	6.93748	17756	G1-397-34, MAP-2, MTAP-2, MTAP2, REPRO4
Cyp2j9	cytochrome P450, family 2, subfamily j, polypeptide 9	-3.80169	-1.92664	3.33e-06	3.44e-05	4.6421		5.4562	4.19602	5.27293	4.0987	3.25676	5.78659	3.90577	5.68689	3.54169	6.0084	3.07353	5.42131	74519	8430417E17RIK
Slamf6	SLAM family member 6	3.58174	1.84066	2.92e-12	1.61e-09	12.9559		12.0466	13.837	11.9646	13.9754	13.7896	11.9733	13.9467	11.9812	13.9388	12.2028	13.77	12.0451	30925	KAL1, KAL1B, LY108, NTB-A, NTBA, SF2000
Slamf1	signaling lymphocytic activation molecule family member 1	-2.58114	-1.36801	3.4e-07	5.25e-06	8.8493		9.39473	8.23209	9.54163	8.053	7.87608	9.43942	7.89967	9.43389	8.43315	9.6863	8.49797	9.70402	27218	4933415F16, AA177906, CD150, CDW150, ESTM51, IPO-3, SLAM
Xk	Kell blood group precursor (McLeod phenotype) homolog	-5.82856	-2.54314	1.8e-06	2.05e-05	8.137		8.87998	7.21725	9.48671	6.4257	6.86465	9.57375	6.53232	9.49959	7.30396	8.72509	6.84852	10.2861	22439	1810038K19RIK, XRG1, XKH
Tmem27	transmembrane protein 27	-2.26241	-1.17786	4.1e-05	0.000294	3.0179		3.65755	2.34406	3.43636	2.89785	2.74536	3.74639	2.26754	3.51742	1.87238	3.96576	2.44652	3.31736	57394	0610008J07RIK, NX-17, NX17
Ace2	angiotensin I converting enzyme (peptidyl-dipeptidase A) 2	-7.16497	-2.84096	1.13e-06	1.39e-05	1.4205		2.19382	0	2.09598	0	0	3.15447	0	2.63821	0	2.96807	0	3.99525	70008	2010305L05RIK
Gzmb	granzyme B	-3.0368	-1.60255	0.000384	0.002091	7.0259		7.78121	6.83472	7.93663	4.85617	6.41205	7.22929	6.12247	8.02534	6.49434	8.02428	6.62822	7.96649	14939	AI553453, CCP-1/C11, CCP1, CTLA-1, CTLA1, GZB
Notch4	notch 4	-4.47265	-2.16113	1.96e-05	0.000156	8.3734		9.59975	7.0718	9.44326	6.80451	7.99377	8.96604	6.95828	9.35358	8.23713	9.94648	6.69171	9.4149	18132	INT-3, INT3, N4
Prrt1	proline-rich transmembrane protein 1	-5.43165	-2.44139	3.57e-09	1.63e-07	6.9567		8.45315	5.80847	8.1719	5.46012	5.92857	8.09938	6.1742	8.2317	5.44565	8.18274	5.59923	7.92569	260297	BAT-4, BAT4, D17H6S54E, DSPD1, G5B, NG5, ORF31
Itga2	integrin alpha 2	7.48405	2.90382	2.68e-11	6.68e-09	10.4791		8.92312	11.9833	8.80754	12.0081	11.6815	8.93974	12.0784	9.2272	11.7289	9.2043	12.1057	9.06103	16398	CD49B, DX5
Mocs2	molybdenum cofactor synthesis 2	2.34504	1.22961	1.02e-11	3.46e-09	10.2595		9.61463	10.8122	9.68486	10.9606	10.853	9.70055	10.7622	9.66039	10.8765	9.60374	10.9814	9.60411	17434	AI415403
Zfp318	zinc finger protein 318	-2.87773	-1.52493	2.37e-07	3.94e-06	11.6679		12.437	11.1799	12.4092	10.4076	11.0541	12.2971	10.8828	12.5932	11.0449	12.6469	10.8634	12.1989	57908	2610034E08RIK, D530032D06RIK, TZF, ZNF318
Ttbk1	tau tubulin kinase 1	-4.9633	-2.3113	3.64e-07	5.54e-06	6.3047		7.38581	5.15611	7.229	4.95953	5.7489	7.50514	5.50806	7.32535	4.98211	7.33871	4.53947	7.97794	106763	AU017937, AW048023, C330008L01RIK
Gata3	GATA binding protein 3	13.0797	3.70926	1.75e-11	4.92e-09	9.9237		8.24789	12.0572	8.34172	11.9188	11.7649	7.88182	11.5868	7.88888	11.433	8.0877	11.9094	7.96649	14462	GATA-3, JAL
Steap1	six transmembrane epithelial antigen of the prostate 1	2.53162	1.34006	0.012323	0.045596	2.03		0.921272	2.34406	2.09598	1.65583	2.74536	0	2.60565	2.16469	3.54169	0.98184	3.30772	1.9962	70358	2410007B19RIK, PRSS24, STEAP
Hspa8	heat shock protein 8	2.266	1.18015	4.63e-07	6.66e-06	16.1219		15.5484	16.9374	15.8479	16.7828	16.5259	15.4404	16.6323	15.4776	16.6827	15.1876	16.7111	15.6893	15481	2410008N15RIK, HSC70, HSC71, HSC73, HSP73, HSPA10
Arnt2	aryl hydrocarbon receptor nuclear translocator 2	-2.34326	-1.22852	9.67e-06	8.47e-05	7.1995		7.75757	6.33105	7.23686	6.59577	6.93361	8.02002	6.3419	7.85128	6.74758	8.05634	6.5618	7.96073	11864	HIF-2B, BHLHE1, MKIAA0307
Plekho1	pleckstrin homology domain containing, family O member 1	-2.19453	-1.13391	9.39e-09	3.33e-07	11.1323		11.8562	10.6022	11.8097	10.3623	10.7456	11.6585	10.551	11.5747	10.6078	11.715	10.5229	11.5813	67220	2810052M02RIK, CKIP-1, CKIP1, JZA-20, JZA2
Anp32e	acidic (leucine-rich) nuclear phosphoprotein 32 family, member E	2.9328	1.55228	3.86e-08	9.6e-07	13.212		12.1675	14.1325	12.719	13.8962	13.904	12.4199	13.9523	12.4499	13.9561	12.1421	14.0877	12.7167	66471	2810018A15RIK, AI047746, AI326868, CPD1, LANP-L, LANPL, MLANP-L
Cnih1	cornichon homolog 1 (Drosophila)	2.40742	1.26749	5.64e-10	4.44e-08	11.2736		10.6219	12.0357	10.7959	11.9128	11.912	10.724	11.8025	10.515	11.8555	10.4851	11.9254	10.6971	12793	0610007J15, CNIH-1, CNIH
Fcrls	Fc receptor-like S, scavenger receptor	-5.81823	-2.54058	0.001248	0.005947	1.9181		2.66964	2.60801	3.9762	0	1.27881	3.48058	0	4.13321	0	3.28907	0	1.58158	80891	2810439C17RIK, 9330158F12, FCRH2SC, FCRH2, IFGP2, IGSR, MMAN-G, MSR2, MOFCRH2SC
Fam184b	family with sequence similarity 184, member B	-2.48034	-1.31054	0.010138	0.038377	3.6935		4.01742	1.60343	4.7656	3.90514	3.25676	4.1649	3.77786	4.45301	3.69779	4.60879	1.98817	4.08269	58227	9630031F12RIK, AB041544
Ncapg	non-SMC condensin I complex, subunit G	4.27911	2.09731	1.48e-05	0.000123	10.9208		9.32407	11.9727	10.2548	11.9595	11.8626	10.2612	11.9918	9.92106	12.0185	8.81528	12.0119	10.6567	54392	5730507H05RIK, HCAPG, MFT.M05.13
Fcgr1	Fc receptor, IgG, high affinity I	-7.66253	-2.93782	8.95e-07	1.15e-05	7.3229		8.31016	5.51886	8.92155	5.56217	6.57201	9.27561	6.38644	8.7465	6.07754	9.10562	5.00706	8.39155	14129	AI323638, AV092959, CD64, FCGAMMARI, IGGHAFC
Stk32c	serine/threonine kinase 32C	-2.02306	-1.01654	7.14e-08	1.55e-06	7.5767		8.23083	7.13594	8.04347	6.89854	6.96689	8.02002	7.18953	8.08208	6.90003	8.05634	7.31969	8.0771	57740	PKE, PKEK, YANK3
Lbp	lipopolysaccharide binding protein	2.8883	1.53022	0.0001	0.000638	6.7315		5.54173	7.1567	6.49582	7.68948	8.41746	5.66343	7.31004	5.97352	7.2419	5.77146	7.16422	6.35254	16803	BPIFD2, LY88
Celsr1	cadherin, EGF LAG seven-pass G-type receptor 1 (flamingo homolog, Drosophila)	4.6528	2.2181	4.15e-09	1.82e-07	10.3891		9.49999	11.7	9.58995	11.6928	11.6148	9.24372	11.3564	8.97092	11.1785	9.22325	11.4462	9.15228	12614	ADGRC1, CRSH, SCY, CRASH
Tubb1	tubulin, beta 1 class VI	-3.13438	-1.64818	0.00013	0.000803	8.2816		8.93107	6.43668	8.88704	6.89854	7.82254	9.12328	7.97452	8.90168	8.02504	9.27866	7.58791	9.5126	545486	2810484G07RIK, M(BETA)1
Slmo2	slowmo homolog 2 (Drosophila)	2.64721	1.40447	2.5e-10	2.53e-08	11.2006		10.3753	11.927	10.5913	11.8578	11.8872	10.4617	11.839	10.4127	11.9805	10.4126	11.9254	10.7364	66390	2310042G06RIK, AA407013, PRELID3B
Slc25a5	solute carrier family 25 (mitochondrial carrier, adenine nucleotide translocator), member 5	2.48437	1.31288	4.96e-10	4.06e-08	13.9679		13.1502	14.6493	13.5007	14.5245	14.6173	13.3154	14.6554	13.3675	14.7134	13.1673	14.5864	13.3678	11740	ANT2
Col20a1	collagen, type XX, alpha 1	-5.84171	-2.54639	7.48e-06	6.8e-05	7.044		8.65536	5.612	8.40582	6.12585	5.07925	8.15759	6.09589	7.90993	4.92005	8.66051	6.7917	8.11389	73368	1700051I12RIK
Wt1	Wilms tumor 1 homolog	-2.69751	-1.43163	2.41e-05	0.000186	8.6315		9.76891	7.62738	8.99747	8.47106	8.03359	9.49917	7.89197	9.42295	8.11088	9.41471	7.35934	8.98078	22431	D630046I19RIK, WT-1
E2f3	E2F transcription factor 3	2.5094	1.32734	7.41e-11	1.19e-08	10.539		9.93223	11.2915	9.84242	11.2471	11.1933	9.88068	11.2557	9.87497	10.9827	9.79163	11.2457	9.9301	13557	E2F3B, E2F3A
Cd46	CD46 antigen, complement regulatory protein	-2.42328	-1.27696	0.000353	0.00194	7.8638		8.45315	6.95812	8.25545	7.01109	6.84689	8.50117	8.26431	8.62447	7.53888	8.79642	6.73254	8.38296	17221	MCP
Pdcd1lg2	programmed cell death 1 ligand 2	2.16132	1.11191	1.61e-08	4.98e-07	8.8073		8.16945	9.48495	8.18414	9.41549	9.12966	8.46935	9.29154	8.30901	9.42549	8.21624	9.43234	8.15985	58205	B7-DC, BTDC, F730015O22RIK, PD-L2
Gtf3a	general transcription factor III A	2.16953	1.11738	2.49e-08	6.92e-07	10.8102		10.2842	11.557	10.4456	11.2433	11.5456	10.2044	11.2391	10.2592	11.2504	10.1284	11.3779	10.1872	66596	2010015D03RIK, 2610111I01RIK, 5330403M05RIK
Dyrk3	dual-specificity tyrosine-(Y)-phosphorylation regulated kinase 3	-6.90605	-2.78786	0.000358	0.001967	7.0489		7.26526	5.83448	9.34677	5.56217	5.45259	9.01724	5.69674	8.90168	6.07754	6.40682	5.30653	9.71945	226419	BC006704
Atxn10	ataxin 10	2.44452	1.28955	8.51e-12	3.07e-09	11.6973		11.0124	12.3211	11.1567	12.2611	12.3168	11.1177	12.4151	10.9384	12.348	11.0811	12.3904	11.009	54138	AI325283, C77170, E46, SCA10, TEG-169, TEX169
Phf21b	PHD finger protein 21B	8.60753	3.1056	2.43e-07	4.02e-06	7.9499		6.54009	9.6478	7.07982	9.87642	8.873	5.41883	9.27387	6.41752	9.75146	6.4233	9.5934	6.50278	271305	A730032D07RIK
Cmah	cytidine monophospho-N-acetylneuraminic acid hydroxylase	-4.7244	-2.24013	2.98e-10	2.88e-08	11.8492		12.7937	10.9367	12.9868	10.5144	10.6503	12.7876	10.6729	13.0166	10.8641	13.2937	10.7362	12.9369	12763	-
Sulf1	sulfatase 1	-2.12988	-1.09077	2.93e-08	7.83e-07	9.7177		10.2581	9.11502	10.4566	9.09353	9.17308	10.3018	9.03597	10.0475	9.35101	10.3493	9.265	10.1649	240725	AI467640, AW121680, MKIAA1077
Tmprss6	transmembrane serine protease 6	-5.54182	-2.47036	0.000332	0.001838	2.1956		2.19382	0	4.36813	2.07949	1.27881	4.1649	1.18375	3.27937	1.22075	2.77608	0	3.80265	71753	1300008A22RIK
Kctd5	potassium channel tetramerisation domain containing 5	2.30467	1.20456	2.98e-11	6.99e-09	10.3544		9.72082	11.1256	9.79666	10.9323	10.9267	9.76	10.8681	9.79378	10.8795	9.71336	11.0076	9.72795	69259	2610030N08RIK, MKIAA0176
Slpi	secretory leukocyte peptidase inhibitor	-13.1735	-3.71957	9.19e-10	6.15e-08	9.5844		11.4324	7.32206	11.2615	7.22325	7.52025	11.676	8.0595	11.5685	8.1247	11.4483	8.098	11.2786	20568	-
Rnd3	Rho family GTPase 3	-2.33947	-1.22618	1.18e-06	1.44e-05	9.2482		9.84519	8.78577	9.6367	8.38549	8.6606	9.81709	8.77209	9.80646	8.29939	10.2019	8.90756	9.86067	74194	2610017M01RIK, AI661404, ARHE, RHOE
Brca1	breast cancer 1	2.70455	1.43539	5.72e-05	0.000392	10.4642		9.43068	11.2785	10.0737	11.0844	11.0218	9.9482	11.1361	9.86152	11.1958	8.84004	11.3746	10.3247	12189	-
Cntnap1	contactin associated protein-like 1	26.2987	4.71692	1.62e-08	4.99e-07	9.7202		7.82167	12.3901	7.229	12.419	10.899	7.51408	12.1772	7.21973	12.9243	7.13363	11.6624	7.25235	53321	AI841080, CASPR, NCP1, NRXN4, P190, SHM
Med24	mediator complex subunit 24	2.11396	1.07995	5.35e-10	4.27e-08	11.6698		11.1458	12.2711	11.1126	12.2427	12.2273	11.0378	12.1439	11.1394	12.1003	11.0349	12.2734	11.3084	23989	911GSE, AU040102, AW547152, D11ERTD307E, DRIP100, GSE2, PPARB2, PPARBP2, R75526, THRAP4, TRAP100
Psmd3	proteasome (prosome, macropain) 26S subunit, non-ATPase, 3	2.44898	1.29218	6.19e-09	2.45e-07	12.1342		11.481	12.9596	11.7232	12.7207	12.8949	11.5305	12.6655	11.3941	12.7264	11.2882	12.7147	11.5116	22123	AI255837, ANTP91A, D11BWG1349E, PSD3, TSTAP91A
Cd300lg	CD300 antigen like family member G	-3.43957	-1.78223	3.28e-08	8.48e-07	8.2816		9.43255	7.39377	8.92155	7.15956	7.6282	9.16645	7.16417	9.17599	7.73185	9.31665	7.26507	9.02284	52685	2310016B05RIK, CLM9, D11ERTD736E
Aldoc	aldolase C, fructose-bisphosphate	-2.01054	-1.00758	0.000199	0.001166	6.7196		6.62092	5.98137	7.15634	6.38914	6.3629	7.84687	6.06882	7.09661	6.04883	7.25831	6.44381	7.36128	11676	AI847350, AU040929, ALDO3, SCRG2
Cacnb4	calcium channel, voltage-dependent, beta 4 subunit	-2.27338	-1.18484	0.001551	0.007221	5.8677		6.0691	5.02676	5.96368	5.71768	4.884	6.88792	5.29094	6.6227	6.01954	7.093	4.71272	6.12428	12298	3110038O15RIK, CCHB4, LH
Plxdc1	plexin domain containing 1	-3.11049	-1.63714	8.2e-08	1.72e-06	7.5311		8.29792	6.62724	8.31971	6.74788	6.79223	8.21354	6.19938	8.27696	7.02321	8.4753	6.8852	8.51458	72324	2410003I07RIK, AI848450, TEM7
Timp2	tissue inhibitor of metalloproteinase 2	-2.17391	-1.12029	5.08e-08	1.18e-06	12.0391		12.6265	11.3769	12.5663	11.4162	11.7566	12.7973	11.4823	12.4841	11.5014	12.6897	11.3404	12.4316	21858	D11BWG1104E, TIMP-2
Igfbp4	insulin-like growth factor binding protein 4	-5.83454	-2.54462	9.4e-09	3.33e-07	11.2941		12.6002	10.0802	12.5634	10.6128	10.132	12.7	9.60596	12.5912	10.0465	12.5921	9.6531	12.3514	16010	AI875747, DEB2, IGFBP-4
Cdc6	cell division cycle 6	3.48962	1.80307	0.000149	0.000908	10.8825		9.48567	11.8577	10.3172	11.7911	11.7713	10.1423	11.7812	10.2112	11.6233	8.75144	11.8796	10.9779	23834	CDC18L
Atad5	ATPase family, AAA domain containing 5	2.8812	1.52667	4.95e-07	7.06e-06	10.5786		9.43068	11.3239	9.88427	11.2868	11.2494	10.0048	11.4367	9.98072	11.2731	9.38557	11.4818	10.2056	237877	C130052G03RIK, FRAG1, GM17
Tns4	tensin 4	22.0507	4.46275	9.72e-10	6.4e-08	8.3814		6.0691	10.2346	6.073	10.3398	11.3275	5.90005	11.1579	6.32651	10.463	6.09326	10.1535	6.43793	217169	9930017A07RIK, AA589547, AU016405, CTEN
Rab11fip4	RAB11 family interacting protein 4 (class II)	2.96981	1.57037	2.83e-09	1.39e-07	11.0241		10.2686	11.8852	10.342	12.0302	11.6082	10.2679	11.5921	10.0989	11.753	10.1471	11.9868	10.3089	268451	A730072L08RIK, RAB11-FIP4, MKIAA1821
Cd40	CD40 antigen	-2.01637	-1.01176	3.42e-06	3.52e-05	10.6698		11.2421	10.4685	11.0149	9.9283	10.0451	10.9865	9.88934	11.256	10.3919	11.3199	10.2603	11.2345	21939	AI326936, BP50, GP39, HIGM1, IGM, IMD3, T-BAM, TRAP, TNFRSF5, P50
Ada	adenosine deaminase	2.00476	1.00343	6.64e-05	0.000446	9.2371		8.85792	9.81222	9.13199	9.38333	10.2381	8.74087	9.89321	8.59877	9.65236	8.5334	9.45387	8.54953	11486	-
Birc5	baculoviral IAP repeat-containing 5	3.3533	1.74558	0.000277	0.001568	11.6731		10.2707	12.6791	11.3788	12.3659	12.6293	10.9897	12.4679	10.9593	12.4772	9.49877	12.6559	11.7044	11799	AAC-11, API4, TIAP, SURVIVIN40
Afmid	arylformamidase	-2.04904	-1.03495	4.9e-05	0.000344	9.5095		9.83535	9.04715	10.0281	8.96901	9.13699	9.97435	9.11751	9.99803	8.52461	9.72171	9.15666	10.6041	71562	9030621K19RIK, AMMD, FKF, KFA, KF, FORMYLASE
Etv4	ets variant 4	17.7707	4.15143	3.55e-08	9.01e-07	5.2885		2.85927	7.34032	3.89912	7.46198	6.77354	3.15447	7.11208	3.81393	8.20496	2.55457	7.29264	2.99556	18612	AW414408, PEA-3, PEA3
Pltp	phospholipid transfer protein	-4.72318	-2.23976	6.9e-10	5.07e-08	8.8526		9.96872	7.61993	10.248	7.51384	8.05696	9.91989	7.76277	9.76518	7.81092	9.83077	7.63174	10.1021	18830	BPIFE, OD107
Spata25	spermatogenesis associated 25	-3.43931	-1.78212	0.000139	0.000852	0.8911		1.47901	0	0.862977	0	0	1.09028	0	2.16469	0	2.29276	0	2.80301	75642	1700020C07RIK, TSG23
Mybl2	myeloblastosis oncogene-like 2	2.70318	1.43466	6.95e-05	0.000464	10.3938		9.45477	11.2456	10.019	11.0276	11.2134	9.73345	11.0956	9.75649	10.9058	8.74817	11.179	10.347	17865	B-MYB, BMYB
Sgk2	serum/glucocorticoid regulated kinase 2	5.87411	2.55437	1.2e-07	2.32e-06	4.7548		3.17697	6.48673	2.91653	5.98597	6.08832	3.6196	5.73168	3.4033	5.7251	3.66673	6.17424	4.08269	27219	AI098171, AW146006, SGKL
Ptgis	prostaglandin I2 (prostacyclin) synthase	-6.10559	-2.61013	2.69e-08	7.3e-07	7.3406		8.57649	5.90979	9.04297	5.42444	6.48279	8.4321	6.2724	8.48063	5.86342	8.66051	6.26053	8.68144	19223	CYP8, CYP8A1, PGIS
Cadps2	Ca2+-dependent activator protein for secretion 2	2.57196	1.36287	1.3e-06	1.57e-05	7.7886		7.53926	8.38508	7.03548	8.53101	8.29832	7.33397	8.31127	6.76812	8.8205	7.04054	8.47409	6.92571	320405	A230044C21RIK, CAPS-2, CAPS2, CPD2
Cyth3	cytohesin 3	-2.522	-1.33457	2.48e-05	0.000191	9.8765		10.2717	8.93745	10.6096	8.94087	9.50588	10.6232	9.56295	10.5788	9.34807	10.0707	8.96008	11.1087	19159	AI648983, ARNO3, CLM3, GRP1, PSCD3
Ints2	integrator complex subunit 2	2.00571	1.00411	1.51e-07	2.76e-06	10.6505		9.9777	11.2377	10.0315	11.2718	10.9827	10.1365	11.1755	10.2775	10.9296	10.2209	11.3179	10.2464	70422	2810417D08RIK, AA408260, AI987735, MKIAA1287
Erbb3	v-erb-b2 erythroblastic leukemia viral oncogene homolog 3 (avian)	5.45818	2.44842	1.28e-11	4.1e-09	9.2255		7.79289	10.5104	8.13035	10.4843	10.4632	7.94268	10.4179	7.91514	10.3425	7.9236	10.4801	8.30328	13867	C76256, ERBB-3, ERBB3R, HER3
Uchl5	ubiquitin carboxyl-terminal esterase L5	2.43081	1.28144	4.46e-08	1.07e-06	10.7174		10.1061	11.3807	10.3673	11.3659	11.2426	10.1438	11.3416	10.0734	11.3494	9.70158	11.4683	10.0677	56207	5830413B11RIK, UCH37
Zcchc10	zinc finger, CCHC domain containing 10	2.60743	1.38263	6.76e-11	1.13e-08	9.3549		8.81848	10.0092	8.70371	10.1092	10.049	8.74846	10.1261	8.62447	9.96435	8.54475	10.0197	8.54184	67966	2410141K03RIK, AA675321, D11ERTD416E
Gpx3	glutathione peroxidase 3	-2.18637	-1.12854	0.002479	0.010912	11.4732		12.6041	10.0569	11.8409	11.6606	10.9204	12.0002	11.1928	11.9725	11.4049	11.9768	10.2178	11.8302	14778	AA960521, EGPX, GPX, GSHPX-3, GSHPX-P
Anxa6	annexin A6	2.10636	1.07475	4.59e-10	3.86e-08	13.7043		13.0369	14.2924	13.2293	14.1934	14.3724	13.1584	14.1726	13.1013	14.1459	13.2251	14.2737	13.2508	11749	AW107198, ANX6, ANXVI, CABM, CAMB
Kpna2	karyopherin (importin) alpha 2	4.04817	2.01727	7.1e-08	1.54e-06	12.7919		11.5587	13.9164	12.0661	13.6095	13.7793	11.9184	13.7661	11.76	13.8317	11.2114	13.9003	12.1851	16647	2410044B12RIK, IPOA1, PTAC58, RCH1
Cuedc1	CUE domain containing 1	-2.25804	-1.17507	3.87e-07	5.81e-06	8.7749		9.52646	8.00478	9.18165	7.9438	8.45899	9.15506	8.17191	9.35742	8.37072	9.53714	8.17408	9.417	103841	AI841487, C330016O16RIK
Mapt	microtubule-associated protein tau	-4.1606	-2.05679	2.02e-05	0.00016	5.9724		7.30657	4.11346	7.229	4.68578	5.07925	6.53079	5.38175	7.62175	5.61189	6.67805	4.79212	6.63884	17762	AI413597, AW045860, MTAPT, TAU
Akap1	A kinase (PRKA) anchor protein 1	2.71024	1.43842	2.92e-10	2.86e-08	9.612		9.00572	10.3234	8.88953	10.4437	10.5049	8.91633	10.1244	8.84816	10.2806	8.7741	10.3101	8.92272	11640	AKAP121, AKAP84, AKAP, C76494, C81186, DAKAP1, S-AKAP84
C1qbp	complement component 1, q subcomponent binding protein	2.4259	1.27852	2.81e-08	7.56e-07	11.8663		11.2239	12.6435	11.5346	12.4415	12.5914	11.3601	12.3466	11.1051	12.4946	11.0713	12.5156	11.0671	12261	AA407365, AA986492, D11WSU182E, HABP1, P32, GC1QBP
6330403K07Rik	RIKEN cDNA 6330403K07 gene	8.01188	3.00214	6.53e-08	1.44e-06	6.1585		4.9305	7.72097	4.53027	8.01151	7.3541	5.29981	7.36672	4.26974	7.89397	4.91884	7.60999	3.99525	103712	AI415455, AV161034, UGS148
Cenpv	centromere protein V	2.81068	1.49092	1.07e-06	1.33e-05	8.8357		8.0035	9.83494	8.32709	9.69363	9.63313	8.3987	9.4283	8.00103	9.38011	7.52589	9.51658	8.28496	73139	3110013H01RIK, AA671303, PRR6
Pcgf2	polycomb group ring finger 2	2.30105	1.20229	2.53e-05	0.000194	8.4136		8.19167	9.23458	8.02545	9.0237	9.09244	7.48709	8.90433	7.51589	9.00369	8.26735	8.82973	7.38728	22658	MEL18, RNF110, ZFP144, MEL-18
1700001P01Rik	RIKEN cDNA 1700001P01 gene	2.42634	1.27878	0.005572	0.022527	2.9721		1.88024	3.83301	2.56382	3.90514	3.45743	1.70413	3.6375	2.42079	4.38958	1.97267	2.44652	3.45482	72215	-
Trim37	tripartite motif-containing 37	2.3814	1.25181	5.36e-08	1.23e-06	10.7978		10.0415	11.5304	10.2036	11.242	11.3395	10.2412	11.3717	10.2112	11.5348	9.88978	11.5238	10.4441	68729	1110032A10RIK, 2810004E07RIK, AI848587, AU043018, MUL, TEF3, MKIAA0898
Slc2a4	solute carrier family 2 (facilitated glucose transporter), member 4	-28.0609	-4.81049	6.41e-05	0.000432	5.138		6.65969	3.19449	8.3234	1.05348	4.39022	7.9883	3.10936	8.18065	2.66054	5.00896	1.98817	9.09823	20528	GLUT-4, GLUT4
Cldn7	claudin 7	-3.171	-1.66494	0.000392	0.002128	2.8519		4.59922	2.60801	4.119	1.65583	2.40031	3.48058	2.26754	3.81393	1.87238	2.77608	1.31247	3.31736	53624	-
Dnah11	dynein, axonemal, heavy chain 11	-5.59993	-2.48541	0.013461	0.049186	3.3065		5.09043	0	2.75093	0	3.93205	5.66343	4.13189	4.6156	1.87238	4.13543	2.44652	5.03948	13411	DNAHC11, B2B1203CLO, B2B1279CLO, B2B1289CLO, B2B1727CLO, B2B598CLO, IV, LRD
G3bp1	GTPase activating protein (SH3 domain) binding protein 1	2.15771	1.1095	5.67e-11	1.01e-08	13.7956		13.2354	14.5083	13.285	14.3098	14.3139	13.2693	14.2919	13.2144	14.2655	13.1729	14.4127	13.2681	27041	AI849976, B430204O07, C87777, G3BP, MKIAA4115
Tada2a	transcriptional adaptor 2A	2.03189	1.02282	3.83e-08	9.54e-07	9.2954		8.82986	9.95536	8.82848	9.79666	9.90619	8.90278	9.74287	8.61808	9.55363	8.81528	9.88584	8.70919	217031	AV319371, D030022J10RIK, TADA2L
Lhx1	LIM homeobox protein 1	-3.35727	-1.74729	0.013248	0.048502	2.1338		3.31293	2.02076	2.75093	1.65583	1.27881	4.25297	2.60565	1.85311	0	1.97267	0	3.90216	16869	LIM1
Zbtb4	zinc finger and BTB domain containing 4	-2.96757	-1.56928	3.9e-10	3.43e-08	11.1009		11.9192	10.4674	11.7475	10.2824	10.2718	11.9284	10.2152	11.9186	10.5398	11.9318	10.1212	11.868	75580	2310026P19RIK, 9230111I22RIK, MKIAA1538
Tnfsfm13	tumor necrosis factor (ligand) superfamily, membrane-bound member 13	-2.07116	-1.05044	0.001852	0.00844	8.0644		8.59995	6.94625	8.33076	7.98113	7.39135	8.56708	8.23417	8.47004	7.91003	8.94936	6.77225	8.62065	619441	TNFSF12-TNFSF13, TNFSF12TNFSF13, TNFSF12TNFSF13, TWE-PRIL
Atp5g3	ATP synthase, H+ transporting, mitochondrial F0 complex, subunit C3 (subunit 9)	2.4534	1.29478	1.3e-08	4.21e-07	12.6104		11.9222	13.3094	12.2921	13.2183	13.3492	11.9982	13.1309	11.9144	13.2907	11.7175	13.2484	11.9338	228033	6030447M23
Acsl1	acyl-CoA synthetase long-chain family member 1	-3.10183	-1.63312	3.94e-05	0.000284	10.0411		10.1769	9.17222	11.2125	9.0057	9.41233	10.9292	9.42029	10.9543	9.30926	10.2314	9.02726	11.6415	14081	ACAS, ACAS1, ACS, FACS, FACL2, LACS 1, LACS1
Rars	arginyl-tRNA synthetase	2.10703	1.07521	2.81e-10	2.78e-08	11.5964		10.9427	12.2053	11.1557	11.9976	12.0953	11.1431	12.1455	11.0492	12.1798	10.9824	12.1805	11.0797	104458	2610011N19RIK, 2610037E21RIK, AL033339, AW985894
Wwc1	WW, C2 and coiled-coil domain containing 1	227.863	7.83202	3.72e-11	8.05e-09	8.5866		4.43009	12.5639	5.04145	12.5451	12.4463	4.33598	12.4308	4.66596	12.4748	3.77345	12.5545	5.77638	211652	AA408228, AU017197, BC037006, KIBRA, MKIAA0869
Mb	myoglobin	5.16561	2.36894	2.99e-07	4.74e-06	1.1845		0	1.60343	0	2.67302	2.74536	0	2.26754	0	2.9361	0	1.98817	0	17189	AI325109
P4ha2	procollagen-proline, 2-oxoglutarate 4-dioxygenase (proline 4-hydroxylase), alpha II polypeptide	2.42489	1.27792	4.89e-07	6.99e-06	7.9753		7.72747	8.68218	7.06225	8.29452	8.53862	7.33397	8.76789	7.17695	8.62527	7.33871	8.77703	7.37866	18452	AA407196, C76437, P4HL
Arrb1	arrestin, beta 1	-3.32658	-1.73404	1.38e-06	1.65e-05	12.1839		12.6243	11.226	13.091	11.268	11.3434	13.1759	11.438	13.13	11.4841	12.5717	11.1416	13.7125	109689	1200006I17RIK, AW208571, G430100A01RIK
Csf2	colony stimulating factor 2 (granulocyte-macrophage)	4.58436	2.19672	1.95e-05	0.000155	4.4105		3.43718	6.00446	3.19973	6.19101	5.67027	3.74639	5.2433	2.82711	4.38958	3.66673	5.55439	2.99556	12981	CSFGM, GMCSF, GM-CSF, MGI-IGM
Tm4sf5	transmembrane 4 superfamily member 5	2.42689	1.27911	0.003564	0.015093	5.8227		6.03017	6.91002	5.04145	6.84556	5.82348	5.78659	6.01309	4.20309	6.59707	5.51883	6.58428	4.51871	75604	2010003F10RIK, AI323987
Pelp1	proline, glutamic acid and leucine rich protein 1	2.10631	1.07472	2.27e-07	3.79e-06	10.5584		10.0143	11.3546	10.2373	11.0089	11.2869	10.079	10.9436	10.0029	10.9187	9.85223	11.0617	9.94038	75273	4930563C04RIK, MNAR
Heatr9	HEAT repeat containing 9	-8.54737	-3.09548	4.57e-10	3.85e-08	5.2958		6.96851	4.0259	6.60906	3.79767	3.25676	6.81745	3.6375	7.00175	4.08476	6.99715	3.68586	6.6674	629303	GM11435, OTTMUSG00000000990
Ccl4	chemokine (C-C motif) ligand 4	-3.31588	-1.72939	6.41e-06	5.96e-05	4.9542		5.56915	4.41863	6.09044	4.18653	4.28859	5.97966	4.41594	5.23186	3.54169	6.09326	3.68586	5.94921	20303	AT744.1, ACT-2, MIP-1B, MIP1B, SCYA4
Natd1	N-acetyltransferase domain containing 1	-2.13001	-1.09086	1.02e-05	8.86e-05	9.4683		9.83817	8.80563	10.045	8.84627	9.19782	10.1452	8.96799	10.0236	9.0333	9.58555	8.68641	10.4451	24083	AI256713, F3-2, GM16515, GTLF3B
Slfn3	schlafen 3	5.13296	2.35979	9.91e-09	3.46e-07	8.5304		7.1059	9.88712	7.44099	9.80189	9.34114	7.03181	9.77044	7.48816	9.63315	7.2021	9.82814	7.83415	20557	-
Aldh3a1	aldehyde dehydrogenase family 3, subfamily A1	-3.14162	-1.65151	8.97e-07	1.15e-05	5.2365		6.04977	4.4858	6.42884	3.79767	4.57424	6.10328	4.49942	5.75827	4.47838	6.23072	4.62869	5.80237	11670	AHD-4, AHD4, ALDH, ALDH3
Scrn1	secernin 1	-2.23135	-1.15792	0.000948	0.004658	5.2553		5.51378	4.54998	6.32953	4.0987	4.81257	5.63093	5.46717	5.39004	4.78731	5.77146	4.34253	6.37003	69938	2810019K23RIK, 6330535A03RIK, AI852905, SES1, MKIAA0193
Cacng2	calcium channel, voltage-dependent, gamma subunit 2	-2.00621	-1.00447	0.000526	0.002751	4.6834		4.97217	3.3468	5.00513	4.49253	4.39022	5.25785	4.23292	4.97648	4.08476	5.3219	4.53947	5.58	12300	AW060990, B230105C07RIK, B930041E13RIK, STARGAZER, STARGAZIN, STG, WAG, WAGGLER
Chtf18	CTF18, chromosome transmission fidelity factor 18	3.55572	1.83014	2.24e-07	3.75e-06	9.752		8.51084	10.7375	8.88953	10.3541	10.5302	8.73706	10.6156	8.78973	10.7338	8.68805	11.0313	9.40645	214901	6030457M03RIK, CTF18, CHL12
Rps6kl1	ribosomal protein S6 kinase-like 1	7.15668	2.83929	1.63e-09	9.33e-08	6.3875		5.39623	7.82839	5.14523	7.87937	7.56441	4.75332	7.56382	4.6156	7.97251	4.77213	8.03411	5.12436	238323	A830084F09RIK, AW046440
Ahr	aryl-hydrocarbon receptor	-2.47238	-1.3059	1.02e-06	1.28e-05	9.2733		9.96743	8.94642	9.62179	8.29945	8.47064	10.0669	8.65409	9.99557	8.422	10.0562	8.92968	9.8498	11622	AH, AHH, AHRE, IN, BHLHE76
Hsd17b1	hydroxysteroid (17-beta) dehydrogenase 1	-2.22621	-1.15459	0.000112	0.000702	5.1191		5.88499	4.88465	5.49871	4.90877	4.48516	5.52877	4.13189	5.47724	4.8552	6.09326	3.98519	5.69547	15485	17HSDB1, 17BETA-HSD, E2DH, HSD17BA
Atp6v0a1	ATPase, H+ transporting, lysosomal V0 subunit A1	-2.40319	-1.26495	1.67e-07	2.99e-06	11.0619		11.6361	10.2	11.8592	10.3671	10.5371	11.6889	10.1729	11.6637	10.7562	11.5171	10.5431	11.8011	11975	AA959968, ATP6A1, ATP6N1, ATP6N1A, ATPV0A1, VPP-1, VPP1
Psmc3ip	proteasome (prosome, macropain) 26S subunit, ATPase 3, interacting protein	2.0415	1.02963	0.000188	0.001112	7.9494		7.3147	8.47048	7.7015	8.36681	8.27193	7.72126	8.49029	7.37161	8.70564	6.66424	8.4801	7.83415	19183	C79099, GT198, HOP2, TBPIP
Gdpd2	glycerophosphodiester phosphodiesterase domain containing 2	-6.93608	-2.79412	2.47e-05	0.00019	10.7574		12.4996	8.63117	11.7333	10.716	8.98689	12.3734	8.57932	12.2465	10.3411	12.1249	8.90756	11.9491	71584	9130017L10RIK, GDE3, OBDPF
Ffar3	free fatty acid receptor 3	-10.0084	-3.32314	1.61e-05	0.000131	2.8466		4.88758	2.34406	4.58051	1.05348	2.40031	4.33598	0	4.71463	0	4.21332	1.31247	4.31711	233080	GM478, GPR41
Arhgef25	Rho guanine nucleotide exchange factor (GEF) 25	-2.83343	-1.50255	1.12e-06	1.38e-05	8.3657		9.30992	7.41977	9.14248	8.06464	7.69924	9.09377	7.08531	9.28273	7.72279	9.00791	7.69508	8.8653	52666	2410008H17RIK, D10ERTD610E, GEFT
Rab4a	RAB4A, member RAS oncogene family	6.18983	2.6299	2.78e-09	1.37e-07	8.4751		6.92672	9.70882	7.47458	10.0722	9.70885	7.30335	9.7599	7.09661	9.90552	6.70526	9.58506	7.45439	19341	AI848268, RAB4
Rcn3	reticulocalbin 3, EF-hand calcium binding domain	-2.18516	-1.12774	1.19e-05	0.000102	9.9539		10.6487	9.33591	10.4725	8.90571	9.96502	10.6222	9.45207	10.4473	9.45861	10.4603	9.22263	10.4554	52377	6030455P07RIK, D530026G20RIK, D7ERTD671E, RLP49
Mydgf	myeloid derived growth factor	2.39131	1.2578	2e-10	2.23e-08	10.9443		10.3984	11.7358	10.4018	11.5438	11.4714	10.3108	11.4951	10.3145	11.5611	10.1656	11.6317	10.301	28106	D17WSU104E, IL25, LY6ELG
Akt3	thymoma viral proto-oncogene 3	-2.4103	-1.26921	1.02e-07	2.06e-06	10.4056		10.957	9.91633	10.8747	9.61468	9.59638	11.0654	9.89898	10.9738	9.62831	11.3643	9.97148	11.0062	23797	AI851531, D930002M15RIK, NMF350
Lyst	lysosomal trafficking regulator	2.34088	1.22705	3.91e-07	5.85e-06	12.6308		12.0288	13.1848	11.907	13.5503	12.9668	11.8014	13.3031	12.1914	13.3905	12.2279	13.0702	11.9469	17101	D13SFK13, BEIGE, BG
Calr3	calreticulin 3	2.03386	1.02422	0.000672	0.003427	4.6121		4.3052	5.27482	3.43636	4.85617	5.19613	4.33598	5.50806	3.90061	4.71605	4.71971	5.19408	3.90216	73316	1700031L01RIK, 6330586I20RIK, CRT2, CSPN
Fbxo5	F-box protein 5	2.37339	1.24695	0.000479	0.002536	10.5005		9.64071	11.2297	9.94305	10.9983	11.2169	10.0547	11.047	10.1418	10.9732	8.83697	11.2788	10.6451	67141	2510044I10RIK, C85305, EMI1, FBXO31
Rgs17	regulator of G-protein signaling 17	-2.1846	-1.12737	0.000134	0.000825	5.1463		5.92798	4.19602	5.30316	4.62419	5.3554	6.00524	4.49942	5.63726	4.47838	5.6366	4.34253	5.74991	56533	6430507P11RIK, RGSZ2
Rwdd1	RWD domain containing 1	2.07698	1.05449	4.76e-09	2e-07	10.8094		10.3908	11.4253	10.3718	11.2979	11.2099	10.4039	11.3855	10.1693	11.3113	10.2523	11.3899	10.1048	66521	0710001K08RIK, 2610002D06RIK, 2700069A07RIK, IH1
Clvs2	clavesin 2	-4.86224	-2.28162	0.000493	0.002601	1.5295		2.66964	0	3.43636	1.05348	1.27881	1.09028	0	3.4033	0	3.42624	0	1.9962	215890	A330019N05RIK, RLBP1L2
Hey2	hairy/enhancer-of-split related with YRPW motif 2	-2.02852	-1.02043	0.001639	0.007571	5.2875		5.96973	4.54998	5.41813	4.34763	5.58709	6.00524	4.79208	5.47724	5.15371	6.19276	4.23296	5.72294	15214	CHF1, HERP1, HRT2, BHLHB32, HESR2
Plagl1	pleiomorphic adenoma gene-like 1	2.04467	1.03187	0.009434	0.036031	6.289		5.72355	7.45372	5.55004	7.40818	5.78667	6.00524	6.40821	6.16078	7.12299	6.24933	6.64969	4.94929	22634	LOT1, ZAC1
Cd164	CD164 antigen	2.21802	1.14927	2.67e-13	3.38e-10	13.8511		13.237	14.451	13.2713	14.4763	14.3373	13.2882	14.4435	13.2954	14.3695	13.2763	14.4765	13.2903	53599	A115, A24, AA589639, AW540279, MGC-24, MSSP
Tube1	epsilon-tubulin 1	3.25086	1.70082	3.88e-11	8.26e-09	8.6608		7.63967	9.5609	7.83683	9.47121	9.38797	7.94268	9.43892	7.77302	9.57644	7.7384	9.63168	7.93159	71924	2310061K05RIK, AI551343, TUBE
Popdc3	popeye domain containing 3	3.36135	1.74904	1.41e-05	0.000117	6.4161		6.04977	7.13594	5.17823	7.24387	7.73831	5.75677	7.91496	5.53258	6.90003	5.60805	6.81089	5.12436	78977	AA682104, POP3
Prep	prolyl endopeptidase	2.11533	1.08088	1.89e-08	5.61e-07	11.2656		10.6906	12.0156	10.8468	11.6918	11.9269	10.7582	11.7389	10.6872	11.642	10.5643	11.821	10.8039	19072	AI047692, AI450383, D10WSU136E, PEP, POP
Asf1a	anti-silencing function 1A histone chaperone	2.08528	1.06024	3.11e-07	4.9e-06	9.947		9.12599	10.6524	9.48836	10.4636	10.5329	9.59497	10.5051	9.35166	10.2837	9.30336	10.4251	9.63699	66403	2310079C17RIK, C79052
Fabp7	fatty acid binding protein 7, brain	3.37197	1.75359	3.87e-07	5.81e-06	7.0669		6.28291	7.92836	6.20696	7.93114	8.27193	5.97966	7.35556	6.10711	8.28715	6.50301	7.88815	6.06109	12140	B-FABP, BFABP, BLBP, MRG
Pkib	protein kinase inhibitor beta, cAMP dependent, testis specific	-2.1435	-1.09997	3.22e-05	0.000238	9.4669		10.1212	8.52738	9.94305	8.57643	9.30256	10.1191	8.86552	9.86152	9.40014	10.2007	8.82973	9.85602	18768	PKIBETA, PRKACN2
Rspo3	R-spondin 3 homolog (Xenopus laevis)	-2.76569	-1.46764	8.65e-05	0.000561	3.9834		4.97217	3.83301	4.80838	3.26367	3.0236	4.25297	2.60565	5.26491	3.69779	4.42456	3.07353	4.5801	72780	2810459H04RIK, AW742308, CRISTIN1, THSD2
Ptprk	protein tyrosine phosphatase, receptor type, K	-2.54734	-1.34899	2.3e-07	3.83e-06	7.7504		8.61318	7.2271	8.38477	7.25408	6.77354	8.66263	7.23895	8.36343	7.02321	8.42708	6.93853	8.09824	19272	AI853699, PTPK, RPTPKAPPA
Slc6a15	solute carrier family 6 (neurotransmitter transporter), member 15	-3.52692	-1.81841	2.72e-05	0.000206	4.2875		5.16421	3.19449	4.67602	3.90514	3.0236	5.52877	2.60565	4.89436	3.69779	5.6366	3.84328	5.28046	103098	AA536730, AI326450, AI326451, V7-3
Zwint	ZW10 interactor	2.69813	1.43196	4.09e-09	1.8e-07	11.689		10.7681	12.4998	11.0796	12.3386	12.3507	11.0501	12.4404	11.0083	12.3332	10.73	12.4673	11.2019	52696	2010007E07RIK, 2600001N01RIK, D10ERTD749E, ZWINT-1
Dcn	decorin	-2.9163	-1.54414	4.51e-07	6.52e-06	9.8848		10.7644	9.0077	11.1603	9.18434	9.2993	10.6118	8.76367	10.3829	9.12211	10.5727	9.29938	10.4492	13179	DC, DSPG2, PG40, PGII, PGS2, SLRR1B
Mrln	myoregulin	-2.42726	-1.27933	0.008392	0.032498	1.9455		2.66964	0	3.06507	1.05348	1.27881	2.95884	1.18375	1.85311	1.87238	2.96807	2.44652	1.9962	69563	2310015B20RIK, MLN
Cdk1	cyclin-dependent kinase 1	3.55853	1.83128	4.59e-05	0.000325	11.3837		9.81115	12.3371	10.8532	12.1415	12.1983	10.665	12.3027	10.5665	12.4465	9.55408	12.3699	11.3585	12534	CDC2, CDC2A, P34<CDC2>
Rhobtb1	Rho-related BTB domain containing 1	-3.05078	-1.60918	1.14e-05	9.78e-05	8.7999		9.69149	7.67853	9.39845	8.08192	8.3178	10.0095	7.98904	9.70323	8.54531	9.61992	7.35934	9.20439	69288	1700008H16RIK, 3110048G13RIK, AI173445, AI573858, AV350930
Poc1b	POC1 centriolar protein homolog B (Chlamydomonas)	2.6493	1.40561	2.01e-10	2.23e-08	10.2785		9.67424	11.0727	9.52249	10.9083	11.0781	9.49692	11.1222	9.59691	10.7815	9.57083	10.9253	9.59299	382406	4933430F16RIK, WDR51B
Dusp6	dual specificity phosphatase 6	2.22653	1.1548	5.72e-08	1.3e-06	11.6158		11.2049	12.2726	10.9114	12.1755	12.3601	11.0017	12.3106	10.9428	11.8622	11.1227	12.1782	11.0468	67603	1300019I03RIK, MKP-3, MKP3, PYST1
Tmpo	thymopoietin	2.19882	1.13673	1.14e-07	2.23e-06	13.5473		12.8989	14.151	13.0907	14.1843	14.0415	12.9757	13.9981	12.9923	14.0893	12.653	14.2296	13.2627	21917	5630400D24RIK, AI195756, AI606875, AW214352, AW547477, LAP2, TP
Sgk1	serum/glucocorticoid regulated kinase 1	2.27319	1.18472	1.34e-08	4.34e-07	11.3509		10.7813	11.9412	10.4931	11.9746	11.9849	10.6488	11.9544	10.9364	11.7734	10.8861	12.031	10.8055	20393	SGK
Myb	myeloblastosis oncogene	4.3844	2.13238	6.7e-09	2.58e-07	11.9627		10.7487	13.1595	11.2682	13.2669	12.7691	10.9005	12.902	10.7908	13.0766	10.5643	12.9995	11.1067	17863	AI550390, M16449, C-MYB
Enpp3	ectonucleotide pyrophosphatase/phosphodiesterase 3	-3.32064	-1.73146	0.000629	0.00323	5.0414		5.05208	5.02676	6.22286	3.55523	4.73742	6.17267	3.30767	5.84826	4.19368	5.42372	4.23296	6.7229	209558	AI876438, CD203C
Mtfr2	mitochondrial fission regulator 2	11.285	3.49634	1.32e-08	4.27e-07	9.3609		7.29019	11.3291	7.75169	10.9536	11.0522	7.82548	11.0973	7.82935	10.9969	6.73197	11.2253	8.24761	71804	2610016C23RIK, 4933412C16RIK, DUFD1, FAM54A
Ctgf	connective tissue growth factor	2.18863	1.13003	0.000378	0.002064	10.6422		10.4023	11.651	9.43816	11.0043	11.0464	10.4512	11.2474	10.02	10.6822	10.3221	11.612	9.8294	14219	CCN2, FISP12, HCS24, FISP-12
Pex7	peroxisomal biogenesis factor 7	2.29571	1.19894	7e-09	2.68e-07	9.9387		9.35983	10.558	9.39143	10.2911	10.73	9.47648	10.5013	9.21245	10.4993	9.2989	10.6495	9.29643	18634	MMPEX7
Il20ra	interleukin 20 receptor, alpha	83.6202	6.38578	2.19e-08	6.27e-07	5.8245		2.85927	9.6478	2.34878	8.93771	9.78547	2.95884	9.50606	2.16469	7.16373	2.29276	9.06371	3.16542	237313	E230031K19
Vnn3	vanin 3	-4.32263	-2.11191	9.72e-06	8.52e-05	6.4637		7.49706	5.11427	7.61376	5.83105	5.99461	7.65006	4.32733	7.63445	5.92791	7.41487	5.2514	7.30784	26464	-
Cfap54	cilia and flagella associated protein 54	2.53327	1.341	0.001134	0.005452	5.6301		4.75059	6.11467	4.58051	6.77647	6.52809	6.26028	6.22413	4.26974	6.07754	5.09379	6.08246	4.80246	380654	4930485B16RIK, GM872
Snrpf	small nuclear ribonucleoprotein polypeptide F	2.5247	1.33611	1.46e-08	4.6e-07	11.2227		10.5026	12.0381	10.9181	11.8628	11.9013	10.5545	11.7319	10.5064	11.8842	10.3908	11.926	10.4554	69878	2010013O18RIK, SMF, SM-F, SNRNP-F
Ntn4	netrin 4	-4.04175	-2.01498	9.06e-09	3.25e-07	8.3506		9.35983	7.54316	9.30256	6.92432	7.509	9.58652	7.17691	9.25626	7.33996	9.13093	7.56548	9.5126	57764	-
Ndufa12	NADH dehydrogenase (ubiquinone) 1 alpha subcomplex, 12	2.29752	1.20008	5.31e-09	2.16e-07	10.4161		9.77039	11.1309	9.97861	10.8312	11.0886	9.8189	10.8895	9.78668	11.0358	9.64121	11.1206	9.90032	66414	2410011G03RIK, AW112974
Cep83	centrosomal protein 83	2.44007	1.28692	2.36e-09	1.23e-07	10.498		9.91897	11.0699	9.9225	11.2893	10.9918	9.91652	11.0136	9.70774	11.1627	9.75953	11.3213	9.90182	77048	2600001G24RIK, 4921537D05RIK, 5730513H21RIK, CCDC41
Tcp11l2	t-complex 11 (mouse) like 2	-4.38112	-2.1313	1.7e-09	9.59e-08	10.88		11.643	9.67863	12.1098	9.77911	10.0275	11.9099	9.73643	11.9737	10.0116	11.7928	9.6531	12.2449	216198	E430026E19RIK
Btbd11	BTB (POZ) domain containing 11	-11.6461	-3.54178	8.64e-10	5.91e-08	6.9872		8.63928	5.27482	8.95764	4.74484	5.13887	8.86135	5.03526	8.63082	5.15371	8.77089	5.95024	8.68843	74007	6330404E16RIK
Timp3	tissue inhibitor of metalloproteinase 3	-2.36259	-1.24037	4.47e-06	4.4e-05	11.4471		12.1022	10.9224	11.6968	10.3009	10.9436	12.2716	11.1402	12.1653	10.7338	12.1962	10.9208	11.9719	21859	TIMP-3
Hsp90b1	heat shock protein 90, beta (Grp94), member 1	2.11398	1.07996	1.9e-06	2.14e-05	15.2259		15.0718	15.887	14.7174	15.8597	15.6026	14.8325	15.6615	14.5323	15.7227	14.3291	15.8617	14.6325	22027	ERP99, GRP94, TA-3, TARG2, TRA-1, TRA1, ENDOPLASMIN, GP96
Sycp3	synaptonemal complex protein 3	-2.50901	-1.32712	0.011154	0.041724	1.2038		1.88024	2.02076	0.862977	0	0	2.13339	0	1.45515	1.22075	2.55457	0	2.31787	20962	COR1, SCP3
Mybpc1	myosin binding protein C, slow-type	-2.7416	-1.45502	0.000584	0.003019	6.8272		7.4388	5.07118	7.59556	7.10425	5.54364	7.81105	6.14856	7.79015	6.33701	7.43126	6.39378	7.26175	109272	8030451F13RIK
2010107G23Rik	RIKEN cDNA 2010107G23 gene	4.50929	2.1729	3.57e-07	5.45e-06	6.2455		5.23439	7.43684	4.67602	7.34278	7.23622	5.66343	7.07173	5.55947	7.10915	4.87157	7.79484	4.94929	69894	AA545165, FAM241B
Ppa1	pyrophosphatase (inorganic) 1	3.7559	1.90916	1.62e-09	9.31e-08	10.8482		9.96486	11.9687	10.2294	11.7049	11.7807	9.88241	11.7244	9.85882	11.7646	9.54093	11.8733	9.8852	67895	2010317E03RIK, PYP
Pcbd1	pterin 4 alpha carbinolamine dehydratase/dimerization cofactor of hepatocyte nuclear factor 1 alpha (TCF1) 1	-2.81688	-1.4941	0.000397	0.002151	4.2788		4.9305	3.02419	5.04145	4.00516	4.28859	4.86933	2.60565	5.01585	4.19368	5.1739	3.07353	5.12436	13180	DCOH, PCBD, PCD, PHS
Unc5b	unc-5 homolog B (C. elegans)	-2.0787	-1.05568	8.2e-08	1.72e-06	8.4705		9.0743	8.04987	8.90686	7.86613	8.27857	9.05754	7.85282	8.99575	7.78504	8.94936	7.82347	9.00617	107449	6330415E02RIK, A630020F16, D10BWG0792E, UNC5H2
Pno1	partner of NOB1 homolog (S. cerevisiae)	2.35373	1.23495	3.08e-11	7.16e-09	10.4177		9.66474	11.0395	9.83597	10.9937	10.9725	9.87722	11.0591	9.90411	11.1262	9.72836	11.02	9.79097	66249	1810003N24RIK, AA407421, AU015468, AU019495, AU042323, EMI3, IMI3
Pcsk4	proprotein convertase subtilisin/kexin type 4	2.41697	1.2732	8.13e-07	1.06e-05	7.4259		6.52616	8.20244	6.84312	8.09333	8.22456	6.5483	7.72858	6.88966	7.89397	7.11346	8.23218	6.81515	18551	AI647044, L21221, NEC 3, NEC3, PC4, SPC5
Lgr5	leucine rich repeat containing G protein coupled receptor 5	-2.77097	-1.47039	0.000353	0.001942	5.1406		5.64841	4.67037	6.42884	4.0987	4.17925	6.00524	3.6375	6.10711	5.30705	5.82207	4.53947	5.24299	14160	FEX, GPR49
Slc1a4	solute carrier family 1 (glutamate/neutral amino acid transporter), member 4	2.16386	1.11361	6.58e-06	6.09e-05	7.6583		7.00911	8.05541	7.229	8.21842	8.54965	7.1852	8.33987	7.00175	8.422	7.25831	7.70538	6.92571	55963	ASCT-1, ASCT1, AW045657, SATT
Gamt	guanidinoacetate methyltransferase	-2.04028	-1.02877	6.72e-06	6.21e-05	5.6409		6.379	5.23633	6.29985	5.31175	5.13887	6.00524	5.42509	6.12523	4.8552	5.91824	4.79212	6.20445	14431	AA571402, SPINTZ1
Ptprb	protein tyrosine phosphatase, receptor type, B	-2.82054	-1.49597	4.33e-07	6.32e-06	10.9273		11.7669	9.97449	11.5306	9.88956	10.3668	11.6963	10.2668	11.8272	10.4766	11.9585	10.1019	11.2722	19263	3230402H02RIK, C130094E24, PTPZ, RPTPB, VE-PTP, VEPTP
Kcnmb1	potassium large conductance calcium-activated channel, subfamily M, beta member 1	3.1231	1.64298	4.03e-07	5.99e-06	6.9504		6.24941	7.70696	6.03748	7.34278	7.96111	6.28138	8.19714	6.01297	7.61919	6.39014	7.80445	5.80237	16533	BKBETA1
Meis1	Meis homeobox 1	-2.16478	-1.11422	5.68e-05	0.00039	8.4945		9.2133	7.61243	8.73731	7.91194	8.12488	9.24103	8.37345	9.28071	8.1787	8.91772	7.42308	8.91975	17268	C530044H18RIK, EVI8
Rab36	RAB36, member RAS oncogene family	-3.31804	-1.73033	1.03e-05	8.96e-05	6.2255		7.33879	5.51886	7.02645	5.85805	5.85936	6.96818	5.09015	6.67282	5.20666	7.2946	4.62869	7.24289	76877	6330593L16RIK, AW047545
Adora2a	adenosine A2a receptor	2.28048	1.18934	1.39e-08	4.46e-07	9.9299		9.48926	10.6687	9.45172	10.6088	10.4907	9.28869	10.6353	9.13858	10.3919	9.38346	10.3516	9.25938	11540	A2AAR, A2AR, AA2AR
Snrpd3	small nuclear ribonucleoprotein D3	2.28829	1.19427	2.52e-08	6.98e-07	11.637		10.9069	12.4148	11.2219	12.0603	12.2419	10.9671	12.1065	11.1428	12.2242	10.8689	12.3573	11.1319	67332	1700043E15RIK, 2310009E13RIK, AW046420, SMD3
Ddc	dopa decarboxylase	-3.97061	-1.98936	0.000441	0.002361	4.7737		5.818	3.72595	6.01938	3.68154	5.3554	5.56363	3.90577	5.63726	2.31963	5.71902	3.68586	5.853	13195	AADC
E2f7	E2F transcription factor 7	8.93892	3.1601	6.46e-07	8.83e-06	9.157		7.16998	11.0472	7.81076	10.795	10.5495	8.03873	10.7237	7.5565	10.4562	6.4396	10.8507	8.44615	52679	A630014C11RIK, D10ERTD739E
Phlda1	pleckstrin homology-like domain, family A, member 1	16.2319	4.02076	2.89e-12	1.61e-09	9.2213		7.38581	11.4418	7.20519	11.3157	11.3307	7.33397	11.1089	7.02123	10.816	7.25831	11.3771	7.06106	21664	DT1P1B11, TDAG51, TDAG
Wif1	Wnt inhibitory factor 1	5635.39	12.4603	2.03e-10	2.24e-08	6.9065		0	13.1851	0	13.4434	12.7474	3.15447	13.0224	0.903755	13.2976	0	13.1242	0	24117	AW107799, WIF-1
Txnrd1	thioredoxin reductase 1	2.58987	1.37288	3.5e-11	7.86e-09	12.1325		11.3728	12.8788	11.543	12.6867	12.9193	11.5206	12.8415	11.4504	12.7298	11.3461	12.8576	11.4436	50493	TR, TR1, TRXR1
Glt8d2	glycosyltransferase 8 domain containing 2	-2.16939	-1.11729	0.000635	0.003258	5.2892		5.92798	4.0259	5.88591	4.62419	5.19613	5.69522	4.13189	5.73487	5.09875	6.09326	5.30653	5.74991	74782	1110021D20RIK
Ppm1m	protein phosphatase 1M	-2.04517	-1.03222	1.17e-09	7.31e-08	11.1214		11.7651	10.6769	11.6549	10.4042	10.6515	11.5755	10.5693	11.5825	10.6645	11.6407	10.6654	11.6064	67905	2810423O19RIK, AW610647, C77250, PP2CETA
Slc36a2	solute carrier family 36 (proton/amino acid symporter), member 2	-3.76375	-1.91217	1e-06	1.26e-05	7.9607		9.13059	7.14636	8.90932	7.47075	7.03124	8.84727	6.62817	8.7465	7.40936	9.04567	6.34195	8.82149	246049	A530067G19RIK, PAT2, TRAMD1
Hint1	histidine triad nucleotide binding protein 1	2.28341	1.19119	7.65e-12	2.92e-09	12.3689		11.8078	13.0239	11.8706	12.9393	12.9923	11.7982	12.8473	11.7136	12.9982	11.7167	12.9859	11.733	15254	AA673479, HINT, IPK1, PKCI-1, PRKCNH1
Pfkl	phosphofructokinase, liver, B-type	2.33697	1.22464	5.17e-10	4.16e-08	11.5597		10.9473	12.2106	11.0404	12.2007	12.2192	11.03	12.1431	10.9287	12.1934	10.7091	12.0654	11.029	18641	AA407869, ATP-PFK, PFK-L
Xpo1	exportin 1, CRM1 homolog (yeast)	2.08372	1.05916	3.66e-08	9.21e-07	13.3444		12.6008	13.9894	12.7708	13.9108	13.723	12.7637	13.8902	12.9621	13.7778	12.7726	13.9528	13.019	103573	AA420417, CRM1, EXP1
Hbq1a	hemoglobin, theta 1A	-31.8043	-4.99115	4.22e-05	0.000302	2.4956		3.17697	0	5.92532	0	0	5.45641	0	6.99192	0	2.29276	0	6.10353	216635	A230090E05RIK, GM876, HBQ1, HBQT2
Stc2	stanniocalcin 2	-2.74214	-1.4553	0.000131	0.000807	7.913		8.91513	6.65669	8.36699	7.5223	7.81342	8.84727	6.73537	8.29307	7.71367	8.60017	6.67086	8.82149	20856	AW125853, STC2L, MUSTC2
Madcam1	mucosal vascular addressin cell adhesion molecule 1	-2.44806	-1.29164	1.53e-06	1.79e-05	8.9752		9.79962	8.62745	9.93944	8.18148	8.42347	9.6221	7.92254	9.33813	8.34734	9.51232	8.47409	9.51457	17123	AV211525
Shc2	SHC (Src homology 2 domain containing) transforming protein 2	-3.39747	-1.76446	7.26e-06	6.64e-05	5.1899		6.17996	3.83301	5.8454	3.90514	5.2512	6.12678	4.32733	6.10711	4.08476	6.13389	4.44435	6.0394	216148	6720466E06, SCK, SHCB, SLI
Prss57	protease, serine 57	3.75338	1.90819	0.000128	0.000794	4.9366		5.12779	5.88512	4.42423	5.46012	6.14757	3.48058	6.01309	2.99411	6.23875	3.87281	5.59923	3.99525	73106	2900092M14RIK, GLGL782, PRSSL1, UNQ782
Ccng1	cyclin G1	2.00874	1.00629	5.91e-10	4.58e-08	12.3387		11.8035	12.7568	11.8267	12.8191	12.7402	11.8691	12.907	11.8684	13.036	11.8042	12.7919	11.8412	12450	AI314029
Nudcd2	NudC domain containing 2	3.14561	1.65334	9.24e-10	6.16e-08	10.4668		9.50177	11.3846	9.79134	11.2477	11.2392	9.78791	11.1834	9.58714	11.2831	9.38346	11.423	9.78935	52653	-
Hmmr	hyaluronan mediated motility receptor (RHAMM)	3.24296	1.69731	0.000413	0.00223	10.843		9.36179	11.8813	10.3484	11.5428	11.6115	10.2599	11.6464	10.336	11.657	8.69485	11.811	10.965	15366	AA386826, CD168, RHAMM
Hcn2	hyperpolarization-activated, cyclic nucleotide-gated K+ 2	3.46576	1.79317	3.66e-06	3.73e-05	4.7464		3.65755	5.34886	4.24894	5.68789	5.71012	4.41447	5.69674	3.14378	5.68834	3.55149	5.72596	4.08269	15166	BCNG2, HAC1, TRLS
Acsl6	acyl-CoA synthetase long-chain family member 6	-25.9681	-4.69867	0.000131	0.00081	4.2354		5.72355	0	6.96159	3.09232	2.74536	7.36394	1.18375	6.92111	4.29495	5.21235	0	7.32588	216739	A330035H04RIK, AW050338, FACL6, LACS, LACSL, MKIAA0837
Slc22a4	solute carrier family 22 (organic cation transporter), member 4	-2.66863	-1.4161	0.001224	0.005844	7.8819		8.04803	7.03863	8.90932	7.5474	7.41566	8.69444	6.7694	8.80104	7.12299	7.45551	7.14922	9.63156	30805	OCTN1
Zfp354b	zinc finger protein 354B	-3.78743	-1.92122	8.3e-06	7.45e-05	3.6926		5.19973	3.3468	4.36813	3.26367	2.40031	4.62716	2.26754	4.33346	2.31963	4.48862	2.79382	4.90199	27274	KID2, TCF17L1, ZNF354B
Flt4	FMS-like tyrosine kinase 4	-2.16756	-1.11607	6.18e-07	8.51e-06	9.0976		9.69772	8.35844	9.68342	8.31902	8.87738	9.88241	8.73812	9.56574	8.48229	9.49293	8.462	9.61148	14257	AI323512, CHY, FLT-4, VEGFR-3, VEGFR3
Hnrnpab	heterogeneous nuclear ribonucleoprotein A/B	2.62728	1.39357	3.32e-08	8.58e-07	13.8359		13.0397	14.7068	13.4003	14.4047	14.5668	13.2947	14.4213	13.0567	14.4653	12.8276	14.6311	13.2156	15384	3010025C11RIK, CBF-A, CGBFA, HNRPAB
Hspa4	heat shock protein 4	2.14627	1.10183	2.46e-10	2.5e-08	13.3987		12.7176	14.0514	12.8155	13.8597	13.8968	12.9025	13.9536	12.8865	13.9273	12.7894	14.0091	12.9754	15525	70KDA, AI317151, APG-2, HSP110, HSP70RY, MKIAA4025
Cnot6	CCR4-NOT transcription complex, subunit 6	2.47595	1.30798	8.18e-10	5.68e-08	12.8846		12.0033	13.5881	12.2664	13.5304	13.3833	12.2203	13.5701	12.3308	13.5218	12.1968	13.6381	12.3662	104625	CCR4
Canx	calnexin	2.32292	1.21594	1.77e-09	9.94e-08	14.2551		13.6378	15.013	13.6611	14.9763	14.6739	13.7192	14.8226	13.6669	14.7609	13.4918	14.9318	13.7061	12330	1110069N15RIK, AI988026, CNX, D11ERTD153E
Rnf130	ring finger protein 130	-2.46654	-1.30249	3.9e-08	9.66e-07	10.9405		11.525	10.1478	11.6076	10.1521	10.4412	11.6161	10.3492	11.5812	10.5967	11.7411	10.0483	11.4792	59044	2510042A13RIK, G1RZFP, G1RP, GOLIATH, GP
Ltc4s	leukotriene C4 synthase	-2.0126	-1.00906	0.000495	0.002608	7.0957		7.15196	6.48673	8.23207	6.53013	6.99942	7.38359	6.70051	7.33316	6.74758	7.62897	6.08246	7.87147	17001	-
Pdlim4	PDZ and LIM domain 4	3.12958	1.64597	1.67e-10	2.01e-08	10.236		9.50355	11.1077	9.59301	10.9355	11.0386	9.42053	10.9732	9.34781	11.0612	9.39186	11.2378	9.22135	30794	RIL
Kremen1	kringle containing transmembrane protein 1	3.20948	1.68234	4.05e-11	8.37e-09	10.7475		10.0168	11.7487	9.87926	11.682	11.653	9.87549	11.5259	9.95816	11.3821	9.83231	11.5405	9.87605	84035	AV002070, KREMEN, KRM1
Itk	IL2 inducible T cell kinase	7.90798	2.98331	2.06e-11	5.52e-09	12.7057		10.9751	14.3702	11.2499	14.4149	14.0587	11.1081	14.1188	11.2714	13.9087	11.3526	14.313	11.3275	16428	EMT, TCSK, TSK
Nefh	neurofilament, heavy polypeptide	15.6229	3.96559	6.59e-11	1.11e-08	9.6139		7.21407	11.8317	7.98872	11.6834	11.3701	7.59214	11.4784	7.62175	11.5419	7.34737	11.6749	8.02285	380684	NF-H, NF200, NFH, MKIAA0845
Fam71b	family with sequence similarity 71, member B	7.54149	2.91485	9.17e-06	8.11e-05	7.3148		5.818	9.20498	6.20696	8.70469	9.29603	5.29981	8.65864	5.84826	7.20334	5.84672	9.56542	6.12428	432552	GARI-L3, OTTMUSG00000005491
Vdac1	voltage-dependent anion channel 1	2.48196	1.31148	8.56e-11	1.3e-08	12.576		11.8752	13.2988	12.0123	13.1953	13.2996	11.9623	13.1611	11.8788	13.1662	11.7526	13.2695	12.0403	22333	AL033343, VDAC5
Tns3	tensin 3	-2.52794	-1.33796	3.33e-09	1.56e-07	12.3539		13.0487	11.6149	12.8109	11.5155	11.8482	13.1719	11.7549	13.121	11.7368	13.0851	11.6391	12.8994	319939	BC023928, F830010I22RIK, TEM6, TENS1
Igfbp3	insulin-like growth factor binding protein 3	-4.52018	-2.17638	2.37e-06	2.58e-05	11.7191		13.1136	10.6256	12.5151	11.4354	10.614	13.019	9.89128	12.7709	10.9058	12.9096	10.3134	12.5155	16009	AI649005, IGFBP-3, IGGFBP3
Adcy1	adenylate cyclase 1	3.76044	1.9109	9.51e-09	3.36e-07	9.0268		7.91545	10.153	8.07448	9.9394	10.0116	8.27268	10.1375	7.86751	9.64279	8.40235	10.0094	7.89582	432530	AC1, D11BWG1392E, I-AC, BRL, MKIAA4070
Pnpt1	polyribonucleotide nucleotidyltransferase 1	2.37451	1.24763	8.83e-11	1.32e-08	11.3473		10.6446	11.9712	10.6825	11.98	11.7713	10.7862	12.0248	10.7965	12.0613	10.7049	12.0181	10.7263	71701	1200003F12RIK, OLD35, PNPASE, PNPTL1
Efemp1	epidermal growth factor-containing fibulin-like extracellular matrix protein 1	-2.93083	-1.55131	1.13e-06	1.39e-05	7.7976		8.5179	7.26584	8.41968	6.49615	7.43957	8.59683	6.91333	8.64971	6.86751	8.88537	7.14922	8.36998	216616	-
Pold2	polymerase (DNA directed), delta 2, regulatory subunit	2.63361	1.39704	5.86e-08	1.32e-06	10.4004		9.7254	11.368	9.786	11.0512	11.196	9.63034	10.8847	9.55409	10.9138	9.52192	11.1799	9.99352	18972	50KDA, P50, PO1D2
Pgam2	phosphoglycerate mutase 2	4.94884	2.30709	8.9e-05	0.000575	5.7575		4.4887	7.40249	5.80371	7.2642	6.48279	4.75332	6.2724	3.4033	7.03789	4.13543	7.00669	5.03948	56012	-
Supt4a	suppressor of Ty 4A	2.52804	1.33802	4.21e-07	6.18e-06	11.4298		10.6891	12.1837	10.9101	12.4037	11.7518	10.7104	11.775	10.8601	12.1819	10.5864	12.2969	10.8087	20922	AL022777, SUPT4H, SUPT4H1, SUPT4H1A
2004-09-01	septin 4	-2.7451	-1.45686	9.57e-06	8.41e-05	9.702		10.5618	8.47462	10.2911	9.2212	9.44222	10.4903	9.15982	10.3409	9.16287	10.5662	8.38085	10.3326	18952	ARTS, BH5, OTTMUSG00000001265, PNUTL2
Btnl10	butyrophilin-like 10	-82.0107	-6.35774	4.09e-06	4.08e-05	7.4154		9.55588	3.48455	11.221	3.79767	5.13887	11.256	3.48199	11.2835	5.53117	7.94088	3.98519	12.3087	192194	BUTR-1, BUTR1
Ska2	spindle and kinetochore associated complex subunit 2	3.63738	1.8629	4.38e-08	1.06e-06	10.2478		9.0671	11.3308	9.34677	11.2155	11.1405	9.41577	11.0092	9.36506	11.022	8.93219	11.3576	9.77137	66140	1110001A07RIK, C78640, FAM33A
Prr11	proline rich 11	3.55192	1.8286	1.66e-05	0.000135	10.0106		8.73014	11.1004	9.33219	10.7316	10.9979	9.39656	10.9287	9.1585	10.745	8.14349	11.0456	9.81671	270906	B930067F20RIK
Gria1	glutamate receptor, ionotropic, AMPA1 (alpha 1)	-3.63665	-1.86261	0.000353	0.001942	2.1694		3.02685	1.01387	3.63958	2.07949	1.27881	2.95884	1.18375	2.99411	1.87238	3.66673	0	2.31787	14799	2900051M01RIK, GLR-1, GLR1, GLUA1, GLUR-A, GLURA, GLUR-1, GLUR1, HIPA1, GLUR-K1
Shmt1	serine hydroxymethyltransferase 1 (soluble)	4.96089	2.3106	1.3e-10	1.69e-08	10.2872		9.0719	11.5492	9.29318	11.4482	11.1925	8.95951	11.4919	9.41193	11.3943	8.97754	11.5788	9.07709	20425	AI324848, AI385541, C81125, SHMT, MSHMT, MSHMT1, MSHMT2
Tom1l1	target of myb1-like 1 (chicken)	-6.40292	-2.67873	0.000202	0.001186	7.0271		7.57351	5.51886	8.68087	4.90877	6.43602	8.63831	5.19404	8.84816	6.26395	6.77113	5.80466	9.68668	71943	2310045L10RIK, C80573, SRCASM
Bzw2	basic leucine zipper and W2 domains 2	5.07884	2.3445	1.4e-14	7.68e-11	12.268		11.0439	13.5278	11.1572	13.5157	13.3749	11.1118	13.3887	11.1176	13.3395	11.1151	13.4948	11.029	66912	1110001I24RIK, BDM2, HSPC028
Pctp	phosphatidylcholine transfer protein	-2.28853	-1.19442	1.94e-06	2.19e-05	8.6659		9.20239	8.00478	9.17962	7.60433	8.38705	9.46961	8.25233	9.2542	8.23075	9.36652	7.93263	9.10607	18559	PC-TP, STARD2
Pdia6	protein disulfide isomerase associated 6	2.77639	1.47321	3.92e-09	1.74e-07	13.447		12.9639	14.3363	12.7785	14.3196	14.0098	12.679	14.08	12.6584	14.076	12.5468	14.2796	12.6354	71853	1700015E05RIK, AL023058, C77895, CABP5, P5, TXNDC7
Trib2	tribbles homolog 2 (Drosophila)	-4.11656	-2.04144	1.48e-07	2.71e-06	10.0702		11.12	9.4622	11.0867	8.49276	9.07347	11.0347	8.67668	11.0337	9.10478	11.0746	9.48705	11.1958	217410	AW319517, TRB-2, TRB2
Fam84a	family with sequence similarity 84, member A	5.00015	2.32197	2.3e-05	0.000179	7.9612		6.98895	9.71758	6.8837	9.9753	9.00302	7.19635	9.28861	6.51691	7.83634	6.65031	8.91201	6.56484	105005	2310003N02RIK, 4731402F03RIK, AW125753, NSE1
Fam20a	family with sequence similarity 20, member A	-3.98881	-1.99596	7.16e-05	0.000476	6.1548		7.41633	4.41863	6.95208	5.49495	6.17631	7.08076	5.29094	7.28564	5.44565	7.22108	4.11439	6.96075	208659	AI606893
Abca8b	ATP-binding cassette, sub-family A (ABC1), member 8b	-3.79739	-1.92501	1.61e-06	1.87e-05	6.4635		7.61357	5.11427	7.38555	5.98597	5.49883	7.65006	4.91879	7.41643	6.07754	7.27656	5.41083	7.21413	27404	ABCA8
Klhl29	kelch-like 29	-2.05099	-1.03632	3.86e-06	3.89e-05	8.0922		8.95465	7.56662	8.31601	7.5639	7.88481	8.76728	7.50444	8.72884	7.46475	8.48711	7.46002	8.40857	208439	A230106N14RIK, GM68, KBTBD9, MKIAA1921
Cmpk2	cytidine monophosphate (UMP-CMP) kinase 2, mitochondrial	-4.00733	-2.00264	5.8e-06	5.48e-05	9.4796		10.0955	9.06373	10.7534	7.68948	8.66567	10.536	8.36234	10.5755	8.43869	9.98308	8.64958	10.9418	22169	1200004E04RIK, TDKI, TYKI
Rsad2	radical S-adenosyl methionine domain containing 2	-10.8643	-3.44152	0.000165	0.000994	10.3217		10.5703	8.92237	13.2039	7.68194	9.17664	12.3316	8.52557	12.497	8.4552	10.1107	8.84377	13.5411	58185	2510004L01RIK, VIG1, CIG5
Rnf144a	ring finger protein 144A	-3.05749	-1.61235	3.55e-10	3.21e-08	10.384		11.1487	9.7589	11.0911	9.33369	9.65371	11.1199	9.54342	11.1708	9.6666	11.2955	9.51072	11.3152	108089	RNF144, UIP4, UBCE7IP4
Mboat2	membrane bound O-acyltransferase domain containing 2	-6.34469	-2.66555	5.05e-05	0.000353	6.5899		7.00911	5.34886	8.34899	4.62419	5.62928	8.35956	5.33706	8.33259	5.53117	6.53369	5.07213	8.95204	67216	2810049G06RIK, AU022889, AW547221, LPCAT4, MOACT2, OACT2
Ncoa1	nuclear receptor coactivator 1	-2.06806	-1.04828	7.01e-08	1.52e-06	10.2318		10.7828	9.7572	10.7738	9.40866	9.84262	10.7862	9.60125	10.83	9.8608	10.58	9.77538	10.7828	17977	KAT13A, SRC-1, SRC1, BHLHE74
Bcap29	B cell receptor associated protein 29	2.58433	1.36979	2.09e-10	2.26e-08	11.0818		10.2686	11.7606	10.3393	11.7335	11.6095	10.3809	11.9188	10.496	11.7032	10.4723	11.8745	10.4243	12033	AW208404, BAP29
Slc26a4	solute carrier family 26, member 4	3.59024	1.84408	0.002064	0.009274	1.0756		0.921272	2.60801	0	1.65583	0	0	2.26754	0	2.66054	0	2.79382	0	23985	PDS, PENDRIN
Dnmt3a	DNA methyltransferase 3A	2.20491	1.14072	2.01e-10	2.23e-08	12.686		12.113	13.1748	12.0861	13.3427	13.3201	12.2271	13.3224	12.1096	13.1525	12.1772	13.226	11.9811	13435	MMUIIIA
Sh3yl1	Sh3 domain YSC-like 1	-3.77954	-1.91821	0.000501	0.002637	6.1892		6.17996	5.41928	7.90741	5.23143	5.45259	7.30335	4.91879	7.33316	4.71605	5.98639	5.64273	8.17982	24057	AI314953, RAY, YSC84
Ccl11	chemokine (C-C motif) ligand 11	-2.06051	-1.043	0.004203	0.01751	4.2992		4.59922	2.83105	5.24205	4.26933	3.45743	4.55969	3.48199	4.56341	4.6411	4.96461	3.98519	4.99509	20292	SCYA11, EOTAXIN
Hnf1b	HNF1 homeobox B	2.7712	1.47051	0.001001	0.004884	3.7257		3.17697	4.0259	2.56382	3.68154	5.3554	2.46379	4.79208	2.99411	3.83863	3.28907	5.07213	3.45482	21410	HNF-1-BETA, HNF-1B, HNF-1BETA, HNF1BETA, LFB3, TCF-2, TCF2, VHNF1
Mmp28	matrix metallopeptidase 28 (epilysin)	-4.13209	-2.04687	0.000148	0.0009	6.5076		7.91545	5.64176	7.48121	5.18952	6.45959	7.74424	5.79913	7.26944	5.83006	7.41487	3.98519	7.36128	118453	D130023P12
Rasl10b	RAS-like, family 10, member B	4.531	2.17983	0.000263	0.001499	3.7897		2.85927	4.19602	3.54154	6.23288	5.19613	1.70413	4.49942	2.63821	4.92005	3.13748	4.23296	2.31787	276952	B230331P10RIK, GM729, VTS58635
Mrc2	mannose receptor, C type 2	-2.1191	-1.08345	1.84e-05	0.000148	8.2909		9.02812	7.49506	8.89202	7.93749	7.65908	9.03288	7.57349	8.75525	7.73185	8.98866	8.098	8.29873	17534	ENDO180, MKIAA0709, UPARAP
Pecam1	platelet/endothelial cell adhesion molecule 1	-2.61165	-1.38496	2.8e-10	2.77e-08	12.1742		12.8554	11.486	12.7449	11.2737	11.488	12.8084	11.4433	12.901	11.6414	12.9712	11.5576	12.919	18613	C85791, CD31, PECAM-1, PECAM
Psmd12	proteasome (prosome, macropain) 26S subunit, non-ATPase, 12	2.03006	1.02152	5.62e-08	1.28e-06	11.5317		10.8604	12.1031	11.0676	11.8773	12.0255	11.0813	12.0796	11.0959	12.0902	10.7892	12.0788	11.2309	66997	1500002F15RIK, AI480719, P55
Cacng1	calcium channel, voltage-dependent, gamma subunit 1	-3.69286	-1.88474	0.000159	0.000962	1.3852		2.45126	1.60343	2.75093	1.05348	0	2.46379	0	2.42079	0	1.5607	0	2.31787	12299	-
Cep112	centrosomal protein 112	5.62756	2.49251	1.79e-06	2.04e-05	6.3033		4.59922	7.58971	4.92962	8.15994	6.99942	4.33598	7.56382	5.50517	7.54917	5.69207	7.4355	5.28046	76380	1700001M19RIK, 1700029K01RIK, 8430407H02RIK, AV043680, AV207351, CCDC46, MACOCO
Slc9a3r1	solute carrier family 9 (sodium/hydrogen exchanger), member 3 regulator 1	2.37088	1.24542	1.06e-08	3.64e-07	12.1051		11.4665	12.8526	11.6695	12.7812	12.8679	11.3895	12.5349	11.3663	12.5248	11.5267	12.8057	11.4762	26941	EBP-50, NHE-RF, NHERF-1, NHERF1
Grin2c	glutamate receptor, ionotropic, NMDA2C (epsilon 3)	-2.50259	-1.32342	7.33e-06	6.69e-05	7.7219		8.76316	6.7416	8.22419	7.33319	7.5425	8.49666	6.66479	8.29307	7.12299	8.26735	6.95587	8.25704	14813	GLUN2C, NMDAR2C, NR2C
Sumo2	small ubiquitin-like modifier 2	2.06098	1.04333	1.42e-10	1.8e-08	13.3217		12.778	13.9232	12.8465	13.8154	13.7654	12.8496	13.844	12.769	13.7723	12.6792	13.9397	12.8778	170930	SUMO-2, SMT3A, SMT3B, SMT3H2
Mif4gd	MIF4G domain containing	-2.14799	-1.10299	7.98e-07	1.05e-05	11.6406		12.254	11.4311	12.3157	10.8388	11.1396	12.0617	10.7915	12.0869	11.1124	12.1539	11.2208	12.28	69674	1110014L05RIK, 2310075G12RIK
Recql5	RecQ protein-like 5	-2.18386	-1.12688	6.96e-06	6.41e-05	10.5268		11.1751	10.2979	11.246	9.60076	10.0683	10.9631	9.74501	11.0552	9.73127	10.9372	10.3368	11.1649	170472	RECQ5, RECQ5B, RECQL5B
Itgb4	integrin beta 4	27.0662	4.75842	2.1e-10	2.26e-08	10.0014		7.4388	12.7159	8.28226	12.5971	12.5006	7.54929	12.1044	7.64705	11.9322	7.093	12.4336	7.72287	192897	AA407042, C230078O20, CD104
Galk1	galactokinase 1	2.84108	1.50644	2.33e-09	1.22e-07	10.004		9.28946	10.8228	9.56053	10.7243	10.7753	9.17493	10.6296	9.23139	10.7771	8.99143	10.8143	9.25703	14635	AA409894, GALK, GK, GLK, GLK1
P2rx1	purinergic receptor P2X, ligand-gated ion channel, 1	-2.51769	-1.3321	6.06e-05	0.000412	7.9461		8.65216	6.78225	8.19224	6.8723	7.41566	8.93974	7.93758	8.46293	7.56952	8.74817	7.10326	8.67794	18436	AI323649, BB122383, P2X, PDCD3, RP-2
Spns3	spinster homolog 3	-2.92959	-1.5507	3.26e-07	5.08e-06	8.7467		9.51417	8.08821	9.5448	7.49676	8.32423	9.25709	7.81259	9.54571	8.21792	9.55595	7.88815	9.71432	77577	9830002I17RIK
Ube2o	ubiquitin-conjugating enzyme E2O	-2.16702	-1.11571	0.009008	0.034587	11.1594		10.9308	10.6349	12.5099	10.5037	10.7552	11.8091	10.4432	11.7812	10.6201	10.5362	10.6522	12.7364	217342	9630022H21, B230113M03RIK, E2-230K, MKIAA1734
Fam64a	family with sequence similarity 64, member A	11.2425	3.49089	4.27e-12	2.03e-09	8.5281		6.94777	10.2504	6.97103	10.1134	10.5232	6.91517	10.1602	6.50312	10.1882	6.69172	10.4063	6.6674	109212	2610008F03RIK, 6720460F02RIK, AI115087, CATS, PIMREG
Wscd1	WSC domain containing 1	-2.98196	-1.57626	5.45e-06	5.21e-05	3.8535		4.75059	2.83105	4.47823	3.4168	3.0236	4.25297	3.30767	5.01585	3.36664	4.77213	2.44652	4.5801	216881	MKIAA0523
Nos2	nitric oxide synthase 2, inducible	-3.28096	-1.71412	6.07e-06	5.7e-05	6.2791		7.07754	5.88512	6.85338	5.71768	4.73742	7.13971	5.14303	7.48115	5.20666	7.05118	5.84246	7.21413	18126	MAC-NOS, NOS-II, NOS-2, NOS2A, I-NOS, INOS
Dhrs13	dehydrogenase/reductase (SDR family) member 13	4.71272	2.23656	2.11e-08	6.11e-07	8.1494		6.82803	9.15942	7.32053	9.44028	9.33159	7.12811	8.78046	6.75655	9.31228	6.88262	9.58227	7.27109	70451	2610209N15RIK
Coro6	coronin 6	-3.19412	-1.67542	4.54e-05	0.000322	4.7441		5.64841	3.72595	5.14523	4.62419	3.79051	5.75677	4.02326	5.23186	3.96693	6.35621	3.30772	5.3526	216961	-
Slc6a4	solute carrier family 6 (neurotransmitter transporter, serotonin), member 4	-3.79713	-1.92491	0.00036	0.001974	7.0095		7.99847	5.02676	7.75169	5.23143	6.59348	7.94268	6.66479	7.6533	7.12299	7.89434	5.64273	8.59113	15567	5-HTT, AI323329, HTT, SERT
Tmigd1	transmembrane and immunoglobulin domain containing 1	-2.4163	-1.2728	0.00191	0.008677	0.6364		2.19382	0	1.78925	0	0	1.09028	0	0	0	0.98184	0	1.58158	66601	2010002A20RIK, TMIGD
Blmh	bleomycin hydrolase	2.00768	1.00553	3.12e-09	1.48e-07	11.3512		10.7472	11.9352	11.0319	11.7876	11.7696	10.8712	11.8935	10.8922	11.8241	10.699	11.9138	10.849	104184	AI035728, BH, BMH
Doc2b	double C2, beta	-3.64369	-1.8654	0.008691	0.03351	1.9994		3.43718	2.34406	3.63958	1.65583	2.40031	1.70413	0	2.82711	0	3.66673	0	2.31787	13447	-
Ywhae	tyrosine 3-monooxygenase/tryptophan 5-monooxygenase activation protein, epsilon polypeptide	2.65181	1.40698	3.55e-10	3.2e-08	13.6732		12.99	14.4798	13.1384	14.3363	14.4163	13.096	14.3084	12.832	14.295	12.806	14.4244	12.956	22627	AU019196
Nme2	NME/NM23 nucleoside diphosphate kinase 2	2.86847	1.52028	9.14e-12	3.24e-09	12.6646		11.99	13.4439	11.9857	13.3464	13.4554	11.8843	13.4067	11.8674	13.4504	11.9851	13.4454	11.7139	18103	NM23-H2, NM23B, NM23-M2
Abcc3	ATP-binding cassette, sub-family C (CFTR/MRP), member 3	-6.65159	-2.7337	2.82e-08	7.59e-07	9.9614		11.2077	8.07736	11.2848	8.59661	8.41746	11.4461	8.89279	11.6868	9.23474	11.1576	8.34838	11.1866	76408	1700019L09RIK, ABC31, MLP2, MOAT-D, MRP3
Cacna1g	calcium channel, voltage-dependent, T type, alpha 1G subunit	-16.8528	-4.07492	4.66e-05	0.000329	6.359		7.96789	4.34817	8.78362	6.12585	3.25676	8.56708	2.60565	8.30106	4.08476	7.2946	5.50811	9.46458	12291	CAV3.1D, [A]1G, A1G, ALPHA-1G, MKIAA1123
Lrrc59	leucine rich repeat containing 59	2.7742	1.47207	8.69e-10	5.93e-08	12.0945		11.3616	12.9422	11.529	12.725	12.8846	11.4449	12.9084	11.2395	12.7272	11.1309	12.7955	11.4446	98238	AA959742, C78668
Tac4	tachykinin 4	-2.62546	-1.39257	0.008199	0.031836	2.7176		3.17697	2.34406	3.89912	3.09232	1.27881	3.15447	2.87938	2.42079	1.22075	3.66673	1.31247	4.16514	93670	AW489379, PPT-C
Hoxb9	homeobox B9	-3.50895	-1.81104	2.71e-05	0.000206	3.8144		4.369	2.83105	5.00513	2.40656	2.74536	5.25785	3.48199	4.89436	3.54169	4.54995	2.44652	4.24312	15417	HOX-2.5
Nr1d1	nuclear receptor subfamily 1, group D, member 1	-2.31975	-1.21397	6.67e-05	0.000448	7.3176		7.87208	6.53511	8.17599	7.20233	7.10783	8.11709	6.01309	7.69634	6.69296	7.72517	6.71227	7.96073	217166	A530070C09RIK, R75201
Aloxe3	arachidonate lipoxygenase 3	-6.0851	-2.60528	6.95e-06	6.4e-05	5.129		6.2151	3.3468	6.073	4.90877	3.25676	7.19635	3.30767	6.41752	4.29495	6.15378	3.84328	6.53414	23801	E-LOX-3, ELOX-3
Aurkb	aurora kinase B	3.4095	1.76956	1.15e-06	1.41e-05	10.7918		9.66315	11.8557	10.1516	11.6447	11.8188	10.0516	11.5146	9.80506	11.4781	9.30113	11.7476	10.4697	20877	AIM-1, AIRK2, AL022959, AIK2, AIM1, ARK2, AURB, IPL1, STK-1, STK12, STK5
Myh10	myosin, heavy polypeptide 10, non-muscle	-5.08927	-2.34746	8.59e-05	0.000558	9.0705		9.65677	7.23688	10.5666	7.29417	8.80562	10.4489	7.86861	10.5133	7.96484	9.11326	8.21067	11.1667	77579	5730504C04RIK, 9330167F11RIK, FLTN, MYHN-2, MYHN2, NMHC II-B, NMHC-B, NMHCII-B, NMMHC II-B, NMMHC-B, NMMHC-IIB, SMEMB, MKIAA3005
Ntn1	netrin 1	-2.36895	-1.24425	4.56e-06	4.47e-05	7.3117		8.11932	6.82178	7.7296	6.33251	6.67629	8.25679	6.95828	8.01567	6.63619	8.01887	6.71227	7.46256	18208	AI561871, BC019633, NETRIN-1
Myh3	myosin, heavy polypeptide 3, skeletal muscle, embryonic	8.15158	3.02708	3.53e-05	0.000259	3.1747		2.19382	4.93359	2.75093	4.74484	4.06094	2.46379	4.57834	0	5.09875	1.5607	4.71272	0.997467	17883	MYHC-EMB, MYHS-E, MYHSE
Top2a	topoisomerase (DNA) II alpha	4.78759	2.2593	1.33e-06	1.6e-05	13.8253		12.415	15.1034	12.9863	14.9094	14.9659	12.9422	14.9292	12.7543	14.7544	11.7448	15.0674	13.3314	21973	TOP-2
Gfap	glial fibrillary acidic protein	-10.3608	-3.37307	0.006748	0.026757	4.9756		5.77154	3.72595	7.32053	4.4219	4.73742	7.44096	3.30767	7.45274	3.54169	3.42624	0	8.561	14580	AI836096
Fkbp3	FK506 binding protein 3	2.09852	1.06937	2.83e-10	2.79e-08	11.7219		11.0681	12.3413	11.2663	12.1795	12.1103	11.1639	12.2796	11.1941	12.3137	11.1941	12.3151	11.2369	30795	25KDA, FKBP-3, FKBP25
Coch	coagulation factor C homolog (Limulus polyphemus)	-5.26718	-2.39703	2.95e-08	7.86e-07	13.8785		15.205	12.9311	14.625	12.5782	12.4124	15.2731	12.3353	15.186	12.7522	15.346	13.0709	14.8273	12810	AW122937, COCH-5B2, D12H14S564E
Ston2	stonin 2	-2.05671	-1.04034	1.92e-05	0.000153	8.8086		9.33609	8.08821	9.37195	7.91194	8.56059	9.34238	8.40085	9.36506	8.75979	9.41265	8.0094	9.14468	108800	4933401N24RIK, AI425999, AW544599
Pole2	polymerase (DNA directed), epsilon 2 (p59 subunit)	2.0925	1.06523	1.1e-05	9.53e-05	9.3871		8.54577	9.91633	9.02268	9.65373	9.84486	9.07577	9.87378	8.84543	9.9605	8.51044	10.269	9.12679	18974	-
Cdkl1	cyclin-dependent kinase-like 1 (CDC2-related kinase)	-5.10595	-2.35218	5.49e-05	0.000379	6.0884		7.03884	5.34886	7.17281	3.4168	5.89438	7.38359	4.65316	7.64705	5.15371	6.83413	5.00706	7.51066	71091	4933411O17RIK
Ptpn21	protein tyrosine phosphatase, non-receptor type 21	-2.04686	-1.03341	8.41e-05	0.000548	8.3831		9.05987	8.10966	8.98587	7.10425	8.02571	8.81869	7.8044	8.80667	8.00276	8.99143	8.15167	8.73641	24000	PTPD1, PTPRL10
Npas3	neuronal PAS domain protein 3	-2.59776	-1.37727	0.009797	0.037259	4.3791		4.4887	2.83105	6.9134	4.4219	3.93205	5.17008	3.48199	4.71463	3.96693	4.66531	3.50914	4.45459	27386	4930423H22RIK, BHLHE12
Polr2h	polymerase (RNA) II (DNA directed) polypeptide H	2.15458	1.10741	1.98e-08	5.79e-07	9.877		9.23913	10.5413	9.63373	10.4303	10.45	9.24641	10.2786	9.23556	10.4146	9.34937	10.4695	9.23573	245841	-
Nova1	neuro-oncological ventral antigen 1	-2.51277	-1.32928	0.001539	0.007169	6.1429		7.18778	4.98093	6.15817	6.37051	5.40481	6.96818	5.19404	7.20277	5.7251	7.35599	5.19408	5.97229	664883	9430099M15RIK, G630039L02, NOVA-1
Sgpp1	sphingosine-1-phosphate phosphatase 1	-2.73557	-1.45184	2.9e-11	6.98e-09	10.626		11.3118	9.76229	11.3465	9.83454	10.0568	11.4052	9.91617	11.3615	10.019	11.31	9.81156	11.3765	81535	AI463453, SPP, SPP1, SPPH1
Tex21	testis expressed gene 21	-2.57428	-1.36417	0.012511	0.046194	0.6821		0.921272	0	3.32289	0	0	1.09028	0	1.85311	0	0	0	0.997467	80384	4931406F04RIK, 4931412D23RIK, 4931421K24RIK, TSEC-2
Sptb	spectrin beta, erythrocytic	-25.3712	-4.66512	5.44e-05	0.000376	9.3873		10.6968	6.19716	12.5969	6.29348	7.71891	12.4299	6.95828	12.3032	7.67662	8.90897	7.48413	13.3834	20741	AI842465, D330027P03RIK, GM1301, SPNB-1, SPNB1, JA, JAUNDICED, MKIAA4219
Atl1	atlastin GTPase 1	-2.62191	-1.39062	2.08e-05	0.000165	6.9543		7.86103	6.72779	7.46793	6.33251	5.85936	7.82548	6.42965	7.1418	5.76094	7.85842	6.44381	7.74314	73991	4930435M24RIK, ADFSP, FSP1, SPG3, SPG3A
Bdkrb2	bradykinin receptor, beta 2	3.00964	1.58959	0.000102	0.00065	4.763		3.75627	5.55058	5.11146	5.77548	5.67027	3.86294	5.73168	3.4033	5.61189	3.87281	5.00706	3.80265	12062	B(2), B2, B2R, BK-2, BK2, BK2R, BKR2, BRB2
Serpina3n	serine (or cysteine) peptidase inhibitor, clade A, member 3N	-2.00519	-1.00374	8.79e-05	0.000568	9.7792		10.9446	8.93144	10.1116	9.29222	9.38797	10.2277	9.15661	9.97948	9.40581	10.085	9.49003	10.3381	20716	SPI2-2, SPI2.2, SPI2/EB.4
Dhrs7	dehydrogenase/reductase (SDR family) member 7	-2.30988	-1.20782	1.71e-07	3.05e-06	8.8995		9.58974	8.17217	9.55897	7.93749	8.51632	9.57161	8.53054	9.47331	8.39943	9.36864	8.21787	9.45846	66375	2310016E22RIK, 5730564L20RIK, AW061210, RETDSR4, RETSDR4
Hif1a	hypoxia inducible factor 1, alpha subunit	2.79717	1.48397	3.57e-11	7.9e-09	12.6843		11.8937	13.4948	11.7968	13.351	13.2969	11.9765	13.5526	11.9988	13.3901	12.0389	13.4724	11.9495	15251	AA959795, HIF-1-ALPHA, HIF1-ALPHA, HIF1ALPHA, MOP1, BHLHE78
Mpp5	membrane protein, palmitoylated 5 (MAGUK p55 subfamily member 5)	-2.01865	-1.01339	4.62e-07	6.66e-06	9.2454		9.59309	8.62	9.66753	8.56008	8.85977	9.77681	8.86945	9.84386	9.00743	9.8883	8.51562	9.74313	56217	3830420B02RIK, AI255216, AI644496, PALS1
Eif2s1	eukaryotic translation initiation factor 2, subunit 1 alpha	2.28632	1.19303	2.48e-07	4.09e-06	12.0353		11.3284	12.8563	11.4025	12.6074	12.3352	11.6088	12.5851	11.4305	12.678	11.1851	12.7289	11.6775	13665	0910001O23RIK, 2410026C18RIK, 35KDA, EIF2A, EIF2ALPHA
Plek2	pleckstrin 2	-15.1006	-3.91653	0.000208	0.001215	4.5282		4.79772	2.02076	7.23686	3.09232	3.79051	6.90161	2.26754	7.16824	2.9361	4.48862	1.31247	8.32586	27260	-
Rdh12	retinol dehydrogenase 12	-2.40194	-1.2642	2.51e-08	6.95e-07	8.7582		9.27911	8.42414	9.40195	7.91194	7.98568	9.29649	8.10685	9.33035	8.1247	9.46733	8.20342	9.56669	77974	A930033N07RIK
Erh	enhancer of rudimentary homolog (Drosophila)	2.64405	1.40275	3.62e-09	1.64e-07	11.4155		10.5652	12.2678	10.929	12.0044	12.0031	10.6098	12.0851	10.727	12.0662	10.6055	12.2747	10.8482	13877	MER, PREI1
Smoc1	SPARC related modular calcium binding 1	-3.57313	-1.83719	0.002357	0.01042	4.5017		6.23236	4.4858	6.00105	3.09232	4.06094	5.02753	3.48199	5.16338	4.38958	5.57891	1.98817	4.51871	64075	2600002F22RIK, AI848508, SRG
Pcnx	pecanex homolog (Drosophila)	2.25407	1.17253	1.31e-05	0.000111	11.4402		10.9834	12.0336	11.0336	12.1033	12.5696	10.9417	12.1386	10.6948	11.5719	10.6948	11.742	10.7755	54604	2900024E21RIK, 3526401J03RIK, AF096286, AI327143, AI413187, PCNXL1
Mta1	metastasis associated 1	2.2102	1.14418	1.46e-09	8.63e-08	11.4433		10.8804	12.1061	11.0069	12.1145	12.0533	10.9679	11.8838	10.8064	11.9512	10.6999	11.9837	10.8661	116870	-
Esyt2	extended synaptotagmin-like protein 2	2.47291	1.30621	1.8e-09	1e-07	12.6591		11.9837	13.1886	11.8968	13.5811	13.2162	11.9986	13.3045	11.9431	13.3101	12.0559	13.2723	12.1576	52635	2410017M09RIK, 4921504I16RIK, CHR2SYT, D12ERTD551E, FAM62B
Cdca7l	cell division cycle associated 7 like	3.78017	1.91845	3.34e-12	1.7e-09	10.5871		9.46939	11.5984	9.70481	11.525	11.4959	9.59707	11.6087	9.75794	11.4578	9.52	11.592	9.71774	217946	BC006933, JPO2
Efcab11	EF-hand calcium binding domain 11	2.46603	1.30219	0.000708	0.00359	6.705		5.23439	7.57436	6.23859	6.89854	7.01542	6.12678	7.65767	6.14311	7.31606	5.60805	7.67428	6.97225	78767	2610021K21RIK, 2610110A13RIK
Tdp1	tyrosyl-DNA phosphodiesterase 1	2.04528	1.0323	3.67e-06	3.73e-05	9.8889		9.32608	10.6687	9.73977	10.296	10.5091	9.54569	10.226	9.06307	10.3005	9.31886	10.4297	9.24286	104884	2810481F14RIK, 4921509N21RIK, AI838772, AW493413, E430034L06RIK, MLZ-501, SCAN1
Psmc1	protease (prosome, macropain) 26S subunit, ATPase 1	2.02427	1.0174	6.45e-09	2.51e-07	12.1465		11.6482	12.7217	11.7918	12.5086	12.7655	11.6625	12.5904	11.602	12.6439	11.4432	12.7012	11.6792	19179	AI325227, P26S4, RPT2/S4, S4, RPT2
9030617O03Rik	RIKEN cDNA 9030617O03 gene	-2.03051	-1.02184	5.83e-06	5.5e-05	9.046		9.41942	8.45798	9.1694	8.40393	8.3747	9.50815	8.87727	9.74189	8.58084	9.70833	8.51562	9.79422	217830	-, DGLUCY
Fbln5	fibulin 5	-3.04656	-1.60718	5.77e-07	8.04e-06	10.2237		11.0627	9.46011	10.9567	9.90421	9.49166	11.1864	9.21334	10.93	9.54852	11.2084	8.9031	10.8199	23876	A55, DANCE, EVEC
Otub2	OTU domain, ubiquitin aldehyde binding 2	-3.09796	-1.63132	1.23e-05	0.000105	8.3105		8.57649	7.56662	9.34132	7.41729	7.65908	9.23834	7.43192	9.25214	7.33996	8.49882	7.55414	9.8498	68149	2010015L18RIK, 4930586I02RIK, AI413508, AW557219, OTB2, OTU2
Ifi27l2b	interferon, alpha-inducible protein 27 like 2B	3.23725	1.69477	0.006652	0.026422	2.4057		1.88024	3.19449	0.862977	2.07949	4.06094	2.73244	4.02326	0	3.36664	2.29276	2.79382	1.58158	217845	1810023F06RIK, ISG12(B2)
Ppp4r4	protein phosphatase 4, regulatory subunit 4	-2.20537	-1.14102	1.61e-06	1.87e-05	5.1696		5.88499	4.41863	6.01938	4.62419	4.65813	5.29981	4.79208	5.93296	4.56203	5.60805	4.53947	5.69547	74521	8430415E04RIK, MKIAA1622
Akr1c18	aldo-keto reductase family 1, member C18	-3.81819	-1.93289	0.003869	0.016248	1.9494		3.65755	0	2.75093	0	1.27881	2.95884	1.82511	2.99411	0	3.13748	2.79382	1.9962	105349	AW146047
Tshz3	teashirt zinc finger family member 3	-2.05704	-1.04057	2.67e-05	0.000203	6.9774		7.69049	6.02718	7.18909	6.44364	6.38768	7.81105	6.85113	7.22813	6.49434	7.50281	6.53896	7.56481	243931	A630038G13RIK, TSH3, ZFP537, MKIAA1474, TEASHIRT3
Papln	papilin, proteoglycan-like sulfated glycoprotein	-3.75437	-1.90857	1.08e-05	9.3e-05	4.9971		5.818	4.19602	6.38711	4.18653	4.81257	5.69522	3.10936	5.82628	3.96693	5.96403	3.98519	6.01737	170721	E030033C16RIK
Aldh6a1	aldehyde dehydrogenase family 6, subfamily A1	-2.13245	-1.09251	1.76e-07	3.12e-06	8.9325		9.38705	8.21239	9.25502	8.62833	8.21766	9.4627	8.46456	9.56076	8.49299	9.66913	8.30166	9.53797	104776	1110038I05RIK, AI314632, MMSDH
Cyp46a1	cytochrome P450, family 46, subfamily a, polypeptide 1	-4.10007	-2.03565	0.001163	0.005578	5.1539		6.24941	2.02076	6.09044	5.10187	4.48516	6.14991	4.57834	6.24603	4.78731	6.51843	3.84328	5.77638	13116	CYP46
Hsp90aa1	heat shock protein 90, alpha (cytosolic), class A member 1	2.9233	1.5476	1.22e-07	2.34e-06	14.5836		13.6404	15.5158	14.0166	15.5004	15.1582	13.8169	15.2128	14.028	15.339	13.3653	15.4185	13.9918	15519	86KDA, 89KDA, AL024080, AL024147, HSP86-1, HSP89, HSP90, HSPCA, HSP4
Zfp839	zinc finger protein 839	-2.46403	-1.30102	1.81e-09	1.01e-07	9.0898		9.76891	8.50732	9.78198	8.27962	8.64011	9.63854	8.25833	9.75939	8.57582	9.74976	8.37442	9.74313	72805	2810455K09RIK
Exoc3l4	exocyst complex component 3-like 4	-2.12414	-1.08688	2.13e-06	2.36e-05	9.6335		10.4296	9.00197	10.0528	9.22639	8.79639	10.1452	8.82968	10.1539	9.38299	10.2338	9.30277	10.0461	74190	1200009I06RIK, 1600013K19RIK
Tnfaip2	tumor necrosis factor, alpha-induced protein 2	-2.52844	-1.33825	0.000109	0.000688	10.9397		11.2411	10.1203	11.8962	9.70854	10.6981	11.7625	10.4445	11.6845	10.3202	10.94	10.3318	12.1287	21928	B94, EXOC3L3, M-SEC, TNFIP2, TNFB94
Ppp1r13b	protein phosphatase 1, regulatory (inhibitor) subunit 13B	-2.10833	-1.0761	7.46e-08	1.6e-06	10.2503		10.8204	9.84456	10.9101	9.63238	9.85822	10.7815	9.50606	10.7241	9.92737	10.7275	9.50484	10.7664	21981	AI449786, ASPP1, AW545810, TP53BP2, TRP53BP2, P85
Xrcc3	X-ray repair complementing defective repair in Chinese hamster cells 3	2.32411	1.21668	4.06e-05	0.000291	8.2137		7.48271	8.92237	7.42045	8.63615	8.8239	7.88182	8.91196	7.85128	8.61061	6.92953	9.02726	8.06641	74335	4432412E01RIK, AI182522, AW537713
Kif26a	kinesin family member 26A	-2.62249	-1.39094	0.000129	0.000796	6.4379		7.48271	5.98137	6.93287	5.52895	5.96197	6.91517	5.79913	6.75655	6.04883	7.9236	5.1344	6.78939	668303	MKIAA1236
Hecw1	HECT, C2 and WW domain containing E3 ubiquitin protein ligase 1	-4.37909	-2.13063	0.002794	0.012131	3.7903		5.36528	3.48455	3.19973	3.09232	3.25676	6.36281	2.26754	4.39447	2.9361	5.42372	1.31247	4.38749	94253	9330116H24RIK, AV273951, E130207I19RIK, NEDL1
Ryr2	ryanodine receptor 2, cardiac	-2.14459	-1.1007	0.002882	0.012469	6.6053		7.16998	6.4196	7.13128	5.18952	6.73543	7.03181	6.09589	7.49515	5.44565	7.54107	6.44381	6.56484	20191	9330127I20RIK, RYR-2
Amph	amphiphysin	-3.87426	-1.95392	0.000234	0.001347	5.0094		5.62247	4.4858	6.35861	4.55986	4.17925	5.69522	2.60565	5.95338	4.8552	6.24933	3.50914	6.0394	218038	-
Sfrp4	secreted frizzled-related protein 4	-2.3304	-1.22058	0.003855	0.016195	4.3135		4.09492	3.48455	5.8454	3.4168	3.93205	5.21463	2.87938	4.97648	3.96693	4.60879	4.53947	4.80246	20379	-
Slc17a4	solute carrier family 17 (sodium phosphate), member 4	-2.06211	-1.04412	0.009961	0.037806	2.8175		2.45126	2.02076	3.54154	3.09232	1.27881	2.95884	2.26754	3.51742	2.31963	3.87281	2.79382	3.69576	319848	9130214H05RIK
Lrrc16a	leucine rich repeat containing 16A	-2.20935	-1.14362	3.42e-09	1.58e-07	9.5386		10.0754	9.04715	10.0868	8.83951	9.08867	10.0653	8.78878	9.99187	9.05512	10.257	8.98141	10.186	68732	1110037D04RIK, AI425970, CARMIL, D130057M20, LRRC16, CARMIL1
Elovl2	elongation of very long chain fatty acids (FEN1/Elo2, SUR4/Elo3, yeast)-like 2	-3.43517	-1.78038	5.08e-05	0.000354	3.6838		4.84335	3.19449	4.119	2.07949	3.0236	4.69162	3.10936	4.80729	3.36664	4.28723	1.98817	4.69556	54326	AI317360, SSC2
Nedd9	neural precursor cell expressed, developmentally down-regulated gene 9	-2.04222	-1.03014	6.97e-08	1.52e-06	12.3339		12.782	11.936	12.6969	11.516	11.9416	12.8571	11.7687	12.9426	11.8596	12.9735	11.8909	12.8416	18003	CAS-L, CASL, HEF1, MEF1, NEDD-9, P105
Id4	inhibitor of DNA binding 4	-2.94023	-1.55593	1.13e-08	3.82e-07	8.2093		8.77204	7.23688	8.94091	7.53908	7.6793	8.99187	7.18953	8.99821	7.50757	9.23963	7.4355	8.98078	15904	IDB4, BHLHB27
Susd3	sushi domain containing 3	-2.1416	-1.09869	1.04e-06	1.3e-05	9.0744		9.57629	8.2707	9.51927	8.29945	8.51632	9.54569	8.84172	9.6835	8.80341	9.60915	8.41887	9.80872	66329	1700017I11RIK, 2810440J20RIK
Ippk	inositol 1,3,4,5,6-pentakisphosphate 2-kinase	2.01434	1.01031	1.63e-09	9.33e-08	9.2534		8.68699	9.7053	8.90193	9.75597	9.71865	8.71397	9.71258	8.81785	9.89346	8.7741	9.76558	8.59485	75678	1810043M15RIK, INSP6
Ogn	osteoglycin	-3.64849	-1.8673	9.43e-08	1.93e-06	7.325		8.11932	5.93405	8.22023	6.68895	6.23213	8.54107	6.51236	8.2064	6.28872	8.44737	6.69171	8.01732	18295	3110079A16RIK, OG, OIF, SLRR3A, MIMECAN, MIMICAN
Cenpp	centromere protein P	2.89805	1.53508	0.000503	0.002643	7.786		6.56754	8.6125	7.27549	8.2696	8.54415	7.19635	8.52557	7.46702	8.71481	5.74548	8.6549	7.85914	66336	1700022C02RIK, 4921518G09RIK
Nxnl2	nucleoredoxin-like 2	-3.33191	-1.73635	9.3e-08	1.9e-06	5.5232		6.42475	4.83399	6.62111	4.55986	5.01706	6.6163	4.72429	6.21253	4.56203	6.23072	4.23296	6.24292	75124	4930519N16RIK, RDCVF2
Pxdc1	PX domain containing 1	-4.33187	-2.11499	5.43e-08	1.25e-06	9.817		10.8486	9.1491	10.8183	8.26456	9.03476	10.8325	8.54535	10.9112	8.5036	11.0668	9.05971	10.7697	66895	1300014I06RIK
Fam217a	family with sequence similarity 217, member A	45.9588	5.52227	3.63e-11	7.96e-09	5.881		2.66964	8.80891	3.19973	8.49276	8.88175	3.15447	8.79705	2.82711	8.2498	3.87281	8.62268	2.99556	71864	1700026J04RIK
Eci3	enoyl-Coenzyme A delta isomerase 3	2.6014	1.37929	0.00021	0.001223	3.1003		2.45126	3.48455	2.91653	3.68154	3.25676	2.13339	3.90577	2.99411	3.96693	1.97267	4.44435	1.9962	69123	1810022C23RIK, KSEG2
Ly86	lymphocyte antigen 86	-2.16805	-1.1164	5.11e-07	7.22e-06	11.6772		12.3117	11.3371	12.2522	10.7712	11.1977	12.2389	10.9202	12.2167	11.353	12.3434	11.1349	12.0495	17084	MD-1, MD1
Ssr1	signal sequence receptor, alpha	2.00628	1.00452	1.67e-08	5.1e-07	13.0462		12.3844	13.5373	12.5236	13.492	13.5742	12.638	13.64	12.503	13.5017	12.4193	13.5453	12.795	107513	2510001K09RIK, 6330400D04, AI159733, AI452176, SSR, TRAPA
Shc3	src homology 2 domain-containing transforming protein C3	80.1733	6.32505	7.23e-11	1.18e-08	5.1637		2.45126	8.14126	1.39921	8.69724	8.03359	2.73244	8.20959	1.45515	8.27481	1.97267	8.60079	1.9962	20418	N-SHC, RAI, SHCC
Sfxn1	sideroflexin 1	2.38657	1.25494	2.33e-10	2.41e-08	11.8337		11.1458	12.5312	11.3305	12.3855	12.4397	11.2725	12.4897	11.1882	12.4282	11.0044	12.4927	11.2959	14057	2810002O05RIK, A930015P12RIK, F
Drd1	dopamine receptor D1	2.61262	1.3855	0.001938	0.008783	3.5072		3.43718	4.0259	1.39921	4.00516	3.93205	2.46379	4.41594	3.62317	4.47838	2.96807	4.34253	2.99556	13488	C030036C15RIK, DRD-1, DRD1A, GPCR15
Aaed1	AhpC/TSA antioxidant enzyme domain containing 1	-2.10786	-1.07578	7.59e-07	1e-05	9.982		10.5211	9.10971	10.3912	9.68611	9.61225	10.4594	9.58939	10.6016	9.48831	10.5625	9.17898	10.5836	66129	1110018J18RIK, AI849003
Cdk20	cyclin-dependent kinase 20	-3.6843	-1.88139	4.5e-09	1.93e-07	6.9372		8.04315	5.9579	7.89753	6.1479	6.25925	7.61724	5.9844	8.07744	5.86342	7.67099	5.76585	7.96073	105278	4932702G04RIK, AU019450, AW558027, CDCH, CCRK, PNQLARE, P42
Mxd3	Max dimerization protein 3	2.98937	1.57984	0.001176	0.005638	9.1992		8.00852	10.2395	8.85168	9.92511	10.1843	8.64239	9.69498	8.52905	9.85252	6.94102	10.0381	9.48278	17121	4631412E13RIK, MAD3, BHLHC13
Prelid1	PRELI domain containing 1	2.70791	1.43718	1.81e-11	5e-09	12.7842		12.0812	13.5495	12.2583	13.5395	13.5284	12.0215	13.4054	11.9734	13.4854	11.9827	13.5087	12.0767	66494	2610524G07RIK, PRELI
Slc34a1	solute carrier family 34 (sodium phosphate), member 1	-5.67052	-2.50348	2.2e-05	0.000172	1.4207		3.02685	1.01387	3.73138	0	0	2.46379	0	1.45515	0	2.55457	0	2.80301	20505	NAPI-IIA, NPT2, NPT2A, SLC17A2
F12	coagulation factor XII (Hageman factor)	-2.16831	-1.11657	0.012004	0.044533	3.8057		4.4887	3.02419	4.47823	2.67302	2.40031	3.15447	3.90577	4.56341	3.36664	4.91884	4.11439	4.5801	58992	FXII, HAF
Cxcl14	chemokine (C-X-C motif) ligand 14	-3.09929	-1.63194	0.00012	0.000747	1.4081		2.19382	0	2.56382	1.05348	1.27881	2.13339	0	2.16469	1.22075	2.29276	0	1.9962	57266	1110031L23RIK, 1200006I23RIK, AI414372, BMAC, BRAK, KS1, KEC, MIP-2G, MIP2GAMMA, NJAC, SCYB14, BOLEKINE
Golm1	golgi membrane protein 1	-2.33903	-1.22591	5.46e-06	5.21e-05	10.093		10.5298	9.13347	10.7103	9.33369	9.87366	10.7143	9.72564	10.675	9.65712	10.58	9.15666	11.0263	105348	2310001L02RIK, AW125446, D030064E01RIK, GP73, GOLPH2, PSEC0257
Dapk1	death associated protein kinase 1	-2.41788	-1.27374	1.15e-05	9.91e-05	9.3812		10.327	8.39385	9.78064	9.23672	9.00302	10.1043	8.81346	10.0017	8.71023	10.0509	8.30843	9.84356	69635	D13UCLA1, DAP-KINASE
Slc6a19	solute carrier family 6 (neurotransmitter transporter), member 19	-5.97289	-2.57843	1.12e-07	2.2e-06	6.1076		7.38581	5.02676	7.32053	5.23143	4.57424	7.03181	5.2433	7.26127	4.29495	7.93514	4.53947	7.44617	74338	4632401C08RIK, B<0>AT1
Trip13	thyroid hormone receptor interactor 13	5.48363	2.45513	3.23e-09	1.52e-07	9.3331		7.72747	10.6813	8.42657	10.3156	10.663	8.11709	10.5668	8.21488	10.4342	7.77739	10.7032	8.36998	69716	2410002G23RIK, D13ERTD328E
Tppp	tubulin polymerization promoting protein	-4.36966	-2.12752	2.79e-07	4.48e-06	7.1152		7.92078	5.98137	8.33808	5.49495	6.73543	8.30394	6.06882	8.33648	5.79592	8.10824	6.23234	8.06641	72948	2900041A09RIK, AI849835
Pcsk1	proprotein convertase subtilisin/kexin type 1	-17.5751	-4.13546	1.49e-05	0.000123	3.5542		5.62247	2.34406	5.52461	0	1.27881	5.75677	3.30767	5.12789	0	5.84672	1.98817	5.853	18548	NEC-1, NEC1, PC1, PC3, PHPP-1, SPC3
Rhobtb3	Rho-related BTB domain containing 3	-2.02746	-1.01967	0.00113	0.005433	6.9872		7.22273	6.04956	7.53315	6.0576	6.79223	7.65814	7.21445	7.79015	6.8002	7.26746	5.95024	7.51066	73296	1700040C17RIK, 2610033K01RIK, 4930503C18RIK, AI317148, AW208826, MKIAA0878
Spata9	spermatogenesis associated 9	-2.36467	-1.24164	0.011182	0.041816	0.6208		0	0	0	0	0	1.70413	0	1.45515	0	1.97267	0	2.31787	75571	1700030K01RIK, 4930599C08RIK, A930023H06RIK
Glrx	glutaredoxin	7.82044	2.96725	9.08e-09	3.26e-07	11.5264		9.91631	13.3081	10.0326	12.3293	13.3291	10.1058	13.2568	10.0103	12.5817	10.1826	13.2552	10.009	93692	C86710, D13WSU156E, GLRX1, GRX1, TTASE
Srd5a1	steroid 5 alpha-reductase 1	4.52244	2.1771	2.39e-09	1.24e-07	6.2376		5.30132	7.51127	5.27293	7.44427	7.31587	5.29981	7.34431	4.7617	7.17705	5.35665	7.16422	4.90199	78925	0610031P22RIK, 4930435F02RIK, S5AR 1, SRD5A-1
Nsun2	NOL1/NOP2/Sun domain family member 2	2.12148	1.08507	1.11e-10	1.52e-08	12.5826		11.9078	13.1786	12.1499	13.0681	13.0769	12.0536	13.1323	12.1053	13.1076	11.9497	13.1872	12.0741	28114	D13WSU123E, MISU
Mctp1	multiple C2 domains, transmembrane 1	2.59564	1.37609	0.000769	0.003863	9.0711		8.47143	10.1671	8.0524	10.171	8.73009	8.53669	9.15661	8.31691	9.72675	8.58193	10.6035	8.33924	78771	2810465F10RIK
Irx4	Iroquois related homeobox 4 (Drosophila)	-5.01201	-2.32539	9.55e-06	8.39e-05	4.3166		5.4562	2.02076	5.21049	3.4168	3.25676	5.56363	3.30767	5.73487	2.9361	5.87096	3.98519	5.03948	50916	-
Slc6a3	solute carrier family 6 (neurotransmitter transporter, dopamine), member 3	-2.4647	-1.30141	0.000159	0.000961	3.7697		4.54502	2.83105	4.36813	2.67302	3.0236	4.1649	3.30767	4.26974	4.08476	4.42456	2.79382	4.75	13162	DAT, DAT1
Cd180	CD180 antigen	-3.57048	-1.83612	3.57e-07	5.45e-06	11.6965		12.3936	11.2322	12.4646	10.1898	10.9694	12.5289	10.6422	12.7605	10.6634	12.746	10.974	12.794	17079	F630107B15, LY78, RP105
Serf1	small EDRK-rich factor 1	2.45088	1.2933	1.16e-06	1.42e-05	6.8691		6.2151	6.2151	7.53526	7.53526	6.65667	6.65667	7.50532	7.50532	7.60725	7.60725	6.36281	6.36281	20365	4F5, MSMAC1, M4F5
F2rl2	coagulation factor II (thrombin) receptor-like 2	-2.4777	-1.309	0.003655	0.015439	7.4632		7.86103	5.86002	8.08321	5.88456	6.71598	8.3496	7.52451	7.93067	7.89397	7.97482	6.97301	8.50669	14064	F730031A08, PAR3
Iqgap2	IQ motif containing GTPase activating protein 2	2.28965	1.19513	1.66e-08	5.08e-07	11.1862		10.3821	11.8462	10.5736	11.7989	11.7155	10.6346	11.9207	10.596	11.619	10.487	11.802	10.8583	544963	4933417J23RIK, A630053O10, AI788777
F2rl1	coagulation factor II (thrombin) receptor-like 1	2.3853	1.25417	1.49e-06	1.75e-05	8.9586		8.28144	9.51139	8.37413	9.75776	9.9317	8.61357	9.73858	8.15443	9.41428	8.29448	9.1604	8.27107	14063	GPCR11, PAR-2, PAR2
Crhbp	corticotropin releasing hormone binding protein	6.24672	2.6431	0.001716	0.00789	2.4153		1.88024	5.78199	0	3.79767	4.17925	1.70413	3.48199	0	1.87238	0.98184	3.30772	1.9962	12919	CRH-BP
Depdc1b	DEP domain containing 1B	2.74242	1.45545	0.002747	0.011949	8.9951		7.45358	9.75039	8.85933	9.68234	9.90619	8.46935	9.57743	8.64344	9.61613	6.87065	9.8044	9.30782	218581	9830132O03, AW260467, XTP1
Pde4d	phosphodiesterase 4D, cAMP specific	4.70502	2.2342	3.72e-10	3.32e-08	10.156		8.87175	11.1256	8.9044	11.3211	11.0781	8.95951	11.3937	9.24802	11.5813	9.13844	11.1387	9.11128	238871	9630011N22RIK, DPDE3
Dhfr	dihydrofolate reductase	3.52365	1.81707	4.6e-07	6.63e-06	10.3155		9.19801	11.3884	9.62179	11.0794	11.196	9.6365	11.2817	9.43025	11.0914	8.73832	11.307	9.81671	13361	8430436I03RIK, AA607882, AI662710, AW555094
Rasgrf2	RAS protein-specific guanine nucleotide-releasing factor 2	-3.73027	-1.89928	8.9e-07	1.15e-05	6.9162		7.60034	6.02718	8.11764	5.77548	6.38768	7.89557	6.06882	7.78447	6.28872	7.72517	5.2514	8.07176	19418	6330417G04RIK, AW048350, GRF2, RAS-GRF2
Cenpk	centromere protein K	2.33304	1.22221	0.000995	0.004859	8.598		7.73354	9.354	7.87758	9.3972	8.81479	8.55846	9.21951	8.18065	9.15616	6.91794	9.3129	8.65315	60411	B130045K24RIK, BB232189, C530004N04RIK, CENP-K, SOLT, SOLZT
4933425L06Rik	RIKEN cDNA 4933425L06 gene	-2.35937	-1.2384	4.16e-07	6.14e-06	0.6192		1.47901	0	1.39921	0	0	1.09028	0	0.903755	0	1.5607	0	0.997467	66763	-
Rgs7bp	regulator of G-protein signalling 7 binding protein	-2.47063	-1.30488	3.88e-07	5.82e-06	6.3959		7.1966	5.86002	6.63306	5.77548	5.85936	7.19635	5.69674	7.15948	5.76094	7.27656	5.50811	6.82786	52882	A930030I01RIK, AI842293, D13BWG1146E, R7BP
Parp8	poly (ADP-ribose) polymerase family, member 8	-2.02263	-1.01623	5.92e-10	4.58e-08	10.1967		10.7629	9.59173	10.6373	9.85312	9.62273	10.678	9.63163	10.6501	9.74252	10.8027	9.68985	10.698	52552	2810430O08RIK, ARTD16, D13ERTD275E
Emb	embigin	4.35137	2.12147	6.45e-07	8.81e-06	11.7506		10.5737	12.821	10.6171	12.8668	13.263	10.673	13.093	10.7084	11.8837	10.8831	12.9406	10.6841	13723	AL022799, GP70
Ptprg	protein tyrosine phosphatase, receptor type, G	2.00978	1.00704	7.01e-05	0.000468	9.4864		9.21112	9.88401	8.92399	9.96602	10.4907	9.04218	10.195	8.88051	9.49098	9.18268	9.91273	8.65672	19270	5430405N12RIK, AW046354, AW549872, RPTPGAMMA
Oit1	oncoprotein induced transcript 1	13.793	3.78586	9.44e-06	8.32e-05	3.0097		0.921272	4.83399	1.78925	6.47886	4.48516	1.09028	5.29094	0.903755	4.6411	0	3.68586	1.9962	18300	2310076N21RIK, AV067083, EF-7, FAM3D
Il6st	interleukin 6 signal transducer	2.27294	1.18456	3.18e-09	1.5e-07	13.5643		12.9428	14.2655	12.8749	14.3551	14.0786	13.0569	14.0772	13.0096	13.9886	13.0694	14.1745	12.8785	16195	5133400A03RIK, AA389424, BB405851, CD130, D13ERTD699E, GP130
Ddx4	DEAD (Asp-Glu-Ala-Asp) box polypeptide 4	-3.30486	-1.72459	0.000462	0.00246	4.6713		5.54173	3.72595	5.14523	4.00516	4.17925	5.72632	2.26754	5.82628	4.56203	5.21235	4.11439	5.74991	13206	AV206478, MVH, VASA
Fam213a	family with sequence similarity 213, member A	-2.3849	-1.25393	0.001878	0.008549	10.2013		10.0464	9.52941	11.2239	9.47558	9.72353	10.9275	9.51862	11.0587	9.48564	9.86887	9.71299	11.8439	70564	5730469M10RIK, AU040822, PAMM
Bmpr1a	bone morphogenetic protein receptor, type 1A	2.08929	1.06301	1.58e-06	1.84e-05	10.0357		9.57967	10.6312	9.27232	10.7425	10.5686	9.69663	10.5486	9.43933	10.2351	9.75465	10.6773	9.28265	12166	1110037I22RIK, ALK3, AU045487, BMPR-IA, BMPR
Ldb3	LIM domain binding 3	-2.13823	-1.09642	1.65e-05	0.000134	4.7833		5.74774	4.11346	5.07688	3.90514	4.65813	5.45641	4.41594	5.29722	4.08476	5.2863	4.23296	5.12436	24131	AW742271, PDLIM6, ZASP
Plau	plasminogen activator, urokinase	2.49234	1.3175	1.06e-06	1.32e-05	8.9469		8.38149	9.70706	8.37768	9.12722	9.8086	8.45084	9.63163	7.94094	9.58146	8.44333	9.77782	8.1345	18792	U-PA, UPA
Ero1l	ERO1-like (S. cerevisiae)	3.24271	1.6972	1.17e-13	2.27e-10	11.6434		10.8756	12.5064	10.8104	12.5951	12.4863	10.7999	12.5134	10.7293	12.4261	10.8215	12.4247	10.7322	50527	ERO1-L
Bmp4	bone morphogenetic protein 4	4.27614	2.09631	2.03e-06	2.27e-05	9.2397		8.6681	10.3884	7.67284	10.3846	9.87585	8.03873	10.4537	8.16322	10.8987	8.48711	9.72569	8.11907	12159	BMP-4, BMP2B, BMP2B-1, BMP2B1
Peli2	pellino 2	-2.00183	-1.00132	1.75e-05	0.000141	7.0066		7.51832	6.53511	7.3926	6.31313	6.81068	7.49615	6.83515	7.5565	6.55685	7.65013	5.98445	7.42959	93834	AW047589, BB129927
Rnase10	ribonuclease, RNase A family, 10 (non-active)	2.59634	1.37648	0.012129	0.044945	1.1608		0	2.02076	0.862977	1.05348	1.27881	0	3.10936	0	2.31963	1.97267	1.31247	0	75019	4930474F22RIK, RAH1
Rnase6	ribonuclease, RNase A family, 6	-3.84859	-1.94433	4.71e-08	1.12e-06	10.6384		11.4619	10.0513	11.6387	9.29469	9.73323	11.5217	9.29154	11.5115	9.68304	11.7337	9.94349	11.7958	78416	9530043P15RIK, BB119466
Hacl1	2-hydroxyacyl-CoA lyase 1	-2.08392	-1.0593	0.00025	0.001432	8.0059		8.46049	7.61993	8.51318	6.76225	8.07233	8.81869	7.21445	8.64658	7.74085	8.43523	7.44781	8.33924	56794	1600020H07RIK, HPCL, PHYH2
Galnt15	UDP-N-acetyl-alpha-D-galactosamine:polypeptide N-acetylgalactosaminyltransferase 15	-2.13351	-1.09323	9.41e-05	0.000604	6.8393		7.36249	6.02718	7.10578	6.71872	6.71598	7.71352	6.12247	7.25306	5.83006	7.65711	6.34195	7.22378	78754	4631401E18RIK, GALNTL2, MPP-GALNAC-T15
Sema3g	sema domain, immunoglobulin domain (Ig), short basic domain, secreted, (semaphorin) 3G	-4.46902	-2.15996	3.02e-08	8e-07	8.2247		9.70701	7.26584	9.29882	6.89854	7.37904	9.61172	7.05803	9.09099	7.32806	9.19952	6.93853	8.91975	218877	AK129018
Itih4	inter alpha-trypsin inhibitor, heavy chain 4	-3.05743	-1.61232	0.012203	0.045199	3.4619		5.05208	1.60343	3.9762	2.67302	4.06094	4.92401	1.18375	4.20309	3.96693	3.87281	2.44652	3.58031	16427	ITI-HC4, ITIH-4
Rnaseh2b	ribonuclease H2, subunit B	3.72415	1.89691	1.02e-08	3.55e-07	10.5297		9.24764	11.6069	9.86286	11.3571	11.5157	9.63034	11.3869	9.5288	11.4814	9.31002	11.5209	9.90782	67153	1110019N06RIK, 2610207P08RIK, DLEU8
Gdf10	growth differentiation factor 10	-18.1054	-4.17835	1.78e-09	9.94e-08	7.4147		9.76002	5.45324	9.33402	5.98597	5.40481	9.90468	4.72429	9.42295	5.44565	9.52955	4.93891	9.07175	14560	BMP3B
Gata4	GATA binding protein 4	-2.52435	-1.33591	0.001867	0.008502	1.2098		2.19382	1.01387	1.39921	1.05348	0	1.70413	1.18375	2.82711	0	1.5607	0	1.58158	14463	GATA-4
Cryl1	crystallin, lambda 1	2.36785	1.24358	5.69e-08	1.29e-06	9.6552		8.92312	10.1824	9.17554	10.3706	9.99155	8.89253	10.2306	9.08637	10.5552	9.15086	10.3318	8.97222	68631	1110025H08RIK, A230106J09RIK, C85932, GUL3DH
Ska3	spindle and kinetochore associated complex subunit 3	5.8641	2.55191	1.16e-08	3.89e-07	9.3358		7.93666	10.6715	8.11339	10.5664	10.8181	8.14614	10.5388	8.2064	10.4439	7.41487	10.6321	8.54184	219114	F630043A04RIK
Extl3	exostoses (multiple)-like 3	2.02172	1.01558	7.8e-07	1.03e-05	11.8072		11.2538	12.4026	11.451	12.3455	12.2465	11.4225	12.1866	11.2101	12.6075	11.0396	12.1014	11.4196	54616	2900009G18RIK, AU040105, EXT1L, MKIAA0519
Atp8a2	ATPase, aminophospholipid transporter-like, class I, type 8A, member 2	-2.76347	-1.46648	3.83e-07	5.76e-06	6.2977		6.88369	5.67092	6.70276	5.68789	5.58709	7.05649	5.14303	7.35635	5.57209	7.24909	5.72596	6.93748	50769	AI415030, ATPC1B, AGIL, WL
Amer2	APC membrane recruitment 2	-2.94854	-1.56	2.36e-05	0.000183	4.3782		4.84335	3.83301	5.33277	2.89785	3.25676	5.52877	3.77786	4.80729	3.83863	5.48782	3.98519	4.94929	72125	2600011E07RIK, FAM123A
Spata13	spermatogenesis associated 13	2.20057	1.13788	1.27e-07	2.41e-06	12.5841		11.8125	13.289	12.1258	13.1314	13.1593	12.0312	13.1231	12.034	12.9298	11.8113	13.2855	12.276	219140	C79050, ESTM11, X83327, MFLJ00298
Wnt5a	wingless-type MMTV integration site family, member 5A	-2.39522	-1.26016	0.00028	0.001583	7.987		8.6328	7.42833	8.49037	7.20233	7.39135	8.58839	8.05261	8.45221	7.64819	9.0323	6.41901	8.50669	22418	8030457G12RIK, WNT-5A
Tsc22d1	TSC22 domain family, member 1	-2.08038	-1.05685	3.97e-07	5.92e-06	11.6575		12.3294	11.3399	12.052	10.901	11.2918	12.2162	10.9001	12.1601	11.0128	12.1296	11.3288	12.2282	21807	AA589566, AW105905, EGR5, TSC-22, TGFB1I4, TSC, TSC22
Enox1	ecto-NOX disulfide-thiol exchanger 1	-2.36529	-1.24202	0.001414	0.006643	3.5971		3.84868	2.34406	3.9762	3.26367	3.25676	4.69162	3.6375	4.26974	3.36664	4.35753	1.98817	4.16514	239188	B230207J08, D230005D02RIK
Tnfsf11	tumor necrosis factor (ligand) superfamily, member 11	13.6445	3.77025	5.66e-13	5.7e-10	8.8795		7.161	10.8786	6.86356	10.8422	10.6907	7.27208	10.7377	6.76812	10.5893	6.92953	10.8496	6.97225	21943	LY109L, ODF, OPG, OPGL, RANKL, TRANCE
Diap3	diaphanous homolog 3 (Drosophila)	2.8299	1.50075	0.000173	0.001033	10.1516		8.81848	11.0177	9.54638	10.8921	10.8947	9.66888	10.7062	9.30673	10.7924	8.65004	11.109	10.417	56419	4930417P13RIK, DIA2, DIAPH3, DRF3, MDIA2, MKIAA4117, P134MDIA2
Lect1	leukocyte cell derived chemotaxin 1	13.0704	3.70823	0.000135	0.00083	1.8541		0	3.72595	0	3.90514	2.74536	0	3.30767	0	6.5771	0	1.98817	0	16840	BRICD3, CHM-I, CNMD
Scara5	scavenger receptor class A, member 5 (putative)	-4.94682	-2.3065	2.07e-06	2.31e-05	6.0647		7.17891	4.11346	7.41354	5.31175	5.2512	6.99397	4.91879	7.0874	5.53117	7.54107	4.34253	7.093	71145	4932433F15RIK, 4933425F03RIK, AV278087, TESR
Pbk	PDZ binding kinase	4.47188	2.16088	1.17e-05	0.0001	9.9257		8.33832	11.0903	9.25888	10.9291	10.9622	9.13782	10.985	8.96339	10.8866	7.75803	11.1836	9.61516	52033	2810434B10RIK, AW538537, D14ERTD732E, TOPK
Esco2	establishment of cohesion 1 homolog 2 (S. cerevisiae)	2.91612	1.54405	0.00052	0.002725	10.011		8.54577	10.8871	9.54638	10.7632	10.6693	9.62623	10.8404	9.5674	10.7225	8.05105	10.8155	10.0969	71988	2410004I17RIK, D030072L07RIK
Clu	clusterin	-2.991	-1.58063	1.12e-08	3.78e-07	13.6833		14.6442	13.0718	14.5218	12.7056	12.9847	14.4846	12.5701	14.2569	12.971	14.4153	13.0547	14.5189	12759	AI893575, APOJ, CLI, D14UCLA3, SP-40, SGP-2, SGP2, SUGP-2
Ephx2	epoxide hydrolase 2, cytoplasmic	-2.58743	-1.37152	3.82e-06	3.86e-05	7.9499		8.69324	6.95812	8.85933	7.49676	7.58599	8.62599	7.20204	8.47358	7.60939	8.54851	6.73254	8.61333	13850	CEH, EPH2, SEH, SEP
Bora	bora, aurora kinase A activator	3.35053	1.74439	1.47e-08	4.63e-07	10.2646		9.26241	11.2162	9.62926	11.0908	11.0857	9.36726	11.1707	9.44655	11.034	8.9607	11.2235	9.68842	77744	6720463M24RIK, AI317232
Dmtn	dematin actin binding protein	-39.6088	-5.30775	3.83e-06	3.86e-05	8.139		9.79527	5.34886	11.6607	5.3503	6.08832	11.2693	5.2433	11.2875	5.15371	8.37718	5.72596	12.367	13829	AI325486, EPB4.9, EPB49, DEMATIN
Dok2	docking protein 2	12.8408	3.68266	8.33e-12	3.05e-09	11.5475		9.82685	13.6445	9.84113	13.3293	13.498	9.55004	13.1835	9.61945	13.0268	9.71838	13.6511	9.68144	13449	DOKR, FRIP
Gfra2	glial cell line derived neurotrophic factor family receptor alpha 2	-2.20169	-1.13861	2.07e-06	2.31e-05	10.6363		11.2368	9.69114	11.2768	10.2911	10.2053	11.3325	9.95366	11.1806	10.409	11.2019	9.8515	11.0048	14586	-
Uchl3	ubiquitin carboxyl-terminal esterase L3 (ubiquitin thiolesterase)	2.11803	1.08272	2.24e-08	6.39e-07	10.6215		10.1212	11.2803	10.3219	11.0409	11.0734	10.079	11.0522	9.97948	11.2329	9.9663	11.2977	10.0131	50933	-
Spry2	sprouty homolog 2 (Drosophila)	4.80042	2.26316	1.01e-10	1.42e-08	8.6827		7.72747	9.82686	7.35701	9.89934	9.55047	7.48709	9.83815	7.50209	10.0227	7.7384	9.74826	7.4948	24064	SPROUTY2
Rnf219	ring finger protein 219	2.23026	1.15721	1.05e-09	6.71e-08	9.9113		9.22412	10.6041	9.3967	10.509	10.3432	9.27035	10.5151	9.37266	10.3587	9.43111	10.609	9.301	72486	2610206B13RIK, 2810449K13RIK, AI451544
Ednrb	endothelin receptor type B	-2.31683	-1.21215	5.91e-05	0.000403	7.4317		8.43835	6.45356	7.87758	6.77647	7.41566	8.10531	6.7694	7.91514	6.86751	8.35588	6.67086	7.53411	13618	ET-B, ET-BR, ETR-B, ETB, SOX10M1
Scel	sciellin	-3.11079	-1.63728	0.001706	0.007849	4.4335		5.64841	3.48455	5.39023	3.90514	5.13887	5.25785	3.77786	5.0915	2.9361	4.77213	2.44652	5.3526	64929	9230114I02RIK
Cldn10	claudin 10	-3.53052	-1.81988	5.46e-05	0.000378	5.2233		5.96973	4.11346	6.53456	3.55523	4.884	5.95361	5.09015	5.75827	3.69779	6.32145	4.53947	6.26178	58187	6720456I16RIK, CLDN10A, CLDN10B, D14ERTD728E
Nup155	nucleoporin 155	2.20898	1.14338	4.36e-09	1.88e-07	11.4236		10.7069	12.1004	10.9144	11.9434	11.8631	10.8136	12.0217	10.8708	11.9149	10.7611	12.1284	11.0448	170762	D930027M19RIK, MKIAA0791
Gdnf	glial cell line derived neurotrophic factor	-7.14112	-2.83615	0.000116	0.000728	2.089		4.3052	0	2.91653	2.07949	1.9459	3.74639	0	2.82711	0	3.66673	0	3.58031	14573	AI385739
Dab2	disabled 2, mitogen-responsive phosphoprotein	-3.04234	-1.60518	1.25e-06	1.52e-05	8.5053		9.20458	7.88547	9.3967	7.30403	8.29177	9.32471	7.87644	9.42478	7.5796	9.24891	7.27892	9.2476	13132	5730435J12RIK, AA960054, AI957090, D15WSU122E, D630005B22RIK, DOC-2, DOC2, P96
Mcpt8	mast cell protease 8	4.12622	2.04482	0.000811	0.004053	5.2767		3.02685	6.38483	4.7215	5.31175	5.67027	3.97077	6.89803	4.20309	7.5796	4.96461	5.95024	4.63899	17231	BB139338, MMCP-8
Rem2	rad and gem related GTP binding protein 2	12.8203	3.68036	0.000353	0.001943	5.2429		3.02685	8.84453	4.119	6.76225	8.04142	3.6196	8.15913	3.51742	4.08476	2.96807	6.60641	3.16542	140743	AW411893
Haus4	HAUS augmin-like complex, subunit 4	2.8188	1.49508	4.2e-09	1.83e-07	10.4707		9.57629	11.3251	9.69344	11.1439	11.3098	9.76936	11.1475	9.76374	11.0128	9.55408	11.3706	9.9822	219072	9430093H08RIK, AU016300, D14ERTD500E
C6	complement component 6	-9.72366	-3.2815	2.72e-07	4.4e-06	9.1676		10.6662	6.65669	10.7096	6.93704	7.9107	10.8555	8.07319	11.2207	8.22435	10.9719	7.35934	10.4264	12274	AW111623
Drosha	drosha, ribonuclease type III	2.1153	1.08086	1.62e-08	4.99e-07	11.036		10.3538	11.7623	10.5782	11.5716	11.5255	10.5371	11.5234	10.4934	11.4618	10.3243	11.614	10.6867	14000	1110013A17RIK, AI874853, ETOHI2, RN3, RNASEN
Psmb5	proteasome (prosome, macropain) subunit, beta type 5	2.19381	1.13344	8.67e-08	1.8e-06	11.5786		10.977	12.2582	11.3158	12.083	12.1807	11.0277	11.9678	10.9486	12.1442	10.7432	12.2379	11.059	19173	-
Pdzd2	PDZ domain containing 2	-2.38755	-1.25553	0.000111	0.000699	8.5587		9.28326	8.35396	9.40543	8.41306	8.11006	9.35984	7.12528	8.95582	7.69526	8.95221	7.88815	9.16236	68070	4930537L06RIK, A930022H17RIK, GM82, PDZK3, MKIAA0300
Slc22a17	solute carrier family 22 (organic cation transporter), member 17	-3.41217	-1.77069	1.19e-07	2.31e-06	7.722		8.74525	6.83472	8.65179	6.88548	7.2898	8.64646	6.85113	8.80947	6.40655	8.54851	6.75253	8.24287	59049	1700094C23RIK, 24P3R, AU041908, AW555662, BOIT, BOCT, MBOCT
Efs	embryonal Fyn-associated substrate	-2.20769	-1.14254	1.04e-05	9.07e-05	6.008		6.379	5.23633	6.63306	5.14636	5.99461	6.64913	5.33706	6.47515	5.44565	6.91794	5.46029	6.42125	13644	-
Npr3	natriuretic peptide receptor 3	-3.41899	-1.77357	1.54e-05	0.000127	5.2407		6.1256	3.93268	6.01938	4.34763	4.48516	6.40187	3.77786	6.47515	4.6411	6.32145	4.93891	5.42131	18162	ANP-C, ANPR-C, EF-2, NPR-C, LGJ, STRI
Cideb	cell death-inducing DNA fragmentation factor, alpha subunit-like effector B	-3.36835	-1.75204	0.00484	0.019869	2.0906		2.85927	1.01387	2.56382	1.65583	2.74536	3.6196	0	2.16469	1.87238	3.13748	0	3.45482	12684	1110030C18RIK, AI790179, CIDE-B
Adcy4	adenylate cyclase 4	-2.61406	-1.38629	2.5e-06	2.7e-05	8.2435		9.05018	7.59732	8.50019	7.27426	7.77635	9.00461	7.25104	9.1585	7.49699	9.16318	7.90611	8.74313	104110	MKIAA4004
Ripk3	receptor-interacting serine-threonine kinase 3	2.12585	1.08804	1.42e-07	2.63e-06	11.0508		10.6702	11.7272	10.5159	11.5323	11.4823	10.4301	11.4154	10.6857	11.8393	10.3155	11.5725	10.4233	56532	2610528K09RIK, AW107945, RIP3
Cma1	chymase 1, mast cell	-9.78458	-3.29051	2.04e-05	0.000162	4.2759		5.94901	3.61029	6.40116	1.65583	2.40031	4.9767	3.6375	6.17824	3.16737	6.07251	1.31247	5.94921	17228	MMCP-5, MCP-5, MCP5, MCPT5
Mcpt1	mast cell protease 1	4.89745	2.29203	0.000209	0.001222	3.564		2.19382	5.612	2.56382	4.95953	4.65813	3.32672	3.30767	1.45515	4.8552	1.97267	4.86738	2.99556	17224	AV080368, MCP-1
Sema5a	sema domain, seven thrombospondin repeats (type 1 and type 1-like), transmembrane domain (TM) and short cytoplasmic domain, (semaphorin) 5A	-2.20131	-1.13836	7.85e-07	1.03e-05	10.1414		10.5972	9.62563	10.4191	9.69737	9.34431	10.8928	9.44682	10.8383	9.61122	10.9907	9.70788	10.5253	20356	5930434A13, 9130201M22RIK, AI464145, SEMAF, SEMF
Cct5	chaperonin containing Tcp1, subunit 5 (epsilon)	2.06408	1.0455	1.97e-09	1.07e-07	13.5738		12.9671	14.1763	13.2246	14.0531	14.0437	13.0759	14.0696	13.0638	14.0956	12.8613	14.1409	13.1135	12465	CCTE, TCPE, MKIAA0098
Cmbl	carboxymethylenebutenolidase-like (Pseudomonas)	-7.28162	-2.86426	4.46e-07	6.47e-06	6.8977		8.36984	4.727	8.2043	5.68789	4.95206	8.25145	5.95513	8.53584	6.33701	8.42299	5.1344	8.19462	69574	2310016A09RIK
Rai14	retinoic acid induced 14	2.33789	1.22521	2.25e-08	6.41e-07	11.7359		11.2421	12.4783	10.9549	12.3326	12.2461	11.2896	12.1858	11.0797	12.3347	11.2425	12.5134	10.9308	75646	1700008J19RIK, 1700020L11RIK, ANKYCORBIN, NORPEG, MKIAA1334
Brix1	BRX1, biogenesis of ribosomes, homolog (S. cerevisiae)	2.28663	1.19322	3.15e-06	3.28e-05	11.0937		10.092	11.8155	10.7306	11.6063	11.5729	10.8765	11.7713	10.6672	11.7569	10.1959	11.6188	10.4201	67832	1110064N10RIK, BXDC2, C76935
Laptm4b	lysosomal-associated protein transmembrane 4B	-2.01197	-1.00861	1.14e-07	2.24e-06	8.6665		9.31195	7.9817	8.93368	8.2846	8.27193	9.21111	8.25833	9.21033	8.21792	9.17297	7.95868	9.18476	114128	C330023P13RIK, LAPTM4BETA
Rnf19a	ring finger protein 19A	2.9487	1.56008	8.74e-09	3.16e-07	11.7152		10.7131	12.549	11.012	12.4628	12.5151	10.9158	12.5256	11.0361	12.3428	10.6743	12.5764	11.26	30945	AA032313, DORFIN, RNF19, UIP117, UBCE7IP2, XYBP
Fzd6	frizzled homolog 6 (Drosophila)	-2.52045	-1.33368	4.77e-06	4.65e-05	6.2014		6.70983	5.64176	6.81192	5.68789	5.67027	7.21839	5.33706	7.03087	5.86342	6.85858	5.00706	6.57994	14368	FZ6
Cdh10	cadherin 10	3.24982	1.70036	0.00712	0.028046	3.8705		3.31293	3.93268	2.56382	4.74484	4.65813	4.0711	4.65316	3.4033	5.79592	3.77345	4.53947	0.997467	320873	A830016G23RIK, C030003B10RIK, C030011H18RIK
Shcbp1	Shc SH2-domain binding protein 1	4.88135	2.28728	4.21e-07	6.18e-06	9.9915		8.58994	11.2413	9.09574	10.9402	11.1166	9.01724	11.1611	8.86172	11.1433	8.02968	11.2082	9.49279	20419	MPAL
Matn2	matrilin 2	-2.27587	-1.18642	8.77e-05	0.000567	8.2363		8.8936	7.10422	8.65765	7.74116	8.07233	8.92641	8.03173	8.78973	7.85304	9.03498	7.05578	8.67442	17181	CRTM2, MATRILIN-2
Pop1	processing of precursor 1, ribonuclease P/MRP family, (S. cerevisiae)	2.97109	1.57099	6.8e-10	5.02e-08	9.5361		8.92046	10.458	8.96475	10.2291	10.2751	8.65457	10.3251	8.52223	10.3202	8.70837	10.3218	8.73303	67724	4932434G09RIK
Khdrbs3	KH domain containing, RNA binding, signal transduction associated 3	4.11394	2.04052	1.17e-08	3.92e-07	10.1745		9.16918	11.1223	8.88204	11.0599	11.2712	9.41815	11.4174	9.39336	10.9335	9.24428	11.3641	8.81831	13992	ETLE, SLM-2, SALP, SLM2, T-STAR
Sybu	syntabulin (syntaxin-interacting)	-5.5854	-2.48166	4.25e-05	0.000303	3.7307		5.01268	1.60343	4.30977	2.89785	3.45743	5.38024	1.82511	4.45301	3.16737	5.35665	1.98817	5.31698	319613	GOLSYN
Myc	myelocytomatosis oncogene	3.68374	1.88117	4.68e-08	1.11e-06	11.9848		11.013	13.1989	11.1844	13.0448	13.1389	11.2817	12.5707	10.9454	12.5284	10.8831	13.0707	10.9578	17869	AU016757, MYC2, NIARD, NIRD, BHLHE39
Mtss1	metastasis suppressor 1	-2.21451	-1.14699	2.53e-08	7e-07	11.4518		12.013	11.1197	12.0282	10.738	11.0228	11.9745	10.6156	11.9824	10.9335	12.0503	10.8402	12.1035	211401	2310003N14RIK, BC024131, D130001D01RIK, MIM, MKIAA0429
Atad2	ATPase family, AAA domain containing 2	2.5978	1.37729	4.9e-08	1.15e-06	12.0077		11.1549	12.7568	11.3942	12.6627	12.5648	11.4094	12.6225	11.3316	12.6511	11.0106	12.9203	11.6138	70472	2610509G12RIK
Lrrc6	leucine rich repeat containing 6 (testis)	100.189	6.64658	4.2e-09	1.83e-07	4.7849		1.88024	6.88536	1.39921	7.95635	8.11749	1.09028	8.73812	2.42079	8.94257	0.98184	8.0094	0.997467	54562	LRTP
Gtse1	G two S phase expressed protein 1	3.90012	1.96352	1.49e-05	0.000123	9.6309		8.3581	10.8699	9.13199	10.4548	10.7444	8.89937	10.366	8.64344	10.486	7.60026	10.7549	9.26172	29870	B99, GTSE-1
Tef	thyrotroph embryonic factor	-2.06987	-1.04954	1.36e-05	0.000114	10.5442		10.9322	9.85095	11.0648	10.0193	10.5781	11.1279	10.0845	11.1005	9.97965	11.2244	9.60444	10.9643	21685	2310028D20RIK
Rangap1	RAN GTPase activating protein 1	2.67578	1.41996	4.45e-07	6.46e-06	12.5219		11.7977	13.4402	12.1769	13.1845	13.3454	11.8933	13.0497	11.7042	13.0692	11.3509	13.3025	11.9488	19387	C79654, FUG1, MKIAA1835
St13	suppression of tumorigenicity 13	2.12391	1.08672	3.06e-08	8.07e-07	12.5519		12.0827	13.2442	12.0725	13.2088	12.8532	12.0479	13.0419	11.9945	13.0401	11.7864	13.1831	12.0671	70356	1110007I03RIK, 3110002K08RIK, AW555194, HIP, HOP, HSPABP, HSPABP1, PRO0786, SNC6, P48
Adsl	adenylosuccinate lyase	2.06288	1.04466	6.92e-08	1.51e-06	11.2749		10.588	11.9068	10.8722	11.722	11.7119	10.5685	11.8314	10.7759	11.6723	10.7374	11.9391	10.9736	11564	ADL, ASL
Cacna1i	calcium channel, voltage-dependent, alpha 1I subunit	-9.65007	-3.27054	4.39e-07	6.4e-06	9.7541		11.5672	8.38508	11.4598	7.15956	8.96647	11.1199	7.98904	11.1882	8.72845	11.5347	7.48413	11.4661	239556	CA(V)3.3
Dscc1	defective in sister chromatid cohesion 1 homolog (S. cerevisiae)	2.52823	1.33813	3.98e-06	3.99e-05	8.4295		7.54618	9.35624	7.88259	8.81905	8.97467	8.03252	9.11751	7.81268	9.09779	7.21162	9.22621	8.0771	72107	2010006I05RIK, 2600005O03RIK, DCC1
Enpp2	ectonucleotide pyrophosphatase/phosphodiesterase 2	-2.67515	-1.41962	1.65e-06	1.91e-05	11.3959		12.2277	10.9948	12.0711	10.1737	10.8968	12.0956	10.3093	11.9469	10.801	12.1465	10.9406	12.1463	18606	ATX, E-NPP 2, NPPS2, PD-IALPHA, PDNP2, LYSOPLD
Parvb	parvin, beta	-2.22439	-1.15341	2.15e-05	0.000169	9.8761		10.3006	9.05546	10.5255	8.98441	9.50871	10.745	9.52361	10.3273	9.45588	9.98446	9.26847	10.8341	170736	AI595373, AW742462, D15GSK1, AFFIXIN
C1qtnf6	C1q and tumor necrosis factor related protein 6	2.2078	1.14261	3.6e-06	3.68e-05	9.8679		9.32608	10.2944	9.41585	10.3623	10.4734	9.78606	10.535	9.0771	10.6822	9.10817	10.288	9.0664	72709	2810036M19RIK, CTRP6
Adamts20	a disintegrin-like and metallopeptidase (reprolysin type) with thrombospondin type 1 motif, 20	28.6164	4.83877	2.56e-11	6.56e-09	8.3575		6.39441	10.7606	5.90575	10.9567	10.3961	6.28138	11.0128	5.50517	10.8672	5.84672	10.6681	5.69547	223838	ADAMST20, BT
Nell2	NEL-like 2	-4.6559	-2.21906	6.9e-06	6.36e-05	3.3368		4.43009	1.60343	4.30977	2.89785	1.9459	4.69162	2.26754	4.26974	2.66054	5.1739	1.98817	3.80265	54003	A330108N19RIK, R75516, MEL91
2003-09-01	septin 3	-2.05075	-1.03615	0.000234	0.001347	6.7985		7.3935	6.17697	7.14803	6.47886	6.63548	7.79646	6.38644	7.21973	6.23875	7.57835	5.76585	6.76316	24050	3110018K01RIK, AV154067, B530002E20RIK, SEP3
Slc38a4	solute carrier family 38, member 4	7.98526	2.99734	4.85e-05	0.000341	4.3354		4.3052	5.64176	1.78925	5.52895	5.89438	3.32672	7.0442	2.82711	5.76094	2.77608	5.1344	1.9962	69354	1110012E16RIK, 1700012A18RIK, ATA3, MATA3, MNAT3
Gtsf1	gametocyte specific factor 1	4.85708	2.28009	0.000592	0.003059	1.14		0	3.19449	0	2.40656	2.40031	0	2.60565	0	0	0	3.07353	0	74174	1700006H03RIK, CUE110
Tnfrsf17	tumor necrosis factor receptor superfamily, member 17	-3.27506	-1.71152	2.53e-05	0.000194	5.4026		6.56754	5.02676	6.72526	4.85617	4.65813	6.6163	3.90577	5.80396	4.38958	5.69207	4.44435	6.14475	21935	BCM, BCMA, TNFRSF13, TNFRSF13A
Ciita	class II transactivator	-2.62115	-1.3902	2.15e-07	3.63e-06	12.4529		13.0348	12.1881	13.0772	11.4833	11.8313	13.115	11.4733	13.1274	11.7198	13.187	11.8509	13.3466	12265	C2TA, EG669998, GM9475, MHC2TA
Bcl6	B cell leukemia/lymphoma 6	-4.15492	-2.05482	7.86e-09	2.91e-07	10.1163		11.1013	9.42203	11.3819	9.01172	9.07729	11.1424	8.67219	10.9454	9.00743	11.0895	9.34288	11.2019	12053	BCL5
Trp63	transformation related protein 63	-5.79067	-2.53373	9.91e-07	1.25e-05	3.3771		4.54502	2.34406	4.30977	2.07949	2.74536	5.07663	1.82511	4.93601	1.22075	4.60879	2.44652	4.38749	22061	AI462811, KET, P51/P63, P63, P73L, TP63, TRP53RP1
Srl	sarcalumenin	2.0443	1.03161	8.32e-05	0.000543	7.0638		6.58107	7.56662	6.73638	7.75559	7.96935	6.63281	7.53444	5.93296	7.38659	6.87065	7.26507	6.53414	106393	9830004M20RIK, AW108387, SAR
Hes1	hairy and enhancer of split 1 (Drosophila)	-3.91372	-1.96854	3.65e-09	1.65e-07	9.1744		10.4464	8.42414	10.0517	8.05883	8.33064	10.2195	8.16554	10.2836	8.15195	10.1484	8.0094	9.80229	15205	HRY, BHLHB39
Atp13a3	ATPase type 13A3	2.11694	1.08198	2.27e-08	6.46e-07	12.5095		11.8038	13.0455	11.9275	13.2359	12.7858	11.9898	13.0867	12.0771	13.1221	11.9589	13.027	12.0539	224088	AU022875, GM1745, GM541, GM542
Tmem44	transmembrane protein 44	-3.47644	-1.79761	5.13e-07	7.24e-06	6.9924		7.99847	5.3845	7.80549	6.38914	6.43602	7.72126	6.24847	7.93067	5.98964	8.08252	6.11371	7.80873	224090	1700007N03RIK, 9330161C17RIK, B230220N21
4930451G09Rik	RIKEN cDNA 4930451G09 gene	-3.98583	-1.99488	5.61e-05	0.000386	5.0643		6.14395	4.4858	5.73883	3.55523	4.65813	5.75677	2.87938	6.43214	4.19368	6.15378	4.62869	6.14475	74684	-
Apod	apolipoprotein D	-2.50792	-1.32649	0.000192	0.001135	5.1409		6.56754	5.07118	5.47235	4.34763	4.06094	5.56363	4.32733	6.10711	4.71605	5.79699	4.34253	5.31698	11815	-
Bop1	block of proliferation 1	2.05586	1.03974	6.8e-09	2.61e-07	11.524		10.9878	12.2119	11.1783	11.963	12.1112	10.92	11.9507	10.9099	11.9762	10.9235	12.0503	11.1054	12181	AU020183, AW146150, D18861, ERB1P, KIAA0124, MKIAA0124
Oplah	5-oxoprolinase (ATP-hydrolysing)	-2.2917	-1.19642	1.78e-07	3.15e-06	7.6773		8.34626	7.04977	8.28983	7.33319	6.89954	8.18584	7.29843	8.36343	7.00837	8.43929	6.8852	8.02837	75475	1700010G02RIK
Grina	glutamate receptor, ionotropic, N-methyl D-aspartate-associated protein 1 (glutamate binding)	-2.47747	-1.30887	1.35e-05	0.000113	11.5583		11.8701	10.9774	12.5011	10.973	11.0435	12.223	10.777	12.2275	10.8937	11.6674	10.7586	12.7873	66168	1110025J15RIK, LAG, TMBIM3
Pycrl	pyrroline-5-carboxylate reductase-like	2.07988	1.0565	2.94e-09	1.42e-07	9.6089		9.09567	10.2932	9.2913	10.1384	10.0451	8.98545	10.0861	9.04653	10.0806	9.05891	10.1796	9.00617	66194	1110058B13RIK, 2700073G24RIK
Ly6h	lymphocyte antigen 6 complex, locus H	-2.74274	-1.45562	4.73e-07	6.78e-06	5.1773		5.62247	4.41863	5.96368	4.26933	4.65813	5.90005	4.72429	6.12523	4.6411	5.94132	3.98519	5.87766	23934	-
Gpihbp1	GPI-anchored HDL-binding protein 1	-3.58348	-1.84136	1.69e-08	5.17e-07	7.896		9.09331	7.0274	8.57023	6.77647	7.15191	8.72556	6.68276	8.85088	7.19026	9.0323	7.02324	8.62794	68453	1110002J19RIK, GPI-HBP1
Rhpn1	rhophilin, Rho GTPase binding protein 1	-2.28659	-1.1932	0.00106	0.005138	3.6087		4.3052	3.61029	4.62906	3.55523	2.40031	4.4889	2.87938	4.05976	2.31963	4.05309	3.30772	3.69576	14787	BB023497, GRBP, RHOPHILIN, MKIAA1929
Ly6c2	lymphocyte antigen 6 complex, locus C2	2.77649	1.47326	4.73e-06	4.62e-05	11.9734		11.1013	12.7031	11.5126	13.1305	12.5621	11.0524	12.1296	11.0751	12.6615	11.1741	13.0734	11.5052	100041546	LY-6C.2, LY-6C2
Lynx1	Ly6/neurotoxin 1	-2.35996	-1.23876	1.51e-05	0.000124	10.4226		10.8722	10.2944	10.9691	9.374	9.92325	11.0214	9.28861	11.173	9.99101	11.1309	9.94783	11.085	23936	AI838844, SLURP-2
Lypd2	Ly6/Plaur domain containing 2	3.54607	1.82622	0.000137	0.000839	1.2206		0	2.02076	0.862977	2.07949	1.27881	0	2.26754	0	3.16737	0.98184	1.98817	0	68311	0610005K03RIK, LYPDC2, VLL
Arc	activity regulated cytoskeletal-associated protein	2.09933	1.06993	0.000185	0.001097	7.0843		6.63396	8.10433	6.76924	7.91194	7.42766	6.53079	7.03023	6.31077	7.47557	6.1734	7.76563	6.87761	11838	ARC3.1, C86064, ARG3.1, MARC
Acr	acrosin prepropeptide	-3.84009	-1.94114	0.000336	0.001858	3.1726		4.3052	1.60343	3.81768	1.05348	1.9459	3.97077	2.87938	5.01585	2.9361	3.66673	2.79382	4.08269	11434	-
Shank3	SH3/ankyrin domain gene 3	-2.59895	-1.37793	2.03e-07	3.47e-06	9.8681		10.8618	9.13085	10.4448	8.82248	9.44222	10.673	9.1821	10.5227	9.11521	10.4603	9.3819	10.3797	58234	AI841104, SHANK3C-3, SHANK3C-4, SHANK3B
Alcam	activated leukocyte cell adhesion molecule	-3.19791	-1.67713	5.36e-07	7.53e-06	9.2155		10.0849	8.31754	10.1148	8.15994	7.89349	10.0531	8.43305	9.72566	8.59083	10.273	8.86688	10.0731	11658	AI853494, BEN, CD166, DM-GRASP, MUSC, SC1
Cblb	Casitas B-lineage lymphoma b	3.67682	1.87846	1.56e-11	4.61e-09	12.682		11.7476	13.7171	11.7232	13.6771	13.7589	11.7211	13.69	11.7711	13.3647	11.7345	13.5195	11.759	208650	AI429560, AI851073, CBL-B
Retnlg	resistin like gamma	2.12814	1.08959	0.004038	0.016893	8.2449		7.1059	9.06373	8.03899	8.11588	9.17664	7.40297	9.56537	7.60894	8.79911	8.21624	8.01768	7.82784	245195	FIZZ3, RELMG, XCP1
Morc1	microrchidia 1	2.88706	1.5296	0.002495	0.010974	2.4433		0.921272	3.72595	0.862977	2.67302	3.63356	1.09028	3.48199	2.42079	2.66054	1.97267	3.07353	2.80301	17450	MORC
Cd96	CD96 antigen	-2.95177	-1.56158	9.21e-07	1.18e-05	8.6051		9.08621	8.31754	9.43304	7.44427	8.06466	9.29649	7.56382	9.36887	7.6672	9.61992	7.88815	9.51064	84544	1700109I12RIK, TACTILE
Ccdc80	coiled-coil domain containing 80	-2.92551	-1.54869	4.91e-06	4.77e-05	9.7932		10.2821	9.4911	10.5223	8.763	9.2083	10.7326	8.54535	10.5548	8.68246	10.8168	9.42302	10.4968	67896	2610001E17RIK, DRO1, SSG1, URB
Cd200r1	CD200 receptor 1	-2.07422	-1.05257	5.41e-06	5.18e-05	7.6747		8.11468	6.86026	8.07448	7.19176	7.09283	8.36451	7.66672	8.09133	7.12299	8.23503	6.95587	8.32586	57781	CD200R, MOX2R, OX2R
Mcm4	minichromosome maintenance deficient 4 homolog (S. cerevisiae)	2.56769	1.36047	2.9e-06	3.06e-05	12.4509		11.4765	13.3364	11.8856	12.9991	13.0947	11.9095	13.0805	11.7815	12.9793	11.3072	13.2966	12.2635	17217	19G, AI325074, AU045576, CDC21, MCMD4, MKIAA4003, MCDC21
B3gnt5	UDP-GlcNAc:betaGal beta-1,3-N-acetylglucosaminyltransferase 5	-5.22232	-2.38469	2.16e-07	3.64e-06	10.7837		11.8597	9.9598	11.9482	8.77368	10.0295	11.8967	9.25598	11.9383	9.72221	12.0976	9.80679	12.1155	108105	BETA3GNT5
Naa50	N(alpha)-acetyltransferase 50, NatE catalytic subunit	2.14258	1.09935	1.11e-08	3.76e-07	12.4006		11.6976	12.9822	11.9284	12.8622	12.9602	11.987	12.9851	11.8788	12.906	11.6132	13.0063	12.0009	72117	2600005K24RIK, 2810441M03RIK, AW112078, MAK3, MAK3P, NAT13, NAT5, SAN
Zbtb20	zinc finger and BTB domain containing 20	-2.07519	-1.05324	9.04e-06	8.02e-05	10.6796		11.5302	10.2767	11.211	10.4076	9.83362	11.2765	10.0363	11.1903	10.1174	11.2803	10.2463	10.749	56490	1300017A20RIK, 7330412A13RIK, A930017C21RIK, D16WSU73E, DPZF, HOF, ODA-8S, ODA8, ZFP288
Cpox	coproporphyrinogen oxidase	-2.27168	-1.18376	0.013667	0.049844	11.0235		10.8756	10.3884	11.9335	10.3799	10.4921	12.0926	10.3194	11.929	10.4926	10.0403	10.5171	12.8211	12892	CPX, CPO, HCP, CAC, NCT
Cmss1	cms small ribosomal subunit 1	3.30708	1.72556	2.47e-08	6.88e-07	8.1915		7.16998	9.2826	7.67862	8.91217	9.11859	7.33397	8.80528	7.37161	9.06949	6.99715	9.13778	7.42122	66497	1110001A06RIK, 2610528E23RIK, 4930572F24RIK, AV099812, AV122629
Tmem45a	transmembrane protein 45a	10.4853	3.39029	1.52e-07	2.77e-06	6.5495		5.69893	8.23209	5.52461	8.12146	8.52751	4.81249	8.07999	3.98238	8.20496	4.35753	8.30166	4.75	56277	C630002M10RIK, M32486, P19.5
Aifm3	apoptosis-inducing factor, mitochondrion-associated 3	-5.75901	-2.52582	0.000775	0.003892	2.3001		3.17697	2.83105	2.75093	2.07949	0	4.1649	0	3.62317	0	3.66673	1.31247	3.99525	72168	2810401C16RIK, AI840249, AIFL
Ccdc116	coiled-coil domain containing 116	4.66828	2.22289	4.37e-06	4.31e-05	7.9504		6.63396	8.94642	6.90357	9.31188	8.97058	6.19508	8.44889	6.44662	9.15616	7.51054	9.53689	7.34369	76872	4930432J16RIK
Sdf2l1	stromal cell-derived factor 2-like 1	3.52184	1.81633	2.72e-09	1.35e-07	11.1383		10.4464	12.1723	10.3274	12.2155	11.9035	10.3991	11.8872	10.1769	12.0064	9.91331	12.094	10.1178	64136	-
Tnk2	tyrosine kinase, non-receptor, 2	2.77312	1.47151	6.43e-09	2.5e-07	12.6863		12.0505	13.4837	11.961	13.4361	13.535	11.6285	13.2853	11.9409	13.3128	11.9191	13.4796	12.2035	51789	ACK, ACK-1, ACK1, CDGIP, PYK1
Popdc2	popeye domain containing 2	-5.40034	-2.43305	0.000285	0.001607	5.0509		6.31566	4.54998	6.62111	4.68578	2.74536	6.05509	4.13189	6.4892	2.66054	5.052	4.23296	7.07178	64082	AV006127, POP2
Umps	uridine monophosphate synthetase	2.49068	1.31654	4.76e-09	2e-07	10.8213		10.0427	11.6492	10.25	11.4751	11.3155	10.307	11.4201	10.1528	11.514	9.93359	11.5034	10.2918	22247	1700095D23RIK, AA408257, AL033308, BB164745
Itgb5	integrin beta 5	-4.38291	-2.13189	4.1e-07	6.07e-06	9.6632		10.7525	7.91624	10.7054	8.81905	8.71548	10.9913	9.00417	10.7396	8.95423	10.6811	8.17408	10.5047	16419	AA475909, AI874634, ESTM23, [B]-5, [B]5, [B]5A, [B]5B, BETA-5, BETA5
Iqcb1	IQ calmodulin-binding motif containing 1	-2.0951	-1.06702	2.79e-05	0.000211	8.4961		8.79545	7.89168	9.20586	7.60433	8.17558	8.95295	8.31127	8.91215	8.20496	9.33637	7.58791	8.97508	320299	6820449I09RIK, AV128382, NPHP5
Adcy5	adenylate cyclase 5	-2.15828	-1.10988	2.18e-08	6.25e-07	8.4533		9.15794	7.84127	8.80754	7.85276	8.07995	9.17211	7.98904	8.94566	7.86132	9.04033	7.76563	8.92568	224129	AW121902, AC5
Clcn2	chloride channel 2	-2.59307	-1.37466	5.12e-06	4.94e-05	8.0863		8.45315	7.48689	8.76201	7.70443	7.59666	8.9197	7.29843	8.87249	7.35176	8.42299	6.95587	9.21168	12724	AL118368, CLC-2, CLC2, NMF240
Tra2b	transformer 2 beta homolog (Drosophila)	2.25732	1.17461	4.37e-11	8.64e-09	13.2812		12.611	13.9578	12.7693	13.9315	13.8032	12.6527	13.751	12.6641	13.8504	12.6903	13.9172	12.7761	20462	5730405G21RIK, D16ERTD266E, SIG-41, SFRS10, SILG41, TRA2BETA
D16Ertd472e	DNA segment, Chr 16, ERATO Doi 472, expressed	2.6403	1.4007	1.35e-08	4.36e-07	9.6934		8.70564	10.4549	9.12777	10.5122	10.1448	8.87876	10.3785	8.97842	10.4328	9.08764	10.439	9.17981	67102	1700010I10RIK, 2310009O17RIK, E330003K22RIK, EURL
Cxadr	coxsackie virus and adenovirus receptor	-2.30819	-1.20676	0.000859	0.004271	6.3619		6.83934	5.23633	6.81192	6.23288	5.92857	6.98113	6.12247	6.8023	6.23875	7.43126	4.79212	6.92571	13052	2610206D03RIK, AU016810, AW553441, CAR, MCAR, MCVADR
Fetub	fetuin beta	149.781	7.22671	7.43e-11	1.19e-08	4.6132		0	8.32215	0.862977	8.58454	7.95283	1.09028	8.01764	0.903755	8.65891	1.5607	7.82347	1.58158	59083	2310011O17RIK, AI255764, D17980, GUGU
Kng1	kininogen 1	-2.67866	-1.42151	0.005312	0.021591	1.5219		2.19382	1.60343	1.78925	2.07949	0	2.46379	1.18375	1.85311	0	2.29276	0	2.80301	16644	KNG
Hrg	histidine-rich glycoprotein	-2.20603	-1.14145	0.013056	0.047907	0.7742		1.47901	0	0.862977	0	0	0	0	1.85311	1.22075	2.29276	0	1.58158	94175	AI265597, AW413091, D16JH2, D18020, HPRG, HRGP
Rfc4	replication factor C (activator 1) 4	2.65023	1.40612	2.63e-05	0.0002	9.9099		8.76909	10.7071	9.4279	10.3857	10.5509	9.60546	10.7291	9.25626	10.6383	8.50271	10.6668	9.67968	106344	A1, AI894123, AU040575, RFC37
Robo1	roundabout homolog 1 (Drosophila)	15.1895	3.925	4.02e-14	1.24e-10	10.2134		8.35417	12.215	8.05684	12.3739	12.0562	8.27268	12.2128	8.17631	11.9961	8.35588	12.2016	8.28957	19876	AW494633, AW742721, DUTT1, GM310
App	amyloid beta (A4) precursor protein	2.19913	1.13693	5.06e-10	4.11e-08	13.0961		12.6606	13.7035	12.3721	13.7385	13.6277	12.6161	13.6017	12.4826	13.6066	12.5983	13.7093	12.4361	11820	ABETA, ABPP, ADAP, AG, CVAP, E030013M08RIK, BETAAPP
Adamts1	a disintegrin-like and metallopeptidase (reprolysin type) with thrombospondin type 1 motif, 1	2.48771	1.31482	3.88e-05	0.00028	9.0962		8.70255	9.86679	8.13875	9.78791	10.0587	8.81869	9.84614	8.51194	9.12211	8.57087	9.83986	7.88977	11504	ADAM-TS1, ADAMTS, ADAMTS-1, C3-C5, METH-1, METH1
Adamts5	a disintegrin-like and metallopeptidase (reprolysin type) with thrombospondin type 1 motif, 5 (aggrecanase-2)	-2.84266	-1.50724	8.43e-06	7.55e-05	8.7104		9.3559	7.86038	9.47846	7.14867	8.27857	9.73918	8.33987	9.42661	8.17206	9.46733	7.94137	9.31686	23794	9530092O11RIK, ADAM-TS5, ADAMTS1, ADAMTS11, AI481094, ASMP-2
Ildr1	immunoglobulin-like domain containing receptor 1	-3.73063	-1.89942	2.81e-05	0.000212	6.3389		7.42385	4.83399	7.20519	4.49253	6.17631	7.08076	5.6242	7.45274	5.25773	7.36455	5.95024	7.20442	106347	AU041483, AU044638
Pros1	protein S (alpha)	2.05546	1.03946	9.63e-08	1.96e-06	10.7218		10.3108	11.0576	9.93704	11.2285	11.1286	10.3674	11.3109	10.1899	11.3457	10.2638	11.3779	10.1434	19128	AW214361
Psmg1	proteasome (prosome, macropain) assembly chaperone 1	2.34466	1.22938	1.92e-08	5.67e-07	9.5439		8.65536	10.2174	9.16734	10.0736	10.17	9.12911	10.1277	8.91736	10.1832	8.89426	10.1796	8.81192	56088	AW552102, DSCR2
Ripply3	ripply3 homolog (zebrafish)	-2.25663	-1.17417	0.000611	0.003144	5.7099		6.65969	4.2741	6.073	5.6264	5.54364	6.36281	4.57834	6.35749	5.35475	6.03009	5.35962	6.29877	170765	DSCR6
Chaf1b	chromatin assembly factor 1, subunit B (p60)	2.79233	1.48147	4.53e-06	4.44e-05	9.9128		8.89631	10.9148	9.23556	10.5837	10.5955	9.32471	10.5825	9.35358	10.5125	8.54097	10.7324	9.68144	110749	2600017H24RIK, C76145, CAF-I P60, CAF-IP60, CAF1, CAF1A, CAF1P60, MPHOSPH7
Cbr3	carbonyl reductase 3	-2.97451	-1.57265	7.86e-08	1.66e-06	6.4041		7.41633	5.31231	7.1646	5.59464	5.85936	7.39331	5.42509	6.93144	5.83006	7.23048	5.68495	7.0062	109857	1110001J05RIK, C81353
Gart	phosphoribosylglycinamide formyltransferase	2.45374	1.29498	6.77e-09	2.6e-07	12.1319		11.2763	12.948	11.6684	12.689	12.7954	11.5173	12.7384	11.5162	12.7024	11.2989	12.803	11.6293	14450	GAPS, PRGS
1110004E09Rik	RIKEN cDNA 1110004E09 gene	2.31431	1.21058	1.9e-08	5.64e-07	8.9241		8.20046	9.54721	8.62511	9.48643	9.47729	8.33958	9.40684	8.38239	9.64038	8.22566	9.61812	8.1396	68001	-
Mis18a	MIS18 kinetochore protein homolog A (S. pombe)	2.02533	1.01816	1.09e-08	3.71e-07	10.202		9.62283	10.7891	9.87171	10.5695	10.7659	9.67287	10.6284	9.63849	10.614	9.68971	10.8997	9.66205	66578	2610039C10RIK, 2810018N07RIK
Adcy6	adenylate cyclase 6	2.85967	1.51585	6.07e-06	5.7e-05	11.6249		10.6154	12.495	11.1077	12.5716	12.5242	10.7055	12.1644	10.8099	12.2634	10.395	12.2785	11.5686	11512	AC6, MKIAA0422
Wnt10b	wingless-type MMTV integration site family, member 10B	6.30637	2.65681	6.55e-09	2.54e-07	6.4696		4.65146	8.14126	5.11146	7.51384	7.87608	5.29981	7.4425	5.29722	7.73185	5.1344	8.08229	5.3526	22410	WNT12
Dhh	desert hedgehog	-2.55708	-1.3545	2.7e-05	0.000205	4.8952		5.77154	4.54998	5.88591	3.90514	4.48516	5.38024	4.32733	5.58587	3.69779	5.00896	4.34253	5.80237	13363	C78960
Tuba1b	tubulin, alpha 1B	2.75341	1.46122	4.57e-07	6.59e-06	15.1111		14.1674	15.9996	14.6747	15.6595	15.9028	14.4414	15.7689	14.3559	15.814	13.9194	15.9052	14.7239	22143	TUBA2
Racgap1	Rac GTPase-activating protein 1	3.38588	1.75953	4.96e-07	7.06e-06	11.6677		10.5626	12.6462	11.012	12.393	12.707	10.93	12.5417	10.7852	12.3815	10.1839	12.6155	11.2541	26934	AI227039, AI327394, BAND25, GTPASE, MGCRACGAP, GTL11, MKIAA1478
Asic1	acid-sensing (proton-gated) ion channel 1	-2.50658	-1.32572	0.00022	0.001274	6.4549		7.09651	5.83448	6.78003	6.80451	5.30424	7.32383	5.2433	7.20277	5.65062	7.22108	5.9152	7.08243	11419	AI843610, ASIC, ASIC1A, ACCN2, B530003N02RIK, BNAC2
Gpd1	glycerol-3-phosphate dehydrogenase 1 (soluble)	-2.65535	-1.4089	0.000335	0.001853	7.3383		7.59368	6.04956	8.77285	6.89854	6.96689	8.01373	6.55201	8.04451	7.35176	7.90024	5.98445	7.93159	14555	AI747587, GDC-1, GDC1, MKIAA4010
Cela1	chymotrypsin-like elastase family, member 1	-3.68284	-1.88082	0.003804	0.016004	8.4772		8.74525	7.99905	9.07399	7.2336	6.8289	9.11155	8.78878	11.4455	7.55938	8.93219	6.81089	9.19706	109901	1810009A17RIK, 1810062B19RIK, ELA-1, ELA1, PC-TSF
Scn8a	sodium channel, voltage-gated, type VIII, alpha	3.82999	1.93734	6.39e-06	5.95e-05	7.5718		6.88369	8.32673	6.89367	8.97827	8.16844	6.5483	8.1527	6.67282	8.915	6.87065	8.70191	5.74991	20273	AI853486, C630029C19RIK, NACH6, NAV1.6, DMU, MED, MND-2, MND2, NMF2, NMF335, NMF58, NUR14, SEAL
Krt7	keratin 7	-3.33626	-1.73823	0.000107	0.000676	6.5092		7.72747	6.09329	7.56469	5.59464	5.54364	7.16263	6.45077	6.7796	5.44565	7.82159	4.71272	7.21413	110310	D15WSU77E, K7, KRT2-7
Soat2	sterol O-acyltransferase 2	-2.05152	-1.03669	3.06e-06	3.2e-05	6.8357		7.34674	6.29404	7.27549	6.19101	6.14757	7.32383	6.80265	7.45274	6.45111	7.37306	6.01787	7.35251	223920	ACAT2, D15WSU97E
Igfbp6	insulin-like growth factor binding protein 6	-3.91904	-1.9705	8.62e-05	0.000559	6.5088		7.14286	6.04956	8.64885	5.56217	5.92857	7.15122	5.09015	7.34093	5.57209	7.84012	4.93891	6.84046	16012	IGFBP-6
Amhr2	anti-Mullerian hormone type 2 receptor	-2.25016	-1.17003	0.003628	0.015334	4.0381		4.23846	3.48455	4.62906	3.79767	3.0236	5.56363	3.6375	4.13321	2.66054	5.00896	4.11439	4.16514	110542	MISIIR, MISRII, MRII
Calcoco1	calcium binding and coiled coil domain 1	-2.68535	-1.42511	3.17e-07	4.97e-06	10.188		10.785	9.31066	10.725	9.76491	9.81318	11.0009	9.32625	10.919	9.53046	10.8875	9.10706	11.0857	67488	1810009B06RIK, COCOA, GCAP11, MKIAA1536
Sncg	synuclein, gamma	-3.60131	-1.84852	5.15e-05	0.000359	4.4664		5.863	4.54998	5.39023	3.4168	3.45743	4.86933	3.48199	5.47724	2.66054	5.57891	3.68586	5.16499	20618	C79089, PERSYN
Cdkn1a	cyclin-dependent kinase inhibitor 1A (P21)	3.08812	1.62673	2.56e-09	1.3e-07	9.1734		8.51084	9.92845	8.6281	9.84132	10.1575	8.32442	9.98477	8.12322	10.0717	8.22566	9.93696	8.34809	12575	CAP20, CDKI, CIP1, CDKN1, P21, SDI1, WAF1, MDA6, P21CIP1, P21WAF
Cxcl13	chemokine (C-X-C motif) ligand 13	-5.34507	-2.41821	1.74e-09	9.81e-08	11.5203		12.8226	10.2455	12.5682	9.883	10.4353	12.8372	10.1761	12.7568	10.6868	12.8537	10.4406	12.538	55985	4631412M08RIK, ANGIE2, ANGIE, BCA-1, BLC, BLR1L, SCYB13
Gtf2ird1	general transcription factor II I repeat domain-containing 1	3.93788	1.97742	1.95e-12	1.31e-09	10.9218		9.97129	11.8703	9.91762	12.1183	11.8358	10.0095	11.9586	9.97199	11.8776	9.85071	11.8026	9.87758	57080	1700012P16RIK, BEN, CREAM1, ESTM9, GTF3, GTF2IL, MUSTRD1, TG(ALB1-MYC)166.8SST, WBSCR11, X83320
Noct	nocturnin	5.63072	2.49332	4.36e-08	1.06e-06	14.1573		12.9574	15.3369	12.5395	15.8455	14.8293	13.2269	15.4646	12.8977	15.5185	12.6199	15.4289	13.2224	12457	AU043840, CCR4, CCRN4L
Prmt5	protein arginine N-methyltransferase 5	3.55951	1.83168	2.02e-10	2.23e-08	11.7295		10.6992	12.8055	11.0381	12.6534	12.6617	10.7497	12.5737	10.73	12.4734	10.6914	12.7044	10.9736	27374	JBP1, SKB1
Gzma	granzyme A	9.39921	3.23254	1.31e-07	2.48e-06	12.0313		10.5686	13.8605	10.4217	13.9477	13.0258	9.95314	13.1667	10.5648	13.297	10.5494	14.5879	10.4327	14938	AW494114, CTLA-3, CTLA3, HF, SE1, TSP-1, TSP1
Epb42	erythrocyte membrane protein band 4.2	-116.509	-6.8643	3.05e-06	3.19e-05	7.6755		9.82401	4.2741	12.016	3.79767	4.95206	11.7163	3.10936	11.9681	4.78731	8.19239	4.53947	12.929	13828	EPB4.2
Serping1	serine (or cysteine) peptidase inhibitor, clade G, member 1	-2.45968	-1.29847	9.31e-10	6.21e-08	11.8883		12.643	11.1588	12.5097	11.1744	11.384	12.5549	11.0625	12.4366	11.4183	12.5876	11.236	12.4933	12258	C1INH, C1NH
Scg5	secretogranin V	-3.70268	-1.88857	0.000151	0.000916	2.9713		3.84868	1.60343	4.04937	1.05348	1.9459	3.6196	1.82511	3.62317	2.66054	4.54995	3.07353	3.80265	20394	7B2, AI325031, SGNE-1, SGNE1
Kcnk5	potassium channel, subfamily K, member 5	-3.64793	-1.86708	1.25e-07	2.39e-06	8.6029		9.75256	7.9875	9.48011	7.15956	8.03359	9.72192	7.72858	9.47861	7.45384	9.39396	7.65316	9.39154	16529	KCNK5B, TASK-2
Frs3	fibroblast growth factor receptor substrate 3	-2.46784	-1.30325	3.68e-06	3.74e-05	6.1816		7.07754	5.27482	6.40116	5.52895	5.7489	6.84606	5.73168	6.87903	5.76094	6.74514	5.1344	7.05025	107971	4930417B13RIK, AI449674, FRS2BETA, SNT2
Gabrr2	gamma-aminobutyric acid (GABA) C receptor, subunit rho 2	5.31224	2.40932	2.09e-08	6.06e-07	6.8916		5.54173	8.15164	6.03748	8.08764	7.74792	5.29981	8.50552	5.75827	8.1178	6.03009	7.96726	5.45448	14409	-
Ache	acetylcholinesterase	-5.38326	-2.42848	4.19e-05	0.000299	8.5534		9.08146	6.9222	9.98678	7.02307	7.69924	10.0315	7.52451	9.93524	7.62892	8.5929	7.23697	10.9779	11423	-
Gcm1	glial cells missing homolog 1 (Drosophila)	3.21667	1.68557	0.001237	0.005898	1.5842		0.921272	3.48455	0	2.07949	1.27881	1.09028	2.60565	1.45515	2.31963	0.98184	2.79382	0	14531	GCMA, GCM-RS2, GCM1-RS1, GLIDE
Wfdc1	WAP four-disulfide core domain 1	-4.30592	-2.10632	1.12e-06	1.38e-05	5.1442		6.17996	4.54998	6.52176	3.55523	3.93205	6.14991	4.57834	5.80396	3.69779	6.53369	4.23296	5.99501	67866	2310058A03RIK, PS20
Mx2	MX dynamin-like GTPase 2	-2.48423	-1.3128	0.001746	0.008014	7.7799		8.38535	7.65683	8.68087	5.80353	7.34147	7.86794	7.11208	8.51881	7.08107	8.86137	7.74583	8.30328	17858	AI528743, MX-2
Poc1a	POC1 centriolar protein homolog A (Chlamydomonas)	2.95625	1.56377	2.72e-06	2.9e-05	8.7203		7.4388	9.64229	8.21627	9.187	9.72596	7.9883	9.54342	8.00592	9.52004	7.5561	9.39468	8.4254	70235	2510040D07RIK, WDR51A
Nfatc4	nuclear factor of activated T cells, cytoplasmic, calcineurin dependent 4	-2.30518	-1.20488	6.45e-06	5.99e-05	7.6294		8.52841	6.86026	8.01178	7.31381	7.16631	8.45084	6.7694	8.12322	7.33996	8.27645	6.71227	8.00057	73181	3110041H08RIK, AW107667, AW546455, NFAT3
Esx1	extraembryonic, spermatogenesis, homeobox 1	140.48	7.13422	8.32e-12	3.05e-09	3.884		0	7.69281	0	7.58829	7.46308	0	7.0442	0.903755	7.50757	0	7.41056	0.997467	13984	SPX1
Tpi1	triosephosphate isomerase 1	3.39476	1.76331	3.67e-11	8e-09	12.5328		11.6325	13.4021	11.879	13.4415	13.3633	11.6494	13.403	11.589	13.5156	11.4453	13.3613	11.7117	21991	AI255506, TPI, TPI-1
Tulp2	tubby-like protein 2	-4.08453	-2.03017	0.000656	0.003352	1.6031		2.85927	2.34406	2.91653	0	0	2.95884	1.18375	2.42079	0	1.97267	0	2.58074	56734	PDET
Prph	peripherin	5.75214	2.5241	1.38e-08	4.44e-07	6.6805		5.79496	8.11497	5.52461	7.95635	7.70911	5.66343	7.61151	4.89436	8.09692	5.39057	8.16665	5.24299	19132	PRPH1
Cdca3	cell division cycle associated 3	2.48706	1.31444	0.00258	0.011304	11.1938		10.0488	11.9118	10.9679	11.6271	11.8665	10.7201	11.8435	10.7787	11.9415	9.17053	11.916	11.5336	14793	2410005A12RIK, C8, GRCC8, TOME-1
Fam132a	family with sequence similarity 132, member A	-3.51202	-1.8123	7.18e-05	0.000478	9.0151		9.50355	7.99905	10.5905	7.95009	8.23825	10.2044	8.10018	10.057	8.36491	8.73502	8.00107	10.4368	67389	1110035L05RIK, C1QDC2, CTRP12, ALIPOLIN, C1QTNF12
Synj2	synaptojanin 2	6.84182	2.77438	4.21e-12	2.03e-09	10.387		8.89631	11.8621	9.05857	11.9599	11.769	8.84373	11.7587	9.01044	11.474	9.12086	11.8216	9.06908	20975	AI481647, SJ2, MKIAA0348
Slc22a3	solute carrier family 22 (organic cation transporter), member 3	5.91915	2.56539	1.98e-06	2.22e-05	9.6481		8.46049	10.7581	8.27083	11.1758	11.5304	8.60522	11.2444	8.31297	9.68538	8.26735	11.1909	8.27572	20519	EMT, OCT3, ORCT3, SLCA22A3
Slc22a1	solute carrier family 22 (organic cation transporter), member 1	3.80744	1.92882	3.69e-05	0.000268	0.9644		0	2.34406	0	1.65583	1.27881	0	3.10936	0	1.87238	0	1.31247	0	20517	LX1, OCT1, ORCT, ORCT1
Acat2	acetyl-Coenzyme A acetyltransferase 2	2.51591	1.33108	1.37e-08	4.42e-07	9.9822		9.25188	10.8163	9.57454	10.5988	10.5618	9.18616	10.4602	9.17599	10.788	9.26957	10.6615	9.44202	110460	AW742799, TCP-1X, TCP1-RS1
Lnpep	leucyl/cystinyl aminopeptidase	2.93952	1.55558	8.49e-05	0.000552	10.7314		9.70546	11.2425	10.3375	12.2506	10.7288	9.72192	11.4778	10.0151	11.8761	10.3601	11.4796	9.58177	240028	2010309L07RIK, 4732490P18RIK, CAP, IRAP, PLAP, GP160, VP165
Smoc2	SPARC related modular calcium binding 2	-3.15281	-1.65664	1.22e-08	4.03e-07	11.7345		12.7855	10.7375	12.4075	11.1758	11.0474	12.777	10.6941	12.4653	10.9846	12.4892	10.7976	12.4523	64074	1700056C05RIK, 5430426J21RIK, SMOC2L
Tnfrsf12a	tumor necrosis factor receptor superfamily, member 12a	2.41605	1.27265	5.67e-06	5.37e-05	7.1528		6.75828	7.95231	6.69137	7.19176	7.9445	6.40187	7.83686	6.37273	7.65773	6.48741	8.15167	6.38731	27279	AI255180, C87282, FN14, HPIP, TWEAK-R, TWEAKR
Pkmyt1	protein kinase, membrane associated tyrosine/threonine 1	3.46823	1.7942	1.99e-10	2.23e-08	10.9552		10.1431	11.972	10.2635	11.8214	11.9136	10.0284	11.7102	9.88829	11.7124	9.93503	11.9842	10.0903	268930	6230424P17, AW209059, MYT1
Paqr4	progestin and adipoQ receptor family member IV	11.5857	3.53427	4.79e-14	1.39e-10	9.7889		7.96789	11.6822	8.03449	11.5485	11.6568	8.09343	11.436	8.10508	11.468	7.79016	11.5448	8.1396	76498	1500004C10RIK
Flywch2	FLYWCH family member 2	24.5798	4.6194	3.06e-09	1.46e-07	6.5528		4.09492	8.93144	4.84994	8.86303	8.56059	4.41447	8.6265	4.50927	9.04425	4.42456	9.14914	3.16542	76917	2810417J12RIK, 3010014L17RIK, AW548203
Slc25a27	solute carrier family 25, member 27	-2.68598	-1.42545	5.79e-10	4.51e-08	7.2135		8.01352	6.45356	7.92696	6.54682	6.41205	7.77431	6.3419	7.84036	6.7114	8.02428	6.53896	7.97794	74011	3632410G24RIK, 9430092A03RIK, D530043E16RIK, UCP4
Rhag	Rhesus blood group-associated A glycoprotein	-50.1087	-5.64699	2.2e-05	0.000172	7.6511		9.32205	3.61029	11.1374	4.80158	6.23213	11.0386	4.65316	11.0925	6.36056	8.15833	3.30772	12.0985	19743	CD241, RH50, RH50A
Efhb	EF hand domain family, member B	-3.57051	-1.83613	0.001545	0.007192	1.6654		2.19382	0	2.56382	2.07949	0	2.73244	1.18375	3.7217	1.22075	2.29276	0	1.9962	211482	4921525D22RIK
Cdc5l	cell division cycle 5-like (S. pombe)	2.10859	1.07628	2.98e-11	6.99e-09	12.2231		11.61	12.8508	11.7056	12.7021	12.7012	11.7451	12.7244	11.681	12.7216	11.6416	12.8671	11.7262	71702	1200002I02RIK, AA408004, PCDC5RP
Spats1	spermatogenesis associated, serine-rich 1	3.96332	1.98671	0.001243	0.005926	1.8349		0.921272	3.3468	0.862977	3.09232	1.27881	1.70413	3.6375	0	3.16737	1.5607	2.44652	0	71020	1700011H05RIK, 4933400B06RIK, DAIP2, DDIP, SRSP1
Sgol1	shugoshin-like 1 (S. pombe)	5.43986	2.44357	9.34e-06	8.25e-05	10.1645		8.5319	11.559	9.23947	11.4019	11.291	9.03598	11.2986	9.19326	11.3022	7.71851	11.4652	9.93745	72415	3300001M08RIK, C81037, SGO1
Slc29a1	solute carrier family 29 (nucleoside transporters), member 1	2.60102	1.37908	1.19e-08	3.96e-07	12.2341		11.5493	13.0065	11.527	12.9783	12.7608	11.676	12.871	11.5447	13.098	11.2355	12.8276	11.7351	63959	1200014D21RIK, AA407560, ENT1
Hsp90ab1	heat shock protein 90 alpha (cytosolic), class B member 1	3.10661	1.63534	1.47e-09	8.66e-08	16.1178		15.3151	17.1343	15.5265	16.9832	16.9998	15.3483	16.7529	15.2101	16.8172	15.0659	16.9255	15.3349	15516	90KDA, AL022974, C81438, HSP84, HSP84-1, HSP90, HSPCB
Vegfa	vascular endothelial growth factor A	-4.79852	-2.26259	5.48e-08	1.25e-06	10.7486		12.1031	9.31528	11.4611	10.0533	9.67653	11.9405	9.41224	11.9973	9.9605	12.0265	9.28572	11.7507	22339	VEGF, VPF
Polh	polymerase (DNA directed), eta (RAD 30 related)	2.55604	1.35391	4.98e-07	7.08e-06	10.4184		9.45109	11.1793	9.95262	10.9715	11.0648	9.8189	11.1114	9.71971	11.0467	9.36652	11.1982	10.1396	80905	RAD30A, XPV
Clic5	chloride intracellular channel 5	-5.00223	-2.32257	2.64e-09	1.33e-07	10.4977		11.5272	9.31528	11.2763	9.21599	9.17308	11.7881	9.50353	11.8458	9.3598	12.0419	9.45081	11.4747	224796	5730531E12RIK, B330005L24, GM322, JBG
Enpp5	ectonucleotide pyrophosphatase/phosphodiesterase 5	-3.4654	-1.79302	2.39e-07	3.96e-06	8.9749		10.0205	8.06643	9.6367	8.33833	8.36849	9.96133	7.97452	9.88961	8.27481	9.97051	7.44781	9.74982	83965	AW061004, D17ABB1E, E-NPP 5, MKIAA4152
Cyp39a1	cytochrome P450, family 39, subfamily a, polypeptide 1	-2.20551	-1.14111	2.39e-06	2.61e-05	8.26		8.99312	7.80885	8.60705	7.27426	8.04142	8.84727	7.63938	8.91475	7.85304	8.8913	7.51956	8.72965	56050	MCYP39A1
Rsph9	radial spoke head 9 homolog (Chlamydomonas)	-2.06795	-1.0482	0.007004	0.027649	3.9967		4.369	3.02419	4.36813	3.79767	3.79051	4.69162	3.48199	5.12789	4.29495	3.87281	2.44652	4.69556	75564	1700027N10RIK
Crip3	cysteine-rich protein 3	-10.6864	-3.41771	1.04e-07	2.09e-06	6.4566		8.36203	5.72753	7.87758	4.18653	5.19613	8.21354	4.49942	8.13668	4.08476	8.38562	4.79212	8.01732	114570	TLP, TLP-A, TLP-B, TLMP
Guca1a	guanylate cyclase activator 1a (retina)	-2.20041	-1.13777	0.000429	0.002305	4.7409		5.62247	4.11346	5.90575	4.4219	3.93205	5.07663	4.57834	4.80729	3.54169	5.3219	4.44435	5.12436	14913	GC-A, GCAP1, GUCA1, MGCAP1
Bysl	bystin-like	2.21493	1.14726	1.9e-06	2.15e-05	10.2343		9.45109	11.1164	9.98794	10.6138	10.8806	9.8598	10.7334	9.62104	10.7327	9.33854	10.7709	9.70574	53414	BYS, ENP1
Treml1	triggering receptor expressed on myeloid cells-like 1	-3.43733	-1.78129	0.000411	0.00222	7.2298		8.02841	5.78199	8.03449	5.05597	6.45959	8.41788	6.7694	7.70239	7.33996	7.95228	6.62822	8.5874	71326	5430401J17RIK, TLT-1
Tspo2	translocator protein 2	-41.0981	-5.361	9.85e-06	8.62e-05	7.1343		8.65856	4.11346	10.6926	4.0987	4.95206	10.2639	3.6375	10.4016	6.07754	7.57835	3.84328	11.2936	70026	2510027D20RIK, BZRPL1
Ppil1	peptidylprolyl isomerase (cyclophilin)-like 1	4.65477	2.21871	6.55e-11	1.11e-08	11.3442		10.3469	12.5706	10.4791	12.4224	12.4266	10.1638	12.311	10.144	12.4427	9.96208	12.5481	10.3135	68816	1110060O10RIK, AI327391, CYPL1
Fgd2	FYVE, RhoGEF and PH domain containing 2	-3.73244	-1.90012	1.06e-10	1.46e-08	11.7529		12.8436	10.8494	12.6394	10.7289	10.8641	12.5237	10.7302	12.727	11.0367	12.7208	10.6076	12.7631	26382	TCD-2, TCD2, ZFYVE4, TCS-2, TCS2
Glo1	glyoxalase 1	2.23541	1.16054	6.75e-07	9.14e-06	11.6092		10.7321	12.3766	11.1051	12.1508	12.2088	11.0813	12.0944	11.0581	12.0073	10.8066	12.2991	11.3905	109801	0610009E22RIK, 1110008E19RIK, 2510049H23RIK, AW550643, GLY1, GLO-1, GLO-1R, GLO-1S, GLO1-R, GLO1-S, QGLO
Rsph1	radial spoke head 1 homolog (Chlamydomonas)	3.56129	1.8324	1.85e-07	3.25e-06	5.4108		4.4887	6.04956	4.42423	6.40754	5.82348	4.55969	6.22413	4.6156	6.76534	4.42456	6.69171	4.45459	22092	MCA, TSGA2
Wdr4	WD repeat domain 4	2.2607	1.17677	3.39e-09	1.58e-07	10.6425		10.0093	11.3014	10.103	11.2849	11.058	9.99365	11.1802	10.0816	11.1966	9.89422	11.3641	10.2429	57773	AI415180, AI448349, D530049K22RIK
Ndufv3	NADH dehydrogenase (ubiquinone) flavoprotein 3	2.07713	1.05459	1.21e-09	7.47e-08	10.7544		10.3229	11.3342	10.3154	11.3962	11.2745	10.1481	11.2406	10.2344	11.3412	10.1397	11.1031	10.2019	78330	1500032D16RIK
Arhgap28	Rho GTPase activating protein 28	2.33071	1.22077	4.94e-06	4.79e-05	8.8695		8.2897	9.1465	8.25931	9.91067	9.06197	8.2884	9.61769	8.09593	9.67367	8.48711	9.46905	8.1345	268970	AU044757, AW550892, E130310N06
Myl12a	myosin, light chain 12A, regulatory, non-sarcomeric	2.30464	1.20454	4.82e-11	9.15e-09	13.2477		12.6337	13.9263	12.6164	13.8353	13.7037	12.556	13.7979	12.6664	13.879	12.7158	13.9578	12.6845	67268	2900073G15RIK, AI838292, C80200
Myom1	myomesin 1	-2.33	-1.22033	1.43e-06	1.7e-05	8.1801		8.94944	7.19735	8.59793	7.27426	7.64886	8.98545	7.77119	8.68372	7.68597	8.80588	7.84225	8.71945	17929	D430047A17RIK
Wiz	widely-interspaced zinc finger motifs	2.23072	1.15751	1.05e-08	3.6e-07	11.3716		10.8825	12.089	10.8741	11.8901	12.157	10.7999	11.8633	10.7046	11.7147	10.7497	11.9884	10.7465	22404	-
Emilin2	elastin microfibril interfacer 2	-3.28181	-1.71449	0.000219	0.001271	8.9313		9.20895	7.9875	10.1774	7.62019	8.46483	10.1438	8.69893	9.7881	7.79372	8.84922	7.87909	10.5638	246707	FOAP-10
Cyp4f13	cytochrome P450, family 4, subfamily f, polypeptide 13	-2.66913	-1.41637	1.39e-07	2.58e-06	9.3099		10.1442	8.55501	9.80461	8.24423	8.53862	9.88586	8.81753	10.1704	8.67778	10.2442	8.77703	9.85912	170716	0610030I10RIK, CYPF13
Ndc80	NDC80 homolog, kinetochore complex component (S. cerevisiae)	4.3467	2.11992	1.72e-07	3.06e-06	10.4412		9.01072	11.6813	9.50308	11.2862	11.562	9.55221	11.4387	9.50132	11.3523	8.8184	11.6866	9.90182	67052	2610020P18RIK, AV139730, HEC, HEC1, KNTC2
Clip4	CAP-GLY domain containing linker protein family, member 4	-4.81188	-2.2666	9.29e-05	0.000597	3.4285		4.3052	3.02419	4.7215	2.07949	3.63356	4.62716	1.82511	4.50927	1.22075	4.96461	1.98817	4.24312	78785	1700024K14RIK, 1700074B05RIK, 4833417L20RIK, 5830409B12RIK, RSNL2
Galnt14	UDP-N-acetyl-alpha-D-galactosamine:polypeptide N-acetylgalactosaminyltransferase 14	-2.65713	-1.40987	0.000676	0.003446	4.6154		5.79496	4.34817	5.00513	4.00516	2.74536	4.69162	4.32733	5.44875	4.19368	5.2863	3.84328	5.69547	71685	0610033M06RIK
Xdh	xanthine dehydrogenase	-2.76197	-1.4657	6.76e-07	9.14e-06	9.8256		10.671	9.03599	10.5541	8.65936	9.57765	10.6427	9.33764	10.4365	9.05151	10.6324	8.89413	10.4138	22436	XO, XOR, XOX-1, XOX1
Dpy30	dpy-30 homolog (C. elegans)	3.22632	1.68989	6.52e-10	4.88e-08	10.5331		9.61955	11.5706	9.81383	11.3482	11.257	9.78422	11.2677	9.67891	11.3143	9.43518	11.5107	9.79745	66310	2810410M20RIK, C87842
Spast	spastin	2.02111	1.01515	3.03e-10	2.9e-08	11.0161		10.4565	11.6022	10.5541	11.6649	11.4077	10.4823	11.436	10.5081	11.4639	10.5466	11.5675	10.5037	50850	SPG4, MKIAA1083
Prkd3	protein kinase D3	3.10138	1.63291	3e-12	1.63e-09	12.049		11.1492	12.9507	11.2576	12.9587	12.7098	11.223	12.8702	11.2317	12.7869	11.3089	12.9164	11.225	75292	4930557O20RIK, 5730497N19RIK, PKD3, PKCNU, PRKCN
Ttc27	tetratricopeptide repeat domain 27	3.22901	1.69109	1.54e-10	1.91e-08	10.3635		9.41565	11.3037	9.57609	11.2311	11.1185	9.54351	11.0804	9.46623	11.2129	9.35152	11.3078	9.75482	74196	2610511O17RIK
Qpct	glutaminyl-peptide cyclotransferase (glutaminyl cyclase)	7.15534	2.83902	1.03e-09	6.64e-08	7.6917		6.28291	9.24188	6.00105	9.30454	8.6808	6.47694	8.87336	6.26249	9.31228	6.5488	9.25452	6.06109	70536	5730422A13RIK
Hnrnpll	heterogeneous nuclear ribonucleoprotein L-like	4.96034	2.31044	5.63e-11	1.01e-08	11.3573		10.0573	12.4677	10.1328	12.6288	12.6195	10.345	12.5752	10.1682	12.2162	10.1005	12.5676	10.4086	72692	2510028H02RIK, 2810036L13RIK, AI256697, AI852082, HNRPLL
Srsf7	serine/arginine-rich splicing factor 7	2.36294	1.24058	1.58e-09	9.15e-08	13.3252		12.792	14.0711	12.8296	14.0677	13.8604	12.7161	13.7824	12.6702	13.8544	12.6091	14.0367	12.6122	225027	35KDA, 9430065L19RIK, 9G8, NX-96, SFRS7
Ndufv2	NADH dehydrogenase (ubiquinone) flavoprotein 2	2.64068	1.40091	1.43e-11	4.42e-09	11.7117		10.9289	12.4622	11.1808	12.4142	12.324	11.0033	12.3519	10.9744	12.4407	10.9386	12.4797	11.0414	72900	2900010C23RIK
Lhcgr	luteinizing hormone/choriogonadotropin receptor	-2.99582	-1.58295	0.001114	0.00537	1.3548		2.66964	1.01387	3.06507	1.05348	0	2.13339	0	1.45515	0	1.97267	1.31247	1.58158	16867	GPCR19-RS1, LH-R, LHR
Cacna1h	calcium channel, voltage-dependent, T type, alpha 1H subunit	-3.05341	-1.61042	7.36e-07	9.78e-06	8.6155		9.89886	7.87924	9.60974	7.86613	7.66922	9.34238	7.72858	9.50306	7.55938	9.05891	8.15918	9.11128	58226	CAV3.2, MNCB-1209, ALPHA13.2
Prss41	protease, serine 41	15.2015	3.92614	1.2e-07	2.32e-06	5.4043		3.31293	7.35836	4.04937	7.53908	6.8289	2.13339	7.31004	3.51742	7.64819	3.55149	7.51956	4.08269	71003	4931440B09RIK, TESSP-1, TESSP1
Prss21	protease, serine 21	3.97565	1.99119	0.000713	0.003613	0.9956		0	1.60343	0	4.00516	1.9459	0	1.18375	0	1.22075	0	1.98817	0	57256	1700023E12RIK, TESP5, MT4, TESTISIN
Lrpprc	leucine-rich PPR-motif containing	2.043	1.03069	2.07e-09	1.11e-07	11.8894		11.28	12.4942	11.396	12.3948	12.2817	11.416	12.3721	11.4436	12.4	11.209	12.4857	11.4997	72416	3110001K13RIK, C76645, GP130, LRP130, LSFC
Pdpk1	3-phosphoinositide dependent protein kinase 1	2.07485	1.05301	1.43e-08	4.55e-07	12.1025		11.4324	12.6526	11.6372	12.775	12.4434	11.4612	12.5892	11.6422	12.5433	11.6087	12.7706	11.6744	18607	PDK1
Prss30	protease, serine 30	-5.84021	-2.54602	2.16e-08	6.23e-07	6.8641		8.12395	4.98093	8.01635	5.46012	6.11825	8.05106	5.73168	8.2064	5.89603	8.16325	5.35962	8.26173	30943	2010015P21RIK, DISP, DISP1, TMPRSS8
Rhoq	ras homolog gene family, member Q	2.03385	1.02421	2.93e-08	7.83e-07	11.8558		11.3389	12.2964	11.3369	12.3933	12.6412	11.4466	12.4387	11.2845	12.1719	11.3585	12.266	11.297	104215	ARHQ, TC10A, TC10
Pigf	phosphatidylinositol glycan anchor biosynthesis, class F	2.91501	1.5435	2.29e-11	6.03e-09	8.8486		7.92609	9.7572	8.14711	9.61468	9.6175	8.08145	9.49593	8.20214	9.61857	8.09801	9.61812	8.00618	18701	-
Msh2	mutS homolog 2 (E. coli)	3.2859	1.71629	3.89e-11	8.26e-09	11.5277		10.5541	12.4635	10.6911	12.4275	12.2977	10.7639	12.3756	10.7462	12.2805	10.4752	12.4703	10.7869	17685	AI788990
Hn1l	hematological and neurological expressed 1-like	3.76941	1.91434	2.26e-12	1.43e-09	11.5907		10.566	12.6205	10.6601	12.4817	12.5339	10.7307	12.5528	10.5219	12.4832	10.5305	12.6148	10.7918	52009	2810430B18RIK, AL022629, C16ORF34, D17ERTD441E, JPT2
Tmem204	transmembrane protein 204	-2.38401	-1.25339	2.51e-07	4.11e-06	9.2016		10.0979	8.63487	9.48176	8.47978	8.67073	9.94655	8.56	9.85611	8.63013	10.0228	8.47409	9.56479	407831	-
Sox8	SRY (sex determining region Y)-box 8	-2.41501	-1.27203	0.001555	0.007235	4.2906		4.70188	3.3468	5.94463	4.00516	4.06094	4.9767	4.02326	4.45301	3.69779	4.48862	2.79382	4.99509	20681	-
Nme4	NME/NM23 nucleoside diphosphate kinase 4	14.8188	3.88936	1.79e-11	4.99e-09	9.1925		7.07754	11.1919	7.67862	11.3211	10.9456	7.293	10.9548	7.30165	11.1568	6.84641	11.2527	7.28958	56520	2610027N22RIK, 2810024O08RIK, 5730493H09RIK, NM23-M4, NM23M4
Mrpl28	mitochondrial ribosomal protein L28	2.24884	1.16918	3.15e-08	8.25e-07	10.8471		10.2066	11.5989	10.5375	11.3272	11.4887	10.1723	11.3167	10.191	11.3742	10.085	11.4848	10.3829	68611	1110015G04RIK, L28MT, MAAT1, MRP-L28, P15
Pdia2	protein disulfide isomerase associated 2	-11.6823	-3.54625	0.010439	0.039369	3.7633		4.09492	4.2741	6.15817	0	0	5.63093	4.49942	7.80146	3.16737	2.96807	0	6.56484	69191	1810041F13RIK, AI661267, PDIP, PDIPL
Rgs11	regulator of G-protein signaling 11	-2.46753	-1.30307	0.000364	0.001995	7.0216		7.88849	5.6995	7.58944	7.07002	6.41205	7.03181	6.01309	7.52274	6.76534	7.92938	6.26053	8.0771	50782	C78048
Luc7l	Luc7 homolog (S. cerevisiae)-like	2.37293	1.24667	1.28e-09	7.78e-08	12.5098		11.9782	13.1947	11.995	13.334	13.0611	11.8538	12.9726	11.7982	13.0458	11.8734	13.1907	11.8203	66978	1810045C04RIK, 2410018D03RIK
Phf1	PHD finger protein 1	-2.75905	-1.46417	1.48e-08	4.65e-07	11.3548		12.2792	10.8438	12.1339	10.5396	10.6944	11.9322	10.2712	12.0277	10.655	12.1205	10.7324	12.028	21652	AW557215, D17ERTD455E, PCL1, PHF2, TCTEX3
Uqcc2	ubiquinol-cytochrome c reductase complex assembly factor 2	2.69933	1.4326	2.39e-09	1.25e-07	10.2296		9.48567	11.123	9.71328	10.9107	10.8597	9.43472	10.8161	9.48213	10.8826	9.32545	11.0836	9.63879	67267	2900010M23RIK, CBP6, M19, MNF1
1700061G19Rik	RIKEN cDNA 1700061G19 gene	2.76485	1.4672	0.00071	0.003599	4.96		3.84868	5.45324	4.30977	5.98597	5.30424	5.21463	5.69674	4.26974	6.2131	4.54995	5.50811	3.16542	78625	1700026H02, AI507598
Grm8	glutamate receptor, metabotropic 8	-6.94464	-2.7959	9.23e-05	0.000594	2.5995		3.17697	2.34406	4.30977	1.05348	1.27881	2.95884	0	3.7217	1.22075	4.96461	1.31247	4.85308	14823	A230002O04, GPRC1H, MGLUR8
Mllt1	myeloid/lymphoid or mixed-lineage leukemia (trithorax homolog, Drosophila); translocated to, 1	2.47152	1.3054	2.3e-09	1.21e-07	11.308		10.6678	12.1289	10.8947	12.0246	12.0056	10.6045	11.8579	10.6665	11.8299	10.5333	11.9172	10.5648	64144	AA407901, BAM11, ENL, LTG19
Nudt3	nudix (nucleotide diphosphate linked moiety X)-type motif 3	2.28528	1.19237	4.04e-09	1.78e-07	11.8051		11.2261	12.5524	11.3916	12.52	12.3733	11.1885	12.1815	11.1659	12.345	11.1705	12.4352	11.1106	56409	1110011B09RIK, AA960325, DIPP, DIPP1
Snrpc	U1 small nuclear ribonucleoprotein C	3.16828	1.6637	2.8e-09	1.37e-07	11.2881		10.4042	12.297	10.7785	12.145	12.1758	10.4454	11.9321	10.3573	11.997	10.2512	12.1726	10.5007	20630	SNRP1C, U1-C, U1C
Fkbp5	FK506 binding protein 5	3.81946	1.93337	1.89e-08	5.61e-07	11.7341		11.2158	12.7373	10.8018	12.731	12.9309	10.8244	12.838	10.6305	12.4004	10.6127	12.5673	10.5195	14229	D17ERTD592E, DIT1, FKBP-5, FKBP51
Nudt12	nudix (nucleoside diphosphate linked moiety X)-type motif 12	-3.1622	-1.66093	4.72e-05	0.000333	5.6646		6.42475	4.0259	6.48267	4.95953	5.19613	6.30217	4.9782	6.79099	5.40091	5.98639	4.44435	6.98365	67993	0610016O18RIK
Bambi	BMP and activin membrane-bound inhibitor	-3.44554	-1.78473	5.61e-08	1.28e-06	7.4051		8.43463	6.45356	8.34536	6.49615	6.50562	8.19142	6.75248	8.25656	6.88386	8.34726	5.98445	8.20926	68010	2610003H06RIK
Svil	supervillin	2.16705	1.11573	1.82e-09	1.01e-07	11.4703		10.9846	12.1649	10.7595	12.0827	11.9536	11.023	11.8964	10.8882	11.958	10.9571	12.1135	10.8622	225115	AU024053, B430302E16RIK
Tmem178	transmembrane protein 178	-7.3566	-2.87904	0.000227	0.001311	3.1418		4.70188	0	3.73138	1.05348	1.27881	4.4889	2.26754	4.71463	3.16737	5.60805	2.44652	4.24312	68027	2810417M05RIK, TMEM178A
Polr2d	polymerase (RNA) II (DNA directed) polypeptide D	2.31168	1.20894	3.79e-09	1.7e-07	9.7473		8.96243	10.5054	9.29694	10.2483	10.3605	9.02664	10.2875	9.23973	10.2806	9.09537	10.4282	9.23573	69241	2310002G05RIK, 2610028L19RIK, HSRBP4, RBP4
Slc39a6	solute carrier family 39 (metal ion transporter), member 6	2.91913	1.54554	2.45e-13	3.38e-10	10.8577		10.1713	11.676	10.1275	11.6857	11.5538	10.1029	11.588	9.99063	11.6184	10.0403	11.661	10.0771	106957	ERMELIN
Cyp4f14	cytochrome P450, family 4, subfamily f, polypeptide 14	-8.34684	-3.06123	4.62e-06	4.52e-05	2.0117		3.02685	1.01387	3.54154	0	0	3.32672	0	3.4033	1.87238	4.05309	0	3.90216	64385	1300014O15RIK, CYP4F-14
Zfp871	zinc finger protein 871	3.13321	1.64764	0.010853	0.040728	9.453		8.00852	10.2149	9.43645	11.4179	8.33064	8.11709	10.4112	8.90954	10.8672	9.62883	10.4188	7.67443	208292	4732483N19, 9030612M13RIK, AI118577, AI265322, MKIAA3006
Kifc5b	kinesin family member C5B	3.18354	1.67063	1.69e-05	0.000137	9.3197		8.33832	10.2186	8.80754	10.0577	10.2036	8.45549	10.0503	8.49811	9.97965	7.60749	10.4204	9.19951	16580	HSET, KNSL2, KIFC5A
Pfdn6	prefoldin subunit 6	2.29455	1.19821	1.96e-09	1.07e-07	10.5848		9.89615	11.3314	10.1946	11.1589	11.1203	9.87028	11.0685	10.0005	11.1576	9.91477	11.2667	10.038	14976	H-2KE2, H2-KE2, KE-2
Wdr46	WD repeat domain 46	2.58772	1.37168	2.88e-09	1.4e-07	10.6601		9.9375	11.4937	10.1906	11.2579	11.4085	9.90977	11.3766	9.88297	11.1727	9.81368	11.3666	10.1113	57315	2310007I04RIK, BING4, C78447, C78559
Slc39a7	solute carrier family 39 (zinc transporter), member 7	2.05658	1.04025	4.85e-08	1.14e-06	12.4283		12.086	13.0907	12.1082	12.9947	12.9733	11.8813	12.7914	11.7837	12.8592	11.7623	12.9811	11.8274	14977	AA408174, AI117660, AL024048, H-2KE4, H2-KE4, KE-4, KE4, RING5, ZIP7
Dsc2	desmocollin 2	-3.34383	-1.7415	9.8e-06	8.58e-05	8.6228		9.48207	8.27545	9.56989	7.20233	8.20377	9.69072	7.00188	9.37455	7.84472	9.39186	7.98426	9.45232	13506	AW228162, DSC2A, DSC2B
H2-Oa	histocompatibility 2, O region alpha locus	-2.38694	-1.25516	1.37e-08	4.42e-07	11.3426		11.9443	10.884	11.9658	10.4359	10.9022	11.9434	10.5363	12.0095	10.817	12.0403	10.7147	11.9179	15001	H-2OA
Psmb8	proteasome (prosome, macropain) subunit, beta type 8 (large multifunctional peptidase 7)	2.26786	1.18133	4.25e-11	8.61e-09	13.5276		12.9078	14.1746	13.0888	14.0862	14.1148	12.8421	14.0111	12.9018	14.1353	12.9357	14.1873	12.9451	16913	LMP-7, LMP7
Btnl2	butyrophilin-like 2	-4.43616	-2.14931	5.25e-08	1.21e-06	7.2504		8.44207	6.04956	8.32709	5.83105	6.50562	8.03252	6.09589	8.29307	6.69296	8.5296	5.87929	8.32586	547431	BTL-II, BTLN2, BTL2, GM315, NG9
Pfdn1	prefoldin 1	2.18683	1.12884	1.9e-08	5.64e-07	10.2711		9.57798	10.8534	9.95262	10.788	10.7753	9.66286	10.6974	9.73748	10.9433	9.52955	10.9558	9.77957	67199	2700086I23RIK, AA408327, AU044714
Slc23a1	solute carrier family 23 (nucleobase transporters), member 1	-2.12803	-1.08952	0.013037	0.047843	5.1387		4.97217	3.93268	5.21049	5.3503	3.45743	5.90005	5.03526	5.75827	4.71605	5.82207	5.07213	6.43793	20522	D18UCLA2, SVCT1, SLC23A2, YSPL3
Etf1	eukaryotic translation termination factor 1	2.29188	1.19653	8.7e-11	1.31e-08	12.8678		12.12	13.5094	12.321	13.4118	13.3957	12.361	13.5113	12.2883	13.5027	12.1689	13.4654	12.358	225363	AI463371, D6ERTD109E, ERF, ERF1, SUP45L1, TB3-1
Cyp21a1	cytochrome P450, family 21, subfamily a, polypeptide 1	-5.28986	-2.40323	3.96e-05	0.000285	6.9947		8.37762	5.58162	8.30858	7.08152	6.17631	7.93604	4.49942	8.03016	5.9591	8.10824	5.46029	8.41701	13079	21-OH, 21OH, 21OHA, 21OHB, CYP21OH-A, CYP21, CYP21-PS1, CYP21B, CYP21A2-PS, CYP21A2PS, OH21-1, OH21-2
Nelfe	negative elongation factor complex member E, Rdbp	2.10881	1.07643	9.47e-09	3.35e-07	10.2123		9.70082	10.8793	9.86666	10.6315	10.7694	9.6848	10.7128	9.61625	10.6274	9.51232	10.8828	9.66382	27632	D17H6S45, NELF-E, RD, RDBP
Csnk2b	casein kinase 2, beta polypeptide	2.54686	1.34872	1.11e-08	3.76e-07	11.8728		11.1901	12.7064	11.517	12.5226	12.6409	11.0563	12.4457	11.1311	12.4142	11.0456	12.5531	11.2505	13001	CK II BETA
Psors1c2	psoriasis susceptibility 1 candidate 2 (human)	3.39582	1.76376	0.001702	0.007831	3.1889		1.47901	3.72595	2.09598	4.26933	4.65813	3.32672	2.87938	2.16469	3.69779	1.97267	5.19408	2.80301	57390	AI448740, PCG, SPR1
Aqp4	aquaporin 4	-5.3065	-2.40776	0.00072	0.003641	3.2634		5.05208	3.19449	4.7215	1.65583	2.74536	3.86294	1.82511	4.05976	2.9361	4.71971	0	4.38749	11829	WCH4
Zfp521	zinc finger protein 521	-2.56273	-1.35768	3.22e-06	3.34e-05	8.0544		8.87724	7.34032	8.17599	7.20233	7.73831	8.79322	7.23895	8.99329	7.59953	8.83697	7.13406	8.72286	225207	B930086A16RIK, EVI3, ZNF521
Lama3	laminin, alpha 3	-5.76764	-2.52798	5.55e-09	2.25e-07	6.1825		7.1245	4.88465	7.2831	4.49253	4.95206	7.47799	5.03526	7.41643	5.35475	7.7384	4.79212	7.63881	16774	LAMA3B, [A]3B
Spry4	sprouty homolog 4 (Drosophila)	2.58053	1.36767	4.13e-07	6.11e-06	8.5209		7.7456	9.30369	7.42045	9.10766	9.22215	7.96892	9.23786	8.02051	9.48564	7.9236	8.87146	7.94332	24066	A030006O18RIK, SPROUTY4
Mrps18b	mitochondrial ribosomal protein S18B	2.13501	1.09424	8.05e-11	1.25e-08	10.7636		10.2066	11.4064	10.3547	11.2503	11.3219	10.2113	11.2292	10.2112	11.2877	10.1145	11.369	10.2007	66973	2400002C15RIK
Pcdh12	protocadherin 12	-2.90938	-1.54071	4.6e-07	6.62e-06	9.9358		10.6937	9.40261	10.4346	8.59661	9.44813	10.9116	9.20404	10.8182	9.23792	10.6999	9.10317	10.6788	53601	PCDH14, VE-CAD-2
Arap3	ArfGAP with RhoGAP domain, ankyrin repeat and PH domain 3	-3.10407	-1.63416	8.89e-08	1.85e-06	9.5187		10.4874	8.48697	10.3209	8.34311	9.16235	10.4605	8.81753	10.3086	8.75535	10.2798	8.64424	10.1573	106952	CENTD3, DRAG1, E030006K04RIK, CNT-D3
H2-M5	histocompatibility 2, M region locus 5	-4.26596	-2.09287	0.00033	0.00183	4.434		6.2151	2.83105	4.89033	3.90514	1.9459	5.21463	4.41594	5.44875	3.54169	5.79699	3.68586	5.31698	240095	CRW2, D130003B22RIK, H-2M5
Gabbr1	gamma-aminobutyric acid (GABA) B receptor, 1	-3.36184	-1.74925	2.3e-09	1.21e-07	10.6998		11.7864	9.68042	11.4736	9.98452	9.73806	11.6207	10.1013	11.5849	9.85873	11.5423	9.58785	11.4384	54393	GABAB1, GABABR1, BM573K1.1
Dcp2	DCP2 decapping enzyme homolog (S. cerevisiae)	2.22	1.15056	1.27e-07	2.42e-06	12.1699		11.548	12.8067	11.7347	12.9061	12.3772	11.7046	12.6826	11.4811	12.8833	11.6292	12.8152	11.4702	70640	2410015D23RIK, 5730537H01RIK, AL118268
Ap3s1	adaptor-related protein complex 3, sigma 1 subunit	3.11163	1.63767	9.62e-12	3.32e-09	10.7733		9.92562	11.6055	10.0133	11.5639	11.6505	10.1117	11.573	9.87898	11.5484	9.77406	11.6113	10.0228	11777	-
Hbegf	heparin-binding EGF-like growth factor	2.5082	1.32665	7.79e-08	1.65e-06	8.2185		7.4388	8.84773	7.67284	8.69724	8.99498	7.59214	9.1241	7.75569	8.915	7.62897	8.71216	7.24289	15200	AW047313, DTR, DTS, HEGFL
Ppp2r2b	protein phosphatase 2, regulatory subunit B, beta	-2.70962	-1.43809	4.57e-05	0.000323	4.0726		4.59922	3.48455	5.07688	2.89785	3.45743	4.69162	3.77786	5.0915	2.66054	4.77213	3.84328	4.51871	72930	2900026H06RIK, 6330404L05RIK, E130009M08RIK, PP2A-PR55B, PR55-BETA, SCA12
Rab27b	RAB27B, member RAS oncogene family	-2.10404	-1.07316	0.009131	0.035006	7.5254		7.78706	6.4196	7.99799	5.77548	6.96689	8.25679	7.66672	7.68418	7.85304	8.21624	7.25109	8.42957	80718	2310021G14RIK, B130064M09RIK
Impa2	inositol (myo)-1(or 4)-monophosphatase 2	3.40751	1.76872	3.14e-11	7.26e-09	8.9968		8.20484	9.91785	8.2477	9.99216	9.7878	7.97541	9.85211	8.0108	9.73803	8.1534	9.99893	8.08241	114663	2210415D20RIK, AI326924, AW259601
Spire1	spire homolog 1 (Drosophila)	-2.5051	-1.32487	0.001073	0.005195	9.893		9.94406	8.973	10.7278	9.6206	9.41535	10.8502	9.19468	10.7352	9.40298	9.61813	8.77703	11.4574	68166	6030430B19RIK, AI415299, AU022898, AW550622, SPIR-1
Sncaip	synuclein, alpha interacting protein (synphilin)	-2.68786	-1.42646	3.41e-05	0.000251	6.0329		6.40966	5.27482	6.84312	5.83105	5.2512	7.17396	4.79208	6.53056	5.83006	6.69172	4.93891	6.82786	67847	2810407O15RIK, 4933427B05RIK, BB104594, SYPH1
Psmg2	proteasome (prosome, macropain) assembly chaperone 2	2.05399	1.03843	9.06e-09	3.25e-07	10.2734		9.733	10.9133	9.955	10.7783	10.7018	9.77681	10.6342	9.71971	10.8476	9.61095	10.8805	9.72964	107047	1700017I17RIK, AW545363, CLAST3, TNFSF5IP1
Ppic	peptidylprolyl isomerase C	16.077	4.00693	1.76e-17	9.25e-13	11.0969		9.0453	13.1054	9.20986	13.0265	13.1494	9.12328	13.1687	9.06072	13.098	9.09022	13.0542	9.03111	19038	CYP-20C
Ptpn2	protein tyrosine phosphatase, non-receptor type 2	2.11303	1.07931	1.46e-09	8.63e-08	10.8937		10.2294	11.4685	10.5287	11.4025	11.3082	10.3979	11.3689	10.3496	11.5094	10.3199	11.5426	10.2987	19255	AI325124, PTPT, TC-PTP
Me2	malic enzyme 2, NAD(+)-dependent, mitochondrial	3.0287	1.5987	4.1e-11	8.42e-09	12.1903		11.1718	13.0564	11.5465	12.9758	12.9196	11.3681	12.9717	11.4396	13.0231	11.3292	12.9917	11.4908	107029	AW120568, D030040L20RIK, NAD-ME
Sall3	sal-like 3 (Drosophila)	20.4571	4.35453	3.03e-07	4.79e-06	3.2963		1.88024	5.55058	1.39921	6.46136	5.07925	0	4.57834	1.45515	5.15371	0.98184	6.01787	0.997467	20689	B130022O04RIK, MSAL, MSAL-1, SAL, SALT, SPALT
Nars	asparaginyl-tRNA synthetase	2.03401	1.02433	6.82e-10	5.04e-08	12.6356		12.0705	13.1665	12.1371	13.1302	13.1812	12.1742	13.1502	12.122	13.1091	11.9418	13.1493	12.295	70223	3010001M15RIK, AA960128, ASNRS, C78150
Fech	ferrochelatase	-6.13078	-2.61607	0.000159	0.000958	11.152		11.3264	9.74011	13.0324	9.70668	9.99558	12.8332	9.89128	12.8464	10.0172	10.8853	9.71299	13.8365	14151	AI894116, FCL, FCH
Nedd4l	neural precursor cell expressed, developmentally down-regulated gene 4-like	-2.17941	-1.12394	4.58e-06	4.49e-05	9.4973		10.0317	9.11502	9.94185	8.78075	9.04259	10.1975	9.05679	10.227	9.17952	10.1459	8.43752	9.81192	83814	1300012C07RIK, NEDD4-2, NEDD4B
Lmnb1	lamin B1	5.29643	2.40502	3.69e-09	1.66e-07	12.7345		11.383	14.0955	11.7971	13.8713	13.9635	11.7173	13.8378	11.425	13.8329	11.0262	14.0214	11.8436	16906	-
Slc27a6	solute carrier family 27 (fatty acid transporter), member 6	-7.23303	-2.8546	0.000311	0.001736	3.6052		4.9305	1.60343	5.04145	0	1.9459	4.92401	2.60565	4.89436	3.83863	5.3219	3.07353	5.08254	225579	4732438L20RIK, FACVL2, FATP6, VLCS-H1
Cd74	CD74 antigen (invariant polypeptide of major histocompatibility complex, class II antigen-associated)	-2.91075	-1.54139	1.07e-07	2.12e-06	16.5047		17.4041	16.1332	17.3717	15.418	15.9138	17.3163	15.4242	17.1613	15.7206	17.2178	15.7944	17.1812	16149	CLIP, DHLAG, HLADG, IA-GAMMA, II
Tcof1	Treacher Collins Franceschetti syndrome 1, homolog	2.38056	1.2513	1.62e-07	2.92e-06	12.4359		11.7336	13.4029	12.0411	12.92	13.1894	11.7756	12.944	11.7381	12.7841	11.7428	13.1287	11.8302	21453	AA408847, AW209012, TREACLE
Camk2a	calcium/calmodulin-dependent protein kinase II alpha	5.05275	2.33707	3.94e-06	3.95e-05	9.5141		8.48588	11.3535	8.39884	10.5716	10.6643	8.28318	10.742	7.99611	9.56382	8.36016	11.201	8.54953	12322	CAMKII, R74975, MKIAA0968
Csf1r	colony stimulating factor 1 receptor	-2.03812	-1.02724	0.00037	0.002021	13.8227		14.2591	12.7608	14.3541	13.9788	13.4499	14.4766	13.3565	14.3745	13.5813	14.2699	12.727	14.2835	12978	AI323359, CD115, CSF-1R, CSFMR, FIM-2, FMS, M-CSF-R, M-CSFR
Psat1	phosphoserine aminotransferase 1	9.20974	3.20316	1.33e-13	2.46e-10	11.63		10.0512	13.3274	10.2939	13.2457	13.2561	10.0577	13.2039	9.97698	13.1341	9.91768	13.2224	9.87298	107272	D8ERTD814E, EPIP, PSA, PSAT
Cbln2	cerebellin 2 precursor protein	-2.14972	-1.10415	0.002081	0.009347	2.3574		3.31293	2.34406	2.75093	1.05348	2.40031	2.95884	1.82511	2.82711	1.22075	3.28907	1.98817	2.31787	12405	6330593N19RIK, A730004O05
Scgb1a1	secretoglobin, family 1A, member 1 (uteroglobin)	-2.09764	-1.06877	0.013698	0.049925	0.71		1.88024	0	0.862977	1.05348	0	0	0	2.16469	0	1.5607	0	0.997467	22287	CC10, CC16, CCSP, PCB-BP, UG, UGB, UTG
Incenp	inner centromere protein	3.01661	1.59293	7e-06	6.44e-05	11.9013		10.8275	12.8559	11.4573	12.5258	12.8398	11.2798	12.6202	11.1327	12.5593	10.3461	12.7855	11.5855	16319	2700067E22RIK, AU019509, C130081E20, C77457
Rab3il1	RAB3A interacting protein (rabin3)-like 1	-4.76062	-2.25115	7.36e-05	0.000488	10.0856		10.5506	8.35396	11.6076	8.83951	9.34114	11.3625	9.3433	11.4328	9.48831	10.1632	8.39364	12.1501	74760	1200014K04RIK, AI115013, C76746, RAB3AIL1
Fads3	fatty acid desaturase 3	-2.62075	-1.38998	1.59e-05	0.00013	8.6113		9.02069	8.06643	9.44665	7.12663	8.20377	9.43708	8.29384	9.2665	7.91003	9.16808	7.89716	9.49876	60527	AI464531
Fads2	fatty acid desaturase 2	-2.85941	-1.51572	3.52e-06	3.6e-05	7.5343		7.88849	6.56648	8.59488	6.74788	7.16631	8.30909	6.62817	8.24418	6.90003	7.9236	6.64969	8.7926	56473	2900042M13RIK, FADSD2
Cd5	CD5 antigen	6.2795	2.65065	2.32e-12	1.45e-09	11.8655		10.4583	13.2187	10.7588	13.153	13.2119	10.488	13.137	10.3544	13.3317	10.4792	13.0926	10.7023	12507	LY-1, LY-12, LY-A, LYT-1
Cd6	CD6 antigen	2.37833	1.24995	1.4e-07	2.59e-06	11.2438		10.5377	11.8782	10.828	11.9324	11.7422	10.4489	11.6532	10.4219	12.1719	10.7033	11.8346	10.773	12511	-
Ms4a1	membrane-spanning 4-domains, subfamily A, member 1	-3.04192	-1.60498	2.06e-07	3.52e-06	13.894		14.6367	13.5023	14.5898	12.6803	13.1984	14.653	12.7247	14.7971	13.2219	14.7355	13.2213	14.7666	12482	AA960661, CD20, LY-44, MS4A2
Mrpl16	mitochondrial ribosomal protein L16	3.05288	1.61017	6.45e-10	4.85e-08	10.2362		9.32608	11.1652	9.57764	10.7915	11.0619	9.45807	11.1928	9.5271	11.0764	9.28092	10.9601	9.417	94063	2310039D06RIK
Gna14	guanine nucleotide binding protein, alpha 14	-3.37739	-1.75591	0.000277	0.001568	5.1699		6.0103	3.3468	5.82471	4.55986	5.30424	6.69702	4.23292	6.57077	4.19368	5.35665	4.11439	5.82791	14675	AU023208
Pcsk5	proprotein convertase subtilisin/kexin type 5	-3.71878	-1.89483	1.29e-07	2.45e-06	6.9683		8.09123	6.07159	7.44777	6.10346	6.02653	8.27268	5.66093	7.99611	6.38374	7.9236	5.87929	7.76314	18552	PC5, PC6, SPC6, B2B1549CLO, B2B585CLO
Carnmt1	carnosine N-methyltransferase 1	2.0585	1.04159	1.28e-07	2.44e-06	10.4131		9.75256	10.9686	9.79267	10.9684	10.7348	9.90977	10.9958	10.0758	10.9207	9.69481	11.0149	10.1281	67383	2410127L17RIK
Trpm6	transient receptor potential cation channel, subfamily M, member 6	2.48899	1.31556	0.000221	0.001282	5.3625		4.70188	6.09329	4.80838	6.40754	5.13887	4.69162	5.9844	4.6156	6.69296	5.09379	5.80466	4.31711	225997	CHAK2, TRPM6/CHAK2
Ms4a8a	membrane-spanning 4-domains, subfamily A, member 8A	-3.63899	-1.86354	0.000115	0.00072	6.6585		7.65254	4.727	7.63174	5.80353	5.96197	7.48709	6.66479	7.37917	6.26395	7.86447	4.93891	7.52634	64381	2010004L09RIK, AI481240, CD20L5, MS4A8
Fen1	flap structure specific endonuclease 1	2.36382	1.24112	6.17e-05	0.000419	11.5463		10.5996	12.3242	11.2431	11.9758	12.1628	11.0432	12.1194	10.9681	12.1518	10.2043	12.2673	11.4963	14156	AW538437, FEN-1
Aldh1a7	aldehyde dehydrogenase family 1, subfamily A7	-15.5208	-3.95613	7.25e-06	6.63e-05	4.931		6.31566	3.48455	7.08852	1.05348	3.25676	7.1852	3.6375	7.43106	3.83863	6.07251	2.44652	7.36128	26358	AI987940, AHD2-LIKE, ALDH-PB, ALDH1A4, ALDHPB
Tmc1	transmembrane channel-like gene family 1	3.99681	1.99885	0.000435	0.002337	4.1066		2.45126	4.67037	4.36813	5.27215	4.48516	2.46379	5.38175	2.42079	5.9591	3.77345	4.86738	3.16542	13409	4933416G09RIK, BEETHOVEN, BTH, CWEA1, DN
Lipn	lipase, family member N	-3.97463	-1.99082	3.54e-05	0.000259	3.7292		4.65146	2.02076	4.84994	2.40656	3.0236	4.33598	2.60565	4.13321	2.66054	5.21235	3.68586	5.16499	70166	2210418G03RIK, LIPL4
Lipk	lipase, family member K	-2.79648	-1.48361	0.011676	0.043485	1.8843		3.43718	1.60343	2.09598	2.07949	0	1.70413	1.18375	2.16469	0	3.55149	1.98817	2.80301	240633	9930115F20, BC055815, LIPL2
Ppp2r5b	protein phosphatase 2, regulatory subunit B', beta	-2.04752	-1.03388	2.18e-05	0.000171	9.5453		9.92827	9.09634	10.3921	8.97519	9.34748	10.079	8.70334	10.0816	8.89498	9.61455	9.1529	10.278	225849	B'BETA, BC026670
Sac3d1	SAC3 domain containing 1	2.1477	1.10279	2.27e-09	1.2e-07	8.9848		8.42716	9.64044	8.61611	9.5015	9.50588	8.48761	9.46251	8.43416	9.62588	8.23969	9.48108	8.39582	66406	2410004C24RIK, AU015683, SHD1
Cdca5	cell division cycle associated 5	3.91139	1.96768	7.28e-06	6.65e-05	9.8028		8.59662	11.0006	9.19179	10.5624	11.0278	9.00144	10.6503	8.68982	10.5805	7.91779	10.8986	9.51654	67849	2610036L13RIK, AL024086, AW536684, C85404
Tnfrsf25	tumor necrosis factor receptor superfamily, member 25	2.73557	1.45184	1.2e-09	7.45e-08	9.5328		8.8936	9.98033	8.86187	10.419	10.2466	8.65457	10.229	8.83995	10.3292	8.85834	10.3483	8.73303	85030	APO-3, DDR3, DR3, LARD, TR3, TRAMP, TNFRSF12, WSL-1, WSL-LR, WSL
Kif20b	kinesin family member 20B	3.03545	1.60191	2.01e-09	1.09e-07	10.5252		9.69617	11.3084	9.76171	11.3368	11.3986	9.8044	11.2076	9.57566	11.3338	9.46931	11.3714	10.038	240641	33CEX, B130024C23, C330014J10RIK, MPHOSPH1, MAGOO
Rpp30	ribonuclease P/MRP 30 subunit	2.20317	1.13958	1.18e-12	9.36e-10	8.9864		8.33433	9.6312	8.45377	9.49935	9.49451	8.44618	9.55566	8.46293	9.57141	8.39818	9.58506	8.40433	54364	RNASEP2, TSG15
Ankrd1	ankyrin repeat domain 1 (cardiac muscle)	14.3163	3.83959	1.65e-05	0.000134	3.5059		2.66964	5.31231	0	5.56217	5.45259	2.13339	5.19404	2.42079	5.15371	2.29276	5.87929	0	107765	ALRP, CARP, CRAP, MARP1
Il33	interleukin 33	-3.15373	-1.65706	5.03e-06	4.87e-05	8.2863		9.36179	7.89168	9.01356	7.45315	7.42766	9.31451	6.75248	8.95582	7.25453	9.10307	7.96726	8.94038	77125	9230117N10RIK, IL-33, IL1F11, NF-HEV
Pola2	polymerase (DNA directed), alpha 2	2.16898	1.11702	4.95e-08	1.16e-06	11.2394		10.5229	11.8957	10.8978	11.6649	11.8403	10.6849	11.7124	10.6572	11.7827	10.4603	11.8915	10.8622	18969	AI573378
Dmrt1	doublesex and mab-3 related transcription factor 1	-2.17052	-1.11804	0.000609	0.003138	0.7722		1.47901	0	1.39921	0	1.27881	1.09028	0	1.45515	0	0.98184	0	1.58158	50796	-
Banf1	barrier to autointegration factor 1	2.40472	1.26587	1.22e-08	4.03e-07	11.8584		11.3016	12.6478	11.4732	12.4019	12.5505	11.1843	12.353	11.1583	12.3739	11.0436	12.6206	11.1915	23825	BAF, BCRP1, L2BP1/BAF
Cst6	cystatin E/M	5.1969	2.37765	0.000397	0.002155	3.9805		1.88024	5.48642	3.43636	5.59464	5.13887	1.09028	4.41594	3.4033	4.92005	3.13748	5.46029	3.80265	73720	1110017E11RIK, N28197, ICHQ
Acy3	aspartoacylase (aminoacylase) 3	-2.66034	-1.41161	5.17e-06	4.98e-05	6.2034		6.68498	5.78199	6.98974	5.00855	5.40481	7.22929	5.38175	6.7796	6.04883	6.90626	5.35962	6.86534	71670	0610006H10RIK, AA3, AAIII, AW107362, ACY-3, HCBP1
Pip5k1b	phosphatidylinositol-4-phosphate 5-kinase, type 1 beta	-5.18409	-2.37409	1.19e-05	0.000101	7.0074		7.46822	5.75502	8.38123	5.14636	6.20449	8.39386	6.09589	8.31297	6.07754	7.45551	5.64273	9.15481	18719	PI4P5K-I[B], PIP5K1-BETA, PIP5KIBETA, PIPK5B, STM7
Aldh3b1	aldehyde dehydrogenase 3 family, member B1	-2.09623	-1.0678	4.86e-08	1.14e-06	9.6526		10.1935	9.08013	10.3402	8.93137	9.10371	10.229	9.1241	10.0487	9.41709	10.103	9.05569	10.2044	67689	1700001N19RIK, ALDH4, ALDH7
Asah2	N-acylsphingosine amidohydrolase 2	-2.24414	-1.16616	7.51e-06	6.82e-05	8.4783		8.93897	7.6348	8.87199	7.43533	8.07233	9.23293	8.1201	9.06072	8.15869	9.35582	7.95005	8.90783	54447	AI585898
Ctsw	cathepsin W	-10.7853	-3.431	1.27e-09	7.73e-08	8.588		10.3889	7.0718	10.3833	6.2121	6.8289	10.1423	6.86693	10.3716	6.78288	10.345	7.47213	10.1897	13041	LYMPHOPAIN
Slc1a1	solute carrier family 1 (neuronal/epithelial high affinity glutamate transporter, system Xag), member 1	-2.60658	-1.38216	0.010275	0.038848	2.905		4.3052	2.34406	2.09598	2.67302	3.25676	3.74639	1.82511	3.62317	1.87238	4.48862	1.31247	3.31736	20510	D130048G10RIK, EAAC1, EAAC2, EAAT3, MEAAC1
Kcnk7	potassium channel, subfamily K, member 7	6.94368	2.7957	2.1e-07	3.57e-06	3.6781		2.19382	5.6995	2.34878	4.95953	4.28859	2.73244	5.19404	1.85311	5.30705	1.97267	5.00706	2.58074	16530	2310014G03RIK, KCNK6, KCNK8, KNOT, MLK3
Ltbp3	latent transforming growth factor beta binding protein 3	-2.87577	-1.52395	5.64e-08	1.28e-06	8.8921		9.92827	8.10433	9.72728	8.18682	8.44134	9.76188	7.81259	9.51169	8.03239	9.53904	8.20342	9.45642	16998	LTBP2, MFLJ00070
Stip1	stress-induced phosphoprotein 1	2.65511	1.40877	1.94e-07	3.35e-06	12.4746		11.837	13.437	12.0769	13.2052	13.112	11.7512	12.963	11.6982	13.075	11.3686	13.2816	11.8894	20867	HOP, STI1, P60
Rcor2	REST corepressor 2	6.91285	2.78928	1.56e-07	2.84e-06	7.3948		5.77154	9.18491	6.35861	9.07638	8.80562	5.49305	8.52058	6.63539	8.422	5.51883	8.72739	6.22381	104383	1A13, AW122124, COREST, RCOR, RCOR1
Lgals12	lectin, galactose binding, soluble 12	-4.08512	-2.03038	0.010109	0.038284	2.1209		3.31293	1.60343	4.67602	1.05348	0	2.95884	1.18375	3.7217	0	0.98184	2.79382	3.16542	56072	AW987437, GRIP1
Tcf7l2	transcription factor 7 like 2, T cell specific, HMG box	-2.76874	-1.46923	2.36e-05	0.000183	8.9923		9.81258	7.52731	9.64558	8.02349	8.47643	9.94985	8.77209	9.61304	8.73747	9.72171	8.0094	9.61882	21416	TCF4B, TCF4E, TCF-4, TCF4, MTCF-4B, MTCF-4E
Hhex	hematopoietically expressed homeobox	-4.17744	-2.06262	9.58e-08	1.95e-06	10.0594		11.0055	9.487	11.2758	8.44458	9.34748	11.0555	8.75521	11.0331	9.09077	11.096	9.04358	11.0784	15242	HEX, HEX1, HHEX-RS2, PRH, PRHX
Cep55	centrosomal protein 55	5.78489	2.53229	4.27e-11	8.61e-09	9.8392		8.65856	11.1684	8.79696	10.8961	11.1194	8.71397	11.0651	8.51194	11.145	8.49493	11.2378	8.26173	74107	1200008O12RIK, 2700032M20RIK
Plce1	phospholipase C, epsilon 1	-3.18607	-1.67178	9.9e-06	8.65e-05	8.4649		9.09331	7.25625	8.82327	7.74839	7.07768	9.52372	7.82072	9.2665	7.63859	9.72338	8.23218	9.37431	74055	4933403A21RIK, PLCEPSILON, PLCE, MKIAA1516
Hells	helicase, lymphoid specific	4.76244	2.2517	1.96e-09	1.07e-07	11.3725		9.9777	12.5863	10.3815	12.4241	12.2131	10.4349	12.6954	10.3467	12.5362	9.90453	12.5352	10.4348	15201	AI323785, E130115I21RIK, LSH, LYSH, PASG, YFK8
Tll2	tolloid-like 2	-2.20494	-1.14074	0.002666	0.011637	0.5704		1.88024	0	0	0	0	1.09028	0	0.903755	0	1.97267	0	0.997467	24087	-
Dntt	deoxynucleotidyltransferase, terminal	-11.8098	-3.56191	1.03e-05	8.97e-05	4.6918		6.36342	3.3468	7.15634	1.65583	3.79051	5.87251	3.90577	5.82628	2.31963	6.23072	2.44652	7.38728	21673	TDT
Pik3ap1	phosphoinositide-3-kinase adaptor protein 1	-2.76688	-1.46826	9.66e-07	1.22e-05	11.1218		11.6514	10.7436	11.9335	9.79841	10.5834	11.8289	10.2442	11.8858	10.3848	11.8381	10.5715	11.9977	83490	1810044J04RIK, BCAP
Slit1	slit homolog 1 (Drosophila)	-3.31841	-1.73049	6.71e-05	0.00045	6.0892		6.83934	6.02718	6.92317	5.31175	5.78667	6.68123	4.91879	6.67282	4.8552	7.45551	4.44435	7.15484	20562	SLIL1, MKIAA0813
Maoa	monoamine oxidase A	-2.5938	-1.37507	2.1e-07	3.57e-06	7.7674		8.38535	7.03863	8.52925	6.57964	7.39135	8.42263	7.28673	8.43416	7.09518	8.4554	7.0876	8.50274	17161	1110061B18RIK, AA407771
Msr1	macrophage scavenger receptor 1	2.90319	1.53764	0.000195	0.001149	7.7494		6.75828	8.15164	7.02645	8.12146	8.57145	7.12811	9.6794	6.46095	8.48765	7.2021	8.098	7.30784	20288	MRS-A, MSR, MSR-A, SR-AI, SR-AII, SCARA1, SCVR
5430427O19Rik	RIKEN cDNA 5430427O19 gene	-2.22348	-1.15282	3.88e-08	9.63e-07	9.1691		9.83957	8.8541	9.66171	8.39934	8.51068	9.76375	8.41704	9.72714	8.76862	9.81524	8.60629	9.66559	71398	-
Col17a1	collagen, type XVII, alpha 1	-12.1672	-3.60492	4.7e-08	1.12e-06	4.2402		6.54009	2.34406	6.19088	1.65583	2.74536	5.69522	2.26754	5.61179	3.16737	5.79699	2.44652	6.42125	12821	BP180, BPAG, BPAG2
Gsto2	glutathione S-transferase omega 2	-2.58682	-1.37118	0.010763	0.04042	2.4798		2.85927	2.60801	3.63958	1.05348	2.74536	2.73244	1.82511	4.33346	1.22075	1.97267	1.31247	3.45482	68214	1700020F09RIK, 4930425C18RIK, GSTO 2-2
Nhlrc2	NHL repeat containing 2	2.44567	1.29023	3.62e-08	9.15e-07	10.0169		9.05018	10.7298	9.61427	10.7712	10.4777	9.42764	10.6963	9.44655	10.6078	9.45134	10.689	9.24049	66866	1200003G01RIK, AI835049, AV002846, AW496455
Tdrd1	tudor domain containing 1	-2.26712	-1.18086	0.00017	0.001016	2.5645		3.02685	2.02076	2.75093	2.07949	1.9459	3.15447	1.82511	3.27937	2.66054	3.13748	1.31247	3.58031	83561	MTR-1
Hspa12a	heat shock protein 12A	-3.09642	-1.6306	1.84e-10	2.14e-08	7.9845		8.97016	7.0935	8.65179	7.2336	7.20866	8.91633	7.26304	8.76972	7.17705	8.87042	7.0396	8.62065	73442	1700063D12RIK, AI118035, AI840429, AW048913, AW556406, D5MGI40, MKIAA0417
Hdgfrp3	hepatoma-derived growth factor, related protein 3	-2.54136	-1.3456	8.32e-09	3.05e-07	8.2462		8.89902	7.52731	8.69803	7.45315	7.70911	9.24372	7.59262	8.94056	7.55938	8.91772	7.59899	8.81512	29877	2700022B06RIK, HRP-3, HDGFL3
P4hb	prolyl 4-hydroxylase, beta polypeptide	2.3767	1.24896	2.38e-11	6.23e-09	13.7797		13.2364	14.4544	13.2374	14.4224	14.42	13.1899	14.4517	13.0944	14.3069	13.0119	14.3698	13.1614	18453	ERP59, PDI, PDIA1, THBP
Alyref	Aly/REF export factor	2.67293	1.41842	1.17e-08	3.92e-07	11.2601		10.5905	12.0994	10.8117	11.9148	11.9332	10.4789	11.8014	10.4785	11.957	10.2741	12.1101	10.6718	21681	ALY, REF1, REFBP1, THOC4
Anapc11	anaphase promoting complex subunit 11	2.27058	1.18306	1.85e-09	1.02e-07	10.6823		10.1373	11.4151	10.2538	11.3559	11.2091	10.0111	11.1172	10.0224	11.1801	10.0876	11.3657	10.0325	66156	1110011I19RIK, R75218
Myadml2	myeloid-associated differentiation marker-like 2	-5.52579	-2.46618	0.000102	0.00065	2.9016		4.4887	2.60801	4.119	0	1.9459	4.1649	1.82511	3.62317	2.31963	3.77345	1.31247	4.63899	68515	1110012N22RIK
Cbr2	carbonyl reductase 2	-19.3989	-4.2779	4.35e-05	0.000309	3.9479		6.379	2.02076	6.29985	0	3.0236	5.95361	2.26754	6.79099	3.54169	5.57891	0	5.5186	12409	MLCR
Fasn	fatty acid synthase	2.13967	1.09739	4.94e-06	4.79e-05	12.5423		11.9024	13.1933	12.6117	13.0861	13.1175	11.9417	12.9491	11.8224	13.0863	11.8857	13.1133	11.7974	14104	A630082H08RIK, FAS
Cd7	CD7 antigen	-7.96012	-2.99279	2.76e-09	1.37e-07	8.4791		10.0464	7.39377	9.96094	6.47886	7.09283	9.88414	6.55201	9.94675	6.99338	10.0509	7.38517	9.9636	12516	-
Sectm1a	secreted and transmembrane 1A	-15.8929	-3.99031	6.15e-14	1.47e-10	6.4916		8.44577	4.2741	8.29735	4.62419	4.39022	8.53669	4.49942	8.48414	4.56203	8.67778	4.62869	8.47876	209588	BC010462
Ubtd1	ubiquitin domain containing 1	2.89032	1.53123	1.94e-08	5.72e-07	9.2928		8.79254	9.96863	8.59182	10.3265	9.94846	8.6094	9.86397	8.40109	10.2525	8.38982	9.99054	8.37865	226122	BC016129
Ankrd2	ankyrin repeat domain 2 (stretch responsive muscle)	-2.41501	-1.27203	0.00015	0.000911	7.2626		7.93666	6.72779	7.97938	5.65747	7.18056	7.92268	6.94346	7.80708	6.7114	8.09286	6.53896	7.65317	56642	ARPP, MARPP
Fn3k	fructosamine 3 kinase	-85.2466	-6.41357	2.62e-06	2.82e-05	5.8273		7.86103	2.83105	10.0394	3.55523	2.74536	9.75057	1.82511	9.74482	2.31963	6.2677	2.44652	10.5409	63828	2310074G21RIK
Loxl4	lysyl oxidase-like 4	4.29468	2.10255	1.79e-07	3.16e-06	5.5637		4.59922	6.61229	4.42423	6.53013	6.25925	4.41447	6.66479	5.0915	6.61676	4.54995	7.00669	3.99525	67573	4833426I20RIK, LOXC
Cnnm1	cyclin M1	-6.93858	-2.79464	0.001125	0.005414	2.0019		3.17697	0	3.19973	2.40656	0	2.46379	0	2.16469	1.22075	5.48782	0	3.90216	83674	AI846314, ACDP1, CLP-1
Got1	glutamic-oxaloacetic transaminase 1, soluble	2.54889	1.34987	1.44e-11	4.42e-09	10.5975		9.99297	11.3725	9.94425	11.2116	11.2246	9.93661	11.1858	9.83838	11.3098	9.81991	11.3304	10.0034	14718	AI789014, GOT-1, CASPAT, CCAT
Cpn1	carboxypeptidase N, polypeptide 1	-2.00247	-1.00178	0.003703	0.015617	1.785		1.88024	1.01387	1.78925	1.05348	1.27881	2.13339	1.82511	2.16469	1.22075	2.29276	1.31247	3.45482	93721	0610011F20RIK, CPN
Scd2	stearoyl-Coenzyme A desaturase 2	3.26751	1.70819	4.78e-08	1.13e-06	13.3395		12.2779	14.4486	12.8289	14.2018	14.3544	12.5167	13.9306	12.303	14.0005	12.3066	14.2256	12.6792	20250	MIR5114, SCD-2, MIR-5114, SWTY
Sema4g	sema domain, immunoglobulin domain (Ig), transmembrane domain (TM) and short cytoplasmic domain, (semaphorin) 4G	-2.0184	-1.01321	0.002192	0.009771	5.1088		5.863	4.67037	5.78241	4.95953	4.48516	5.34058	4.02326	5.71108	3.96693	5.35665	5.50811	5.63889	26456	AI507908, AW554132
Kazald1	Kazal-type serine peptidase inhibitor domain 1	-3.81467	-1.93156	3.87e-06	3.9e-05	9.3887		10.542	8.26593	10.1454	8.99052	8.42347	10.3612	7.65767	10.3056	9.01115	10.5671	8.18883	10.2056	107250	AI842353, BONO1, IGFBP-RP10
Tlx1	T cell leukemia, homeobox 1	-3.74717	-1.9058	7.21e-08	1.56e-06	9.1496		10.4137	8.08821	9.73562	8.14905	8.47064	10.1581	7.89197	10.1418	8.52981	10.2775	8.05035	9.88824	21908	HOX-11, HOX11
Lztfl1	leucine zipper transcription factor-like 1	5.06015	2.33918	6.47e-08	1.43e-06	10.7861		9.34999	11.9927	9.5574	12.344	11.9479	9.71225	12.072	9.61785	11.1859	9.72504	12.1915	9.7364	93730	5530402H04RIK, 6130400H19RIK, AI414725, AW048545
Alas2	aminolevulinic acid synthase 2, erythroid	-30.6524	-4.93793	4.13e-06	4.11e-05	11.4401		12.695	9.52143	14.7034	8.12702	9.60961	14.3519	8.22806	14.1581	8.70103	12.2037	9.63975	15.3424	11656	ALAS, ALAS-E, ALASE, ALAS-2
Abhd6	abhydrolase domain containing 6	-2.06278	-1.04459	3.46e-08	8.84e-07	8.2699		8.9071	7.78904	8.87702	7.75559	7.86729	8.7294	7.51451	8.77833	7.94939	8.72509	7.60999	8.73641	66082	0610041D24RIK, AA673485, AV065425
Ptprj	protein tyrosine phosphatase, receptor type, J	-2.74922	-1.45902	4.86e-09	2.03e-07	12.5144		13.2232	12.0258	13.1686	11.5043	11.9803	13.2406	11.7618	13.3735	11.6864	13.2718	11.7507	13.1858	19271	AI450271, BET, BYP, CD148, DEP-1, PTPBETA2, PTPB2, RPTPJ, SCC-1, SCC1
Itgb8	integrin beta 8	-4.62813	-2.21043	0.000514	0.002697	4.4247		6.0103	2.83105	5.49871	4.00516	1.9459	6.23887	2.60565	5.05417	4.08476	5.1344	4.44435	5.24299	320910	4832412O06RIK
Atp10a	ATPase, class V, type 10A	4.14034	2.04975	1.68e-10	2.01e-08	9.6733		8.60658	10.5908	8.62511	10.7434	10.4878	8.65052	10.9001	8.64344	10.695	8.91481	10.7721	8.45027	11982	ATP10C, PFATP
Padi3	peptidyl arginine deiminase, type III	71.0996	6.15177	2.85e-10	2.81e-08	8.0545		4.84335	11.1665	4.47823	11.6942	10.1466	4.9767	10.7612	5.35976	11.5445	5.1739	11.469	5.03948	18601	AI507004, PAD3, PDI3, MKIAA4171
Padi1	peptidyl arginine deiminase, type I	2.66458	1.41391	0.002406	0.01062	5.0576		3.17697	6.40232	4.67602	5.91059	4.81257	3.97077	5.54782	4.7617	5.57209	4.66531	6.34195	4.85308	18599	AV236283, PDI1
Mettl7b	methyltransferase like 7B	169.576	7.40579	2.42e-09	1.26e-07	4.6664		0.921272	8.47048	0.862977	8.84964	7.81342	1.70413	8.18458	0	8.38802	2.29276	8.50976	0	71664	0610006F02RIK, AI266817
Rdh5	retinol dehydrogenase 5	-2.35191	-1.23383	6.89e-07	9.29e-06	7.2533		8.19167	6.53511	7.56469	6.57964	6.75461	7.54929	6.70051	8.03496	6.53631	8.07211	6.71227	7.80873	19682	9-CIS, AI987873, RDH4, CRDH
Pa2g4	proliferation-associated 2G4	2.8098	1.49047	4.73e-10	3.93e-08	13.1526		12.3334	13.9973	12.5415	13.8826	13.9171	12.4739	13.8536	12.3622	13.8254	12.1554	13.9113	12.578	18813	38KDA, AA672939, EBP1, PLFAP
Esyt1	extended synaptotagmin-like protein 1	2.08151	1.05763	1.26e-11	4.1e-09	13.6799		13.2102	14.2157	13.1766	14.2254	14.2509	13.0516	14.1641	13.1017	14.1795	13.1086	14.2169	13.2579	23943	FAM62A, MBC2, VP115
Aatk	apoptosis-associated tyrosine kinase	-2.80813	-1.48961	2.39e-05	0.000185	7.9822		8.71795	6.91002	8.35622	6.6275	7.41566	8.92641	7.93008	8.69589	7.51809	8.87642	7.02324	8.78936	11302	AATYK, AATYK1, MKIAA0641
Mip	major intrinsic protein of eye lens fiber	-5.6308	-2.49334	2.03e-05	0.000161	1.444		2.45126	0	3.06507	0	0	3.48058	1.18375	2.42079	0	1.5607	0	3.16542	17339	AQP0, CAT, CTS, HFI, LOP, MIP26, MP26, SVL, SHRIVELLED
Atp5b	ATP synthase, H+ transporting mitochondrial F1 complex, beta subunit	2.05127	1.03652	5.49e-09	2.23e-07	14.7032		14.1475	15.3128	14.3684	15.1888	15.219	14.1136	15.1676	14.1233	15.1781	14.0195	15.2625	14.3372	11947	-
Prim1	DNA primase, p49 subunit	3.42998	1.7782	4.77e-08	1.13e-06	10.8512		9.68524	11.8325	10.0901	11.7293	11.6721	9.99684	11.7162	10.0499	11.6432	9.54846	11.8486	10.4022	19075	AI324982
Tac2	tachykinin 2	-26.8872	-4.74885	8.67e-06	7.73e-05	2.5779		3.55157	0	5.41813	0	0	5.84444	0	5.47724	1.22075	2.96807	0	6.45442	21334	PPT-B, TAC3
Shmt2	serine hydroxymethyltransferase 2 (mitochondrial)	2.86197	1.51701	8.15e-10	5.68e-08	12.1643		11.4647	13.0987	11.6159	12.9488	13.0051	11.3287	12.7539	11.3	12.8384	11.2667	12.8921	11.459	108037	2700043D08RIK, AA408223, AA986903
Agap2	ArfGAP with GTPase domain, ankyrin repeat and PH domain 2	2.38122	1.2517	4.97e-10	4.06e-08	11.5738		10.7703	12.1751	10.9714	12.2093	12.3791	10.9409	12.0669	11.0657	12.1539	10.9782	12.2138	10.9614	216439	AGAP-2, CENTG1, PIKE, CNT-G1, MKIAA0167
Rnf165	ring finger protein 165	3.70145	1.88809	9.92e-07	1.25e-05	6.2318		5.01268	7.10422	4.96787	7.27426	7.3541	5.75677	7.25104	5.05417	6.63619	5.21235	7.4355	5.72294	225743	2900024M11RIK, AI427432, AKD2, ARK2C, G630064H08RIK, GM96
Atp5a1	ATP synthase, H+ transporting, mitochondrial F1 complex, alpha subunit 1	2.10207	1.07181	1.65e-09	9.39e-08	14.6452		13.9608	15.214	14.2665	15.0967	15.2046	14.1385	15.1508	14.0988	15.2243	13.9669	15.1959	14.224	11946	AI035633, AL022851, AL023067, ATPM, D18ERTD206E, MOM2
Pstpip2	proline-serine-threonine phosphatase-interacting protein 2	-2.52915	-1.33865	4.83e-07	6.9e-06	7.0377		7.61357	6.59718	7.52676	6.19101	6.11825	7.88182	6.80265	7.63445	6.2131	7.80281	6.28818	7.78285	19201	MAYP, CMO
Avil	advillin	-3.348	-1.7433	0.000124	0.000772	4.0412		5.42653	3.19449	4.30977	3.09232	3.45743	5.29981	2.26754	4.80729	3.69779	5.39057	3.30772	4.24312	11567	ADVIL, DOC6
Crisp3	cysteine-rich secretory protein 3	-11.2262	-3.4888	1.96e-07	3.38e-06	5.8697		7.44621	4.61143	7.08852	3.26367	3.93205	7.72896	3.90577	7.54309	3.96693	8.10824	5.07213	7.76974	11572	AEG2, CRISP-3, CRS3, SGP28
Cd163l1	CD163 molecule-like 1	35.2168	5.13819	4.9e-08	1.15e-06	8.8313		5.90664	10.4942	6.53456	11.5777	10.6451	6.36281	11.9155	6.66045	12.7547	5.84672	11.0149	6.26178	244233	B430307C05, E430002D04RIK, SCART1
Adam8	a disintegrin and metallopeptidase domain 8	-2.04899	-1.03491	3.28e-08	8.5e-07	9.9738		10.4901	9.43696	10.5454	9.33129	9.67401	10.4171	9.65002	10.5253	9.33624	10.4106	9.30953	10.5591	11501	ADAM 8, CD156, CD156A, E430039A18RIK, MS2
Adgra1	adhesion G protein-coupled receptor A1	-2.61109	-1.38465	0.006388	0.025483	2.0286		3.31293	1.60343	3.06507	2.07949	1.27881	1.70413	1.18375	3.27937	1.87238	2.96807	0	1.9962	52389	2900059M17RIK, D7ERTD680E, GPR123
Dpysl4	dihydropyrimidinase-like 4	-3.07688	-1.62147	0.002243	0.009973	4.2068		4.75059	4.93359	5.11146	2.67302	2.40031	5.02753	4.02326	5.05417	2.66054	5.21235	3.68586	4.94929	26757	AI173505, CRMP-3, CRMP3, DPY4, DRP-4, ULIP4
Ptdss2	phosphatidylserine synthase 2	-2.39519	-1.26014	0.005753	0.023182	9.7776		9.73905	9.20498	10.7075	9.43131	9.06965	10.7143	8.91577	10.6257	8.82474	9.09022	9.43852	11.5691	27388	AI481134, AI988017, PSS2
Cdhr5	cadherin-related family member 5	-2.19617	-1.13499	0.001085	0.005242	4.483		5.23439	3.83301	5.6709	3.55523	4.28859	5.07663	4.41594	4.45301	3.16737	4.91884	4.23296	4.94929	72040	1810074H01RIK, AI481143, MUCDHL, MUPCDH
Apool	apolipoprotein O-like	2.00373	1.00269	2.22e-08	6.34e-07	9.1084		8.48588	9.69469	8.58569	9.57861	9.58035	8.91633	9.54832	8.51881	9.63315	8.54097	9.62356	8.59485	68117	6720473G16RIK, 9430083G14RIK, E130106L15RIK
Farp1	FERM, RhoGEF (Arhgef) and pleckstrin domain protein 1 (chondrocyte-derived)	2.1211	1.08481	2.23e-07	3.74e-06	8.689		8.40831	9.1387	7.85224	9.24697	9.07347	8.19142	9.27683	8.10051	9.45861	8.10313	9.19368	8.22376	223254	AW228844, BC030329, CDEP
6030468B19Rik	RIKEN cDNA 6030468B19 gene	-3.14047	-1.65098	0.000189	0.001117	6.3		6.56754	5.45324	7.3642	4.90877	5.13887	7.0193	5.83171	7.28564	5.40091	6.47165	6.11371	8.0448	77727	-
Tk1	thymidine kinase 1	2.01377	1.0099	2.24e-05	0.000175	11.5814		10.8927	12.1742	11.0571	11.9407	11.9706	11.1022	12.114	11.2688	12.1112	10.5855	12.2075	11.5524	21877	D530002A18RIK, TK-1, TK1A, TK1B
Cbx2	chromobox 2	7.7895	2.96153	7.5e-11	1.19e-08	9.2956		7.82167	11.012	8.02997	11.0224	10.817	7.78173	10.5025	7.64705	10.5295	7.63606	10.7746	7.97223	12416	M33, MOD2, PC
Nptx1	neuronal pentraxin 1	-2.08337	-1.05892	0.006727	0.026697	2.5535		3.17697	1.60343	2.56382	3.09232	1.9459	2.73244	1.18375	3.7217	1.87238	3.13748	2.44652	3.16542	18164	D11BWG1004E, NP1
Klhl4	kelch-like 4	-2.93624	-1.55397	0.000219	0.001268	5.854		6.89457	4.88465	5.88591	4.26933	5.58709	6.49511	5.79913	6.88966	4.78731	7.04054	5.1344	6.57994	237010	B130014A11, C130018J01RIK
Podxl	podocalyxin-like	-4.60739	-2.20395	3.21e-07	5.02e-06	8.3774		9.59975	7.19735	9.34132	6.77647	8.12488	9.58864	7.07173	9.30475	7.12299	9.4453	7.35934	9.59671	27205	AW121214, LY102, PC, PCLP-1, PCLP1
Cct8	chaperonin containing Tcp1, subunit 8 (theta)	2.1542	1.10715	2.62e-10	2.62e-08	13.4058		12.782	14.0323	12.9497	13.8635	13.9707	12.9031	13.8874	12.8474	13.95	12.714	14.0524	12.9171	12469	AI132397, CCTQ, TCPQ
Hprt	hypoxanthine guanine phosphoribosyl transferase	2.12554	1.08783	3.35e-10	3.11e-08	12.0477		11.3234	12.5553	11.6193	12.5498	12.5689	11.602	12.5664	11.4837	12.627	11.507	12.6821	11.4873	15452	C81579, HPGRT, HPRT1
Gm7628	predicted gene 7628	-3.78699	-1.92105	0.001569	0.007295	4.0115		4.70188	2.83105	5.11146	1.05348	4.06094	4.86933	3.30767	4.56341	3.36664	5.6366	3.68586	4.94929	665413	EG665413
Pfkfb4	6-phosphofructo-2-kinase/fructose-2,6-biphosphatase 4	-3.24356	-1.69758	2.69e-09	1.34e-07	9.1389		9.99297	8.4496	9.85778	8.01151	8.57685	9.95478	8.18458	9.96572	8.29329	10.1814	8.22504	9.97364	270198	C230090D14
Col7a1	collagen, type VII, alpha 1	-2.46381	-1.30089	0.000179	0.001063	9.998		10.9616	8.87617	10.8176	9.3599	10.2817	10.1863	9.07732	10.5219	9.38299	10.8346	9.10706	10.5686	12836	AW209154
Arhgef9	CDC42 guanine nucleotide exchange factor (GEF) 9	-2.32772	-1.21892	1.36e-05	0.000113	6.5789		7.36249	5.51886	7.11433	5.88456	6.05775	7.24011	6.22413	7.18561	6.28872	7.51823	5.84246	6.70922	236915	9630036L12RIK
Cnksr2	connector enhancer of kinase suppressor of Ras 2	-4.18344	-2.06469	0.003529	0.014965	1.5945		2.66964	0	0.862977	1.05348	0	2.46379	0	2.99411	2.31963	2.96807	0	3.80265	245684	CNK2, KSR2
Rps6ka6	ribosomal protein S6 kinase polypeptide 6	-3.62668	-1.85865	0.000529	0.002767	3.501		4.09492	2.34406	4.53027	2.40656	3.93205	4.25297	2.26754	4.85149	3.16737	4.21332	1.31247	4.63899	67071	2610524K04RIK, RSK4, S6K-ALPHA-6
2008-03-01	membrane-associated ring finger (C3HC4) 8	-4.6173	-2.20705	0.000157	0.000951	10.3186		10.5043	8.9254	11.9131	9.18966	9.43629	11.5502	9.25598	11.8178	9.47219	10.1434	9.01075	12.6036	71779	1300017E09RIK, MARCH-VIII, MIR
Slc28a1	solute carrier family 28 (sodium-coupled nucleoside transporter), member 1	27.7076	4.79221	1.15e-06	1.41e-05	4.5933		2.19382	7.01608	1.39921	7.19176	5.58709	2.46379	6.70051	2.82711	7.85304	0.98184	7.58791	3.31736	434203	CNT1
Fbxl16	F-box and leucine-rich repeat protein 16	-3.21964	-1.6869	4.38e-06	4.32e-05	5.2291		6.31566	4.11346	5.98249	4.18653	3.93205	6.38247	4.32733	6.10711	5.04161	5.74548	4.71272	5.9019	214931	BC042620, SCIRR1
Tyms	thymidylate synthase	4.46339	2.15814	2.24e-06	2.46e-05	10.8773		9.29767	11.9427	10.0803	11.815	11.9752	9.88758	12.0142	9.8763	12.0208	9.02691	11.9704	10.6206	22171	TS
Agbl1	ATP/GTP binding protein-like 1	-6.30812	-2.65721	0.000202	0.001183	2.7073		3.84868	1.60343	3.81768	2.89785	1.9459	3.86294	1.82511	4.33346	0	4.35753	0	3.99525	244071	CCP4, D430020F16, EG244071, NNA1-L1
Plk4	polo-like kinase 4	3.21957	1.68687	2.64e-06	2.84e-05	10.6736		9.74507	11.6312	10.0792	11.4471	11.4503	10.214	11.5027	9.8843	11.3293	9.01337	11.7414	10.0448	20873	1700028H20, AI385771, SAK, STK18
Crispld1	cysteine-rich secretory protein LCCL domain containing 1	-4.12997	-2.04613	2.42e-06	2.63e-05	7.8713		8.97785	6.00446	8.57333	6.81832	7.20866	8.93642	7.20204	8.91736	7.33996	9.14591	6.51575	8.81512	83691	COCOACRISP, LCRISP1
Itih5	inter-alpha (globulin) inhibitor H5	-2.47279	-1.30614	4.4e-09	1.89e-07	9.1536		9.66474	8.44116	9.69772	8.32387	8.49366	9.81709	8.54043	9.76084	8.62527	10.0811	8.57857	9.8183	209378	4631408O11RIK, 5430408M01RIK, E130106B02
Clec3b	C-type lectin domain family 3, member b	-2.2446	-1.16646	0.01007	0.038159	5.3169		5.64841	5.11427	7.00821	5.14636	5.07925	5.84444	3.30767	5.99338	5.04161	5.51883	4.71272	5.38737	21922	TNA
Zdhhc3	zinc finger, DHHC domain containing 3	2.05477	1.03898	1.03e-10	1.43e-08	11.8333		11.2469	12.4373	11.3088	12.3371	12.3972	11.3742	12.2946	11.2622	12.2966	11.2408	12.3537	11.4497	69035	1110020O22RIK, 1810006O10RIK, 2210017C02RIK, DHHC-3, GODZ, GRAMP1, ZFP373
Tgm4	transglutaminase 4 (prostate)	-3.81127	-1.93027	5.99e-07	8.29e-06	4.7686		5.67389	3.48455	5.76079	3.26367	4.48516	5.56363	3.90577	5.95338	3.83863	5.87096	3.84328	5.58	331046	9530008N10RIK, EAPA1, TGP
St8sia2	ST8 alpha-N-acetyl-neuraminide alpha-2,8-sialyltransferase 2	-3.96566	-1.98756	0.000946	0.004651	2.296		3.02685	2.34406	3.43636	1.65583	0	3.86294	1.82511	3.27937	0	3.13748	1.98817	2.99556	20450	AI323367, ST8SIAII, STX, SIAT8B
Nrp1	neuropilin 1	-2.35321	-1.23463	1.26e-07	2.4e-06	9.5539		10.2088	8.80234	9.98678	9.05903	8.94157	10.2914	8.92712	10.191	9.25058	10.2843	8.63888	10.0651	18186	C530029I03, NP-1, NPN-1, NPN1, NRP
Pard3	par-3 family cell polarity regulator	8.94983	3.16186	7.6e-11	1.2e-08	9.279		7.84429	10.8565	7.3642	10.8632	10.6693	8.02628	11.0872	7.6533	10.7225	7.84625	10.9611	7.45439	93742	AA960621, AI256638, ASIP, D8ERTD580E, PAR-3, PAR3, PARD-3, PARD3A, PHIP
Homer2	homer homolog 2 (Drosophila)	-3.03171	-1.60013	0.000464	0.002468	6.0669		7.1245	5.64176	6.15817	4.55986	4.95206	7.0442	4.49942	7.04996	6.10569	6.65031	5.84246	7.17487	26557	9330120H11RIK, AW539445, CPD, VESL-2
Dhtkd1	dehydrogenase E1 and transketolase domain containing 1	-3.55392	-1.82941	2.49e-06	2.69e-05	6.2767		7.1245	5.83448	6.59691	5.42444	5.54364	7.63374	5.14303	6.99192	4.92005	7.50281	5.30653	7.29874	209692	C330018I04RIK
Nudt5	nudix (nucleoside diphosphate linked moiety X)-type motif 5	2.66945	1.41654	6.42e-09	2.5e-07	11.3225		10.4352	12.1808	10.7541	12.0859	11.7749	10.6045	12.027	10.6963	11.9904	10.4362	12.1255	10.759	53893	-
Pramel6	preferentially expressed antigen in melanoma like 6	-5.73244	-2.51915	0.000355	0.001953	3.5345		5.09043	0	4.24894	2.40656	3.25676	4.55969	2.87938	5.05417	2.66054	5.00896	2.44652	4.80246	347711	C80453, C80515
Nop16	NOP16 nucleolar protein	2.56465	1.35876	5.16e-10	4.15e-08	10.3397		9.64232	11.1786	9.83209	11.0664	10.9959	9.7103	10.8866	9.51169	11.0016	9.5447	10.9856	9.72115	28126	AA409471, D13WSU177E
Arl10	ADP-ribosylation factor-like 10	-2.57475	-1.36443	1.11e-08	3.76e-07	8.0257		8.85235	7.29422	8.56088	7.49676	7.59666	8.60522	7.31004	8.70796	7.22916	8.84311	7.13406	8.67794	56795	ARL10A, ARM1
Tspan17	tetraspanin 17	-3.31229	-1.72783	9.25e-06	8.18e-05	7.8955		8.99312	6.31266	8.83108	7.38979	7.07768	8.56708	7.34431	8.88051	7.54917	8.73502	6.51575	8.54953	74257	2210021G21RIK, AI047581, FBXO23, TM4SF17
Unc5a	unc-5 homolog A (C. elegans)	-2.26839	-1.18167	7.23e-06	6.62e-05	7.4501		8.06257	6.43668	8.20029	7.02307	6.8289	8.02002	6.91333	8.25656	7.30396	7.99701	6.64969	7.7092	107448	UNC5H1, MKIAA1976
Hk3	hexokinase 3	-3.04559	-1.60672	5.37e-06	5.14e-05	9.4538		10.151	8.40691	10.2402	8.32387	9.01501	10.3821	8.99341	10.192	9.14603	10.3385	8.01768	10.2393	212032	HK III, HK-III
Casp1	caspase 1	-2.36641	-1.2427	4.19e-07	6.17e-06	10.2102		10.8046	9.6312	10.8005	9.18966	9.85155	10.8678	9.60125	10.8594	9.89346	10.8838	9.36577	10.773	12362	ICE, IL1BC
Snca	synuclein, alpha	-25.9741	-4.699	2.51e-06	2.71e-05	9.223		10.3449	7.03863	12.3428	6.31313	7.27659	12.0896	6.42965	11.8509	6.74758	9.91185	7.4355	12.895	20617	NACP, ALPHASYN
Sntg1	syntrophin, gamma 1	-2.37916	-1.25045	4.56e-05	0.000323	4.5705		5.51378	3.93268	4.89033	4.00516	4.06094	4.62716	4.13189	5.84826	3.69779	5.21235	3.84328	5.08254	71096	4933426D16RIK, G1SYN, SYN4
Adhfe1	alcohol dehydrogenase, iron containing, 1	-2.16703	-1.11572	0.004232	0.017615	5.5181		5.74774	4.19602	5.96368	5.23143	5.3554	5.97966	5.38175	6.47515	5.61189	6.48741	3.98519	5.80237	76187	6330565B14RIK, AI043035, ADH8
Rdh10	retinol dehydrogenase 10 (all-trans)	-2.32223	-1.21551	6.61e-08	1.45e-06	10.551		10.9596	9.98759	11.078	9.87971	9.92325	11.3147	9.66591	11.1968	10.2335	11.2592	9.96935	11.144	98711	3110069K09RIK, 4921506A21RIK, AI875664, AW549993, D1ERTD762E, M366ASP
Msc	musculin	-2.26973	-1.18252	0.004936	0.020232	7.948		8.77793	7.14636	8.3883	8.44903	7.6793	8.80054	6.22413	8.37862	7.86955	8.49882	6.77225	8.39155	17681	MYOR, BHLHA22
Paqr8	progestin and adipoQ receptor family member VIII	2.56069	1.35653	4.59e-09	1.96e-07	8.3363		7.65894	8.89174	7.39961	8.93137	9.23927	7.69005	9.1009	7.66573	8.98107	7.71851	8.94279	7.81513	74229	1700019B16RIK, 3110001D06RIK
Eya1	eyes absent 1 homolog (Drosophila)	-2.90176	-1.53693	1.21e-05	0.000103	7.3182		8.17392	6.43668	7.89257	6.37051	6.14757	7.91595	6.3419	8.28504	6.86751	8.57087	7.13406	7.68145	14048	BOR
Gsta3	glutathione S-transferase, alpha 3	-2.571	-1.36233	0.000255	0.001455	7.6088		8.38149	5.93405	8.02091	7.2642	7.34147	8.37436	7.0442	8.45579	7.44285	8.50658	6.53896	8.00057	14859	GST2-3
Gm4956	predicted gene 4956	-4.01197	-2.00431	3.31e-07	5.13e-06	8.34		9.76595	6.71385	8.92155	7.53072	7.60725	9.56302	7.39969	9.34781	7.44285	9.26272	7.33303	9.19215	241041	EG241041
Boll	bol, boule-like (Drosophila)	-3.80794	-1.92901	0.002096	0.009405	3.1862		3.55157	1.01387	4.62906	2.07949	1.27881	3.97077	3.77786	4.56341	1.87238	4.28723	3.30772	3.90216	75388	4930554P13RIK, 4930597B14RIK
Rftn2	raftlin family member 2	-3.20632	-1.68092	1.73e-08	5.26e-07	7.7778		8.46779	7.23688	8.55774	6.57964	7.10783	8.67065	7.07173	8.62765	6.81733	8.57087	6.81089	8.81512	74013	2700010E02RIK, 3222401M22RIK
Hspd1	heat shock protein 1 (chaperonin)	2.71756	1.44231	1.5e-08	4.7e-07	13.5837		12.749	14.4922	13.0991	14.3096	14.2094	12.9184	14.2165	12.9061	14.2317	12.5262	14.3697	12.9765	15510	60KDA, HSP60
Slc40a1	solute carrier family 40 (iron-regulated transporter), member 1	-4.2154	-2.07567	6.34e-06	5.9e-05	13.3483		14.1777	11.4793	14.0421	12.5194	12.5144	14.686	12.6283	14.6444	12.9253	14.5662	11.796	14.2004	53945	DUSG, FPN1, IREG1, MTP, MTP1, OL5, PCM, SLC11A3, SLC39A1
Icos	inducible T cell co-stimulator	17.4626	4.1262	1.89e-10	2.16e-08	11.9097		9.89344	13.8012	9.92007	14.3984	13.2912	9.89957	13.8555	9.74775	14.1275	9.88086	14.3632	9.73809	54167	AILIM, CCLP, CRP-1, H4, LY115
Wdr12	WD repeat domain 12	2.74857	1.45868	4.71e-13	5.08e-10	11.2242		10.4574	11.8325	10.4758	11.9827	11.9557	10.5316	12.0677	10.5422	11.9307	10.4821	11.9516	10.4798	57750	4933402C23RIK, YTM1, YTM1P
Nop58	NOP58 ribonucleoprotein	2.82017	1.49578	3.4e-11	7.71e-09	12.3381		11.5402	13.1875	11.6413	13.0457	13.0044	11.7041	13.1175	11.5631	13.0896	11.4017	13.0714	11.691	55989	MSSP, NOL5, SIK, NOP5
Als2	amyotrophic lateral sclerosis 2 (juvenile)	2.76303	1.46625	1.01e-08	3.5e-07	10.6001		9.84098	11.6987	9.9115	11.2076	11.3074	9.98724	11.4234	9.73601	11.1534	9.7948	11.2091	9.93157	74018	3222402C23RIK, 9430073A21RIK, ALS2CR6, ALSIN, MKIAA1563
Trak2	trafficking protein, kinesin binding 2	-2.12358	-1.0865	0.000883	0.004372	12.3129		12.1776	11.8139	13.1251	11.7271	11.7831	12.8312	11.7597	13.0462	11.7805	12.2308	11.7538	13.7261	70827	2900022D04RIK, 4733401O11RIK, AI480836, AW046271, ALS2CR3, CALS-C, GRIF-1, GRIF1, OIP98, MKIAA0549
Sgol2a	shugoshin-like 2a (S. pombe)	4.46618	2.15904	1.15e-06	1.41e-05	9.7752		8.3423	10.942	8.73454	10.7479	10.8751	8.93974	10.8434	8.9043	10.7484	7.87049	10.9718	9.38295	68549	1110007N04RIK, 4932411A20RIK, 5730576N04RIK, AU018846, AV008062, D1ERTD8E, SGOL2, TRIPIN, SGO2A
Tex30	testis expressed 30	3.24147	1.69665	2.8e-10	2.77e-08	9.6312		8.81275	10.5174	9.00899	10.4076	10.5591	8.58839	10.4004	8.63715	10.5552	8.71842	10.4375	8.93158	75623	1700029F09RIK, 3110030D08RIK
1500015O10Rik	RIKEN cDNA 1500015O10 gene	-6.28033	-2.65084	4.33e-08	1.05e-06	5.1721		6.69746	4.11346	6.57229	4.34763	3.63356	6.49511	4.13189	6.41752	3.16737	6.19276	3.68586	6.60969	78896	ECRG4
Slc9a2	solute carrier family 9 (sodium/hydrogen exchanger), member 2	-5.20364	-2.37952	0.0004	0.002168	1.7871		2.85927	0	2.09598	0	2.40031	3.6196	1.18375	3.27937	0	3.42624	0	2.58074	226999	2210416H12RIK, 4932415O19RIK, AV333884, NHE2
Il1rl1	interleukin 1 receptor-like 1	-2.56545	-1.35921	0.000466	0.002475	7.6255		7.88849	6.4196	8.41968	6.79056	6.8822	8.67464	6.81899	8.32085	7.31606	7.47935	7.44781	9.04751	17082	DER4, FIT-1, LY84, ST2L, ST2, ST2-RS1, T1, T1/ST2
Il18r1	interleukin 18 receptor 1	2.48303	1.3121	0.000497	0.002617	10.5896		9.90155	10.8196	9.62926	11.5464	10.3273	9.8386	11.2957	10.0652	12.1289	10.2752	11.356	9.89127	16182	IL18RALPHA, IL1RRP
Il1r2	interleukin 1 receptor, type II	2.44321	1.28878	0.000528	0.002762	6.5834		6.49791	6.7416	5.82471	6.6275	7.4747	6.421	7.99624	5.55947	7.30396	5.69207	7.22271	5.63889	16178	CD121B, IL1R-2
Npas2	neuronal PAS domain protein 2	-3.04158	-1.60482	0.000486	0.002571	6.2019		7.38581	4.83399	6.64491	4.74484	6.55021	7.20741	6.12247	7.04045	5.20666	6.89449	4.93891	6.85295	18143	MOP4, BHLHE9
Inpp1	inositol polyphosphate-1-phosphatase	-2.18068	-1.12478	9.98e-07	1.26e-05	9.7473		10.256	9.47466	10.249	9.37867	8.99498	10.4948	9.05679	10.339	9.12899	10.5248	9.07567	9.99493	16329	2300002C06RIK, AV137389
Zap70	zeta-chain (TCR) associated protein kinase	5.56052	2.47522	3.23e-13	3.76e-10	11.4038		10.2023	12.6934	10.307	12.7644	12.6377	10.1423	12.49	10.1159	12.62	10.2209	12.6432	10.009	22637	SRK, ZAP-70, MRTLE, MUR
Prim2	DNA primase, p58 subunit	2.279	1.1884	8.4e-06	7.52e-05	9.9915		9.06229	10.6849	9.5574	10.4735	10.5591	9.52151	10.6214	9.41561	10.5967	8.92063	10.5785	9.90633	19076	AI323589
Col19a1	collagen, type XIX, alpha 1	-3.49187	-1.804	0.001306	0.006185	3.4252		3.75627	3.61029	3.63958	2.67302	3.0236	4.69162	1.18375	5.12789	2.66054	4.66531	1.98817	4.08269	12823	-
Fam135a	family with sequence similarity 135, member A	-2.74672	-1.45771	9.56e-06	8.4e-05	7.5691		8.39304	6.88536	7.83683	6.61172	7.06236	8.78585	6.80265	8.18928	7.16373	8.6395	6.51575	7.94332	68187	4921533L14RIK, AI256732, AI835491
Wnt10a	wingless-type MMTV integration site family, member 10A	2.04294	1.03065	0.001382	0.006511	6.0134		5.51378	6.93427	6.1247	6.71872	6.57201	5.95361	6.06882	4.85149	6.53631	4.96461	6.34195	5.58	22409	-
Cyp27a1	cytochrome P450, family 27, subfamily a, polypeptide 1	-6.16141	-2.62326	9.82e-09	3.44e-07	9.6473		11.1729	8.15164	10.7117	8.85969	8.52192	10.8739	7.86074	10.9744	8.41639	11.2126	8.20342	10.8079	104086	1300013A03RIK, CYP27
Rqcd1	rcd1 (required for cell differentiation) homolog 1 (S. pombe)	2.32028	1.2143	2.45e-09	1.26e-07	11.3838		10.6252	12.1289	10.8267	11.8435	11.965	10.8971	11.9627	10.7425	11.94	10.6622	12.1057	10.9063	58184	2610007F23RIK, AI593551, FL10, CNOT9
Slc11a1	solute carrier family 11 (proton-coupled divalent metal ion transporters), member 1	-2.5595	-1.35586	1.17e-05	0.000101	10.9319		11.6268	9.605	11.4289	10.403	10.4263	11.7288	10.5239	11.7158	10.6798	11.6451	9.88584	11.5136	18173	BCG, ITY, LSH, NRAMP, NRAMP1, ITY
Igfbp5	insulin-like growth factor binding protein 5	-22.1877	-4.47169	1.83e-09	1.01e-07	9.2997		11.2924	7.29422	11.8451	7.12663	7.69924	11.603	6.12247	11.361	6.83425	11.5243	7.30623	11.5874	16011	AI256729, AW208790, IGFBP-5, IGFBP-5P
Xrcc5	X-ray repair complementing defective repair in Chinese hamster cells 5	2.65349	1.40789	2.17e-09	1.15e-07	10.6929		9.84519	11.5898	9.91028	11.3332	11.2056	10.0095	11.4214	10.1715	11.3	9.96208	11.5311	10.0352	22596	AI314015, KU80, KU86
Tmem169	transmembrane protein 169	-2.27549	-1.18618	0.008613	0.033245	1.8843		2.19382	1.60343	3.19973	1.65583	1.27881	1.70413	0	2.99411	1.22075	2.77608	1.98817	1.9962	271711	A830020B06RIK
Atic	5-aminoimidazole-4-carboxamide ribonucleotide formyltransferase/IMP cyclohydrolase	2.49574	1.31947	1.06e-09	6.72e-08	12.2385		11.4338	13.0715	11.7686	12.8935	12.7983	11.5739	12.8066	11.5111	12.8449	11.5228	12.9747	11.6625	108147	2610509C24RIK, AA536954, AW212393
Bard1	BRCA1 associated RING domain 1	2.61668	1.38774	2.23e-05	0.000174	9.6912		8.64251	10.6266	9.26081	10.1602	10.2751	9.27035	10.399	8.98587	10.3005	8.32551	10.5488	9.49876	12021	ENSMUSG00000060893, ENSMUSG00000073653
Dnajb2	DnaJ (Hsp40) homolog, subfamily B, member 2	-2.55786	-1.35494	0.000457	0.002435	10.1806		10.3666	9.79742	11.3139	9.67286	9.48879	10.9073	9.19154	11.0319	9.44214	9.89275	9.42613	11.6361	56812	2700059H22RIK, DNAJB10, HSJ1, MDJ8
Speg	SPEG complex locus	-2.5836	-1.36938	5.19e-06	4.99e-05	8.2812		9.29151	7.80227	8.57952	7.08152	7.70911	9.10269	7.50444	8.88317	7.54917	8.78371	7.93263	9.15481	11790	AW125581, APEG1, BPEG, D1BWG1450E, SPEGALPHA, SPEGBETA, MKIAA1297
Psmd1	proteasome (prosome, macropain) 26S subunit, non-ATPase, 1	2.10853	1.07624	3.89e-07	5.83e-06	12.2234		11.438	12.8951	11.7905	12.5383	12.777	11.8168	12.8335	11.6141	12.7478	11.4904	12.7776	11.9622	70247	2410026J11RIK, P112, S1
Ncl	nucleolin	2.73678	1.45248	5.9e-11	1.04e-08	15.0939		14.2327	15.8799	14.4956	15.738	15.7574	14.4053	15.862	14.4042	15.8572	14.2084	15.826	14.4594	17975	B530004O11RIK, C23, D0NDS28, D1NDS28, NUCL
Ptma	prothymosin alpha	2.95761	1.56443	2.07e-10	2.26e-08	15.89		15.1258	16.8484	15.208	16.7071	16.6433	15.1596	16.5198	15.0325	16.5112	14.9938	16.8032	15.1267	19231	THYM
Serpine2	serine (or cysteine) peptidase inhibitor, clade E, member 2	-2.15597	-1.10834	4.59e-06	4.5e-05	8.1515		8.82133	7.2466	8.4093	7.37117	7.4747	8.66263	7.96721	8.80947	7.75869	8.81528	7.76563	8.71604	20720	B230326M24RIK, PAI-1, PI-7, PI7, PN-1, SPI4
Efhd1	EF hand domain containing 1	-5.26123	-2.3954	1.45e-07	2.67e-06	8.3674		9.60307	6.98159	9.5289	6.49615	7.80424	9.78422	7.29843	9.46445	7.46475	9.64649	6.97301	9.36344	98363	4931430I01RIK, AI452351, PP3051, MITOCALCIN
Thap4	THAP domain containing 4	2.02073	1.01488	1.23e-05	0.000105	9.4323		9.22412	10.0304	9.33767	9.87642	10.1966	8.76354	9.69276	8.74943	9.90752	8.74817	9.93477	8.72626	67026	2010320B01RIK
Dtymk	deoxythymidylate kinase	2.01711	1.01229	7.16e-10	5.18e-08	11.4115		10.8906	12.0052	10.9471	11.9579	11.7918	10.9056	11.8385	10.8533	11.8781	10.8207	12.0341	11.0145	21915	AU044245, CDC8, D10ERTD203E, TMPK, TYPK, TMK, MTMK
Pdcd1	programmed cell death 1	8.56106	3.09779	1.96e-07	3.38e-06	8.975		8.00852	10.8293	7.64361	10.7188	9.96502	8.00107	10.2933	6.73312	10.5514	7.22108	10.7855	6.94917	18566	LY101, PD-1, PDC1
Iqca	IQ motif containing with AAA domain	8.22645	3.04027	4.71e-06	4.59e-05	3.5579		2.19382	5.45324	1.39921	5.38784	5.13887	3.32672	4.72429	2.16469	5.53117	1.5607	4.23296	1.58158	74918	4930465P12RIK, 4930585L22RIK, BB288505, IQCA1
Rab17	RAB17, member RAS oncogene family	-4.31171	-2.10826	0.000641	0.003285	1.7853		3.17697	1.01387	3.32289	1.05348	0	3.32672	0	1.85311	2.31963	2.77608	0	2.58074	19329	AW413472
Klhl30	kelch-like 30	-2.17632	-1.12189	0.002401	0.010598	4.4302		4.84335	3.3468	5.21049	3.4168	4.95206	5.45641	3.90577	5.19803	4.08476	4.71971	3.50914	4.51871	70788	4631423F02RIK
Asb1	ankyrin repeat and SOCS box-containing 1	-2.56289	-1.35777	0.00141	0.006627	10.2665		10.0825	9.6478	11.4468	9.33129	9.57765	11.0246	9.65002	11.1703	9.60877	9.99277	9.71044	11.9557	65247	1700029O08RIK, 1700054C17RIK, AI426616, AI851378, MKIAA1146
Serpinb8	serine (or cysteine) peptidase inhibitor, clade B, member 8	-2.87743	-1.52478	3.26e-08	8.46e-07	7.1689		7.91545	6.19716	7.84198	6.37051	6.65603	8.02628	6.4716	7.90993	6.69296	7.98596	6.05053	7.90784	20725	CAP-2, CAP2, NK10, SPI8, OVALBUMIN
Tmem163	transmembrane protein 163	2.08742	1.06172	9.87e-06	8.63e-05	9.0967		8.56972	9.77073	8.28226	9.21338	9.69898	8.46935	9.55077	8.53922	10.0264	8.74489	9.50484	8.78936	72160	2610024A01RIK, SV31
Acmsd	amino carboxymuconate semialdehyde decarboxylase	-9.05792	-3.17918	7.65e-05	0.000504	5.2202		5.64841	3.72595	7.46793	3.55523	3.45743	7.35402	3.77786	7.1418	4.19368	5.052	3.07353	8.19462	266645	-
Lct	lactase	2.24885	1.16919	0.000273	0.001547	4.2114		3.43718	4.727	3.19973	4.85617	4.884	3.86294	4.23292	3.51742	4.71605	3.42624	5.35962	4.31711	226413	GM100, LAC, LPH, LPHL
Mcm6	minichromosome maintenance deficient 6 (MIS5 homolog, S. pombe) (S. cerevisiae)	3.39987	1.76548	4e-07	5.95e-06	13.0666		11.8735	14.1043	12.4125	13.8526	13.8534	12.3341	13.95	12.2713	13.8611	11.6019	14.0747	12.6099	17219	ASP-L1, D1WSU22E, MCMD6
Rgs18	regulator of G-protein signaling 18	-2.26713	-1.18087	9.1e-06	8.07e-05	8.7149		9.20458	7.95824	9.1065	7.63588	7.95283	9.35984	8.47491	9.26036	8.49299	9.40021	8.23218	9.50075	64214	-
Rgs2	regulator of G-protein signaling 2	-2.60911	-1.38356	1.03e-09	6.64e-08	11.0315		11.7026	10.272	11.7475	10.4053	10.4007	11.7672	10.1981	11.7285	10.6029	11.7304	10.1591	11.6634	19735	GOS8
Cfh	complement component factor h	-6.0709	-2.60191	5.19e-07	7.32e-06	8.8841		10.3409	7.34937	10.1105	8.45788	7.39135	10.4454	6.83515	9.9931	7.95714	10.2638	7.50785	9.95638	12628	MUD-1, NOM, SAS-1, SAS1
Nifk	nucleolar protein interacting with the FHA domain of MKI67	2.38583	1.25449	1.74e-11	4.92e-09	11.2453		10.6013	11.9379	10.6782	11.7911	11.7458	10.672	11.8809	10.5363	11.9405	10.5763	11.9391	10.6442	67949	AI852665, C130020J04RIK, MKI67IP
Tfcp2l1	transcription factor CP2-like 1	19.9424	4.31777	5.16e-10	4.15e-08	7.3937		5.42653	9.81222	5.36179	9.5867	9.03083	5.34058	8.98257	5.0915	9.8608	5.2863	10.0422	4.90199	81879	1810030F05RIK, 4932442M07RIK, AA575098, CP2L1, CRTR-1, D930018N21RIK, LBP-9, TCFCP2L1
Marco	macrophage receptor with collagenous structure	-3.6448	-1.86584	0.000858	0.004263	12.2044		13.0739	10.1659	13.4764	12.2557	11.2117	13.0134	11.5754	13.0554	12.3461	13.0041	10.0743	13.201	17167	AI323439, LY112, SCARA2
Atp6v1g3	ATPase, H+ transporting, lysosomal V1 subunit G3	4.72106	2.23911	0.001044	0.00507	2.966		2.45126	5.07118	1.78925	3.26367	4.39022	2.13339	4.13189	3.14378	3.54169	1.5607	4.11439	0	338375	-
Cd55	CD55 molecule, decay accelerating factor for complement	-5.75486	-2.52478	6.61e-10	4.94e-08	11.5744		12.6886	10.2862	12.7493	10.0908	10.4173	12.7849	10.2904	12.8934	10.776	12.9785	10.0114	12.926	13136	DAF, DAF-GPI, DAF1, GPI-DAF
Cd55b	CD55 molecule, decay accelerating factor for complement B	-5.32968	-2.41405	2.78e-05	0.00021	1.4258		2.85927	0	2.91653	0	0	2.95884	0	1.45515	0	3.28907	1.31247	2.31787	13137	AI323748, DAF, DAF-TM, DAF2, TM-DAF
Pkp1	plakophilin 1	6.97276	2.80173	0.000113	0.000711	2.694		0	3.93268	1.78925	4.34763	3.45743	0	4.32733	2.82711	4.38958	1.5607	4.11439	1.58158	18772	-
Tnnt2	troponin T2, cardiac	3.96079	1.98579	7.64e-06	6.93e-05	7.6466		6.04977	9.22478	6.42884	8.36681	8.29832	7.293	8.43305	6.59697	8.4661	7.08266	9.04763	6.47072	21956	TNT, CTNT
Fcamr	Fc receptor, IgA, IgM, high affinity	-12.0158	-3.58686	5.7e-05	0.000392	5.4241		7.65894	4.4858	8.07448	2.89785	2.74536	7.42209	2.26754	6.55749	4.19368	6.11372	5.19408	7.47877	64435	-
Pigr	polymeric immunoglobulin receptor	-4.49412	-2.16804	2e-06	2.25e-05	4.9726		6.03017	4.727	5.94463	3.90514	4.06094	6.00524	4.02326	5.97352	3.54169	6.30376	3.07353	6.08247	18703	-
Tnni1	troponin I, skeletal, slow 1	105.394	6.71965	2.87e-09	1.4e-07	7.4827		5.09043	11.1524	3.19973	11.4264	9.77846	4.41447	10.6537	4.56341	10.8876	3.77345	11.1566	3.69576	21952	2700018B22RIK, AI747285, SSTNI
Gpr37l1	G protein-coupled receptor 37-like 1	-4.40793	-2.1401	0.00041	0.002214	1.62		3.65755	2.02076	2.09598	0	1.27881	2.46379	0	2.82711	0	2.29276	0	2.80301	171469	AW047233, CAG-18, D0KIST8
Ube2t	ubiquitin-conjugating enzyme E2T (putative)	3.12445	1.6436	2.22e-06	2.45e-05	9.3652		8.38149	10.2826	8.72341	10.1898	10.1521	8.49215	10.0135	8.67453	10.1225	7.86447	10.3614	9.12422	67196	2700084L22RIK, C80607
Nucks1	nuclear casein kinase and cyclin-dependent kinase substrate 1	2.378	1.24975	7.46e-10	5.32e-08	13.2172		12.4771	13.961	12.6301	13.7754	13.8421	12.656	13.8205	12.6204	13.7312	12.4262	13.9223	12.7442	98415	2700010L10RIK, 8430423A01RIK, AI647518, C78391, NUCKS
Slc45a3	solute carrier family 45, member 3	-3.65284	-1.86902	1.47e-05	0.000121	9.281		10.2197	7.35836	10.1547	8.2846	8.7871	10.3121	8.48518	10.3525	9.06591	10.2707	8.098	9.98362	212980	2210413P12RIK, AU023994, AU043764, IPCA-6, PRST, PCANAP6
Nfasc	neurofascin	-2.98601	-1.57822	5.19e-06	4.99e-05	9.6493		10.5753	8.52738	10.2196	8.66319	9.14428	10.6448	9.51109	10.0908	8.50888	10.6473	8.80601	10.4523	269116	AA387016, D430023G06RIK, NF, MKIAA0756
Pik3c2b	phosphoinositide-3-kinase, class 2, beta polypeptide	-3.45386	-1.78821	2.11e-08	6.11e-07	11.0494		12.0102	10.5774	11.9912	9.89446	10.3479	11.8761	9.82	11.8182	10.1882	11.961	10.1038	12.0044	240752	C330011J12RIK, GM199, PI3K-C2BETA, PI3KC2BETA
Ppfia4	protein tyrosine phosphatase, receptor type, f polypeptide (PTPRF), interacting protein (liprin), alpha 4	-3.30186	-1.72328	3e-07	4.75e-06	9.1668		9.8948	7.70696	10.2216	8.21842	8.52751	10.1409	8.59838	9.81903	8.54016	9.96348	8.23928	10.1306	68507	100042382, 1110008G13RIK, AI448359, AI852265, C81506, GM3812
Atp2b4	ATPase, Ca++ transporting, plasma membrane 4	-2.94325	-1.55741	0.000139	0.000852	10.9776		11.3052	9.74526	11.9816	9.88793	10.3464	11.849	10.7957	11.903	10.344	10.9796	10.0743	12.5197	381290	PMCA4
Lhx4	LIM homeobox protein 4	-2.55678	-1.35433	0.012024	0.044595	2.5101		3.31293	2.34406	2.75093	2.67302	2.40031	3.6196	2.26754	3.7217	0	3.13748	1.31247	2.58074	16872	A330062J17RIK, GSH-4, GSH4
Fam129a	family with sequence similarity 129, member A	5.79047	2.53368	4.29e-10	3.7e-08	12.6028		11.2347	13.956	11.1099	14.0389	13.4574	11.6088	13.8138	11.2936	13.9394	11.4875	14.0125	11.2815	63913	AI256368, AU019833, NIBAN
Rnf2	ring finger protein 2	2.05062	1.03606	1.78e-10	2.09e-08	11.5115		10.877	11.9843	10.9351	12.1667	11.9572	10.9993	11.9828	11.0337	12.0568	11.0589	12.0295	11.057	19821	AI326319, AI450156, AU019207, RING1B, DING
Adck3	aarF domain containing kinase 3	-2.55689	-1.35439	2.59e-06	2.79e-05	9.8828		10.5463	9.36964	10.1568	9.02071	9.38489	10.6376	8.72518	10.6796	9.34807	10.4643	9.3851	10.8753	67426	4632432J16RIK, AI462003, CABC1, MKIAA0451, COQ8A
Kif26b	kinesin family member 26B	2.27761	1.18752	0.000428	0.0023	4.3783		3.93551	4.4858	4.119	4.90877	5.13887	3.6196	5.79913	3.90061	4.78731	3.13748	4.71272	3.99525	269152	4832420M10, BC056349, D230039L06RIK
Mixl1	Mix1 homeobox-like 1 (Xenopus laevis)	4.55623	2.18784	0.000903	0.004461	1.6244		1.47901	3.61029	0	2.07949	1.9459	1.70413	1.82511	0	3.54169	0	3.30772	0	27217	MM1, MML
Pycr2	pyrroline-5-carboxylate reductase family, member 2	4.14272	2.05058	7.16e-10	5.18e-08	11.297		10.1979	12.4809	10.4882	12.2902	12.3636	10.2679	12.1996	10.2049	12.1168	9.99277	12.4827	10.4787	69051	1810018M05RIK, P5CR2
Rgs7	regulator of G protein signaling 7	-2.06094	-1.0433	0.002528	0.011105	3.6561		3.55157	3.19449	4.119	2.89785	2.40031	3.97077	3.6375	4.33346	3.16737	5.00896	3.50914	4.08269	24012	-
Spta1	spectrin alpha, erythrocytic 1	-100.222	-6.64706	2.07e-06	2.31e-05	8.0364		10.039	4.11346	12.1202	4.74484	5.62928	11.8441	3.48199	12.0557	5.86342	9.05098	4.44435	13.0497	20739	AF093576, AI451697, SPNA-1, SPNA1, HA, IHJ, NMF4, SPH
Uck2	uridine-cytidine kinase 2	4.17718	2.06253	4.6e-10	3.86e-08	11.7413		10.5506	12.8167	10.9555	12.8057	12.6617	10.7732	12.774	10.6336	12.8162	10.3981	12.761	10.9491	80914	AA407809, AI481316, AU018180, AU020720, TSA903, UK, UMK, UMPK
Mpzl1	myelin protein zero-like 1	-2.48911	-1.31563	3.95e-07	5.89e-06	9.308		10.2023	8.71754	9.7203	8.58049	8.40537	10.0284	8.90433	10.1605	8.68713	10.0628	8.60629	9.62064	68481	1110007A10RIK, PZR
Tbx19	T-box 19	-3.33915	-1.73948	0.002603	0.011399	1.9985		2.45126	1.60343	2.56382	2.67302	0	2.95884	1.18375	3.51742	0	3.13748	1.31247	2.58074	83993	AU019250, D1ERTD754E, TPIT
Xcl1	chemokine (C motif) ligand 1	-17.6392	-4.14071	6.03e-11	1.05e-08	5.118		7.32277	7.32277	2.83105	2.83105	7.20519	7.20519	2.67302	2.67302	3.45743	3.45743	7.12811	7.12811	16963	AI661682, ATAC, LTN, LPTN, SCM-1, SCM-1A, SCYC1
Dpt	dermatopontin	-3.68203	-1.8805	3.33e-08	8.59e-07	9.0427		10.2164	8.41555	10.0145	8.07618	8.25856	9.79709	7.57349	9.84932	8.18531	10.047	8.10579	9.97364	56429	1810032B19RIK, 5033416F05RIK, EQ-1, EQ1
Atp1b1	ATPase, Na+/K+ transporting, beta 1 polypeptide	-2.59294	-1.37459	3.01e-09	1.44e-07	9.4384		10.0488	8.81545	10.2373	8.78075	8.67073	10.0158	8.6265	9.9301	8.71023	10.1742	8.9031	10.3481	11931	ATP4B, ATPB, ATPB-1, NKBETA1
F5	coagulation factor V	-2.34409	-1.22903	0.000685	0.003486	8.1669		8.64574	6.80872	8.48708	7.11548	7.63857	8.96604	8.24025	8.54596	8.20496	8.8913	7.30623	9.15228	14067	AI173222, CF-5, CF5
Selp	selectin, platelet	-2.39585	-1.26054	0.000196	0.001152	6.3501		7.60034	5.41928	6.59691	5.27215	5.40481	6.94192	6.1742	6.6227	6.1333	6.85858	5.9152	7.26175	20344	CD62P, GMP-140, GRMP, LECAM3, PADGEM
Sele	selectin, endothelial cell	2.69781	1.43179	0.000454	0.00242	3.1682		2.66964	3.83301	1.78925	3.90514	4.28859	2.46379	3.48199	2.82711	3.16737	2.96807	4.62869	1.9962	20339	CD62E, E-SELECTIN, ELAM-1, ELAM, LECAM2
Sec16b	SEC16 homolog B (S. cerevisiae)	-2.07491	-1.05305	0.000385	0.002096	6.8434		7.51832	5.72753	6.98042	6.4257	6.48279	7.293	6.6095	7.50209	6.85098	7.63606	5.80466	7.28958	89867	LZTR2, RGPR, RGPR-P117
Smyd2	SET and MYND domain containing 2	4.23726	2.08313	4.35e-13	4.95e-10	9.986		8.98296	11.1144	8.9481	11.0555	10.8663	8.81869	10.9511	8.95582	11.1046	8.95221	11.0737	9.00896	226830	1110020E07RIK, 4930402C15, KMT3C, ZMYND14
Ptpn14	protein tyrosine phosphatase, non-receptor type 14	-2.26918	-1.18217	3.37e-06	3.47e-05	10.4259		11.0669	10.1607	10.7677	9.67476	10.108	11.07	9.4677	11.1566	9.57393	11.0772	10.0238	10.9636	19250	C130080N23RIK, OTTMUSG00000022087, PTP36
Cenpf	centromere protein F	2.67662	1.42041	0.004174	0.017396	11.2841		9.88392	12.257	11.0521	11.9846	11.92	10.6448	11.5963	10.5615	11.6257	9.37713	12.582	11.9238	108000	6530404A22RIK, AI325968, CENF, LEK1, PRO1779, MITOSIN
Slc30a10	solute carrier family 30, member 10	-27.8113	-4.7976	2.16e-05	0.000169	3.272		4.70188	1.01387	5.96368	0	2.40031	6.78827	1.82511	6.05136	0	3.66673	0	6.85295	226781	E130106K10RIK, GM212
Eprs	glutamyl-prolyl-tRNA synthetase	2.08539	1.06032	7.5e-09	2.81e-07	12.6304		11.8923	13.238	12.1468	13.0935	13.0738	12.1294	13.2404	12.2077	13.1529	11.9705	13.1646	12.2547	107508	2410081F06RIK, 3010002K18RIK, C79379, QPRS
Cr2	complement receptor 2	-3.91676	-1.96966	2.87e-07	4.58e-06	13.8361		14.7943	13.3874	14.558	12.4947	12.7141	14.7123	12.4483	15.0568	12.9263	15.0689	13.1366	14.735	12902	C3DR, CD21, CD35, CR-1, CR-2, CR1
Mark1	MAP/microtubule affinity regulating kinase 1	-2.49268	-1.3177	2.98e-06	3.13e-05	7.0448		8.0185	6.36712	7.44777	6.40754	6.71598	7.88182	5.95513	7.67191	6.45111	7.85842	6.41901	7.34369	226778	AW491150, B930025N23RIK, EMK3, PAR-1C, MKIAA1477, MPAR-1C
Nek2	NIMA (never in mitosis gene a)-related expressed kinase 2	2.71031	1.43846	9.84e-05	0.000628	10.3625		9.51063	11.1805	9.93583	10.8937	11.1641	9.81167	11.1106	9.65417	10.9665	8.62175	11.1753	10.3258	18005	AA617254, C77054
Atf3	activating transcription factor 3	14.4436	3.85236	8.67e-10	5.92e-08	8.6502		6.43968	10.4747	6.8328	10.7967	10.9959	7.11642	10.7538	6.66045	9.86286	6.74514	10.5743	6.54957	11910	LRG-21
Lamb3	laminin, beta 3	-2.694	-1.42975	1.02e-07	2.05e-06	8.7969		9.64876	7.80227	9.46682	8.35738	8.29177	9.21111	7.99624	9.5305	8.13839	9.53904	7.90611	9.67441	16780	-
Suv39h2	suppressor of variegation 3-9 homolog 2 (Drosophila)	3.88838	1.95917	3.55e-08	9.01e-07	8.0513		6.82803	9.10438	7.26016	8.89272	9.20481	7.0193	9.08747	7.32535	8.96195	6.59318	8.93406	7.40435	64707	4930507K23RIK, AA536750, D030054H19RIK, D2ERTD544E, KMT1B
Cfap126	cilia and flagella associated protein 126	-2.19026	-1.1311	1.68e-06	1.94e-05	6.1297		6.55388	5.23633	6.97103	5.38784	5.54364	6.53079	5.79913	6.7093	5.86342	6.79666	5.55439	6.60969	75472	1700009P17RIK, AV282292, FLATTOP, FLTP
Fcgr2b	Fc receptor, IgG, low affinity IIb	-2.78034	-1.47526	1.21e-07	2.33e-06	11.5511		12.5173	10.9397	12.1543	10.3374	10.9898	12.299	10.9704	12.1388	10.9147	12.3726	10.7286	12.2503	14130	AI528646, CD32, F630109E10RIK, FC[G]RII, FCGRII, FCGR2, FCGR2A, FCR-2, FCR-3, LY-17, LY-M20, LYM-1, LYM-1, FCRII
Sephs1	selenophosphate synthetase 1	2.70937	1.43796	3.83e-09	1.71e-07	11.2773		10.3675	12.0876	10.5921	11.9607	11.991	10.6967	12.0017	10.6097	11.8989	10.3	12.0376	10.7836	109079	1110046B24RIK, AA589574, AI505014, AW111620, SELD, SPS, SPS1
Phyh	phytanoyl-CoA hydroxylase	2.16233	1.11259	1.76e-06	2.01e-05	10.9457		10.4268	11.3568	10.3628	11.4202	11.8183	10.5116	11.7885	10.4256	11.1467	10.4563	11.4818	10.1535	16922	AI256161, AI265699, LNAP1, PAHX
Mcm10	minichromosome maintenance deficient 10 (S. cerevisiae)	3.85382	1.94629	3.13e-06	3.27e-05	10.5141		9.37156	11.7615	9.96803	11.3205	11.5883	9.73918	11.4688	9.54403	11.2746	8.63242	11.51	9.9907	70024	2410041F14RIK, AU018508, C330019M07RIK, C79164
Ccdc3	coiled-coil domain containing 3	-2.03843	-1.02746	0.001535	0.007155	5.1411		5.48528	4.4858	5.8658	4.80158	4.95206	5.52877	4.91879	5.12789	4.92005	6.09326	3.68586	5.82791	74186	2310045O21RIK
Nuf2	NUF2, NDC80 kinetochore complex component, homolog (S. cerevisiae)	3.20068	1.67838	3.39e-05	0.000249	10.4945		9.1647	11.3619	10.055	11.1871	11.3355	9.91315	11.3058	9.77525	11.3921	8.71842	11.4199	10.3055	66977	2410003C07RIK, AU044112, C85691, CDCA1, NUF2R
Mgst3	microsomal glutathione S-transferase 3	-8.78474	-3.135	7.58e-05	0.0005	7.625		8.35022	5.64176	9.87926	5.59464	6.59348	9.53035	5.92525	9.57071	6.74758	7.35599	5.84246	10.4686	66447	2010012L10RIK, 2010306B17RIK, 2700004G04RIK, AA516734, GST-III
Mettl13	methyltransferase like 13	2.06855	1.04862	4.06e-11	8.37e-09	10.2503		9.72082	10.795	9.74253	10.7371	10.843	9.6324	10.8049	9.66349	10.6681	9.79954	10.8	9.79745	71449	5630401D24RIK
Myoc	myocilin	-3.17985	-1.66896	0.003343	0.014258	1.0379		2.85927	0	2.09598	0	0	2.13339	0	1.85311	1.22075	2.29276	0	0	17926	AI957332, GLC1A, TIGR
Cenpl	centromere protein L	2.18495	1.1276	0.000151	0.000917	9.8571		8.87724	10.5084	9.50471	10.2636	10.4777	9.37954	10.4497	9.41928	10.2447	8.64302	10.5813	9.93598	70454	2610300B10RIK, AW121806, AW550697, CENP-L
Mrc1	mannose receptor, C type 1	-13.6425	-3.77004	1.76e-08	5.36e-07	10.6039		12.4678	7.9817	12.3323	8.98134	8.99901	12.7286	8.87336	12.7532	9.38011	12.5519	8.098	12.0999	17533	AW259686, CD206, MR
Vim	vimentin	2.02124	1.01524	1.46e-07	2.69e-06	14.1742		13.8685	14.6996	13.7245	14.6448	14.9286	13.6027	14.6907	13.4802	14.546	13.7871	14.5815	13.5368	22352	-
4930562F07Rik	RIKEN cDNA 4930562F07 gene	-2.45377	-1.295	0.000954	0.004684	3.8028		4.70188	3.19449	3.9762	3.26367	3.0236	5.63093	3.48199	4.20309	2.66054	3.87281	3.30772	4.31711	75255	-
Psmb7	proteasome (prosome, macropain) subunit, beta type 7	2.22752	1.15544	2.54e-08	7.02e-07	11.7094		11.0211	12.3487	11.2749	12.1446	12.238	11.156	12.3016	11.1801	12.3302	10.8431	12.3598	11.3152	19177	AU020723, MC14
Kif5c	kinesin family member 5C	-3.54636	-1.82634	6.7e-08	1.47e-06	4.7882		5.64841	3.93268	5.6939	3.90514	4.17925	5.87251	4.02326	5.41969	3.36664	5.96403	3.84328	5.60974	16574	KINN, KHC, NKHC, NKHC2
Lypd6b	LY6/PLAUR domain containing 6B	4.2978	2.1036	1.82e-07	3.21e-06	7.9783		6.72209	9.19247	7.18909	9.4734	8.86861	6.51306	8.78046	7.05941	8.72392	7.33871	9.14158	6.73644	71897	2310010M24RIK, AW049525
Itga8	integrin alpha 8	-2.25165	-1.17098	4.82e-05	0.000339	9.1915		9.88119	8.48697	9.49492	8.05883	8.97467	9.90127	8.97894	9.85747	8.58084	10.1208	8.55599	9.40645	241226	AI447669
Il2ra	interleukin 2 receptor, alpha chain	-2.62856	-1.39427	9.07e-07	1.16e-05	8.0548		8.62629	7.46208	8.7943	6.89854	7.31587	8.65052	7.29843	8.69892	7.29176	8.82462	7.87909	8.91678	16184	CD25, IL2R, LY-43
Prkcq	protein kinase C, theta	2.67714	1.42069	2.6e-09	1.31e-07	11.6058		10.8514	12.2829	10.8684	12.3296	12.378	10.8217	12.3045	10.8485	12.0685	11.1259	12.5334	10.8568	18761	A130035A12RIK, AW494342, PKC-0, PKC-THETA, PKCTHETA, PKCQ
Mastl	microtubule associated serine/threonine kinase-like	5.08064	2.34501	7.84e-07	1.03e-05	8.7166		6.99907	10.1269	7.77345	9.85647	9.804	7.5318	9.88158	7.65953	9.72448	6.91794	9.94132	8.38296	67121	2700091H24RIK, C88295, GW, GWL, MAST-L, THC2
Abi2	abl-interactor 2	3.01651	1.59288	4.35e-09	1.88e-07	9.4869		8.47143	10.2149	8.54831	10.4087	10.1485	8.91633	10.157	8.72884	10.2351	8.70163	10.5359	8.7763	329165	8430425M24RIK, AI839867, C130078H13
Pdss1	prenyl (solanesyl) diphosphate synthase, subunit 1	2.38497	1.25397	2.4e-08	6.75e-07	8.4587		7.88849	8.95237	7.97938	8.99052	8.8642	7.92268	9.29154	7.77876	9.19271	7.67099	9.22263	7.74984	56075	2610203G20RIK, 2700031G06RIK, TPT, TPT 1, TPRT, MDLP1, MSPS1
Barhl1	BarH-like 1 (Drosophila)	-2.14578	-1.1015	0.000961	0.004714	0.5508		0.921272	0	0	0	0	1.09028	0	1.45515	0	1.5607	0	1.58158	54422	DRES115, MBH2
Ak8	adenylate kinase 8	3.82938	1.93711	3.85e-06	3.87e-05	6.7142		5.05208	7.9875	6.19088	7.96879	7.43957	5.56363	7.33298	5.82628	7.37508	5.6366	7.99269	6.20445	68870	1190002A17RIK, AK 8
1700026L06Rik	RIKEN cDNA 1700026L06 gene	2.12961	1.09059	0.000268	0.00152	5.5455		4.88758	6.13574	5.27293	6.0576	6.312	4.75332	6.3191	4.33346	6.07754	5.1739	5.64273	5.58	69987	MAST, SPACA9
Eng	endoglin	2.52788	1.33793	1.32e-09	7.96e-08	12.4649		11.9331	13.2095	11.6279	13.2243	13.1487	11.9351	13	11.7643	13.0528	11.8771	13.1681	11.6383	13805	AI528660, AI662476, CD105, ENDO, S-ENDOGLIN
Gfi1b	growth factor independent 1B	-11.5886	-3.53464	0.000177	0.001054	7.0101		7.83867	3.93268	9.41585	4.4219	5.62928	9.31195	6.49212	9.01044	6.53631	7.16337	4.44435	9.92419	14582	GFI-1B
Ak1	adenylate kinase 1	-2.37662	-1.24891	4.18e-06	4.15e-05	7.8918		8.57311	7.0274	8.67798	7.47947	7.36663	8.39386	7.7543	8.62128	7.10915	8.51429	6.86698	8.31687	11636	AK-1, B430205N08RIK
Dnm1	dynamin 1	-3.87219	-1.95315	1.33e-05	0.000112	7.3623		8.36984	5.45324	8.33442	7.09293	6.41205	8.45084	6.4716	8.2317	6.90003	8.0404	5.98445	8.60597	13429	AI838169, DNM, FTFL, MKIAA4093
Nr4a2	nuclear receptor subfamily 4, group A, member 2	2.66268	1.41288	0.00326	0.013945	6.6535		6.88369	7.8219	4.96787	7.60433	7.42766	5.8158	7.45301	5.32883	7.20334	7.01901	6.64969	5.66745	18227	HZF-3, NOT, NURR1, RNR-1, TINOR, TINUR
Gbgt1	globoside alpha-1,3-N-acetylgalactosaminyltransferase 1	-6.2642	-2.64713	2.96e-08	7.88e-07	5.8172		7.34674	4.2741	7.02645	4.18653	4.39022	7.15122	4.72429	7.49515	5.15371	6.99715	4.23296	6.82786	227671	FGS, FS
Cytip	cytohesin 1 interacting protein	-3.03284	-1.60067	1.46e-07	2.68e-06	12.082		12.7647	11.0541	12.8677	10.8473	11.5359	12.8598	11.5951	12.8647	11.5199	12.978	11.1378	12.9593	227929	A130053M09RIK, AI462064, C80816, CBP, CYBR, PSCDBP
Olfm1	olfactomedin 1	-2.27799	-1.18776	3.33e-05	0.000246	8.4244		9.29357	7.50319	9.3063	7.65909	8.21073	9.04218	8.09348	8.63399	8.03239	9.10051	7.48413	8.73303	56177	AMY, AW742568, NOE1, OLFA, PANCORTIN, PANCORTIN3
Fibcd1	fibrinogen C domain containing 1	47.7037	5.57603	4.11e-08	1.01e-06	6.4875		3.75627	9.28966	4.04937	10.2861	7.84956	3.32672	9.02545	2.99411	9.64519	3.55149	9.55692	4.51871	98970	AI448887
Hspa5	heat shock protein 5	2.27684	1.18703	9.09e-09	3.26e-07	14.8383		14.3927	15.5624	14.2821	15.4735	15.3351	14.2496	15.3032	14.1883	15.3307	14.0263	15.5859	14.3298	14828	AL022860, AU019543, BIP, D2WSU141E, D2WSU17E, GRP78, HSCE70, SEZ-7, SEZ7, BAFFLED, MBIP
Phf19	PHD finger protein 19	4.49743	2.1691	3.27e-09	1.53e-07	9.7322		8.68699	10.8486	9.04521	10.8414	10.5632	8.51904	10.6985	8.76972	11.0808	8.43116	10.868	8.43373	74016	3110009G19RIK, 3321402G02RIK
Hc	hemolytic complement	13.3994	3.7441	0.000239	0.001372	4.8519		1.88024	6.87286	3.89912	7.05842	5.01706	3.74639	8.0595	1.85311	6.7296	4.91884	6.60641	1.58158	15139	C5, C5A, HE
Gsn	gelsolin	-2.34047	-1.2268	2.45e-08	6.87e-07	12.4793		13.1583	11.7202	13.1752	11.7849	12.174	13.1414	11.9079	13.0686	11.9164	13.1122	11.6918	12.9003	227753	ADF
Stom	stomatin	-3.4837	-1.80062	2.95e-05	0.000221	11.2566		11.5355	10.1735	12.3876	10.2317	10.5754	12.3401	10.5584	12.3826	10.4047	11.3314	10.1943	12.9645	13830	EPB7.2
Dab2ip	disabled 2 interacting protein	-2.15961	-1.11077	0.000546	0.002843	9.6699		10.4592	9.07741	10.2006	8.73414	10.0076	10.7007	9.19468	10.108	8.93082	9.96348	8.74246	9.91975	69601	2310011D08RIK, AI480459, AIP1, MKIAA1743
Psmd14	proteasome (prosome, macropain) 26S subunit, non-ATPase, 14	2.14148	1.09861	8.33e-09	3.05e-07	11.6325		10.8687	12.2072	11.0687	12.025	12.252	11.1653	12.2258	11.2058	12.1786	10.9649	12.202	11.2256	59029	2610312C03RIK, 3200001M20RIK, AA986732, PAD1, POH1, RPM11
Lcn4	lipocalin 4	3.29117	1.7186	4.08e-06	4.08e-05	7.4315		6.72209	8.49514	6.54725	8.48844	8.61409	6.28138	8.43835	6.16078	7.5796	6.90626	8.12891	6.81515	16821	A630045M08RIK, VNSP2
Egfl7	EGF-like domain 7	-2.39788	-1.26176	1.8e-07	3.19e-06	9.9725		10.748	9.29669	10.5936	8.99052	9.63572	10.6129	9.29739	10.4916	9.46677	10.7708	9.36252	10.4033	353156	VE-STATIN, ZNEU1
Nacc2	nucleus accumbens associated 2, BEN and BTB (POZ) domain containing	-2.26916	-1.18216	7.51e-07	9.95e-06	9.1656		9.86053	8.46216	9.80725	8.78428	8.67577	9.8386	8.59364	9.62741	8.79479	9.55969	8.13654	9.84668	67991	0610020I02RIK, AI448087, BTBD14A, C030048H19RIK
Fcna	ficolin A	-2.63892	-1.39995	0.005377	0.021812	12.21		12.6894	10.1387	12.9734	12.4312	11.4844	12.9749	11.8599	13.1509	12.5602	12.8868	10.5855	12.7843	14133	FCN1
Neb	nebulin	-3.08312	-1.62439	6.97e-06	6.41e-05	5.8913		6.95817	5.3845	6.1247	5.3503	4.73742	7.05649	5.14303	6.57077	4.78731	7.12358	5.07213	6.38731	17996	AI595938
Sapcd2	suppressor APC domain containing 2	7.15117	2.83818	2.43e-08	6.82e-07	8.5236		7.29019	10.119	7.39961	9.74335	10.0036	7.51408	9.78091	6.73312	10.0042	6.37328	10.0052	7.31689	72080	2010317E24RIK, 6030458L21RIK, AL033337, ANG
Grin1	glutamate receptor, ionotropic, NMDA1 (zeta 1)	-2.60048	-1.37878	0.000275	0.001554	3.3907		3.93551	2.60801	3.73138	2.89785	2.74536	4.25297	3.30767	4.33346	2.66054	4.77213	1.98817	3.45482	14810	GLUN1, GLURDELTA1, GLURZETA1, M100174, NMD-R1, NMDAR1, NR1, NMDAR, RGSC174
Lrrc26	leucine rich repeat containing 26	-3.36512	-1.75066	0.003984	0.016692	0.8753		1.88024	0	2.91653	0	0	0	0	3.14378	0	0.98184	0	1.58158	227618	-
Zmynd19	zinc finger, MYND domain containing 19	2.63858	1.39976	3.19e-09	1.51e-07	10.2017		9.30585	10.8941	9.61578	10.9276	10.9065	9.49466	10.8632	9.51341	10.8998	9.29218	10.9186	9.78935	67187	2700064H14RIK, AA536891, AU014915, MIZIP
Il1rn	interleukin 1 receptor antagonist	2.70521	1.43574	5.26e-07	7.41e-06	8.6862		8.07697	9.64044	7.85735	9.12999	9.59638	7.90239	9.67267	7.97629	9.20577	8.29448	9.17898	7.70231	16181	F630041P17RIK, IL-1RA
Hnmt	histamine N-methyltransferase	-2.99107	-1.58066	7.43e-06	6.77e-05	5.665		6.36342	4.41863	6.34414	4.80158	5.01706	6.45854	5.03526	6.81351	5.53117	6.60768	4.44435	6.14475	140483	1500031F01RIK, AI788969
Dapl1	death associated protein-like 1	-31.6973	-4.98629	4.98e-10	4.06e-08	5.6841		7.93138	3.3468	8.48048	3.26367	3.79051	8.19142	3.6375	8.22751	2.66054	8.09801	2.44652	8.1345	76747	2310032F03RIK, EEDA
Pkp4	plakophilin 4	2.15699	1.10902	9.46e-10	6.27e-08	10.8243		10.335	11.4921	10.1063	11.3476	11.4407	10.4099	11.3564	10.3145	11.2606	10.209	11.3755	10.244	227937	5031422I09RIK, 9430019K17RIK, ARMRP, P0071
Itga4	integrin alpha 4	-3.2932	-1.71949	1.21e-09	7.47e-08	12.8147		13.4859	12.0258	13.5867	11.6128	11.9803	13.6363	12.078	13.7535	12.0364	13.7876	11.9963	13.7965	16401	CD49D, ITGA4B
Hat1	histone aminotransferase 1	2.33532	1.22362	1.22e-07	2.35e-06	11.2102		10.3831	11.9129	10.7554	11.6295	11.7155	10.6879	11.8892	10.5976	11.8262	10.3298	11.9586	10.8365	107435	2410071B14RIK, AA536933, HAT-1, KAT1
Stk39	serine/threonine kinase 39	5.20742	2.38057	1.98e-08	5.8e-07	10.3479		9.19801	11.5374	9.06299	11.5149	12.1075	9.30166	11.6504	9.12963	11.1202	9.40021	11.2985	8.85292	53416	AW227544, AW556857, DCHT, RF005, RNL5, SPAK
Cers6	ceramide synthase 6	2.95185	1.56162	3.11e-05	0.000232	10.6323		9.89615	11.8192	9.93583	11.3588	11.833	9.8044	11.2474	9.77812	10.4328	10.0079	11.7875	9.68668	241447	4732462C07RIK, AW544719, LASS6, T1L
Ube2l6	ubiquitin-conjugating enzyme E2L 6	-6.14865	-2.62027	3.17e-05	0.000235	11.0855		11.4592	10.0205	13.0072	9.25461	10.0136	12.726	9.62235	12.4702	9.79533	11.2267	9.94567	13.4844	56791	2810489I21RIK, RIG-B, UBCH8, UBCE8, UBCM8
Mtx2	metaxin 2	2.22955	1.15675	1.41e-08	4.51e-07	10.246		9.51063	10.9927	9.84242	10.6739	10.7006	9.79159	10.9078	9.6835	10.8724	9.53145	10.7988	9.64599	53375	1500012G02RIK
Hoxd8	homeobox D8	22.7824	4.50985	4.19e-09	1.83e-07	6.9005		5.19973	9.9598	4.92962	9.24441	8.93318	4.86933	9.10423	4.66596	8.97346	4.21332	8.71725	3.99525	15437	4921540P06RIK, AI047735, HOX-4.3, HOX-5.4
Ola1	Obg-like ATPase 1	2.56911	1.36127	4.97e-12	2.21e-09	11.3631		10.5385	12.0627	10.8215	12.0085	12.0557	10.675	12.0847	10.6478	12.0473	10.6905	12.0031	10.7211	67059	2510025G09RIK, 2810405J23RIK, 2810409H07RIK, GTPBP9, PTD004
Kif18a	kinesin family member 18A	2.2489	1.16922	0.003549	0.015039	9.303		8.16945	9.99625	8.91178	9.85981	9.6639	9.05448	9.88741	9.03939	9.9254	7.48721	9.99264	9.64778	228421	AU024633, B130001M12RIK
Slc12a6	solute carrier family 12, member 6	-2.47505	-1.30746	1.35e-09	8.07e-08	12.7728		13.3922	12.2279	13.3138	11.8765	12.2105	13.3883	12.1325	13.5086	12.2024	13.5685	12.0649	13.3879	107723	9530023I19RIK, KCC3, GAXP
Ccdc34	coiled-coil domain containing 34	2.10137	1.07133	1.33e-05	0.000112	9.0276		8.15142	9.64229	8.65179	9.46464	9.44518	8.70228	9.66817	8.53584	9.53305	8.02968	9.62627	8.88064	68201	2810027O19RIK, 4930522P10RIK, AI596202
Caprin1	cell cycle associated protein 1	2.11919	1.08351	4.66e-12	2.12e-09	14.0918		13.4961	14.6701	13.5833	14.6097	14.5484	13.563	14.6655	13.5152	14.6214	13.4984	14.686	13.6442	53872	AL022980, CAPRIN-1, GPIAP, GPIAP1, MMGPIP137, P137, RNG105
Gatm	glycine amidinotransferase (L-arginine:glycine amidinotransferase)	-4.15624	-2.05528	1.16e-05	9.94e-05	9.497		10.039	7.77568	10.6997	7.90549	8.85089	10.6346	9.0113	10.636	9.06232	10.2673	8.21067	10.8714	67092	1810003P21RIK, AI314789, AT
Dut	deoxyuridine triphosphatase	3.66045	1.87202	2.94e-07	4.67e-06	11.5395		10.4537	12.6386	11.0665	12.4471	12.4533	10.7191	12.3645	10.6129	12.3435	9.94505	12.6063	10.8239	110074	5031412I06RIK, 5133400F09RIK, D2BWG0749E, DUTP, DUTPASE
Galk2	galactokinase 2	2.29686	1.19966	1.7e-10	2.02e-08	10.2089		9.54384	10.78	9.80725	10.8397	10.7117	9.62829	10.7832	9.54234	10.8371	9.59103	10.9008	9.54183	69976	2810017M24RIK, AI327030, GK2
Fgf7	fibroblast growth factor 7	-3.22485	-1.68923	0.000573	0.002973	4.7384		6.10701	4.34817	5.00513	3.26367	2.74536	5.56363	4.23292	5.23186	4.78731	5.6646	3.98519	5.92575	14178	KGF
Meis2	Meis homeobox 2	21.4123	4.42037	7.99e-14	1.82e-10	10.289		8.15142	12.4533	7.68438	12.5698	12.398	8.05719	12.5043	8.25245	12.5385	8.18274	12.5312	8.14469	17536	A430109D20RIK, MRG1, STRA10
Tspan18	tetraspanin 18	-2.37876	-1.25021	6.81e-08	1.49e-06	8.4647		9.24552	8.1308	8.91178	7.50532	7.9107	9.13492	7.87644	9.04891	7.81944	9.12591	7.79484	9.07175	241556	2610042G18RIK, 6720430O15, BB226562
Slc28a2	solute carrier family 28 (sodium-coupled nucleoside transporter), member 2	-3.10682	-1.63544	1.98e-08	5.79e-07	11.871		12.6758	11.121	12.5665	10.7188	11.0019	12.5377	10.8886	12.7417	11.395	12.8524	11.1946	12.7583	269346	2010208B10RIK, B430217P18, BB152493, CNT2
Syt13	synaptotagmin XIII	3.69758	1.88658	1.1e-07	2.18e-06	6.8348		5.72355	8.04431	6.44249	7.62019	7.6893	5.75677	7.95986	5.63726	7.47557	5.98639	7.87909	5.80237	80976	5730409J20RIK, AI549909, MKIAA1427
Chst1	carbohydrate (keratan sulfate Gal-6) sulfotransferase 1	-2.23413	-1.15971	1.84e-05	0.000147	9.0833		10.0646	8.41985	9.81383	8.44458	8.71548	10.0424	8.28798	9.43571	8.51939	9.37501	8.6335	9.2476	76969	2610008E20RIK, AW125896, C6ST, GST-1, GST1, KSGAL6ST
Mapk8ip1	mitogen-activated protein kinase 8 interacting protein 1	-2.0848	-1.05991	4.58e-06	4.49e-05	6.9302		7.78121	6.29404	7.76804	6.64311	6.45959	7.45031	6.2724	7.39419	6.28872	7.14361	6.44381	7.22378	19099	IB1, JIP-1, JIP1, PRKM8IP, SKIP, MJIP-2A
Duoxa1	dual oxidase maturation factor 1	12.2232	3.61155	2.95e-05	0.000222	2.381		0	3.3468	0	4.68578	3.0236	0	4.23292	1.45515	5.48904	0	4.34253	1.9962	213696	BC019755, NIP, NIP1
Sord	sorbitol dehydrogenase	-2.05186	-1.03693	7.08e-05	0.000472	9.2513		9.48747	8.26114	9.85778	8.67842	8.76362	9.85804	8.96799	9.73895	9.22193	9.56898	8.50388	10.1074	20322	SDH-1, SDH1, SODH-1
Frmd5	FERM domain containing 5	-2.75918	-1.46424	3.67e-05	0.000267	6.4682		7.30657	5.02676	6.75837	6.40754	6.05775	7.2615	5.50806	7.27756	5.65062	7.4635	5.76585	7.13452	228564	1500032A09RIK, 5830442F04, A930004K21RIK, R75430
Wdr76	WD repeat domain 76	2.81296	1.49209	3.32e-09	1.55e-07	10.8363		9.9029	11.6907	10.136	11.6639	11.4866	10.0759	11.5493	10.0908	11.4028	9.96489	11.7008	10.3711	241627	5830411K18RIK, 6030457D09, AA517836
Ell3	elongation factor RNA polymerase II-like 3	-2.69598	-1.43081	1.14e-05	9.82e-05	9.8354		10.7405	9.61442	10.3886	8.56419	9.09621	10.387	8.97894	10.7114	8.88689	10.735	9.57948	10.3426	269344	A930015D22RIK
Arhgap1	Rho GTPase activating protein 1	2.19114	1.13168	1.56e-10	1.92e-08	12.3082		11.6745	12.9035	11.7274	12.8295	12.9019	11.7413	12.8643	11.6528	12.7801	11.7382	12.9646	11.9197	228359	B230365D05RIK, C76222, CDC42GAP, P50RHOGAP
Pdia3	protein disulfide isomerase associated 3	2.4742	1.30696	1.94e-10	2.2e-08	14.4626		13.9218	15.1917	13.8059	15.149	15.041	13.9168	15.1536	13.7725	14.9864	13.6336	15.1749	13.8043	14827	58KDA, ERP57, ERP60, ERP61, ERP, GRP58, PDI, PDI-Q2, PI-PLC, PLC[A], PLCA
Lrp4	low density lipoprotein receptor-related protein 4	-2.43922	-1.28642	1.72e-05	0.000139	8.2702		8.9071	7.08269	8.69233	7.5223	7.82254	9.03288	7.93758	9.06072	8.13156	8.87342	7.26507	8.9138	228357	6430526J12RIK, D230026E03, MEGF7, MDIG
Ltk	leukocyte tyrosine kinase	-2.69492	-1.43024	1.51e-05	0.000124	7.9067		8.76316	7.67133	8.6459	6.59577	7.5425	8.63831	7.03023	8.69892	7.44285	8.75144	6.86698	8.23335	17005	-
Tyro3	TYRO3 protein tyrosine kinase 3	3.2799	1.71365	2.34e-07	3.89e-06	7.6492		6.91608	8.48286	6.96159	8.56419	8.59825	6.30217	8.41166	6.8023	8.08989	6.85858	8.88962	6.91383	22174	AI323366, BRT, DTK, ETK-2, RSE, SKY, TK19-2, TIF, ETK2/TYRO3, TK19-1
Oxt	oxytocin	2.9524	1.56189	0.002051	0.00923	1.4925		0.921272	2.02076	0.862977	3.4168	1.27881	0	2.60565	0.903755	1.87238	0	2.44652	1.58158	18429	OT, OXY
Nusap1	nucleolar and spindle associated protein 1	3.60653	1.85061	0.000152	0.00092	11.7201		10.1026	12.7106	11.0992	12.5668	12.6263	11.0033	12.6043	11.1221	12.5976	9.62705	12.7669	11.8147	108907	2610201A12RIK, AI481307, ANKT, AW547774, BB165529, BM037, LNP, NUSAP, Q0310, SAPL
Gfra4	glial cell line derived neurotrophic factor family receptor alpha 4	-3.69381	-1.88511	0.000765	0.003847	4.5525		5.88499	4.34817	5.39023	3.4168	4.17925	6.421	2.87938	5.19803	4.38958	4.87157	2.44652	5.20452	14588	AW060733, G630015H18RIK
Rad51	RAD51 homolog	4.27576	2.09618	1.3e-07	2.46e-06	10.3898		9.0719	11.4497	9.69202	11.3458	11.3163	9.4719	11.4804	9.54739	11.4523	8.65004	11.583	9.61699	19361	AV304093, RAD51A, RECA
Rpusd2	RNA pseudouridylate synthase domain containing 2	2.08629	1.06094	7.4e-06	6.74e-05	8.3508		7.49706	9.20996	7.93663	8.7948	8.72524	7.95586	8.8337	7.86212	8.75535	7.51054	8.96865	8.15985	271842	4921503C21RIK, 9630001E10, BB231107
Casc5	cancer susceptibility candidate 5	3.8439	1.94257	2.19e-05	0.000172	10.9169		9.2687	11.8175	10.3771	12.0603	11.6821	10.091	11.8882	10.2059	11.9183	9.03766	11.9629	10.6936	76464	2310043D08RIK, 5730505K17RIK, KNL1
Knstrn	kinetochore-localized astrin/SPAG5 binding	3.16321	1.66139	3.26e-07	5.08e-06	10.4539		9.50177	11.354	9.92372	11.0693	11.3802	9.71419	11.2277	9.60661	11.2961	9.0323	11.3803	9.96072	51944	1700025D04RIK, C15ORF23, D2ERTD750E, SKAP, TRAF4AF1
Ivd	isovaleryl coenzyme A dehydrogenase	-2.04555	-1.03249	8.6e-08	1.79e-06	10.9605		11.4887	10.5658	11.3383	10.1683	10.6218	11.4402	10.477	11.5614	10.3066	11.5892	10.5258	11.4425	56357	1300016K07RIK, 6720455E18RIK, AI463340
Adra1d	adrenergic receptor, alpha 1d	-4.32839	-2.11383	8.24e-07	1.07e-05	5.1458		6.42475	3.93268	5.76079	4.49253	4.65813	6.5827	3.6375	6.07019	3.69779	6.19276	4.11439	6.18482	11550	ADRA-1, ADRA1, ADRA1A, GPCR8, SPR8, [A]1D, ALPHA1D-AR
Prnd	prion protein dublet	-3.43502	-1.78032	8.99e-05	0.00058	6.6404		7.56673	6.4196	7.32053	5.05597	5.3554	7.09275	5.6242	7.76149	5.35475	7.90024	6.69171	7.54185	26434	AI450264, DPL, PRPLP, DOPPEL
Pcna	proliferating cell nuclear antigen	2.79152	1.48105	7.67e-07	1.01e-05	13.2759		12.3005	14.1563	12.6492	13.9625	13.9151	12.7017	13.9511	12.5979	13.949	12.0082	14.1645	12.9548	18538	-
Fsip1	fibrous sheath-interacting protein 1	-5.5596	-2.47498	7.72e-07	1.02e-05	3.5859		4.16847	3.02419	4.67602	2.07949	2.40031	4.55969	2.26754	5.35976	1.87238	5.052	2.44652	5.12436	71313	1700012M13RIK, 4933432K11RIK
Rasgrp1	RAS guanyl releasing protein 1	2.52162	1.33435	7.02e-07	9.42e-06	13.1517		12.3396	14.1054	12.4491	13.7172	13.931	12.3977	13.7713	12.5516	13.3149	12.6593	14.0733	12.5096	19419	RASGRP
Mcm8	minichromosome maintenance deficient 8 (S. cerevisiae)	2.69449	1.43001	4.41e-08	1.06e-06	8.8087		7.95236	9.58216	8.33442	9.40866	9.43629	8.00107	9.58701	8.07744	9.46677	7.7965	9.66106	8.40009	66634	5730432L01RIK
Fermt1	fermitin family homolog 1 (Drosophila)	4.33584	2.11631	0.00024	0.001379	2.3517		1.47901	3.3468	1.78925	3.09232	4.28859	1.09028	3.10936	2.42079	2.9361	0.98184	3.68586	0	241639	5830467P10RIK, KINDLIN-1
Crls1	cardiolipin synthase 1	2.41302	1.27084	5.69e-11	1.01e-08	9.5436		8.92843	10.2791	8.97418	10.1507	10.1136	8.98224	10.1277	8.89641	10.0859	8.84922	10.3168	8.81831	66586	0610009I22RIK, 4930557M15RIK, 5730490M08RIK
Bmp2	bone morphogenetic protein 2	-3.12858	-1.64551	9.61e-06	8.43e-05	7.9788		9.16918	7.33122	8.2083	7.22325	7.40356	9.03908	6.85113	9.02015	7.31606	9.11072	6.81089	8.26173	12156	AI467020, BMP2A
Dusp2	dual specificity phosphatase 2	2.28082	1.18955	4.3e-09	1.86e-07	11.8191		11.3463	12.5008	11.3397	12.4733	12.3075	11.1199	12.227	11.2754	12.4389	11.1917	12.5359	11.0731	13537	PAC1
Mal	myelin and lymphocyte protein, T cell differentiation protein	-2.691	-1.42814	1.05e-05	9.12e-05	6.64		7.38581	5.98137	7.33523	6.46136	5.58709	7.25084	5.33706	7.48115	6.38374	7.38152	5.80466	7.28958	17153	MPV17, VIP17
Nphp1	nephronophthisis 1 (juvenile) homolog (human)	-2.12796	-1.08947	0.000117	0.000729	6.8023		7.40876	6.71385	7.49437	5.85805	6.45959	7.43156	6.36434	7.00175	6.38374	7.68472	5.76585	7.06106	53885	-
Bub1	budding uninhibited by benzimidazoles 1 homolog (S. cerevisiae)	5.12944	2.3588	7.04e-07	9.44e-06	10.5539		8.88545	11.7521	9.65147	11.7137	11.6575	9.68282	11.6487	9.48213	11.7541	8.54475	11.8739	10.0006	12235	AL022991, BUB1A, C80208, D2XRF87
Ndufaf5	NADH dehydrogenase (ubiquinone) complex I, assembly factor 5	2.13131	1.09174	1.39e-08	4.45e-07	8.6706		8.05774	9.18238	8.33808	9.34567	9.12598	7.95586	9.0942	8.08671	9.27867	8.24897	9.27194	8.06104	69487	2310003L22RIK
Fbln7	fibulin 7	-2.7165	-1.44175	0.002248	0.009993	3.5893		4.75059	2.02076	4.92962	3.79767	3.25676	4.1649	2.60565	3.90061	3.54169	4.21332	1.98817	3.90216	70370	1600015H20RIK, AI464334, TM14
Il1b	interleukin 1 beta	-3.18848	-1.67287	2.94e-06	3.09e-05	8.5403		9.40808	7.77568	9.00209	7.20233	7.58599	9.62623	7.57349	9.37645	8.28099	9.74649	7.80445	9.10085	16176	IL-1BETA, IL-1B
Il1a	interleukin 1 alpha	2.38081	1.25145	1.12e-06	1.38e-05	8.8071		7.94191	9.24431	8.07448	9.08498	9.4686	8.4415	9.73858	8.32868	9.67837	8.18757	9.3819	8.11389	16175	IL-1A
Nop56	NOP56 ribonucleoprotein	2.34694	1.23078	6.21e-10	4.72e-08	13.0194		12.4206	13.7741	12.481	13.5344	13.5531	12.254	13.626	12.4423	13.6027	12.2983	13.7185	12.528	67134	2310044F10RIK, NOL5A
Cpxm1	carboxypeptidase X 1 (M14 family)	-3.87251	-1.95327	1.4e-07	2.6e-06	9.6838		10.9531	8.64593	10.8766	8.78428	8.67073	10.9325	8.31127	10.2714	8.75091	10.3897	9.07963	10.5389	56264	AA986902, CPX-1, CPX1, CPXM
Lpin3	lipin 3	-2.91903	-1.54549	4.04e-05	0.00029	7.6596		8.66175	6.94625	7.92696	6.89854	7.42766	8.11121	7.0442	8.79257	6.04883	8.611	6.95587	8.4908	64899	9130206L11RIK, AA438110, AV236139, MKIAA4023
Bfsp1	beaded filament structural protein 1, in lens-CP94	-3.63126	-1.86047	5.66e-05	0.00039	3.7635		4.88758	3.48455	4.92962	2.07949	2.74536	3.74639	3.30767	4.89436	2.9361	5.00896	2.44652	4.69556	12075	CP95
Rbbp9	retinoblastoma binding protein 9	-2.34174	-1.22758	2.52e-07	4.13e-06	8.437		9.16918	7.52731	8.81805	7.78403	8.12488	9.11449	7.88422	9.08637	7.85304	9.25122	7.76563	8.8653	26450	BOG
Cd93	CD93 antigen	-2.08531	-1.06026	1.48e-05	0.000122	10.6329		11.2082	10.1413	11.0149	9.5079	10.4278	11.2305	10.4192	11.1187	10.0319	11.2013	10.0882	11.2044	17064	6030404G09RIK, AA145088, AA4.1, AW555904, C1QR1, C1QRP, LY68
Cst3	cystatin C	-2.48783	-1.31489	1.12e-06	1.38e-05	13.0173		13.8426	11.9756	13.5925	12.6391	12.4463	13.7896	12.5755	13.6319	12.516	13.7286	12.0067	13.4633	13010	CYSC
Gins1	GINS complex subunit 1 (Psf1 homolog)	2.84077	1.50628	9.91e-07	1.25e-05	8.792		7.71525	9.73148	8.27846	9.26726	9.59638	8.15187	9.64544	8.13221	9.43384	7.56355	9.59617	8.39155	69270	2810418N01RIK, GINS4, PSF1, MKIAA0186
Snph	syntaphilin	-4.77751	-2.25626	0.00019	0.001121	4.0287		6.10701	2.60801	5.36179	2.67302	3.25676	5.29981	1.82511	4.6156	3.96693	4.13543	3.07353	5.42131	241727	6430515A01, AW045671, AW556958, AW743098, MKIAA0374
Fam110a	family with sequence similarity 110, member A	2.52802	1.33801	3.36e-07	5.19e-06	8.4155		7.97816	9.24915	8.14711	8.99661	9.11117	7.72126	8.93838	7.60894	9.10478	7.40661	9.10706	7.61701	73847	1700008J10RIK, 5430432M24RIK, AI747080
Slc52a3	solute carrier protein family 52, member 3	3.61812	1.85524	2.42e-07	4e-06	7.4907		6.62092	8.04431	6.89367	8.67083	8.27193	6.47694	8.33987	6.27876	8.76421	6.23072	8.41887	6.87761	69698	2310046K01RIK, RFT2
Tpx2	TPX2, microtubule-associated protein homolog (Xenopus laevis)	3.55828	1.83118	8.01e-05	0.000525	11.7042		10.2486	12.7487	11.2532	12.4094	12.6721	11.0362	12.5576	10.9332	12.5656	9.65174	12.7654	11.6087	72119	2610005B21RIK, DIL2, REPP86, P100
Mylk2	myosin, light polypeptide kinase 2, skeletal muscle	-7.08437	-2.82464	4.14e-05	0.000297	3.1899		4.88758	3.3468	4.7215	1.65583	1.9459	3.97077	1.18375	5.01585	1.22075	5.3219	1.31247	3.69576	228785	9830004H17RIK, BB138278
Ccm2l	cerebral cavernous malformation 2-like	-3.71767	-1.8944	3.41e-06	3.52e-05	7.6098		8.82702	6.7416	8.39182	6.23288	7.36663	8.68655	6.71804	8.37105	6.93182	8.611	5.98445	8.45437	228788	-
Dnmt3b	DNA methyltransferase 3B	2.44686	1.29093	1.64e-07	2.95e-06	9.2909		8.28144	10.05	8.62511	10.1818	9.77141	8.87529	9.76834	8.75816	9.92934	8.58925	9.91717	8.74313	13436	MMUIIIB
Bpifb2	BPI fold containing family B, member 2	-3.51935	-1.81531	0.001406	0.00661	1.2197		1.47901	0	3.19973	0	0	1.70413	0	2.82711	1.87238	1.97267	0	1.58158	66557	2310034L21RIK, 2310069A01RIK, AV089125, BPIL1, LPLUNC2, RYSR
Cdk5rap1	CDK5 regulatory subunit associated protein 1	2.45367	1.29494	2.01e-06	2.26e-05	9.0863		8.24789	9.67143	8.6722	9.93465	9.85822	8.88566	9.65685	8.47004	9.72448	8.01344	9.55692	8.34367	66971	2310066P17RIK
Necab3	N-terminal EF-hand calcium binding protein 3	3.87122	1.95279	9.66e-05	0.000618	5.6469		4.65146	7.54316	5.14523	6.57964	6.17631	4.41447	6.45077	3.90061	5.79592	4.87157	7.19376	5.03948	56846	2900010M17RIK, AI853434, APBA2BP, NIP1, XB51
E2f1	E2F transcription factor 1	2.77806	1.47408	1.75e-06	2e-05	10.0947		9.21112	11.029	9.59454	10.6691	10.8685	9.60337	10.7548	9.36315	10.776	8.71173	10.893	9.66205	13555	E2F-1, MKIAA4009
Fam210b	family with sequence similarity 210, member B	-4.06298	-2.02254	1.65e-05	0.000134	9.145		9.58639	8.11497	10.4857	8.11027	8.44725	10.3388	8.00341	10.2081	8.34143	9.29666	7.78517	11.0221	67017	2010011I20RIK, AI430961, AV108736
Aurka	aurora kinase A	3.07318	1.61973	0.000347	0.001914	10.4388		9.2002	11.4205	10.0868	10.9846	11.413	9.87722	11.203	9.81764	11.1424	8.3386	11.3288	10.4533	20878	AIRK1, ARK-1, AU019385, AW539821, ARK1, AURORA-A, AYK1, IAK, IAK1, STK6
Stmn2	stathmin-like 2	-6.98093	-2.80342	2.63e-06	2.82e-05	5.3788		7.51832	4.88465	6.72526	3.55523	4.17925	6.90161	4.23292	6.59697	3.16737	6.85858	3.84328	6.08247	20257	AI159727, SCG10, SCGN10, STMB2
Pck1	phosphoenolpyruvate carboxykinase 1, cytosolic	2.76134	1.46537	0.003973	0.016654	4.8789		5.33366	5.48642	4.62906	5.46012	5.71012	3.97077	5.83171	4.71463	5.09875	3.42624	6.08246	2.80301	18534	AI265463, PEPCK, PCK-1
Edn3	endothelin 3	-24.0618	-4.58867	5.27e-08	1.22e-06	6.797		8.93634	4.11346	8.92155	5.6264	4.17925	9.21385	4.23292	9.17381	5.35475	9.043	3.50914	9.25938	13616	114CH19, ET-3, PPET3, LS, TMGC48
Phactr3	phosphatase and actin regulator 3	-5.47994	-2.45416	0.002664	0.011626	3.8207		5.64841	2.83105	4.119	2.07949	0	4.86933	3.48199	5.0915	2.9361	5.51883	4.23296	5.03948	74189	1500003N10RIK, 4930415A02RIK, H17739, SCAPIN1, SCAPININ, MKIAA4224
Fabp5	fatty acid binding protein 5, epidermal	8.11353	3.02033	1.3e-11	4.13e-09	11.7853		10.2433	13.4951	10.3744	13.1303	13.2695	10.4891	13.2685	10.336	13.1162	10.2185	13.493	9.98929	16592	E-FABP, FABPE, KLBP, PA-FABP, MAL1
Chmp4c	charged multivesicular body protein 4C	-2.06901	-1.04894	0.003716	0.015668	4.001		4.75059	2.83105	4.58051	3.09232	3.25676	5.21463	4.02326	3.81393	3.54169	4.21332	4.11439	4.5801	66371	2010012P02RIK, 2210015K02RIK, 2310010I16RIK, SHAX3, SNF7-3
Nfatc2	nuclear factor of activated T cells, cytoplasmic, calcineurin dependent 2	2.04236	1.03024	1.82e-08	5.48e-07	11.0456		10.5264	11.688	10.6775	11.6335	11.5702	10.6397	11.3501	10.382	11.5637	10.4023	11.559	10.5553	18019	AI607462, NF-ATC2, NF-ATP, NFAT1, NFAT1-D, NFATP
Car1	carbonic anhydrase 1	-11.2441	-3.4911	4.34e-05	0.000308	9.9594		10.9479	6.9222	12.0964	7.58829	9.22215	11.9226	8.19087	11.9415	9.87518	10.9133	7.48413	12.4078	12346	AW555628, CA1, CAR-1
Car2	carbonic anhydrase 2	-27.9324	-4.80387	9.12e-06	8.08e-05	11.3026		12.5456	8.18233	14.4587	8.54354	9.50304	14.0632	8.87727	14.2309	9.94306	11.699	8.35494	15.23	12349	AI131712, CAII, CA2, CAR-2, LTW-5, LVTW-5
Nkain4	Na+/K+ transporting ATPase interacting 4	-2.71473	-1.44081	0.000324	0.001801	4.4565		4.79772	3.83301	6.073	3.09232	3.63356	4.62716	3.90577	5.01585	3.96693	5.74548	3.98519	4.80246	58237	AB030182, C030019F02RIK
Srms	src-related kinase lacking C-terminal regulatory tyrosine and N-terminal myristylation sites	-4.42301	-2.14503	4.37e-09	1.88e-07	5.2982		6.42475	3.83301	6.4694	4.49253	4.28859	6.38247	3.90577	6.27876	4.38958	6.23072	4.44435	6.43793	20811	A230069J08RIK, SRM
Helz2	helicase with zinc finger 2, transcriptional coactivator	-2.17815	-1.1231	1.5e-05	0.000124	13.6834		14.2852	13.5632	14.1725	12.618	13.2996	14.0606	12.907	14.2866	12.9693	14.285	13.374	14.38	229003	PDIP1, PRIC285, MKIAA1769, MPDIP1
Zbtb46	zinc finger and BTB domain containing 46	-2.27097	-1.18331	1.64e-07	2.95e-06	10.2243		10.9222	9.49925	10.8143	9.73609	9.75721	10.9056	9.58939	10.8014	9.92144	10.6743	9.29256	10.7779	72147	2610019F01RIK, 4933406L05RIK, BZEL, BTBD4
Oprl1	opioid receptor-like 1	-4.43493	-2.14891	0.000164	0.000985	2.565		3.84868	1.60343	3.19973	2.40656	2.40031	3.74639	0	3.81393	1.22075	3.77345	1.31247	3.45482	18389	KOR-3, KOR3, LC132, MOR-C, ORGC, ORL1, OPRL, XOR1, MORC
Raly	hnRNP-associated with lethal yellow	2.53905	1.34429	4.54e-09	1.94e-07	12.9608		12.1498	13.748	12.4112	13.6181	13.6182	12.264	13.5584	12.2726	13.5764	12.0749	13.6786	12.5596	19383	AI663842, MERC
Ahcy	S-adenosylhomocysteine hydrolase	3.32181	1.73197	1.86e-10	2.15e-08	12.2119		11.2038	13.1884	11.5951	13.0155	13.118	11.3687	13.0009	11.3125	13.0282	11.1533	13.1162	11.442	269378	AA987153, AL024110, CUBP, SAHH
Epb41l1	erythrocyte membrane protein band 4.1 like 1	-2.8497	-1.51081	0.00044	0.002359	7.9219		8.83551	6.38483	8.65179	8.01151	6.98325	9.01724	7.56382	8.66527	7.71367	8.53719	6.34195	8.35689	13821	4.1N, EPB4.1L1, NBL1, MKIAA0338
Dsn1	DSN1, MIND kinetochore complex component, homolog (S. cerevisiae)	2.47457	1.30718	1.22e-06	1.49e-05	9.7914		8.88545	10.456	9.14457	10.3799	10.5509	9.0818	10.4246	9.38587	10.251	8.76443	10.6076	9.56479	66934	1700022L09RIK, AW552447
Sla2	Src-like-adaptor 2	3.83068	1.9376	8.41e-12	3.06e-09	9.8489		8.77793	10.8446	8.87451	10.8789	10.8586	8.90618	10.8243	8.68982	10.7661	8.95504	10.7337	9.07709	77799	A930009E21RIK, AI430952, SLAP-2, SLAP2
Rbl1	retinoblastoma-like 1 (p107)	2.40751	1.26754	8.45e-08	1.77e-06	11.4483		10.6268	12.1821	10.732	11.9785	11.9885	10.9039	12.1528	10.8961	11.9546	10.5901	12.2361	11.1383	19650	AW547426, PRB1, P107
Ctnnbl1	catenin, beta like 1	5.95648	2.57446	3.97e-11	8.29e-09	11.527		10.0512	12.8167	10.3691	12.8425	13.0051	10.1638	12.9321	10.2765	12.4946	10.1484	12.7943	10.4296	66642	5730471K09RIK, NAP, NYD-SP19, P14L
Fam83d	family with sequence similarity 83, member D	4.59696	2.20068	1.06e-05	9.16e-05	8.2624		6.85055	9.46636	7.53315	9.25968	9.44813	7.3738	9.39871	7.30165	9.24427	5.96403	9.35926	7.94915	71878	2310007D09RIK, BB104611
Gnb4	guanine nucleotide binding protein (G protein), beta 4	2.0104	1.00748	6.24e-08	1.39e-06	10.2997		9.8948	10.6349	9.80725	10.8227	10.6643	9.78052	10.7675	9.78098	11.1253	9.79796	10.806	9.71432	14696	6720453A21RIK, G(BETA)4
Ocstamp	osteoclast stimulatory transmembrane protein	-2.50012	-1.322	0.000483	0.002556	6.0198		7.07754	5.80847	6.57229	5.83105	5.58709	6.421	5.6242	6.76812	4.29495	6.85858	5.00706	6.38731	74614	4833422F24RIK, OC-STAMP
Pex5l	peroxisomal biogenesis factor 5-like	-5.57461	-2.47887	7.6e-07	1e-05	7.2316		8.63928	6.11467	7.75169	6.33251	6.14757	8.81146	5.6242	8.87249	6.04883	8.87342	5.68495	7.87759	58869	1700016J08RIK, PXR2, PEX2, TRIP8B, PEX5RP
Ccdc39	coiled-coil domain containing 39	-3.32487	-1.7333	0.0018	0.008238	3.6437		4.54502	3.3468	4.36813	2.40656	3.0236	5.49305	2.60565	4.20309	3.96693	4.13543	1.31247	4.31711	51938	4921507O14RIK, AI447426, AI844750, D3ERTD789E, B2B1304CLO, B2B1735CLO, B2B2025.1CLO
Mecom	MDS1 and EVI1 complex locus	-3.00158	-1.58572	4.98e-07	7.08e-06	6.572		7.68423	5.90979	7.45452	6.1479	5.67027	6.8741	5.50806	7.34866	5.79592	7.28561	5.64273	7.54185	14013	D630039M04RIK, EVI-1, EVI1, JBO, MDS, MDS1, MDS1-EVI1, PRDM3, ZNFPR1B1
Ect2	ect2 oncogene	3.75265	1.90791	4.71e-05	0.000332	10.5577		9.04774	11.6396	9.82689	11.4167	11.4685	9.79709	11.4584	9.81485	11.4323	8.55973	11.6544	10.5761	13605	AI528536, MKIAA4037
Ccna2	cyclin A2	2.99966	1.5848	0.001294	0.006137	12.4139		11.0024	13.2507	12.0681	13.0505	13.3067	12.0132	13.2002	11.8881	13.1078	10.1347	13.3221	12.6227	12428	AA408589, CCN-1, CCN1, CCNA, CYCA2, CYCA
Il2	interleukin 2	-3.77977	-1.9183	0.000707	0.003586	1.4237		1.47901	1.60343	3.19973	0	0	3.15447	1.18375	1.85311	0	2.29276	0	2.31787	16183	IL-2
Stoml3	stomatin (Epb7.2)-like 3	-2.62428	-1.39192	0.001343	0.006344	3.2919		3.75627	3.3468	4.47823	2.67302	1.27881	3.86294	2.26754	3.81393	2.9361	4.21332	3.07353	3.80265	229277	EPB7.2L, SLP3, SRO
Trpc4	transient receptor potential cation channel, subfamily C, member 4	-2.25446	-1.17278	0.005973	0.023984	3.3704		3.75627	2.02076	3.73138	2.89785	2.74536	3.97077	3.48199	3.4033	1.87238	4.42456	3.68586	4.45459	22066	CCE1, STRPC4, TRP4, TRRP4
Postn	periostin, osteoblast specific factor	2.27644	1.18678	7.25e-05	0.000481	10.0561		9.57967	10.4486	9.79267	10.0635	11.1587	9.41338	11.0426	9.31662	10.8042	9.41677	10.3792	9.25703	50706	A630052E07RIK, AI747096, OSF-2, OSF2, PLF, PN
P2ry1	purinergic receptor P2Y, G-protein coupled 1	-3.24044	-1.69619	0.001367	0.006447	6.6139		7.2484	4.83399	7.42733	5.00855	6.20449	7.78912	6.45077	7.35635	6.96293	6.90626	5.1344	8.0448	18441	P2Y1
Bche	butyrylcholinesterase	-3.41021	-1.76986	0.00701	0.027667	2.2338		2.66964	2.02076	4.42423	1.65583	1.27881	1.70413	1.82511	2.16469	0	3.66673	1.31247	4.08269	12038	C730038G20RIK
Smad9	SMAD family member 9	-2.13042	-1.09114	0.009013	0.034601	5.0974		6.29938	4.67037	5.30316	5.42444	4.73742	5.45641	3.48199	5.50517	5.15371	5.94132	3.84328	5.3526	55994	MADH6, MADH8, MADH9, SMAD8
Ppid	peptidylprolyl isomerase D (cyclophilin D)	2.04838	1.03448	1.52e-08	4.73e-07	12.0812		11.5913	12.7104	11.6298	12.7536	12.5116	11.496	12.4351	11.4758	12.4424	11.6145	12.7377	11.5766	67738	4930564J03RIK, CYP-40, PPIDL, PPIF
4930579G24Rik	RIKEN cDNA 4930579G24 gene	3.25431	1.70235	4.72e-07	6.77e-06	8.7514		7.6653	9.70354	8.01178	9.57861	9.74047	8.15759	9.6523	7.99611	9.47758	7.28561	9.46299	8.28496	75939	-
Gmps	guanine monophosphate synthetase	2.73917	1.45374	1.05e-09	6.71e-08	11.8217		10.8893	12.6368	11.2229	12.4097	12.5098	11.1438	12.628	11.1249	12.4852	10.9357	12.622	11.2523	229363	AA591640, AI047208
Ssr3	signal sequence receptor, gamma	2.08093	1.05723	6.57e-11	1.11e-08	13.1606		12.69	13.6867	12.6066	13.7082	13.6555	12.7491	13.7838	12.5553	13.6487	12.5314	13.6524	12.6596	67437	0610038P07RIK, AL022999, AU022074, AW553833, TRAPG
Wnt2b	wingless-type MMTV integration site family, member 2B	3.78743	1.92122	0.001639	0.007571	5.5367		3.75627	6.65669	6.00105	6.74788	7.27659	4.4889	6.94346	3.81393	5.09875	5.00896	6.26053	4.38749	22414	WNT13
Olfml3	olfactomedin-like 3	-2.83925	-1.50551	8.46e-09	3.08e-07	9.9812		10.8024	9.08826	10.6194	9.14102	9.53945	10.7926	9.02193	10.6486	9.3973	10.8831	9.18267	10.6576	99543	2810002E22RIK, AI115209, AW550633, HNOEL-ISO, ONT3, MONT3
Tshb	thyroid stimulating hormone, beta subunit	16.0449	4.00404	1.98e-08	5.79e-07	5.4401		4.09492	7.72792	3.54154	7.5474	7.40356	2.73244	7.55409	3.4033	6.90003	4.05309	7.51956	2.80301	22094	-
Tspan2	tetraspanin 2	-3.61895	-1.85557	1.26e-06	1.52e-05	8.7054		9.56272	7.79567	9.35942	6.94965	7.82254	9.79892	8.06636	9.50479	7.9416	9.85071	8.09017	9.72285	70747	6330415F13RIK, B230119D02RIK, TSPAN-2
Ngf	nerve growth factor	-2.72184	-1.44458	1.82e-05	0.000146	5.8391		7.21407	4.93359	6.05535	5.00855	5.2512	6.64913	5.14303	6.7093	5.57209	6.4233	4.79212	6.31692	18049	NGFB
Vangl1	vang-like 1 (van gogh, Drosophila)	-5.4848	-2.45544	0.000161	0.000968	7.8756		8.21789	6.29404	9.58688	6.23288	7.5425	9.30938	6.06882	9.40082	6.69296	7.85235	7.05578	10.2523	229658	KITENIN, LPP2, STB2, STBM
Gpsm2	G-protein signalling modulator 2 (AGS3-like, C. elegans)	3.51755	1.81457	0.000965	0.00473	10.3129		8.52492	11.263	9.94425	11.1169	11.3576	9.91146	11.2323	9.69718	10.9374	7.90024	11.4136	10.4554	76123	6230410J09RIK, LGN, PINS
Ampd2	adenosine monophosphate deaminase 2	2.0133	1.00956	1.27e-06	1.53e-05	11.2095		10.9136	11.9569	10.6513	11.7818	11.5996	10.6499	11.49	10.6501	11.7968	10.428	11.6604	10.9352	109674	1200014F01RIK, AI552571, AMPD-2
Slc6a17	solute carrier family 6 (neurotransmitter transporter), member 17	12.9002	3.68932	4.5e-07	6.52e-06	6.6475		4.23846	7.95824	4.36813	8.68974	8.27193	4.41447	8.79705	5.61179	8.57078	5.94132	8.66548	4.24312	229706	D130012J15RIK, NTT4
Kcnc4	potassium voltage gated channel, Shaw-related subfamily, member 4	-2.57419	-1.36412	0.005746	0.023156	2.0939		2.85927	1.01387	3.06507	1.65583	2.74536	2.13339	1.18375	2.82711	1.87238	2.96807	0	2.80301	99738	AI850292, KSHIIIC, KCR2-4, KV3.4
Npr1	natriuretic peptide receptor 1	-2.69892	-1.43238	3.89e-07	5.83e-06	8.7042		9.61133	7.7554	9.10864	7.99336	8.42347	9.36726	7.86074	9.63375	8.02504	9.54658	7.86996	9.25468	18160	AI893888, GC-A, NPR-A, NPRA, PNDR
Creb3l4	cAMP responsive element binding protein 3-like 4	-2.30156	-1.20261	0.001574	0.007312	3.7809		4.65146	2.34406	4.30977	3.90514	3.79051	3.86294	3.30767	4.56341	2.9361	4.82271	2.79382	4.08269	78284	1700012K17RIK, 5330432F22RIK, AIBZIP, AV040530, AV258827, CREB4, JAL, TISP40, ACRE1
Efna1	ephrin A1	-2.98632	-1.57837	2.48e-07	4.08e-06	6.1806		7.18778	5.31231	6.87366	5.10187	5.58709	6.91517	5.7658	6.99192	4.98211	6.99715	5.59923	6.85295	13636	AI325262, B61, EFL1, EPL1, EPLG1, LERK1
Lrrc39	leucine rich repeat containing 39	-4.63696	-2.21318	0.001274	0.006057	4.9448		5.26825	3.72595	6.55982	3.68154	3.25676	6.66527	5.09015	6.37273	3.96693	4.28723	3.30772	7.15484	109245	2010005E21RIK, 9430028I06RIK
Prss12	protease, serine 12 neurotrypsin (motopsin)	-2.79481	-1.48275	5.54e-06	5.28e-05	6.6884		7.49706	5.86002	7.54585	5.85805	5.58709	7.59214	5.54782	7.13287	6.59707	7.37306	6.23234	7.4379	19142	BSSP-3, MOTOPSIN
Cyp2u1	cytochrome P450, family 2, subfamily u, polypeptide 1	-2.09827	-1.0692	1.87e-06	2.12e-05	6.7638		7.27362	6.31266	7.30567	6.70391	6.28587	7.41256	6.06882	7.2448	6.01954	7.33	5.98445	7.22378	71519	8430436A10RIK
Hadh	hydroxyacyl-Coenzyme A dehydrogenase	2.45098	1.29336	7.19e-12	2.81e-09	10.9537		10.2945	11.6093	10.4303	11.6354	11.6607	10.3686	11.5481	10.191	11.5471	10.3089	11.6017	10.2488	15107	AA409008, AU019341, AW742602, HCDH, HADHSC, SCHAD
Trim2	tripartite motif-containing 2	-2.33293	-1.22214	1.84e-07	3.23e-06	8.5743		9.23057	7.58971	9.17554	7.86613	8.21766	9.18336	8.04568	9.07942	8.14519	9.07986	7.915	9.36344	80890	MKIAA0517, NARF
Lrat	lecithin-retinol acyltransferase (phosphatidylcholine-retinol-O-acyltransferase)	-4.18974	-2.06686	9.67e-10	6.37e-08	8.0073		9.27704	6.9222	8.92642	7.13769	6.86465	8.8891	6.83515	9.24388	7.21631	9.07986	6.86698	8.82783	79235	1300010A18RIK, AI449251
Gar1	GAR1 ribonucleoprotein homolog (yeast)	2.17532	1.12123	1.84e-07	3.23e-06	10.3314		9.75256	11.072	10.1201	10.9083	10.8707	9.80804	10.7987	9.60983	10.7134	9.73168	10.9888	9.60227	68147	AA409823, AI326794, C430047J18RIK, NOLA1
Ctso	cathepsin O	-2.29818	-1.20049	1.26e-06	1.53e-05	11.3004		11.651	10.8073	11.6545	10.3302	10.6554	11.9031	10.704	12.0331	10.9482	12.2031	10.7561	11.9593	229445	A330105D01RIK, A430056C07, AI118514
Pdgfc	platelet-derived growth factor, C polypeptide	-2.7562	-1.46268	0.00058	0.003	5.9886		6.78191	4.4858	6.65667	4.68578	6.25925	6.8741	5.66093	6.17824	5.25773	7.2946	5.19408	6.53414	54635	1110064L01RIK, AI647969, PDGF-C
Enpep	glutamyl aminopeptidase	-3.01954	-1.59433	2.8e-06	2.97e-05	6.0785		6.78191	5.15611	6.8224	4.95953	5.78667	6.68123	4.72429	6.97204	5.65062	7.08266	5.41083	6.91383	13809	6030431M22RIK, APA, BP-1/6C3, LY-51, LY51
Kcnq5	potassium voltage-gated channel, subfamily Q, member 5	2.15224	1.10584	7.17e-08	1.55e-06	8.8467		8.31016	9.36519	8.22419	9.60076	9.28617	8.17461	9.40684	8.21065	9.30015	8.62888	9.43852	8.21411	226922	7730402H11, 9230107O05RIK, AA589396, D1MGI1
Ptgfr	prostaglandin F receptor	-2.6219	-1.39061	9.35e-06	8.25e-05	5.888		6.63396	5.31231	6.37293	4.80158	5.19613	6.74337	5.69674	6.53056	4.6411	6.73197	5.50811	6.48684	19220	AI957154, PGF, FP
Efna4	ephrin A4	5.6246	2.49175	1.62e-06	1.88e-05	5.3807		3.84868	7.1567	4.7215	6.38914	7.03124	3.86294	6.36434	4.56341	6.10569	4.35753	6.71227	3.45482	13639	EFL-4, EPL4, LERK-4
Cks1b	CDC28 protein kinase 1b	4.99256	2.31978	9.62e-08	1.96e-06	10.8907		9.49464	12.2612	10.1609	11.9926	12.1288	9.82968	11.8863	9.7212	11.9522	9.04033	12.0827	10.1383	54124	2410005G18RIK, 2610005D03RIK, AA407784, CKS1, SID1334
Hcn3	hyperpolarization-activated, cyclic nucleotide-gated K+ 3	3.44831	1.78589	3.52e-08	8.98e-07	7.4066		6.1256	8.32673	6.58465	8.53938	8.44134	6.64913	8.09348	6.35749	8.23713	6.48741	8.15918	6.87761	15168	BCNG-4, BCNG4, HAC3, HCN4
Iqgap3	IQ motif containing GTPase activating protein 3	2.86265	1.51735	1.53e-06	1.79e-05	9.465		8.57311	10.2932	8.67798	9.7738	10.5063	8.87529	10.3379	8.81506	10.1898	8.2115	10.241	9.08505	404710	AI593484, D030034H08
Gpatch4	G patch domain containing 4	2.34879	1.23192	3.49e-09	1.6e-07	10.3861		9.77775	11.1881	9.96449	11.0013	10.8795	9.69663	10.8553	9.79519	10.9665	9.6982	11.1215	9.68842	66614	2610029K21RIK, GPATC4
Sh2d2a	SH2 domain containing 2A	2.70111	1.43355	3.51e-11	7.86e-09	11.4977		10.7215	12.1157	10.9248	12.2815	12.1511	10.6478	12.2946	10.7535	12.1699	10.7868	12.2742	10.8514	27371	LAD, RIBP, TSAD
Ntrk1	neurotrophic tyrosine kinase, receptor, type 1	-2.60128	-1.37922	7e-05	0.000467	2.2584		3.43718	2.02076	2.75093	1.05348	1.9459	2.73244	1.18375	2.82711	1.22075	3.13748	1.98817	2.80301	18211	C80751, TKR, TRKA, TRK
Cd1d1	CD1d1 antigen	-4.16576	-2.05858	3.06e-08	8.06e-07	10.7264		11.8472	9.94047	11.3986	9.23929	9.60961	11.6978	9.80367	12.1059	9.71537	11.8707	9.87448	11.6142	12479	AI747460, CD1.1, CD1A, CD1D, LY-38
Sh3d19	SH3 domain protein D19	-2.19097	-1.13157	4.02e-06	4.03e-05	8.9532		9.83957	8.0719	9.39494	8.2595	8.75888	9.59075	8.17826	9.38962	8.47151	9.54846	8.58415	9.35029	27059	AW011754, KRYN
Fmo5	flavin containing monooxygenase 5	-3.69791	-1.88671	3.43e-10	3.14e-08	8.5771		9.56612	7.34937	9.41585	7.92477	7.57524	9.60755	7.56382	9.48914	7.7045	9.58555	7.68472	9.45846	14263	5033418D19RIK, AI195026
Gpr89	G protein-coupled receptor 89	2.02816	1.02017	1.89e-07	3.3e-06	9.9214		9.49464	9.49464	10.5551	10.5551	9.65293	9.65293	10.3961	10.3961	10.5536	10.5536	9.30424	9.30424	67549	4933412D19RIK, GPR89A, SH120
Myoz2	myozenin 2	2.622	1.39067	8.32e-06	7.47e-05	3.7728		2.85927	4.61143	2.56382	4.80158	4.06094	3.15447	4.32733	3.14378	4.29495	3.42624	4.71272	3.31736	59006	1110012I24RIK, FATZ-2, MYOZL2
F3	coagulation factor III	-2.00507	-1.00365	0.0001	0.000638	7.0231		7.64612	6.83472	7.33523	6.29348	6.67629	7.66619	6.73537	7.33316	5.89603	7.79016	6.69171	7.37866	14066	AA409063, CD142, CF-3, CF3, TF
Tmem56	transmembrane protein 56	-30.767	-4.94331	0.00064	0.003281	5.8031		7.11523	1.60343	8.68374	3.55523	5.13887	8.82948	3.30767	8.88051	6.38374	6.71868	0	9.4212	99887	4930577M16RIK, AU018104, AW109744, C730036B01RIK
Rwdd3	RWD domain containing 3	-2.80222	-1.48657	7e-06	6.44e-05	6.7319		7.41633	6.47024	7.17281	5.46012	5.62928	7.41256	6.36434	7.81268	5.98964	7.52589	6.01787	7.51066	66568	2510027J23RIK, 3110037C01RIK, AI035684, AI662458, RSUME, X2CR1
Celf3	CUGBP, Elav-like family member 3	2.93689	1.55429	0.005725	0.023081	2.9672		1.47901	3.19449	1.78925	4.4219	2.74536	3.32672	4.02326	3.4033	3.96693	1.5607	4.11439	1.58158	78784	4930415M08RIK, BRUNOL1, CAGH4, ERDA4, TNRC4
Adh5	alcohol dehydrogenase 5 (class III), chi polypeptide	2.28571	1.19264	7.21e-13	6.48e-10	11.8018		11.2427	12.4755	11.2768	12.382	12.3888	11.2338	12.379	11.1812	12.3797	11.1929	12.3836	11.1054	11532	ADH-5, ADH3, GSNOR
Rorc	RAR-related orphan receptor gamma	-2.55468	-1.35314	0.001231	0.005875	5.5385		6.48357	4.88465	6.10768	4.55986	5.40481	6.19508	4.49942	6.07019	3.83863	6.24933	5.98445	6.18482	19885	NR1F3, RORGAMMA, TOR, THOR
Eif4e	eukaryotic translation initiation factor 4E	2.21158	1.14508	7.01e-09	2.68e-07	11.8145		11.2049	12.4091	11.3185	12.3861	12.3288	11.1453	12.4397	11.2101	12.4082	11.0503	12.35	11.5224	13684	EG668879, EIF4E-PS, IF4E, EIF-4E
Depdc1a	DEP domain containing 1a	3.48242	1.80009	0.000186	0.001101	9.6938		8.22653	10.6588	8.96238	10.4887	10.5509	8.91296	10.656	9.17381	10.4913	7.60749	10.7172	9.8791	76131	5830484J08RIK, DEPDC1
Adgrl2	adhesion G protein-coupled receptor L2	2.518	1.33228	2.43e-06	2.64e-05	10.0806		9.47121	10.9576	9.10221	10.671	10.9622	9.78791	10.5338	9.40638	10.3336	9.32106	11.0221	9.39795	99633	AI450192, CIRL-2, GM619, LEC1, LPHH1, LPHN2, MKIAA0786
Cyr61	cysteine rich protein 61	3.32312	1.73254	9.14e-05	0.000588	9.3291		8.46779	10.8933	7.72403	9.7011	9.71131	8.74467	9.96838	8.76106	9.9254	8.65004	10.9729	8.42957	16007	AI325051, CCN1, IGFBP10
Asph	aspartate-beta-hydroxylase	-3.2154	-1.685	6.42e-07	8.79e-06	9.3197		9.99423	8.12554	10.0716	8.17613	8.96647	10.2559	8.71211	10.3016	8.72392	10.0456	8.15918	10.3044	65973	2310005F16RIK, 3110001L23RIK, AI848629, AW261690, AW561901, BAH, C79816, CI-37
Gem	GTP binding protein (gene overexpressed in skeletal muscle)	2.16338	1.11329	1.52e-05	0.000125	9.434		9.14661	10.2248	8.6664	9.80536	10.4052	9.03908	9.992	8.84269	9.49897	8.79642	10.0176	8.77302	14579	AV020497
Cdh17	cadherin 17	-2.16684	-1.11559	8.09e-06	7.29e-05	8.4647		9.06951	7.77568	8.75929	7.55567	8.03359	9.0848	8.19087	9.36124	8.02504	9.1754	7.86079	8.68494	12557	HPT-1, HPT-1/LI
Tmem55a	transmembrane protein 55A	-2.18886	-1.13018	2.4e-08	6.76e-07	8.7384		9.28326	8.18739	9.25502	7.899	8.36849	9.27035	8.16554	9.21879	8.32954	9.35797	8.09017	9.43581	72519	2610319K07RIK, AI315591, AV001360
Mmp16	matrix metallopeptidase 16	-2.31043	-1.20816	0.000274	0.001551	6.4237		6.89457	5.48642	6.87366	6.31313	5.2512	6.88792	6.01309	7.18561	6.49434	7.33	5.35962	6.99497	17389	MT3-MMP, MT3MMP
Rmdn1	regulator of microtubule dynamics 1	-2.15565	-1.10812	4.61e-07	6.64e-06	7.5814		8.25213	7.06083	7.96527	6.6275	7.12267	7.96892	7.22675	8.25245	7.02321	8.23969	7.10326	8.1345	66302	FAM82B, RMD-1
Spaca1	sperm acrosome associated 1	-2.85533	-1.51366	0.000175	0.001045	4.147		4.23846	4.11346	5.00513	3.09232	3.25676	5.38024	3.6375	4.26974	3.16737	5.21235	3.07353	5.31698	67652	1700124L11RIK, 4930540L03RIK
Smc2	structural maintenance of chromosomes 2	2.6773	1.42078	3.96e-05	0.000285	11.9147		10.7382	12.666	11.3587	12.5383	12.4595	11.4577	12.6915	11.3577	12.6328	10.4653	12.7623	11.8482	14211	5730502P04RIK, AI255214, AW545314, CAP-E, CAPE, FIN16, SMC-2, SMC2L1
Stra6l	STRA6-like	-2.54857	-1.34969	3.56e-07	5.44e-06	8.743		9.60968	8.00478	9.21979	8.35738	7.86729	9.60964	8.22193	9.49611	8.09692	9.49488	7.86079	9.07709	74152	1300002K09RIK, RBPR2
Tmod1	tropomodulin 1	-32.7758	-5.03456	6.18e-05	0.000419	6.6901		7.96789	2.83105	10.0041	4.85617	5.85936	9.74109	4.57834	9.92881	3.83863	6.69172	3.07353	10.9108	21916	E-TMOD, TMOD
Ncbp1	nuclear cap binding protein subunit 1	2.3032	1.20364	1.56e-09	9.07e-08	11.9561		11.2696	12.6787	11.5222	12.4947	12.4694	11.3507	12.4916	11.2815	12.5701	11.2149	12.6432	11.4868	433702	AU014645, AW538051, CBP80
Hemgn	hemogen	-4.50257	-2.17075	0.007647	0.029907	10.4201		10.3189	9.43696	12.2067	9.31432	9.37253	12.1261	9.33196	12.2222	9.25687	8.8184	9.29597	13.3407	93966	4921524M03RIK, AI317176, EDAG, HGN, MNDR
Anp32b	acidic (leucine-rich) nuclear phosphoprotein 32 family, member B	2.16926	1.1172	3.93e-06	3.95e-05	13.584		12.879	14.3645	13.3301	14.0402	14.2754	13.1912	13.9986	12.945	13.9905	12.5903	14.1862	13.2168	67628	2410015B15RIK, PAL31, PHAPI2A, SSP29
Nans	N-acetylneuraminic acid synthase (sialic acid synthase)	2.47631	1.30819	3.84e-07	5.77e-06	11.1683		10.4856	12.007	10.725	11.7565	11.8676	10.3821	11.6842	10.5665	11.8118	10.085	11.8074	10.8412	94181	4632418E04RIK, BB056474, SAS
Coro2a	coronin, actin binding protein 2A	-3.1901	-1.6736	1.82e-10	2.12e-08	10.3784		11.3384	9.73148	11.151	9.44474	9.72353	11.2772	9.48317	11.1176	9.49098	11.1747	9.37547	11.2321	107684	9030208C03RIK, AI563590, IR10
Nr4a3	nuclear receptor subfamily 4, group A, member 3	-2.15898	-1.11035	1.06e-08	3.63e-07	7.6049		8.13775	7.16697	8.22813	7.20233	6.98325	8.16896	6.81899	8.27696	7.1367	8.02428	6.98995	8.12423	18124	AI573420, CHN, CSMF, MINOR, NOR-1, NOR1, TEC
Tmeff1	transmembrane protein with EGF-like and two follistatin-like domains 1	-3.09009	-1.62765	0.000117	0.000732	4.5337		5.79496	3.3468	4.89033	4.55986	3.0236	5.59767	3.30767	5.23186	3.96693	5.48782	4.11439	5.08254	230157	A830033E11, M7365, TR1
Tnfsf8	tumor necrosis factor (ligand) superfamily, member 8	-10.7382	-3.42468	3.16e-07	4.95e-06	7.4457		9.30585	6.00446	8.96947	5.00855	5.13887	9.45807	5.2433	8.95329	6.2131	9.19233	6.7917	9.06908	21949	CD153, CD30LG, CD30L
Svep1	sushi, von Willebrand factor type A, EGF and pentraxin domain containing 1	-2.76144	-1.46542	2.33e-10	2.41e-08	10.5126		11.1583	9.88089	11.0954	9.80709	9.77611	11.4088	9.58939	11.2612	9.87518	11.3072	9.75075	11.2411	64817	1110021D17RIK, 4833413O10RIK, AA387071, D430029O09RIK, POLYDOM
Astn2	astrotactin 2	-3.08511	-1.62532	1.35e-07	2.53e-06	8.0154		8.94422	7.45372	8.50994	7.29417	7.07768	9.11449	6.81899	8.80667	7.1367	8.91189	7.4355	8.68144	56079	1D8, ASTNL, BM452J22.1
Snx30	sorting nexin family member 30	-2.51586	-1.33105	4.05e-09	1.78e-07	11.2348		11.8933	10.7027	11.8844	10.3776	10.7741	11.8467	10.3853	11.9046	10.5918	12.0677	10.5841	11.8051	209131	4732481H14RIK, C030041J06RIK
Zfp37	zinc finger protein 37	-2.41595	-1.27259	3.31e-06	3.42e-05	5.7652		6.67239	5.31231	5.88591	5.14636	4.95206	6.47694	4.9782	6.47515	5.44565	6.30376	4.93891	6.59489	22696	TZN, ZFP-37
Wdr31	WD repeat domain 31	10.9727	3.45585	2.45e-10	2.5e-08	9.7433		8.14688	11.4783	7.83683	12.0523	11.0029	7.94928	11.3015	8.00103	11.4378	8.01887	11.5548	8.1396	71354	5430402I10RIK, SPWD
Bspry	B-box and SPRY domain containing	4.07133	2.0255	3.47e-07	5.34e-06	7.1622		6.1256	8.15164	6.05535	8.69349	7.78571	6.21714	7.57349	6.03229	8.3355	6.32145	8.50976	6.14475	192120	-
Alad	aminolevulinate, delta-, dehydratase	-2.50623	-1.32552	0.002646	0.011561	10.1971		10.2644	9.68042	11.491	9.40866	9.74767	11.0933	9.24695	11.0162	9.54852	9.54281	9.57387	11.7515	17025	ALADH, LV
Ptprd	protein tyrosine phosphatase, receptor type, D	-2.23185	-1.15824	0.001224	0.005844	6.3075		6.58107	6.33105	6.66833	6.03412	4.81257	6.84606	5.86357	7.29367	6.07754	7.24909	5.2514	6.68148	19266	1110002J03RIK, 3000002J10RIK, B230219D21RIK, R-PTP-DELTA
Mpdz	multiple PDZ domain protein	-2.06205	-1.04408	2.6e-05	0.000198	8.2815		8.68072	7.80885	8.33442	7.3523	7.98568	9.05142	7.71118	9.13188	7.81944	8.9031	7.87909	8.71945	17475	AI225843, B930003D11RIK, MUPP1
Dnaja1	DnaJ (Hsp40) homolog, subfamily A, member 1	2.89933	1.53572	2.87e-07	4.58e-06	13.1976		12.5829	14.1935	12.7186	14.3181	13.7501	12.4664	13.6302	12.3119	13.8673	12.2051	14.0332	12.2933	15502	HSJ2, NEDD7
Slc44a1	solute carrier family 44, member 1	-2.01229	-1.00884	1.39e-07	2.59e-06	10.2652		10.8111	9.51742	10.6557	9.61863	9.90833	10.8564	9.7278	10.7121	10.0098	10.7217	9.78269	10.8607	100434	2210409B22RIK, 4833416H08RIK, AW547365, CHTL1, CTL1, CDW92
Epb41l4b	erythrocyte membrane protein band 4.1 like 4b	-2.24045	-1.16379	0.001027	0.004996	4.8957		5.33366	4.67037	5.33277	3.90514	5.40481	5.45641	4.13189	5.55947	4.08476	5.48782	3.68586	5.69547	54357	6430543G08RIK, AA589614, AU021054, BB007528, D4ERTD346E, EHM2, EPB4.1L4B, LULU2
Cntfr	ciliary neurotrophic factor receptor	-2.35375	-1.23496	0.000411	0.00222	6.4561		7.78121	5.9579	6.87366	5.59464	6.71598	7.08076	5.73168	7.00175	5.7251	6.94102	5.30653	6.76316	12804	CNTFRALPHA
Enho	energy homeostasis associated	-2.34167	-1.22754	0.000412	0.002225	5.5586		6.40966	4.4858	6.35861	4.90877	5.85936	5.92708	4.91879	5.80396	5.15371	6.39014	4.34253	6.14475	69638	1110065P19RIK, 2310040A07RIK
Cd72	CD72 antigen	-2.84406	-1.50795	1.36e-05	0.000114	12.0588		12.9626	11.9076	12.9171	10.7095	11.3986	12.6882	10.874	12.7828	11.181	12.7192	11.7582	12.8067	12517	CD72C, LY-19, LY-32, LY-M19, LYB-2
Sit1	suppression inducing transmembrane adaptor 1	2.03168	1.02267	6.19e-07	8.53e-06	8.8133		8.24789	9.43484	8.41623	9.42003	9.12598	8.07543	9.06709	8.29307	9.43384	8.24897	9.46602	8.53022	54390	SIT
Npr2	natriuretic peptide receptor 2	-3.14578	-1.65342	5.33e-06	5.11e-05	8.3885		9.72692	7.52731	9.09358	7.46198	8.29177	9.2913	7.4738	9.14968	7.52852	9.11326	7.0876	8.91678	230103	GC-B, GC-B2, GC-B3, CN, MNPR-B, PWE
Reck	reversion-inducing-cysteine-rich protein with kazal motifs	-3.49654	-1.80593	4.54e-08	1.09e-06	8.272		9.14888	7.35836	8.77285	7.30403	7.75746	9.31451	7.08531	9.36124	7.48632	9.32545	7.22271	9.12679	53614	ST15, MRECK
Sh3gl2	SH3-domain GRB2-like 2	-2.64612	-1.40388	0.000185	0.001095	5.1509		5.42653	4.41863	5.62376	4.18653	3.63356	6.34288	4.85682	5.89123	5.15371	6.03009	4.44435	5.80237	20404	9530001L19RIK, AI120490, AW555077, B930049H17RIK, EEN-B1, SH3PA, SH3D2A
Hacd4	3-hydroxyacyl-CoA dehydratase 4	-2.97944	-1.57504	3.61e-05	0.000263	8.5354		9.05018	6.9699	9.27804	8.05883	7.98568	9.42053	8.00341	9.41377	8.30547	9.53714	7.16422	9.23811	66775	4933428I03RIK, HCAD4, PTPLAD2
Ppap2b	phosphatidic acid phosphatase type 2B	-3.00974	-1.58964	5.46e-07	7.65e-06	9.7632		10.5988	8.97007	10.4079	8.2846	9.25283	10.6899	9.14369	10.4679	9.04425	10.6332	9.1148	10.5505	67916	1110003O22RIK, 2610002D05RIK, AV025606, D4BWG0538E, D4BWG1535E, LPP3, PPAB2B, PLPP3
Dab1	disabled 1	-6.66793	-2.73724	4.21e-05	0.000301	4.5818		5.79496	3.3468	5.96368	1.65583	3.0236	6.64913	4.57834	5.97352	3.36664	5.77146	3.30772	5.54963	13131	AI956902, C630028C02RIK, SCM, SCR, SCRAMBLER, YOT
Ak4	adenylate kinase 4	4.48159	2.16401	3.62e-08	9.15e-07	5.7123		4.369	6.38483	4.80838	7.05842	6.8289	4.75332	6.83515	4.50927	7.19026	4.48862	6.46819	4.85308	11639	AK 4, AK-3, AK-4, AK3, AK3L1, D4ERTD274E
Dnajc6	DnaJ (Hsp40) homolog, subfamily C, member 6	-2.69368	-1.42958	1.09e-05	9.42e-05	7.4171		8.06739	6.55088	8.1719	6.40754	6.17631	8.20804	6.94346	8.17196	7.36346	7.84625	6.77225	8.32586	72685	2810027M23RIK, MKIAA0473
2610528J11Rik	RIKEN cDNA 2610528J11 gene	-4.07105	-2.0254	0.000663	0.003385	2.0325		2.66964	1.01387	3.54154	0	1.27881	3.48058	2.60565	2.63821	1.22075	2.77608	0	3.16542	66451	TEMP
St3gal3	ST3 beta-galactoside alpha-2,3-sialyltransferase 3	-2.17984	-1.12422	5.88e-06	5.54e-05	8.3983		8.82702	8.24669	8.96947	7.51384	7.795	9.04526	7.92254	9.09559	7.46475	8.79958	8.07437	9.02561	20441	ST3GALIII, ST3N, SIAT3, SIAT6
Artn	artemin	-3.03314	-1.60081	0.005397	0.021888	3.7245		4.4887	3.61029	4.89033	4.26933	1.9459	3.6196	2.60565	5.35976	2.31963	3.66673	2.79382	5.12436	11876	NEUBLASTIN
Slc6a9	solute carrier family 6 (neurotransmitter transporter, glycine), member 9	-3.5649	-1.83386	0.004275	0.017773	8.6864		8.72406	7.67133	10.3735	7.99943	7.89349	10.0969	7.90733	9.93781	7.89397	7.58569	7.25109	10.9018	14664	GLYT-1, GLYT1
Bend5	BEN domain containing 5	-3.36977	-1.75265	4.37e-07	6.37e-06	8.5373		9.52296	8.14645	9.49656	7.12663	7.84061	9.34739	7.37779	9.27463	7.55938	9.32764	7.915	9.5126	67621	2310026E23RIK
Usp1	ubiquitin specific peptidase 1	2.2526	1.17159	2.66e-09	1.33e-07	12.1684		11.461	12.8768	11.6383	12.6388	12.7132	11.5878	12.8079	11.6304	12.6451	11.4326	12.8434	11.7456	230484	-
Nfia	nuclear factor I/A	-2.51577	-1.331	5.1e-06	4.92e-05	9.1949		9.95839	8.12554	9.7231	8.69349	9.07729	9.89102	8.44889	9.79094	8.63496	9.6863	8.19614	10.1126	18027	1110047K16RIK, 9430022M17RIK, CTF, NF1-A, NF1A
Orc1	origin recognition complex, subunit 1	2.75391	1.46148	0.004804	0.019738	9.0011		7.50418	9.86521	8.56712	9.7288	9.56684	8.33454	9.62932	8.88583	9.73803	6.74514	9.86304	9.58552	18392	AA545195, MMORC1, ORC1L
Tnfrsf1b	tumor necrosis factor receptor superfamily, member 1b	2.17016	1.1178	2.93e-11	6.99e-09	12.5897		12.0313	13.1643	12.0948	13.1998	13.1309	12.1489	13.127	11.8891	13.172	12.0123	13.0978	12.0086	21938	CD120B, TNF-R-II, TNF-R2, TNF-R75, TNF-ALPHAR2, TNFBR, TNFR80, TNFRII, TNFALPHA-R2, TNFR-1, TNFR2, P75
Echdc2	enoyl Coenzyme A hydratase domain containing 2	-2.17762	-1.12275	0.003916	0.016428	5.0414		5.818	5.19678	5.24205	4.62419	3.25676	5.66343	4.13189	5.41969	5.04161	5.98639	4.62869	5.48689	52430	1300017C12RIK, 2610009M20RIK, D4ERTD765E
Magoh	mago-nashi homolog, proliferation-associated (Drosophila)	2.20538	1.14103	8.66e-11	1.31e-08	10.8492		10.1935	11.4834	10.4	11.3362	11.394	10.3057	11.3828	10.3135	11.4454	10.1484	11.4766	10.3112	17149	MAGO-M, MOS2
Lrp8	low density lipoprotein receptor-related protein 8, apolipoprotein e receptor	3.46571	1.79315	1.06e-08	3.64e-07	10.717		9.9375	11.4768	9.9164	11.899	11.503	9.64872	11.5567	9.47861	11.5277	9.85071	11.7181	10.0903	16975	4932703M08RIK, AA921429, AI848122, APOER2, LR8B
Ndc1	NDC1 transmembrane nucleoporin	3.1123	1.63798	7.31e-09	2.76e-07	10.5084		9.55245	11.4518	9.92128	11.2849	11.2417	9.87722	11.3338	9.70473	11.2464	9.31444	11.4057	9.76642	72787	2810475A17RIK, AI450313, TMEM48
Kcnq4	potassium voltage-gated channel, subfamily Q, member 4	-4.11688	-2.04155	6.41e-05	0.000432	4.5345		5.92798	3.19449	5.39023	4.0987	2.74536	6.05509	2.87938	5.01585	4.47838	5.48782	3.68586	5.45448	60613	-
Ctps	cytidine 5'-triphosphate synthase	2.3652	1.24196	2.07e-08	6.02e-07	10.8489		10.1385	11.6601	10.2441	11.37	11.3871	10.2823	11.3889	10.155	11.3625	10.0707	11.6504	10.4767	51797	CTPS1
Ybx1	Y box protein 1	2.29294	1.1972	4.94e-10	4.06e-08	14.1892		13.6553	14.9062	13.758	14.7585	14.8123	13.6345	14.6835	13.4678	14.7389	13.5083	14.8276	13.52	22608	1700102N10RIK, C79409, EF1A, MSY1, NSEP1, YB-1, DBPB, MYB-1A
4930538K18Rik	RIKEN cDNA 4930538K18 gene	-3.93586	-1.97668	7.27e-05	0.000483	2.7824		3.75627	2.60801	3.54154	1.05348	1.9459	3.6196	1.18375	3.51742	2.66054	4.28723	1.31247	3.90216	75180	-, TMEM269
Ermap	erythroblast membrane-associated protein	-21.8097	-4.4469	8.19e-06	7.36e-05	9.7615		11.039	7.00467	12.536	7.2642	8.07995	12.4205	7.32156	12.5181	8.3355	9.96911	7.22271	13.4273	27028	AA409279, AI666418
Ppie	peptidylprolyl isomerase E (cyclophilin E)	2.19587	1.13479	1.68e-09	9.51e-08	10.5779		10.073	11.2932	10.1137	11.1287	11.0454	9.92493	10.9612	10.0103	11.1933	9.96066	11.2501	9.98078	56031	2010010D16RIK, CYP33
Mycl	v-myc myelocytomatosis viral oncogene homolog, lung carcinoma derived (avian)	-3.1371	-1.64943	1.65e-08	5.05e-07	8.564		9.43068	7.50319	9.4002	7.5223	7.99377	9.49917	7.77957	9.0298	7.78504	9.52192	7.85155	9.45026	16918	AW536278, L-MYC, LMYC-1, LMYC1, MYCL1, BHLHE38
Mfsd2a	major facilitator superfamily domain containing 2A	9.26621	3.21198	7.22e-11	1.18e-08	6.8421		5.19973	8.77574	5.17823	8.35264	8.47064	5.69522	8.24025	5.0915	8.39943	5.00896	8.44981	5.24299	76574	1700018O18RIK, MFSD2, NLS1
Ppt1	palmitoyl-protein thioesterase 1	-2.02219	-1.01592	3.55e-07	5.42e-06	12.3804		12.9977	11.6271	12.696	11.9276	11.9136	13.0462	11.9914	12.822	12.0622	13.0031	11.713	12.7654	19063	9530043G02RIK, AA960502, C77813, CLN1, D4ERTD184E, INCL, PPT
Epha8	Eph receptor A8	-3.04668	-1.60724	0.000133	0.000817	3.1646		4.4887	2.60801	3.9762	2.89785	1.27881	3.86294	2.26754	4.05976	2.31963	3.42624	2.79382	3.99525	13842	AW047546, EEK, HEK3, MKIAA1459
Ephb2	Eph receptor B2	16.4644	4.04128	1.85e-12	1.29e-09	9.2719		7.37808	11.3807	7.05338	11.1831	11.3963	7.21839	11.3889	7.6533	11.1028	7.02981	11.3036	7.17487	13844	CEK5, DRT, ETECK, ERK, HEK5, NUK, PRKM5, QEK5, SEK3, TYRO5
Gale	galactose-4-epimerase, UDP	2.18194	1.12561	1.84e-06	2.09e-05	8.8836		8.24365	9.41989	8.72341	9.27979	9.70146	8.16896	9.35175	8.11871	9.36272	8.14349	9.56259	8.52632	74246	2310002A12RIK, AI323962
Kif2c	kinesin family member 2C	4.31736	2.11015	1.8e-06	2.05e-05	10.2174		8.82418	11.3928	9.41758	11.1758	11.3211	9.44645	11.2795	9.19326	11.0932	8.28999	11.3722	9.80229	73804	4930402F02RIK, ESTM5, KNSL6, MCAK, X83316
Urod	uroporphyrinogen decarboxylase	-2.17124	-1.11852	0.007138	0.028111	10.9235		10.6718	10.4015	11.9708	10.2252	10.5591	11.5123	10.1343	11.7897	10.5552	10.396	10.3101	12.556	22275	AI323803, UPD, URO-D
Prdx1	peroxiredoxin 1	2.67869	1.42153	1.22e-11	4.03e-09	13.7604		12.9535	14.4947	13.0927	14.3179	14.4568	13.1703	14.4975	13.052	14.5288	13.0491	14.5312	12.9801	18477	MSP23, NKEFA, OSF-3, OSF3, PAG, PAGA, PRDXI, PRXI, TDX2, TPXA, TDPX2, PRX1
Nasp	nuclear autoantigenic sperm protein (histone-binding)	3.38785	1.76037	3.88e-09	1.72e-07	11.9705		10.9089	12.9995	11.299	12.7648	12.7381	11.1235	12.8433	11.1215	12.7971	10.7644	12.9614	11.3247	50927	5033430J04RIK, AI131596, AI317140, D4ERTD767E, EPCS32, NASP-T
Rad54l	RAD54 like (S. cerevisiae)	2.60644	1.38208	1.03e-05	8.99e-05	10.0874		8.95205	10.9209	9.54638	10.6881	10.7408	9.56087	10.8642	9.52198	10.614	8.84617	10.8426	9.95058	19366	RAD54
Pdzk1ip1	PDZK1 interacting protein 1	-34.9798	-5.12845	9.3e-06	8.22e-05	6.2653		7.82736	3.3468	9.81514	2.40656	4.39022	9.05448	4.13189	9.11611	3.69779	6.62203	4.23296	10.5418	67182	0610007F13RIK, 2700030M23RIK, AU046042, MAP17
Tal1	T cell acute lymphocytic leukemia 1	-11.3842	-3.50896	2.79e-05	0.000211	9.1534		10.0537	6.88536	11.3093	6.6275	8.29832	11.5033	7.65767	11.1028	8.03971	9.35367	6.8852	12.1249	21349	SCL/TAL-1, SCL, BHLHA17, TAL-1
Stil	Scl/Tal1 interrupting locus	3.84984	1.9448	6.47e-05	0.000436	9.8037		8.31016	11.0113	9.12777	10.7234	10.6566	9.15792	10.7452	8.96339	10.6681	7.65711	10.8519	9.77137	20460	SIL
Pax7	paired box 7	76.9623	6.26608	2.98e-10	2.88e-08	8.0437		4.65146	11.4178	4.30977	11.1336	11.7766	4.9767	11.2512	4.85149	10.1666	5.3219	11.3146	5.3526	18509	PAX-7
Mrto4	mRNA turnover 4, homolog (S. cerevisiae)	2.09715	1.06843	3.17e-08	8.28e-07	10.7027		10.1177	11.4359	10.3956	11.1865	11.1748	10.1293	11.1056	10.1295	11.2031	9.98862	11.3154	10.25	69902	2610012O22RIK, MG684, MRT4
Pla2g2f	phospholipase A2, group IIF	-6.32068	-2.66008	1.32e-05	0.000111	6.04		7.029	4.54998	7.60165	4.85617	5.30424	7.24011	3.48199	6.96199	5.7251	7.54107	4.34253	7.8467	26971	-
Cda	cytidine deaminase	-4.59661	-2.20057	8.2e-05	0.000536	1.658		2.19382	1.01387	2.56382	1.05348	1.27881	2.95884	0	2.63821	0	2.29276	0	3.90216	72269	2210401N16RIK
Pink1	PTEN induced putative kinase 1	-2.4356	-1.28428	3.36e-07	5.19e-06	10.7545		11.4505	9.92088	11.5278	10.2623	10.3699	11.6341	10.0416	11.1627	10.2255	11.1772	9.85381	11.4275	68943	1190006F07RIK, AU042772, AW557854, BRPK, MFLJ00387
Ddost	dolichyl-di-phosphooligosaccharide-protein glycotransferase	2.00194	1.0014	7.39e-09	2.78e-07	12.493		12.0675	13.0881	12.121	12.9769	13.076	12.0195	12.9662	11.8994	12.9214	11.7772	12.9338	12.0694	13200	-
Kif17	kinesin family member 17	-2.83569	-1.5037	3.51e-05	0.000257	3.3542		4.369	2.34406	3.9762	2.89785	2.74536	3.97077	3.30767	4.05976	1.87238	3.87281	2.44652	4.38749	16559	5930435E01RIK, AW492270, KIF17B, MKIAA1405
Adgrb2	adhesion G protein-coupled receptor B2	-4.54601	-2.1846	0.003274	0.013993	5.8734		7.1059	5.51886	7.57092	2.67302	5.96197	6.34288	5.7658	6.58393	5.25773	6.88262	3.50914	7.30784	230775	BAI2
A3galt2	alpha 1,3-galactosyltransferase 2 (isoglobotriaosylceramide synthase)	-3.09198	-1.62853	3.46e-05	0.000254	4.4996		5.74774	3.61029	5.07688	4.18653	3.25676	5.25785	2.87938	5.16338	4.19368	5.2498	3.98519	5.38737	215493	GM433, IGB3, IGB3S
Rhd	Rh blood group, D antigen	-107.692	-6.75077	8.55e-06	7.64e-05	7.4209		9.61627	3.02419	11.7406	3.09232	5.54364	11.298	4.02326	11.4937	5.79592	8.16815	2.79382	12.461	19746	RH, RHCED, RHL1
Stmn1	stathmin 1	5.43971	2.44353	4.41e-08	1.06e-06	12.8061		11.3955	14.2297	12.0361	14.0123	14.1151	11.824	13.8161	11.4894	13.8565	10.9285	14.1376	11.8326	16765	19K, LAG, LAP18, OP18, P18, P19, PIG, PP17, PP18, PP19, PR22, SMN
Psmb2	proteasome (prosome, macropain) subunit, beta type 2	2.03806	1.0272	4.39e-10	3.76e-08	11.7045		11.0365	12.2918	11.3106	12.111	12.2558	11.212	12.1696	11.1719	12.2318	11.1601	12.2485	11.2541	26445	AU045357, AW108089, C7-I, D4WSU33E, HC7-I
Zfp593	zinc finger protein 593	2.73999	1.45417	1.99e-09	1.07e-07	9.5798		8.74825	10.4391	9.0204	10.3635	10.2784	8.74087	10.0223	8.82894	10.3005	8.84922	10.4375	8.92863	68040	3110024A21RIK, AV062409, E130106C14RIK, ZNF593
Cnksr1	connector enhancer of kinase suppressor of Ras 1	3.47721	1.79793	0.00342	0.014553	3.1661		1.47901	4.78149	2.75093	4.0987	3.63356	3.74639	4.72429	1.85311	3.16737	2.77608	3.98519	0.997467	194231	BC037758
Tekt2	tektin 2	-2.1658	-1.1149	0.010726	0.0403	5.3606		5.77154	4.0259	5.88591	3.79767	5.45259	5.21463	4.9782	6.31077	5.25773	6.74514	5.30653	5.58	24084	AU014974, TEKTIN-T
Csf3r	colony stimulating factor 3 receptor (granulocyte)	-2.48928	-1.31573	4.1e-07	6.07e-06	10.5803		11.2908	9.98469	10.9691	9.65565	9.83588	11.4064	10.3208	11.2058	9.89749	11.4663	9.83986	11.0903	12986	CD114, CSFGR, G-CSF-R, G-CSFR
Rspo1	R-spondin homolog (Xenopus laevis)	-5.91288	-2.56386	1.87e-06	2.12e-05	6.2909		7.80447	4.34817	7.69011	5.05597	5.85936	7.36394	5.03526	7.42376	4.29495	7.91197	5.46029	7.24289	192199	R-SPONDIN, RSPONDIN
Cdca8	cell division cycle associated 8	3.58186	1.84071	4.86e-05	0.000341	10.9444		9.69772	12.0614	10.5311	11.7054	11.9577	10.1933	11.7921	10.0605	11.7805	8.87642	11.8915	10.7853	52276	4831429J16RIK, AU044747, BOR, BOREALIN, D4ERTD421E, DASRAB, MESRGP
Ppp1r8	protein phosphatase 1, regulatory (inhibitor) subunit 8	2.03338	1.02388	1.28e-10	1.68e-08	11.2868		10.7329	11.8581	10.891	11.8137	11.8381	10.7954	11.6992	10.8057	11.7871	10.6368	11.7966	10.7877	100336	6330548N22RIK, AU044684, NIPP1
Rpa2	replication protein A2	2.27203	1.18398	1.68e-06	1.94e-05	10.9362		10.0777	11.657	10.5813	11.4139	11.6036	10.436	11.393	10.3876	11.3914	9.96208	11.7104	10.6206	19891	AA409079, AI325195, AU020965, RPA34, RF-A2
Rcc1	regulator of chromosome condensation 1	2.95982	1.56551	9.17e-10	6.14e-08	11.5814		10.6859	12.4301	10.9965	12.2662	12.4311	10.8351	12.3282	10.7901	12.3	10.5314	12.4293	10.9528	100088	4931417M11RIK, AI326872, CHC1
Sf3a3	splicing factor 3a, subunit 3	2.09381	1.06613	1.1e-08	3.74e-07	11.5764		10.9089	12.2137	11.2145	12.0394	12.0683	10.9849	12.0102	11.0217	12.1514	10.9089	12.174	11.2213	75062	4930512K19RIK, 60KDA
Cdk14	cyclin-dependent kinase 14	-2.04772	-1.03402	4.83e-05	0.00034	9.5739		10.1487	8.60119	9.88926	9.03261	9.04648	10.3438	9.28273	10.2228	9.54852	10.1145	8.82973	9.82624	18647	PFTK1, MKIAA0834
Padi2	peptidyl arginine deiminase, type II	-2.55432	-1.35294	9.16e-06	8.1e-05	9.2434		9.87571	8.48286	10.019	8.95969	7.96935	9.74299	8.25833	9.87363	8.84157	9.89126	8.88962	10.1165	18600	PDI, PDI2, MKIAA0994
Kcnab2	potassium voltage-gated channel, shaker-related subfamily, beta member 2	2.75093	1.45992	9.44e-11	1.35e-08	12.0504		11.3523	12.9064	11.4856	12.8033	12.7679	11.2311	12.6581	11.2133	12.8116	11.2314	12.7349	11.4091	16498	F5, I2RF5, KCNB3, KV-BETA-2
Xrcc2	X-ray repair complementing defective repair in Chinese hamster cells 2	2.91059	1.54131	7.44e-09	2.79e-07	9.0391		8.17838	9.89795	8.4504	9.74877	9.60169	8.19142	9.91237	8.32477	9.63315	8.08252	10.0644	8.38296	57434	4921524O04RIK, 8030409M04RIK, RAD51, RECA
Acot7	acyl-CoA thioesterase 7	5.63951	2.49557	5.63e-11	1.01e-08	10.7633		9.63585	12.1289	9.76171	12.1758	12.0353	9.43708	11.848	9.46977	11.7745	9.31223	12.1043	9.47674	70025	2410041A17RIK, ACH1, ACT, BACH, CTE-IIA, CTE-II, LACH1
Espn	espin	-3.1443	-1.65274	8.89e-07	1.14e-05	5.8479		6.95817	5.19678	6.95208	5.18952	4.73742	6.83183	5.03526	6.55749	5.25773	6.62203	4.71272	6.12428	56226	JE
Prkag2	protein kinase, AMP-activated, gamma 2 non-catalytic subunit	2.78265	1.47646	5.29e-09	2.16e-07	10.641		9.97001	11.3945	9.89299	11.5197	11.5001	9.8044	11.3752	9.79236	11.0621	10.1322	11.4238	9.82466	108099	2410051C13RIK, AAKG, AAKG2, AI854673, H91620P, WPWS
Smarcd3	SWI/SNF related, matrix associated, actin dependent regulator of chromatin, subfamily d, member 3	-2.59607	-1.37633	4.54e-06	4.46e-05	6.1025		7.161	5.07118	6.98042	5.49495	5.71012	6.66527	5.54782	6.26249	5.15371	6.82175	5.50811	6.85295	66993	1500001J14RIK, 2210409C08RIK, BAF60C
Abcf2	ATP-binding cassette, sub-family F (GCN20), member 2	2.23327	1.15916	4.96e-10	4.06e-08	11.7579		11.0901	12.4205	11.313	12.2253	12.318	11.1373	12.2884	11.1632	12.3413	11.0674	12.4313	11.2987	27407	0710005O05RIK, DRR3, E430001O06
Tnfrsf9	tumor necrosis factor receptor superfamily, member 9	-2.06732	-1.04776	0.000164	0.000987	7.4161		8.23083	7.46208	7.96527	7.10425	6.43602	8.08145	6.38644	7.73224	7.00837	7.83397	6.95587	7.79585	21942	4-1BB, A930040I11RIK, AA408498, AI325004, CDW137, CD137, ILA, LY63
Abcb1b	ATP-binding cassette, sub-family B (MDR/TAP), member 1B	4.95224	2.30808	3.13e-11	7.25e-09	10.1762		9.18478	11.47	8.87702	11.5112	11.1487	8.97901	11.348	9.20821	11.2145	8.94366	11.2891	8.94038	18669	ABCB1, MDR1, MDR1B, PGY-1, PGY1, MDR
Nos3	nitric oxide synthase 3, endothelial cell	-2.15793	-1.10965	0.000266	0.001512	8.1579		8.83551	7.31284	8.83367	6.97454	8.31133	8.97901	7.90733	8.42688	7.56952	8.49882	7.54271	8.7023	18127	2310065A03RIK, NOS-3, ENOS, ECNOS
Ctnnbip1	catenin beta interacting protein 1	3.14134	1.65138	5.73e-09	2.31e-07	8.6585		7.83302	9.57061	8.18007	9.5079	9.44813	7.84687	9.27683	7.60249	9.41428	7.7384	9.68726	7.79585	67087	1110008O09RIK, 2310001I19RIK, AW457332, CATNBIP1, ICAT
Lzic	leucine zipper and CTNNBIP1 domain containing	2.32278	1.21585	8.69e-09	3.14e-07	10.1442		9.58303	10.7193	9.47348	10.869	10.6528	9.49917	10.5486	9.62264	10.7956	9.35797	10.9275	9.68144	69151	1810030J04RIK, AW047580
Nmnat1	nicotinamide nucleotide adenylyltransferase 1	2.52171	1.3344	1.17e-07	2.27e-06	8.7136		8.23939	9.59743	7.92696	9.28229	9.44518	8.07543	9.04642	8.0108	9.30926	7.84625	9.60444	8.17982	66454	2610529L11RIK, 5730441G13RIK, D4COLE1E, NMNAT
Draxin	dorsal inhibitory axon guidance protein	-2.3585	-1.23787	1.2e-05	0.000102	7.665		8.40831	7.01608	8.18414	6.84556	6.98325	8.32949	6.75248	8.11418	7.79372	8.3687	6.8852	8.29873	70433	2610109H07RIK, NEUCRIN
Dnajc2	DnaJ (Hsp40) homolog, subfamily C, member 2	2.32025	1.21428	1.42e-10	1.81e-08	11.6197		10.9156	12.302	11.1904	12.1333	12.207	11.0238	12.2358	10.9856	12.1765	10.9264	12.3067	11.0338	22791	AU020218, MIDA1, ZRF1, ZRF2
Prkcz	protein kinase C, zeta	3.72611	1.89767	4.25e-11	8.61e-09	8.7078		7.86656	9.86521	7.70717	9.68987	9.69402	7.89557	9.53355	7.69027	9.5069	7.77739	9.65044	7.61701	18762	AI098070, C80388, PKCZ, R74924, APKCZETA, NPKC-ZETA, ZETAPKC
Gabrd	gamma-aminobutyric acid (GABA) A receptor, subunit delta	3.5361	1.82216	0.000693	0.003521	3.7545		2.66964	3.93268	2.91653	4.55986	5.07925	2.13339	5.03526	4.20309	5.15371	1.97267	4.23296	3.16542	14403	AI853201
Mrpl20	mitochondrial ribosomal protein L20	2.02899	1.02076	3.68e-08	9.24e-07	10.6283		10.0801	11.2131	10.342	11.0342	11.08	10.1495	11.088	10.1193	11.2329	9.85527	11.1836	10.1611	66448	2610008D01RIK, 4930425I20RIK
Mxra8	matrix-remodelling associated 8	-2.2583	-1.17524	1.52e-06	1.78e-05	9.7637		10.4231	8.98756	10.1885	8.98134	9.55321	10.671	9.07051	10.2866	9.31831	10.426	9.14536	10.1126	74761	1200013A08RIK, 1700095D18RIK, AI131686, ASP3, DICAM
Tas1r3	taste receptor, type 1, member 3	-2.23643	-1.1612	3.95e-05	0.000285	4.6935		5.48528	4.61143	4.84994	4.0987	4.17925	5.41883	4.13189	5.19803	3.54169	5.1739	4.11439	5.5186	83771	SAC, T1R3
Tnfrsf4	tumor necrosis factor receptor superfamily, member 4	-2.27895	-1.18837	1.39e-06	1.66e-05	7.7221		8.49663	7.35836	8.22419	7.15956	6.98325	8.2936	6.94346	8.08208	6.85098	8.26735	7.47213	8.5341	22163	ACT35, CD134, LY-70, OX40, TXGP1L, TXGP1
Bst1	bone marrow stromal cell antigen 1	-2.89469	-1.53341	5.66e-06	5.37e-05	9.3145		9.98663	8.76226	10.248	7.96879	9.23586	10.2519	8.29968	9.92365	8.49299	10.0296	8.52728	10.0475	12182	114/A10, A530073F09, BP-3, BP3, BSTA1, CD157, LY65
Cd38	CD38 antigen	-2.1393	-1.09714	2.96e-10	2.87e-08	12.3102		12.9055	11.7929	12.7715	11.681	11.8097	12.8789	11.7303	12.9585	11.8519	12.9283	11.704	12.71	12494	ADPRC 1, CD38-RS1, I-19
Prom1	prominin 1	-2.17109	-1.11842	0.000187	0.001106	5.44		5.88499	4.83399	5.88591	5.18952	5.13887	6.19508	4.65316	5.73487	5.35475	6.21186	4.11439	6.08247	19126	4932416E19RIK, AC133, CD133, PROM, PROM-1, PROML1
Adgra2	adhesion G protein-coupled receptor A2	-2.23884	-1.16275	2.5e-05	0.000192	7.601		9.27911	8.51135	9.14248	7.67436	8.70565	9.39172	8.52058	9.13635	8.14519	9.09022	8.38726	9.11647	70693	3830613O22RIK, AU044632, ADGRA3, GPR125, TEM5-LIKE
Sorcs2	sortilin-related VPS10 domain containing receptor 2	-2.71803	-1.44256	4.09e-08	1e-06	7.5265		8.3581	6.94625	8.42657	6.76225	6.91668	8.2674	6.7694	7.87288	6.51548	8.27645	6.92097	8.28496	81840	N28137, MKIAA1329
Htra3	HtrA serine peptidase 3	-2.04994	-1.03558	0.009155	0.035084	8.7281		9.56442	7.0935	9.34677	8.94402	8.86861	9.2166	8.56969	9.19969	8.38802	9.21618	7.39792	8.93158	78558	2210021K23RIK, 9530081K03RIK, PRSP, TASP
Rgs12	regulator of G-protein signaling 12	-2.83699	-1.50436	1.32e-05	0.000111	9.5882		10.1282	8.56281	10.3956	8.51837	8.92896	10.5951	8.81753	10.4758	8.84575	9.6863	9.34288	10.7615	71729	1200016K18RIK, 4632412M04RIK, AI481290, E130309H11
Hgfac	hepatocyte growth factor activator	2.91782	1.54489	4.29e-06	4.25e-05	6.0888		4.97217	6.55088	5.92532	7.20233	7.07768	5.02753	6.92847	5.12789	6.59707	5.39057	6.81089	5.45448	54426	HGFA
Pcdh7	protocadherin 7	2.43174	1.28199	0.000282	0.001593	9.0017		8.40069	9.8073	8.25545	9.76848	8.60355	8.49215	10.3251	8.40851	9.8379	8.51429	9.51365	8.09298	54216	-
Crmp1	collapsin response mediator protein 1	28.4335	4.82952	2.22e-09	1.17e-07	8.2898		6.17996	10.6983	6.28477	11.0357	10.3063	6.59959	10.4017	5.29722	10.9335	5.2498	10.8519	5.63889	12933	CRMP-1, DRP-1, DPYSL1, ULIP-3, ULIP3
Evc	Ellis van Creveld gene syndrome	-3.09938	-1.63198	0.000196	0.001155	7.5443		8.77204	6.02718	8.03449	6.8723	7.40356	8.77474	6.3419	8.54259	7.40936	8.29448	6.31531	7.74314	59056	-
Nsg1	neuron specific gene family member 1	9.37358	3.2286	7.56e-09	2.83e-07	7.9597		6.26626	9.71758	6.50885	9.98452	9.2696	5.97966	9.22871	5.89123	9.48296	6.5488	9.76065	6.87761	18196	NEEP21, M234, P21
Krtcap3	keratinocyte associated protein 3	-2.30569	-1.2052	1.82e-05	0.000146	7.6267		8.42341	7.26584	8.48048	7.21283	7.2898	8.37926	6.55201	7.72037	6.83425	8.1534	6.98995	8.21895	69815	2010001C09RIK, AW321088, KCP3
Cwh43	cell wall biogenesis 43 C-terminal homolog (S. cerevisiae)	3.94296	1.97928	0.002061	0.009267	1.4991		2.19382	2.02076	0.862977	1.65583	3.63356	0	2.26754	0	3.36664	0	1.98817	0	231293	C130090K23RIK, IMDS-60
Khk	ketohexokinase	-2.33747	-1.22495	9.22e-10	6.16e-08	8.5395		9.05261	7.76219	9.18369	7.96259	7.91922	9.13492	7.86074	9.037	8.08989	9.21381	7.96726	9.28956	16548	-
Mapre3	microtubule-associated protein, RP/EB family, member 3	-2.88642	-1.52928	5.48e-07	7.68e-06	7.9174		8.8607	6.80872	8.60098	7.5639	7.32873	8.65052	6.78612	8.70796	7.1367	8.85531	7.29264	8.41701	100732	AI790651, EB2, EB3, EBF3, RP3
Ppargc1a	peroxisome proliferative activated receptor, gamma, coactivator 1 alpha	4.07158	2.02559	6.36e-05	0.00043	7.3106		5.88499	8.32215	6.073	8.41761	8.69079	5.84444	8.75096	7.21973	7.16373	6.50301	8.59527	6.26178	19017	A830037N07RIK, ENSMUSG00000079510, GM11133, PGC-1, PGC-1V, PGC-1ALPHA, PGC1, PGCO1, PPARGC1
Cenpa	centromere protein A	2.24547	1.16702	1.32e-05	0.000111	11.9813		11.1436	12.6231	11.7284	12.4941	12.5797	11.432	12.5144	11.4841	12.5265	10.8058	12.6509	11.7926	12615	CENP-A
Klf3	Kruppel-like factor 3 (basic)	-3.18188	-1.66988	1.25e-07	2.39e-06	11.8621		12.3726	10.8398	12.6249	10.8913	11.2853	12.6444	11.1659	12.7742	11.0312	12.5634	10.9493	13.2027	16599	9930027G08RIK, AL024007, BKLF, TEF-2
Grpel1	GrpE-like 1, mitochondrial	2.10028	1.07058	1.4e-08	4.47e-07	10.7611		10.0754	11.3382	10.3438	11.2285	11.1487	10.1666	11.3862	10.3105	11.3713	10.0668	11.3053	10.3915	17713	AA408748, MT-GRPE#1, MT-GRPEL1
Apbb2	amyloid beta (A4) precursor protein-binding, family B, member 2	-2.09304	-1.0656	3.85e-08	9.58e-07	8.411		8.94422	7.8219	8.76473	7.68194	7.81342	9.0878	7.93008	8.99575	7.98771	9.06155	8.03411	8.80872	11787	2310007D03RIK, FE65L1, RIRL1, TR2L, ZFRA
Gabra4	gamma-aminobutyric acid (GABA) A receptor, subunit alpha 4	62.1749	5.95826	6.38e-09	2.49e-07	5.7684		3.17697	8.74522	3.89912	8.78428	8.80562	2.95884	8.53549	3.14378	8.92293	1.5607	8.6916	1.9962	14397	GABRA-4
Gabrb1	gamma-aminobutyric acid (GABA) A receptor, subunit beta 1	7.78955	2.96154	0.00046	0.002446	3.2216		1.47901	4.83399	0.862977	5.88456	4.39022	2.13339	2.26754	2.82711	5.53117	1.5607	5.30653	1.58158	14400	AW061132, B230208N19RIK, GABRB-1
Tec	tec protein tyrosine kinase	-2.64519	-1.40337	4.51e-07	6.52e-06	10.5859		11.3016	10.2564	11.2891	9.68611	9.92113	11.1359	9.40954	11.2673	9.97202	11.4568	10.0604	11.2751	21682	-
Pdgfra	platelet derived growth factor receptor, alpha polypeptide	-2.27074	-1.18316	6.65e-05	0.000447	9.977		10.785	8.89174	10.2412	9.71409	9.63572	10.7797	9.38506	10.6407	9.76476	10.6613	8.92087	10.3033	18595	AI115593, CD140A, PDGFR-2
Ppat	phosphoribosyl pyrophosphate amidotransferase	2.9214	1.54666	2e-10	2.23e-08	11.202		10.3057	12.0977	10.5351	11.9968	11.8375	10.5116	11.9325	10.4201	11.9336	10.2442	12.0538	10.5553	231327	5730454C12RIK, AA408689, AA675351, AI507113, C79945
Paics	phosphoribosylaminoimidazole carboxylase, phosphoribosylaminoribosylaminoimidazole, succinocarboxamide synthetase	2.25422	1.17263	1.13e-09	7.11e-08	12.6591		11.9635	13.3104	12.1045	13.1647	13.1286	12.1532	13.2929	12.0869	13.2287	11.9122	13.347	12.2162	67054	2610511I09RIK, ADE2H1, AIRC, PAIS
Mtf2	metal response element binding transcription factor 2	2.29094	1.19594	7.23e-09	2.74e-07	11.6014		10.8486	12.263	11.0229	12.2589	11.9195	10.9985	12.2205	11.1091	12.1753	11.0785	12.359	10.9629	17765	9230112N11RIK, AA537621, C76717, M96, PCL2
Brdt	bromodomain, testis-specific	16.6396	4.05655	4.45e-10	3.79e-08	8.2501		5.72355	10.3652	5.8454	10.1452	9.90619	6.421	10.2533	6.41752	10.4118	6.1734	10.5883	6.74986	114642	7420412D09RIK, BRD6, FSRG3
Cdc7	cell division cycle 7 (S. cerevisiae)	3.54317	1.82504	4.55e-12	2.09e-09	11.2024		10.256	12.163	10.3246	12.2718	11.9773	10.2875	12.1069	10.3706	12.045	10.1459	12.1255	10.3547	12545	AI597260, CDC7L1, MUCDC7
Sparcl1	SPARC-like 1	-6.88798	-2.78408	3.62e-10	3.25e-08	10.3265		11.877	8.87617	11.3185	9.09636	8.60883	11.9162	8.82564	11.861	9.06949	11.744	9.13016	11.5944	13602	ECM2, SC1, HEVIN, MAST9
Hsd17b11	hydroxysteroid (17-beta) dehydrogenase 11	-2.47245	-1.30594	3.61e-08	9.13e-07	10.1301		10.8289	9.21986	10.7905	9.3972	9.79708	10.8511	9.43892	10.7396	9.6666	10.8269	9.34288	10.6612	114664	DHRS8, PAN1B, SDR2, RETSDR2
Agpat9	1-acylglycerol-3-phosphate O-acyltransferase 9	-2.08453	-1.05972	7.24e-07	9.64e-06	7.6497		7.99847	7.0274	8.33442	6.81832	7.27659	8.21354	7.0442	8.14558	7.46475	8.23036	7.0876	8.15482	231510	1-AGPAT, 1-AGPAT 9, 4933407I02RIK, 4933408F15, A230097K15RIK, GPAT-3, MGPAT3, GPAT3
Enoph1	enolase-phosphatase 1	2.06106	1.04339	3.39e-10	3.13e-08	9.706		9.12136	10.2708	9.24532	10.2304	10.132	9.06669	10.1666	9.1563	10.3217	9.31886	10.2445	9.19706	67870	2310057D15RIK, BB183658, C81437
Bmp3	bone morphogenetic protein 3	-4.7222	-2.23946	1.43e-06	1.7e-05	6.2648		7.4899	4.67037	7.06225	5.71768	5.71012	7.64192	4.9782	7.23649	4.8552	7.87049	4.93891	7.0062	110075	9130206H07, 9530029I04RIK
Asphd2	aspartate beta-hydroxylase domain containing 2	29.8765	4.90094	6.45e-07	8.82e-06	4.6579		3.31293	6.88536	3.43636	7.5223	6.65603	1.09028	6.91333	1.85311	6.97824	2.55457	7.69508	0.997467	72898	2900006N09RIK, 9230106G13RIK
Tesc	tescalcin	3.84227	1.94196	1.06e-07	2.12e-06	8.437		7.52533	9.61442	7.82646	9.77557	8.97876	7.3738	9.05679	7.26944	9.48564	7.33871	9.53689	7.46256	57816	1010001A17RIK, 2410011K10RIK, TE-1
Nos1	nitric oxide synthase 1, neuronal	5.30569	2.40754	3.39e-06	3.49e-05	9.4012		8.78379	10.6144	7.91721	10.9945	9.59638	8.14037	10.6445	8.2729	11.2762	8.28098	10.5038	7.78937	18125	2310005C01RIK, N-NOS, NC-NOS, NO, NOS, NOS-I, NOS-1, BNOS, NNOS
Rfc5	replication factor C (activator 1) 5	2.95822	1.56473	3.34e-10	3.11e-08	10.8071		10.1679	11.596	10.0803	11.4054	11.5579	10.0143	11.5524	9.9442	11.6905	9.82767	11.7345	10.1139	72151	2610020K06RIK, 2610209F07RIK, 36.5KDA, 36KDA, RECC5
Rassf6	Ras association (RalGDS/AF-6) domain family member 6	-3.54356	-1.8252	2.79e-05	0.000211	6.6502		7.83867	5.98137	7.98406	6.01024	4.65813	7.48709	5.69674	7.26944	6.31306	7.2946	5.76585	7.50275	73246	1600016B17RIK
Ppbp	pro-platelet basic protein	-3.04514	-1.60651	0.001209	0.005778	10.5909		11.1617	8.90714	11.2406	8.6244	9.88022	11.5072	10.4898	11.0803	10.7562	11.4593	10.0684	11.916	57349	2400003M24RIK, AI854500, CTAP3, CTAPIII, CXCL7, LA-PF4, LDGF, MDGF, NAP-2, NAP-2-L1, SCYB7, TGB, TGB1, THBGB1, B-TG1, BETA-TG
Pf4	platelet factor 4	-2.53786	-1.34361	0.00327	0.013981	9.0665		9.58135	7.74858	9.85395	7.11548	8.48219	9.75435	9.25598	9.42112	9.21549	9.61455	8.5503	10.2044	56744	CXCL4, SCYB4
Cxcl3	chemokine (C-X-C motif) ligand 3	11.3197	3.50077	4.5e-06	4.42e-05	4.3238		2.85927	5.98137	1.39921	6.16962	4.884	2.73244	6.29594	2.16469	7.16373	3.28907	5.95024	2.99556	330122	DCIP1, GM1960
Cxcl1	chemokine (C-X-C motif) ligand 1	2.36992	1.24484	0.012438	0.045956	4.437		3.65755	5.11427	3.9762	3.4168	5.19613	3.86294	5.69674	3.62317	5.20666	4.77213	5.72596	2.99556	14825	FSP, GRO1, KC, MGSA, N51, SCYB1, GRO
2010109A12Rik	RIKEN cDNA 2010109A12 gene	-2.0025	-1.0018	2.96e-05	0.000222	4.2974		4.84335	3.61029	4.89033	4.00516	3.45743	4.81249	3.77786	5.05417	4.08476	4.28723	3.84328	4.90199	75610	-
Eif2b1	eukaryotic translation initiation factor 2B, subunit 1 (alpha)	2.03196	1.02287	2.05e-07	3.5e-06	10.4119		9.73451	11.0042	9.81907	10.7827	10.9436	9.84924	10.9949	9.87363	10.8816	9.84	10.9329	10.2861	209354	D5ERTD406E, EIF2BA
Cdk2ap1	CDK2 (cyclin-dependent kinase 2)-associated protein 1	2.48618	1.31393	1.49e-09	8.75e-08	12.1168		11.5149	12.9463	11.5882	12.779	12.7459	11.4379	12.7078	11.4669	12.6065	11.2477	12.8574	11.5037	13445	APC10, CDKAP1, DORC1, DOC1, ST19, DOC-1, P12
Abcb9	ATP-binding cassette, sub-family B (MDR/TAP), member 9	10.724	3.42277	5.66e-11	1.01e-08	10.428		8.44207	12.3049	8.96238	12.2349	12.1864	8.97578	12.0579	8.59877	11.8299	8.41888	12.2223	8.90183	56325	TAPL, MKIAA1520
Ppef2	protein phosphatase, EF hand calcium-binding domain 2	-3.08211	-1.62392	0.001915	0.008696	5.9032		7.4388	5.78199	6.71405	6.01024	5.13887	6.43989	4.72429	7.17695	3.69779	6.5488	5.19408	5.97229	19023	-
Naaa	N-acylethanolamine acid amidase	-2.6117	-1.38499	1.12e-07	2.2e-06	10.9145		11.7169	9.87464	11.4653	10.4962	10.3128	11.7061	10.3308	11.4414	10.3247	11.7233	9.99264	11.5888	67111	2210023K21RIK, 3830414F09RIK, ASAHL
Kntc1	kinetochore associated 1	3.04179	1.60492	8.44e-05	0.000549	10.2653		9.16245	11.1446	9.8112	10.9075	11.203	9.79526	10.9994	9.40082	10.8476	8.43116	11.3044	10.1761	208628	D330012D13, JGL
Cxcl9	chemokine (C-X-C motif) ligand 9	-5.07962	-2.34472	3.29e-06	3.4e-05	9.4872		10.6599	7.64952	10.2692	8.56828	8.18268	10.6997	7.70239	10.7844	8.57078	11.0336	9.21545	10.5106	17329	BB139920, CMK, MIG, MUMIG, SCYB9, CRG-10
Stx2	syntaxin 2	-3.00411	-1.58694	6.37e-06	5.93e-05	9.8116		10.2218	8.91325	10.7663	8.88289	9.23245	10.5856	9.07392	10.841	9.24427	10.0201	8.76231	11.1958	13852	AW538950, EPIM, G1-536-1, SYN-2, REPRO34
Ran	RAN, member RAS oncogene family	2.87492	1.52352	2.88e-07	4.59e-06	13.8034		12.8251	14.7724	13.3862	14.534	14.4122	12.8346	14.522	13.1181	14.4818	12.7028	14.6683	13.3828	19384	-
Psph	phosphoserine phosphatase	2.24675	1.16784	2.16e-08	6.21e-07	9.5304		9.01571	10.1925	9.01128	10.1778	9.97733	8.72556	9.87769	8.9043	10.2775	9.0188	10.1833	9.00337	100678	AI480570, PSP, PSPASE
Cct6a	chaperonin containing Tcp1, subunit 6a (zeta)	2.26236	1.17783	1.03e-10	1.43e-08	13.2161		12.6964	13.9355	12.7242	13.7322	13.7428	12.5649	13.7508	12.6424	13.7864	12.5224	13.8821	12.6126	12466	CCT-ZETA, CCT-ZETA-1, CCT6, CCTZ-1, TCP-1-ZETA
Rhof	ras homolog gene family, member f	-2.06382	-1.04532	3.99e-07	5.94e-06	10.8017		11.3498	10.5433	11.4786	10.3253	10.3869	11.1489	9.95181	11.2504	10.1633	11.3466	10.3033	11.3716	23912	AI845056, AV026554, ARHF, IFLD1, RIF
Atp2a2	ATPase, Ca++ transporting, cardiac muscle, slow twitch 2	2.43788	1.28563	9.78e-09	3.43e-07	13.0306		12.4185	13.8386	12.3816	13.6874	13.6646	12.4718	13.573	12.3849	13.5152	12.1043	13.7619	12.5657	11938	9530097L16RIK, D5WSU150E, SERCA2, SERCA2B, SERCA2A, MKIAA4195
P2rx7	purinergic receptor P2X, ligand-gated ion channel, 7	7.86943	2.97626	1.52e-10	1.91e-08	11.9253		10.4638	13.4915	10.432	13.5386	13.4548	10.7162	13.4505	10.397	12.9522	10.4861	13.593	10.1281	18439	AI467586, P2X(7), P2X7R
Mrpl1	mitochondrial ribosomal protein L1	2.15051	1.10468	1.01e-09	6.59e-08	9.7157		9.09802	10.306	9.28373	10.1466	10.3683	9.19174	10.3208	9.25626	10.2944	9.01609	10.1722	9.13449	94061	2410002L03RIK, 5830418D04RIK, AI462572, L1MT
P2rx2	purinergic receptor P2X, ligand-gated ion channel, 2	-7.81275	-2.96583	9.42e-05	0.000604	2.7733		4.65146	2.02076	3.43636	1.05348	2.40031	4.1649	2.26754	4.7617	0	4.35753	0	4.16514	231602	P2X2A, P2X2
Gpc2	glypican 2 (cerebroglycan)	-4.01959	-2.00705	4.15e-05	0.000297	6.8991		7.93138	6.38483	7.76804	5.18952	6.75461	7.61724	5.66093	7.76149	5.04161	8.18274	6.34195	8.15482	71951	2410016G05RIK
Chek2	checkpoint kinase 2	2.00203	1.00146	3.75e-05	0.000272	10.0484		9.13519	10.4263	9.79666	10.3892	10.6374	9.58227	10.807	9.68502	10.4216	9.17297	10.6131	9.9138	50883	CHK2, CDS1, HUCDS1, RAD53
Ccr9	chemokine (C-C motif) receptor 9	7.68199	2.94148	8.2e-07	1.07e-05	10.7692		9.14661	12.7345	9.43645	12.4317	12.5378	9.00144	12.1572	8.99821	11.0395	9.32764	12.5392	9.88063	12769	A130091K22RIK, CMKBR10, GPR-9-6
Cabp1	calcium binding protein 1	21.5374	4.42877	8.39e-14	1.83e-10	8.2286		6.16207	10.3961	5.6939	10.5746	10.3495	6.10328	10.3646	5.8699	10.5033	6.05146	10.4695	6.20445	29867	CALDENDRIN
Tes	testis derived transcript	3.82593	1.93581	3.21e-14	1.22e-10	11.8364		10.8838	12.869	10.9077	12.8139	12.8387	10.7843	12.7756	10.83	12.685	10.9314	12.8437	10.8737	21753	D6ERTD352E, TESS, TES1, TES2, TESTIN2
Snx8	sorting nexin 8	-2.02837	-1.02032	1.9e-08	5.64e-07	11.0529		11.7026	10.6107	11.6316	10.4548	10.708	11.4721	10.3136	11.5162	10.5755	11.574	10.5939	11.4818	231834	B130023O14RIK
Fscn1	fascin homolog 1, actin bundling protein (Strongylocentrotus purpuratus)	2.71669	1.44185	7.12e-08	1.54e-06	11.133		10.5955	12.0486	10.6579	11.9104	11.7976	10.617	11.7151	10.1451	11.8868	10.1558	11.7649	10.301	14086	AI663989, FAN1, FASCIN-1
Ung	uracil DNA glycosylase	3.62962	1.85982	3.74e-09	1.68e-07	9.5257		8.45682	10.7141	8.83108	10.5144	10.2784	8.6905	10.3093	8.69589	10.3891	8.27645	10.5287	8.6243	22256	UNG1, UNG2
Sdsl	serine dehydratase-like	-4.57179	-2.19276	0.00045	0.002403	5.3179		5.77154	3.61029	7.27549	3.26367	5.07925	6.38247	5.14303	6.27876	4.38958	5.48782	3.84328	7.28958	257635	4432411H13RIK, AI504310, SDH1, SDS-RS1, TDH
Iqcd	IQ motif containing D	-3.50727	-1.81035	0.000182	0.00108	4.4321		4.59922	4.0259	5.8454	3.09232	3.79051	5.56363	3.6375	5.26491	3.54169	4.48862	3.07353	6.26178	75732	4933433C09RIK, AI662646
Rasal1	RAS protein activator like 1 (GAP1 like)	-2.45204	-1.29398	4.99e-05	0.000349	9.1748		9.82969	9.04437	9.88301	8.81216	7.9277	9.79159	8.27027	9.49088	8.20496	9.94077	8.90756	9.99493	19415	MRASAL
Dtx1	deltex 1 homolog (Drosophila)	-5.41271	-2.43635	1.09e-07	2.16e-06	11.5261		12.9676	10.8438	12.686	10.2291	10.649	12.7463	9.67042	12.8459	10.052	12.8587	10.4031	12.361	14357	FXIT1, MKIAA4160
Aimp2	aminoacyl tRNA synthetase complex-interacting multifunctional protein 2	2.09583	1.06752	1.77e-08	5.37e-07	9.8782		9.38126	10.6386	9.42962	10.3834	10.3884	9.25443	10.2682	9.33035	10.2744	9.21854	10.5185	9.45232	231872	AA407136, AA407225, AIMP2(P38), JTV1
Pdap1	PDGFA associated protein 1	2.00832	1.00599	8.38e-08	1.76e-06	11.4787		10.8416	12.1607	11.1416	11.9164	12.0659	11.0001	11.9065	10.9112	11.8299	10.8113	12.0109	11.1485	231887	HASPP28, PAP, PAP1
Wasf3	WAS protein family, member 3	-2.62037	-1.38977	2.31e-06	2.53e-05	6.149		6.81664	5.19678	6.87366	5.65747	5.85936	6.88792	5.2433	6.86831	5.76094	6.62203	5.00706	6.99497	245880	SCAR3, WAVE3
Glcci1	glucocorticoid induced transcript 1	-2.37566	-1.24833	6.32e-08	1.4e-06	11.108		11.691	10.634	11.6589	10.1007	10.5468	11.661	10.4418	11.8098	10.727	11.8226	10.4528	11.7498	170772	2310047L21RIK, A130036A18RIK, FAM117C, GIG18, TSSN1
Rasl11a	RAS-like, family 11, member A	-2.31996	-1.2141	1.14e-05	9.81e-05	7.2001		8.33033	6.76882	7.37135	6.83201	6.41205	7.83264	6.51236	7.92034	6.49434	7.91779	6.53896	7.47069	68895	1110065D03RIK, AI852031
Polr1d	polymerase (RNA) I polypeptide D	2.04642	1.0331	6.41e-10	4.84e-08	12.0688		11.563	12.6515	11.7409	12.6379	12.5625	11.5173	12.4666	11.4933	12.6118	11.4598	12.5817	11.5389	20018	1110003G10RIK, AC19, RPA16, RPO1-3
Flt1	FMS-like tyrosine kinase 1	-3.00499	-1.58736	1.44e-07	2.66e-06	9.3642		10.2121	8.55501	10.0064	8.06464	8.61409	10.464	8.79705	10.0617	8.76421	10.1899	8.6281	10.0131	14254	AI323757, FLT-1, VEGFR-1, VEGFR1, SFLT1
Pomp	proteasome maturation protein	2.24554	1.16706	7.91e-09	2.92e-07	12.1686		11.4169	12.821	11.8093	12.6982	12.7049	11.6041	12.6085	11.6113	12.779	11.4558	12.9011	11.6129	66537	2510048O06RIK, UMP1
Slc46a3	solute carrier family 46, member 3	-2.98914	-1.57973	5.14e-09	2.11e-07	10.2089		10.9355	9.53537	10.9638	9.41094	9.35063	11.0851	9.02897	10.9524	9.64279	11.0248	9.54551	11.0311	71706	1200006F02RIK
Mtus2	microtubule associated tumor suppressor candidate 2	2.18338	1.12656	3.81e-05	0.000276	7.3683		6.90537	7.8219	6.60906	7.85276	8.12488	6.94192	8.07999	6.40274	7.52852	6.63624	8.18147	7.33481	77521	5730592G18RIK, A730013O20RIK, AU067634, C130038G02RIK, CAZIP, GM763, MKIAA0774
Hsph1	heat shock 105kDa/110kDa protein 1	2.37757	1.24949	0.000193	0.00114	11.9875		11.723	12.8698	11.8483	13.2619	12.4255	11.3557	12.0894	11.1643	12.3822	10.8583	12.6445	11.2268	15505	105KDA, AI790491, HSP105, HSP110, HSP-E7I, HSP110/105
Wdr95	WD40 repeat domain 95	-9.26666	-3.21205	3.7e-05	0.000269	3.5066		5.42653	3.02419	5.39023	1.05348	2.40031	4.92401	2.60565	4.97648	2.31963	4.91884	0	5.03948	381693	4930434E21RIK
Tex26	testis expressed 26	5.78156	2.53146	0.001901	0.008646	3.0624		0.921272	3.61029	3.06507	5.05597	3.45743	2.46379	4.49942	0.903755	4.47838	3.42624	4.86738	0	75860	4930588N13RIK
Wnt16	wingless-type MMTV integration site family, member 16	44.8843	5.48814	1.36e-07	2.54e-06	5.5953		0.921272	8.51135	2.75093	8.29452	7.90212	2.95884	8.01764	3.81393	8.7774	3.66673	8.53306	2.99556	93735	E130309I19RIK
Ezh2	enhancer of zeste homolog 2 (Drosophila)	3.18025	1.66914	1.12e-07	2.2e-06	11.8809		11.0353	12.855	11.2494	12.7378	12.6652	11.2706	12.5679	11.009	12.582	10.489	12.8851	11.225	14056	ENX-1, ENX1H, KMT6, MKIAA4065
Aass	aminoadipate-semialdehyde synthase	-3.75307	-1.90807	0.001987	0.008979	3.4271		4.59922	1.01387	3.63958	3.09232	2.74536	3.86294	3.30767	4.56341	3.36664	4.87157	1.31247	4.75	30956	LKR, LKR/SDH, LOR, LOR/SDH, LORSDH, SDH
Cux1	cut-like homeobox 1	2.34296	1.22833	5.18e-08	1.2e-06	12.349		11.6132	13.1902	11.7679	12.9069	13.0498	11.8441	12.8338	11.6818	12.7455	11.5536	13.0529	11.9484	13047	CDP, CUTL1, CUX, CUX-1
Ephb4	Eph receptor B4	-2.06401	-1.04545	5.18e-06	4.98e-05	9.2235		9.85079	8.5667	9.74941	8.39012	9.12598	9.98403	8.7295	9.58714	8.73747	9.81524	8.6549	9.49079	13846	AI042935, HTK, MDK2, MYK1, TYRO11
Tfr2	transferrin receptor 2	-5.30378	-2.40702	5.53e-05	0.000382	7.3768		7.69049	5.48642	8.98354	6.47886	5.67027	8.76354	6.09589	8.91995	6.53631	7.62184	6.77225	9.50273	50765	TRFR2
Mcm7	minichromosome maintenance deficient 7 (S. cerevisiae)	2.23326	1.15915	4.09e-06	4.08e-05	12.6217		11.7476	13.3876	12.169	13.0016	13.2415	12.1678	13.2134	12.103	13.0841	11.6319	13.2795	12.4335	17220	AI747533, MCMD7, MCDC47
Dlx6	distal-less homeobox 6	-2.17258	-1.11941	0.001079	0.005218	4.2058		4.84335	2.60801	4.7656	3.4168	4.39022	4.86933	3.6375	4.6156	3.83863	4.91884	3.98519	4.5801	13396	-
Dync1i1	dynein cytoplasmic 1 intermediate chain 1	-7.14439	-2.83681	1.7e-05	0.000137	4.5096		6.379	2.83105	5.55004	1.65583	3.79051	6.07939	3.6375	6.27876	3.83863	5.96403	2.79382	5.31698	13426	DH IC-1, DHIC-1, DIC, DNCIC1, IC74
Plxna4	plexin A4	-2.50901	-1.32712	1.12e-05	9.66e-05	7.5224		8.12395	6.78225	8.30858	6.37051	7.12267	8.55846	7.34431	7.83487	6.88386	8.19719	6.64969	8.09298	243743	9330117B14, PLXA4, MKIAA1550
Ccdc136	coiled-coil domain containing 136	-8.76018	-3.13096	0.001296	0.006144	3.7491		5.64841	3.3468	5.6709	4.62419	1.9459	5.41883	0	5.82628	1.87238	3.77345	1.31247	5.54963	232664	4921511K06RIK, BC006583
Irf5	interferon regulatory factor 5	-2.34442	-1.22923	2.51e-09	1.28e-07	11.8878		12.5247	11.4354	12.6149	11.119	11.4466	12.5162	11.1983	12.4675	11.2862	12.5219	11.1538	12.3694	27056	AW491843, MIRF5
Gars	glycyl-tRNA synthetase	2.29413	1.19795	4.1e-09	1.8e-07	12.002		11.28	12.704	11.5689	12.4496	12.6642	11.3943	12.6149	11.3777	12.5423	11.2349	12.6308	11.5624	353172	GENA202, GENA201, NMF249, SGRP23
Sspo	SCO-spondin	2.09638	1.0679	3.72e-05	0.00027	9.1204		8.78379	9.42631	8.60705	10.2304	9.34431	8.90618	9.54587	8.42322	9.59642	8.37295	9.78269	8.4254	243369	C79529, SCOSPONDIN
Abcg2	ATP-binding cassette, sub-family G (WHITE), member 2	-3.04869	-1.60819	8.66e-05	0.000561	9.6987		9.88119	8.52738	10.7885	8.43564	9.23586	10.672	9.1241	10.6065	9.08017	9.82147	8.96437	11.247	26357	ABC15, ABCP, AI428558, BCRP, BCRP1, MXR, MXR1
Igf2bp3	insulin-like growth factor 2 mRNA binding protein 3	45.8198	5.5179	9.72e-11	1.38e-08	8.072		4.84335	10.9141	5.94463	10.6786	10.5781	5.59767	11.0444	5.66229	10.8765	4.66531	10.8941	5.16499	140488	2610101N11RIK, AA522010, AL022933, AU045931, IMP-3, IMP3, KOC13, NEILSEN, MIMP3
Gpnmb	glycoprotein (transmembrane) nmb	31.3858	4.97204	3.02e-09	1.45e-07	9.3443		7.40115	11.2031	6.8224	12.4446	11.3662	7.1852	12.0164	6.32651	12.4289	6.5488	11.5224	6.86534	93695	DC-HIL, DCHIL, IPD
Osbpl3	oxysterol binding protein-like 3	6.10897	2.61093	2.86e-12	1.61e-09	10.3683		9.19581	11.7724	8.95049	11.8761	11.6246	9.15506	11.6069	8.86172	11.5987	9.11326	11.564	9.10085	71720	1200014M06RIK, 6720421I08RIK, A530055M08, ORP3, OSBP3
Nfe2l3	nuclear factor, erythroid derived 2, like 3	-2.16377	-1.11355	0.000398	0.002156	4.6863		5.56915	3.19449	5.24205	4.49253	4.65813	5.21463	4.23292	5.01585	4.08476	5.21235	4.11439	5.20452	18025	NRF3
Cbx3	chromobox 3	2.62974	1.39492	1.64e-09	9.35e-08	13.0385		12.1798	13.8176	12.4835	13.7286	13.6844	12.4438	13.723	12.2787	13.642	12.1421	13.8202	12.5182	12417	HP1G, M32
Gstk1	glutathione S-transferase kappa 1	-3.34814	-1.74336	2.08e-06	2.32e-05	6.995		7.61357	6.36712	8.03449	5.56217	6.45959	7.93604	6.06882	7.84583	6.59707	7.72517	5.68495	8.0448	76263	0610025I19RIK, AW260476, DSBA-L
Kel	Kell blood group	-78.9315	-6.30253	4.45e-06	4.38e-05	7.735		9.87296	3.19449	11.8642	4.62419	5.30424	11.4034	3.90577	11.5068	5.76094	8.24897	4.71272	12.4212	23925	CD238, ECE3
Ephb6	Eph receptor B6	-9.64573	-3.26989	2.23e-06	2.46e-05	6.4125		7.79289	5.58162	8.4093	4.4219	5.30424	8.50117	4.85682	8.00103	3.36664	7.96359	5.1344	7.61701	13848	CEKL, MEP
Mad2l1	MAD2 mitotic arrest deficient-like 1	4.10929	2.03889	2.56e-08	7.04e-07	11.2923		10.0658	12.3898	10.4234	12.1928	12.3038	10.5161	12.335	10.3725	12.2457	9.6982	12.4031	10.561	56150	AA673185, MAD2
Clec5a	C-type lectin domain family 5, member a	3.04519	1.60653	4.37e-07	6.37e-06	8.1685		7.60697	9.06648	7.1646	8.99965	8.93318	6.81745	8.96065	7.45274	8.69178	7.67099	9.17898	7.47877	23845	CLECSF5, LY100, MDL-1, MDL1
Mkrn1	makorin, ring finger protein, 1	-2.01595	-1.01146	0.005354	0.021735	12.4184		12.1237	11.879	13.3937	11.8691	11.9158	13.2594	11.9632	12.966	11.9144	12.0085	11.9348	13.7935	54484	RFP
Tbxas1	thromboxane A synthase 1, platelet	-2.78611	-1.47825	0.000121	0.000757	9.3725		9.82259	7.81539	10.0594	8.29945	8.85534	10.2612	9.00774	10.2684	9.48027	10.1069	8.3418	10.151	21391	CYP5, CYP5A1, THAS, TS, TXAS, TXS
Add2	adducin 2 (beta)	-54.7402	-5.77453	6.58e-05	0.000443	7.5656		9.3559	4.61143	11.2691	4.0987	6.59348	11.0933	2.26754	10.9675	6.65536	8.04573	3.84328	11.9854	11519	2900072M03RIK, ADD97
Cct7	chaperonin containing Tcp1, subunit 7 (eta)	2.04477	1.03194	3.05e-08	8.05e-07	13.0179		12.3376	13.6345	12.7207	13.4375	13.5065	12.5314	13.4671	12.5326	13.5619	12.3	13.5958	12.5893	12468	AA408524, AL022769, CCTH, CCTZ
Lrig1	leucine-rich repeats and immunoglobulin-like domains 1	-3.28219	-1.71466	2.76e-09	1.36e-07	8.4371		9.49999	7.6641	9.25309	7.62019	7.45137	9.2913	7.39969	9.18249	7.53888	9.05098	7.80445	9.48879	16206	D6BWG0781E, IMG, LIG-1
Mogs	mannosyl-oligosaccharide glucosidase	2.0862	1.06088	4.26e-07	6.24e-06	11.7987		11.3782	12.5252	11.541	12.3257	12.334	11.2161	12.1061	11.1616	12.2955	10.981	12.388	11.3314	57377	1810017N02RIK, AI181835, GCS1
Tacr1	tachykinin receptor 1	-6.15872	-2.62263	2.88e-07	4.59e-06	3.9183		5.74774	2.60801	5.55004	2.67302	2.74536	4.86933	3.30767	5.16338	2.31963	4.96461	1.98817	5.08254	21336	NK1R, SPR, TAC1R
Mrpl19	mitochondrial ribosomal protein L19	2.1815	1.12532	8.61e-10	5.9e-08	10.37		9.74055	11.0142	9.99953	10.7871	10.9643	9.8243	10.9249	9.77095	11.0128	9.70664	10.893	9.80229	56284	9030416F12RIK, 9130412E02RIK, D6ERTD157E, MRP-L15, RLX1, RPML15
Gp9	glycoprotein 9 (platelet)	-3.2173	-1.68585	0.000101	0.000643	7.2993		7.86103	5.9579	8.21229	5.80353	6.48279	8.09343	7.21445	8.13668	7.22916	7.92938	6.05053	8.62065	54368	CD42, GPIX
Rpn1	ribophorin I	2.1349	1.09417	2.93e-08	7.82e-07	13.0049		12.5606	13.644	12.4149	13.5989	13.4254	12.4467	13.6846	12.3753	13.4473	12.2564	13.5116	12.693	103963	AU018702, D6WSU137E, RPN-1
Foxp1	forkhead box P1	-2.82851	-1.50004	1.24e-07	2.39e-06	12.3348		12.9917	11.8382	13.1682	11.207	11.7518	13.026	11.2817	13.0151	11.5757	13.1781	11.8544	13.1298	108655	3110052D19RIK, 4932443N09RIK, AI461938, AW494214
Prok2	prokineticin 2	2.31508	1.21106	0.010971	0.041121	2.0411		2.19382	3.02419	0	3.26367	2.40031	1.09028	2.26754	1.45515	2.9361	2.29276	1.98817	1.58158	50501	BV8, PK2, PROK1
Gxylt2	glucoside xylosyltransferase 2	-2.85595	-1.51397	8.61e-05	0.000559	6.225		7.25685	4.78149	6.97103	5.6264	5.45259	7.2615	5.14303	7.19422	5.48904	6.47165	6.31531	6.73644	232313	GLT8D4, GM152
Ruvbl1	RuvB-like protein 1	2.32458	1.21697	1.86e-08	5.55e-07	11.0207		10.3118	11.804	10.572	11.5873	11.5641	10.4766	11.509	10.4705	11.5763	10.1347	11.7345	10.5077	56505	2510009G06RIK, PONTIN52, TIP49A
Abtb1	ankyrin repeat and BTB (POZ) domain containing 1	-2.04106	-1.02932	1.83e-06	2.08e-05	10.329		10.6374	9.94794	10.9175	9.66141	9.83813	10.6829	9.83212	11.0041	9.92934	10.6136	9.67684	11.2062	80283	AI847549, BC003234, BPOZ, EF1ABP
Klf15	Kruppel-like factor 15	-2.36418	-1.24134	1.55e-05	0.000127	6.2452		6.79358	4.98093	7.06225	5.56217	5.89438	6.5827	5.7658	6.76812	5.98964	6.90626	5.55439	7.08243	66277	1810013I09RIK, AV048136, AW494632, CKLF, KKLF
Aldh1l1	aldehyde dehydrogenase 1 family, member L1	-3.01204	-1.59074	0.000327	0.001816	6.5992		6.81664	6.47024	7.67284	6.2121	6.02653	7.81828	5.38175	7.03087	6.01954	7.47145	4.71272	7.5572	107747	1810048F20RIK, FDH, FTHFD, NEUT2
Slc41a3	solute carrier family 41, member 3	2.1176	1.08243	1.23e-05	0.000105	8.7855		7.97816	9.10705	8.47717	9.69924	8.93318	8.14037	9.31477	8.17631	9.56635	8.20675	9.33958	8.4868	71699	1010001P06RIK, AI480742, SLC41A1-L2
Cntn6	contactin 6	-2.3715	-1.2458	0.002951	0.012742	0.6229		2.19382	0	1.39921	0	0	0	0	0.903755	0	0.98184	0	1.9962	53870	NB-3
Slc6a13	solute carrier family 6 (neurotransmitter transporter, GABA), member 13	-2.65489	-1.40865	5.93e-05	0.000404	5.1933		5.36528	4.54998	6.1247	4.26933	5.01706	6.07939	4.91879	6.14311	4.19368	5.54918	3.98519	6.12428	14412	GAT3, GABT3, GAT2
Slc6a12	solute carrier family 6 (neurotransmitter transporter, betaine/GABA), member 12	-4.3319	-2.115	2.51e-05	0.000192	4.5438		6.17996	3.02419	5.6939	4.0987	3.63356	5.78659	2.87938	5.53258	3.16737	5.71902	4.11439	4.69556	14411	BGT1, GAT2, GABT2
Ret	ret proto-oncogene	-5.06461	-2.34045	7.23e-05	0.00048	4.7761		5.77154	3.93268	6.69137	2.07949	4.06094	5.84444	4.41594	5.58587	3.83863	5.74548	3.30772	6.0394	19713	PTC, RET51, RET9, C-RET
Klrg1	killer cell lectin-like receptor subfamily G, member 1	-14.8078	-3.88829	1.62e-08	4.99e-07	4.9556		6.79358	3.61029	7.23686	2.67302	2.40031	6.59959	2.60565	6.97204	2.9361	6.89449	3.84328	6.90186	50928	2F1-AG, MAFA, MAFA-L
Lag3	lymphocyte-activation gene 3	-5.5765	-2.47936	5.22e-08	1.21e-06	8.1769		9.34999	6.79555	9.71187	6.74788	7.34147	9.7025	6.55201	8.83721	7.05243	9.27185	7.13406	9.62611	16768	CD223, LAG-3, LY66
Lrrc23	leucine rich repeat containing 23	-3.13221	-1.64718	0.00095	0.004666	5.2244		6.0691	4.2741	5.47235	3.4168	5.67027	5.95361	3.77786	6.03229	4.19368	6.37328	5.07213	6.38731	16977	4921537K05RIK, B7, LRPB7
Clec4e	C-type lectin domain family 4, member e	4.08626	2.03078	2.62e-08	7.17e-07	7.3688		6.04977	8.58596	6.54725	8.38549	8.10259	6.421	8.39541	6.4892	8.2686	6.66424	8.56732	5.94921	56619	C86253, CLECSF9, MINCLE
Clec4b1	C-type lectin domain family 4, member b1	-11.4112	-3.51238	1.42e-06	1.68e-05	4.7813		6.28291	3.19449	6.59691	2.67302	4.28859	6.77346	1.82511	6.69724	2.66054	6.77113	3.50914	6.10353	69810	1810046I24RIK, APLRA2, CLEC4B, DCAR, DCARBETA, DCAR2
Clec4a2	C-type lectin domain family 4, member a2	-3.24076	-1.69633	2.24e-07	3.75e-06	8.2291		8.94422	6.7416	9.04745	7.53908	7.6893	9.18616	7.57349	9.19326	7.40936	9.12338	7.33303	8.96935	26888	CLEC4A, CLECSF6, DCIR, DCIR1
Klrk1	killer cell lectin-like receptor subfamily K, member 1	-5.77644	-2.53018	1.1e-10	1.5e-08	8.9304		10.1979	7.47867	10.1137	7.47075	7.8316	10.2466	7.62086	10.1317	8.04698	10.3483	7.54271	10.1345	27007	D6H12S2489E, NKG2-D, NKG2D
Klrb1f	killer cell lectin-like receptor subfamily B member 1F	-4.14787	-2.05237	2.44e-06	2.65e-05	6.3409		7.17891	5.45324	6.93287	4.95953	5.45259	7.20741	4.9782	7.73224	6.10569	7.5561	4.93891	7.59487	232408	A630024B12RIK, NKR-P1F, NKRP1-F, NKRP1F
Cd69	CD69 antigen	2.19989	1.13743	1.07e-07	2.12e-06	10.6361		10.0131	11.0562	9.90536	11.3266	11.1442	10.1779	11.1619	10.0908	11.5146	10.222	11.0252	9.99493	12515	5830438K24RIK, AI452015, AIM, VEA
Clec12b	C-type lectin domain family 12, member B	-5.79075	-2.53375	0.000101	0.000645	2.7881		4.4887	1.60343	3.73138	2.67302	0	3.6196	1.18375	3.90061	1.22075	4.42456	2.44652	4.16514	71183	4933425B16RIK
Gabarapl1	gamma-aminobutyric acid (GABA) A receptor-associated protein-like 1	-2.4795	-1.31005	1.92e-07	3.34e-06	9.6912		10.3917	8.901	10.307	9.01772	9.44813	10.4337	9.02545	10.2755	9.15952	10.3824	8.66548	10.2873	57436	3110025G09RIK, 9130422N19RIK, AI196471, APG8L, ATG8L, GECI, MNCB-0091
[truncated: 5,167 more rows]

## Sheet: purified_mPTCLTCRvb8_vs_CD4
Name	Description	Fold Change	Log Fold Change	p-Value	p-Adj	Average Log2 Expression	Cluster	Pur_mPTCL_Ms14	Pur_mPTCL_Ms20	Pur_mPTCL_Ms4	Pur_mPTCL_Ms5	Pur_mPTCL_Ms6	Pur_mPTCL_Ms9	Pur_CD4 T-cell_MsN3	Pur_CD4 T-cell_MsN4	Pur_CD4 T-cell_MsN5	Pur_CD4 T-cell_MsN6	Pur_CD4 T-cell_MsN7	Pur_CD4 T-cell_MsN8	Gene ID	Alias	mean	men ctrontol
[truncated: 7,996 more rows]
