# Supplementary material for: A preclinical model of peripheral T‐cell lymphoma GATA3 reveals DNA damage response pathway vulnerability
Source: EMBO Mol Med. 2022 May 5;14(6):e15816. doi: 10.15252/emmm.202215816 (PMC9174882; doi:10.15252/emmm.202215816)
Supplement: Supplementary file 3 — Dataset EV2 [file EMMM-14-e15816-s002.xlsx]

## Sheet: Legend
Dataset EV2.
Purified murine T-cell lymphoma cell versus wildtype CD4+ T-cell enrichment of differentiated and polarized T-helper cell subset gene signatures.

## Sheet: ThCell_GeneSigs
Full name	Activated_CD4_Angelova	Activated_CD4_T_Cell_Charoentong	Activated_Th_Cell_Cluster2_Tibbit	Central_memory_CD4_Angelova	TcentralMem_Bindea	Central_memory_CD4_T_cell_Charoentong	Effector_memory_CD4_Angelova	TeffMem_Bindea	Effector_memory_CD4_T_cell_Charoentong	TFH_Angelova	TFH_Bindea	GSE11924_TFH_VS_TH2_CD4_TCELL_DN	GSE11924_TFH_VS_TH1_CD4_TCELL_UP	GSE21379_TFH_VS_NON_TFH_CD4_TCELL_UP	T_follicular_helper_cell_Charoentong	GSE24574_BCL6_HIGH_TFH_VS_NAIVE_CD4_TCELL_UP	GSE24574_BCL6_LOW_TFH_VS_NAIVE_CD4_TCELL_UP	Th2_Angelova	Th2_Bindea	Th2_Stubbington	Th2_Cluster4_Tibbit	GSE14308_TH2_VS_NAIVE_CD4_TCELL_UP	Type_2_T_helper_cell_Charoentong
Short name	Activ-Angelova2015	Activ-Charoentong2017	Activ-Tibbitt2019	CentrMem-Angelova2015	CentrMem-Bindea2013	CentrMem-Charoentong2017	EffMem-Angelova2015	EffMem-Bindea2013	EffMem-Charoentong2017	Tfh-Angelova2015	Tfh-Bindea2013	Tfh-Nurieva2008(UP-tfh-Th2)	Tfh-Nurieva2008(UP-tfh-Th1)	Tfh-Yusuf2010(UP;ms)	Tfh-Charoentong2017	Tfh-Kitano2011(bcl6hi)	Tfh-Kitano2011(bcl6lo)	Th2-Angelova2015	Th2-Bindea2013	Th2-Stubbington2015(ms)	Th2-Tibbitt 2019	Th2-Wei2009	Th2-Charoentong2017
	ANLN	AIM2	A930005H10RIK	ADAM19	CDC14A	ABHD3	BMI1	TRA	ATM	B3GAT1	CHI3L2	ABHD8	ABI1	ACTR3B	B3GAT1	ABCC10	ABI2	ASB2	PMCH	AI467606	AA467197	AC002316.1	ASB2
	BRIP1	BIRC3	AB124611	AHNAK	ATM	AHNAK	CASP3	PRKY	CASP3	BCL6	CXCL13	ABI1	ABRAXAS2	AL049834.1	CDK5R1	ABR	ACADVL	CALD1	AHI1	AI854703	AAMDC	ACACA	CSRP2
	BUB1B	BRIP1	ACADM	AIM2	USP9Y	ANXA2P2	CNOT10	VIL2	CASQ1	CCR7	MYO7A	AC004551.1	AC010761.1	ALDH2	PDCD1	ACAA1	ACTR1B	CCR2	PTGIS	AW549877	ABHD14A	ACAT1	DAPK1
	CASC5	CCL20	ADD1	COL4A1	PCNX	AQP3	COPB2	GDPD5	CD300E	CD200	CHGB	ACAP2	ADCY7	ANKRD12	BCL6	ACR	ADGRE5	CSRP2	AHI1	ABHD14B	ABI1	AIMP2	DLC1
	CCNB1	CCL4	ADD3	CYLD	ATM	ATHL1	DARS	CCR2	DARS	CD83	MYO7A	ACCS	ADH1C	APBB1IP	CD200	ADCY9	ADM	DAPK1	CXCR6	ACAT3	ACAA2	AK3	DNAJC12
	CCNB2	CCL5	AIMP2	DPEP2	FOXP1	BMI1	EXOSC9	MEFV	DOCK9	CD84	ICA1	ACPP	AGPAT1	ARGLU1	CD83	ADRA1A	ADORA2A	DLC1	EVI5	ACOT11	ACP6	ALDOAP2	DUSP6
	CCNE2	CCNB1	ANAPC5	EPHA4	KLF12	BZW2	EZH2	C7orf54	EXOSC9	CDK5R1	HEY1	ACTR3	AKR1B1	ARHGDIG	CD84	AIF1	AGT	DNAJC12	AHI1	ADAMTSL3	ACVR2A	ANAPC2	GNAI1
	CEP55	CCR7	ANP32E	FYN	ST3GAL1	CD63	GDE1	FLI1	EZH2	FGF2	CDK5R1	AGPAT1	AP1G2	ARL2BP	FGF2	AIP	ALDH1A1	DUSP6	IL26	ADAMTSL4	ADAM8	ANTKMT	LAMP3
	CKAP2L	DUSP2	AQP3	IL6R	INPP4B	COL4A1	IFT74	TBC1D5	GDE1	GPR18	ST8SIA1	AGRN	ARAP1	ATF7IP	GPR18	ALDH2	ALDH1B1	GATA3	MB	ADK	ADCK5	APOA2	NRP2
	DLGAP5	ESCO2	ARHGEF3	IPCEF1	CASP8	CYLD	KLF5	DDX17	IL34	PDCD1	PDCD1	AGTPBP1	ARHGEF7	ATP12A	CEBPA	ARID4B	AMPD2	GNAI1	NEIL3	AK2	AFF4	ASCC1	OSBPL1A
	DTL	ETS1	ARNTL	KLF10	MLL	ELMO2	NDUFB9	AKT3	NCOA4		BLR1	AKAP5	ARID4A	B3GALT5	CECR1	ASIC1	ANXA2P1	HTR2B	GSTA4	AKR1C12	ANXA5	ATF5	PDE4B
	E2F8	EXO1	ARPC5L	MAL	PCM1	FYN	NUP205	EWSR1	NEFL		KIAA1324	ALKBH6	ARL8A	BAG4	CLEC10A	AUH	APOB	LAMP3	PHEX	AKR1C13	APRT	ATP6V1G1	PHLDA1
	ECT2	EXOC6	ASAP1	MALT1	RP11-74E24.2	GLIPR1	SHCBP1	TBCD	PDGFRL		PVALB	ANGPTL1	ATE1	BAZ2A	CLEC4A	BLM	APOBEC3B	NRP2	SMAD2	ARL6IP5	ARG1	B9D2	PLA2G4A
	ESCO2	IARS	ATP1B3	NXN	PHC3	GSS	XRCC6	CCR2	PTGS1		ICA1	ANXA3	ATF7IP	BCL11A	CSF1R	BMPR1B	APOBEC3G	OSBPL1A	CENPF	ATF5	ARL1	BAP1	RAB27B
	EXO1	ITK	ATP5A1	OPTN	NFATC3	IFITM2		NFATC4	REPS1		TSHR	AP4E1	ATXN7L3	BTRC	CTSS	BTF3P12	ARAP1	PDE4B	ANK1	ATP1B3	ARL4A	BCAP31	RBMS3
	EXOC6	KIF11	BABAM1	PLCL2	LOC202134	ITGB1		LTK	SCG2		C18orf1	APLP2	B4GALT7	C1orf198	DMN	CA11	ARHGAP44	PHLDA1	ADCY1	ATP2A3	ASH2L	BHLHB9	RNF125
	FBXO5	KNTC1	BCL2	PNRC1	TIMM8A	ITGB2			SDPR		HEY1	APOBEC1	BAX	C3orf62	DPP4	CAPN1	ATOX1	PLA2G4A	AI582773	B3GALT5	ATPIF1	BORCS7	TMPRSS3
	FIGNL1	NUF2	BPGM	SMAD4	ATF7IP	KLF5			SIGLEC14		TOX	APOE	BAZ2B	CAMK1D	LRRC32	CCDC57	BCAT2	RAB27B	LAIR2	BATF	BAD	BRF2	GATA3
	HELLS	PRC1	BTLA	SPOCK2	REPS1	LSP1			SIGLEC6		BLR1	ARAP1	BCL9L	CAMSAP1	MC5R	CCR8	BICRAL	RBMS3	SNRPD1	BBS9	BAIAP2	BSPRY	BIRC5
	HMMR	PSAT1	CARHSP1	TRIB2	PSPC1	NDUFB9			TAL1		SLC7A10	ARID4A	BLCAP	CASC4	MICA	CCT6B	BLZF1	RNF125	CXCR6	BCAM	BCL2A1D	BUB3	CDC25C
	IARS	RGS1	CARS	TXK	RPP38	PKM2			TFEC		SMAD1	ARNT	BRPF1	CCDC171	NCAM1	CD300C	BTRC	SIGLEC10	MICAL2	BMP7	BHLHE40	C15orf41	CDC7
	KIF11	RTKN2	CASP4		HNRPH1	SFXN3			TIPIN		POMT1	ARPC3	CABLES1	CCDC25	NCR2	CDC25B	C19orf57	SKAP1	DHFR	CACNA1C	BLCAP	CA9	CENPF
	KIF18A	SAMSN1	CCR6		STX16	SIRPG			TPK1		PASK	ASAH2	CAMK2B	CCDC88C	NRP1	CDH2	C1orf21	SMAD2	SMAD2	CALCRL	BTG1	CASP6	CXCR6
	KIF20A	SELL	CCT2		CYLD	SMAD4			UQCRB		MKL2	ASB3	CAPNS1	CCDC96	PDCD1LG2	CDH22	CACNB2	TMPRSS3	WDHD1	CNR2	CAPG	CAV2	DHFR
	KNTC1	TRAT1	CCT3		SNRPN	STX4			USP9Y		PTPN13	ATG10	CARF	CD44	PDCD6	CDH3	CASP2	UBASH3A	BIRC5	COL6A2	CASS4	CBX6	EVI5
	MAD2L1		CCT5		TRAF3IP3	TRADD			WIPF1		PASK	ATP2B1	CC2D1B	CDK20	PRDX1	CECR7	CBX5		DHFR	CORO7	CCDC50	CCL24	GSTA4
	MASTL		CCT8		NEFL	VIM			ZCRB1		KCNK5	ATXN7L3	CCDC88B	CDKN2C	RAE1	CHRDL1	CCND1		SLC39A14	CPEB1	CCND2	CCT8	HELLS
	MTHFD2		CD1D1		POLR2J2	XRCC6					C18orf1	B3GALT4	CCDC97	CEP126	RAET1E	CIZ1	CD52		HELLS	CST7	CCR8	CD52	IL26
	NCAPG2		CD9		AQP3						ZNF764	B4GALT1	CCNL1	CEP164	SIGLEC7	CPB1	CD5L		LIMA1	CTSE	CD200R1	CEP72	LAIR2
	NCAPH		CD96		CG030						MAF	BAG3	CDC14B	CHD8	SIGLEC9	CPZ	CD72		CDC25C	CYP4F16	CD3G	CHP1
	NEIL3		CDC123		PDXDC2						MYO6	BCL2A1	CEP95	CIRBP	TYRO3	CTSH	CD81		CDC7	DOK2	CD40LG	CHURC1
	NUF2		CDC25B		CLUAP1						SIRPG	BRAF	CNOT3	CLDN10	CHST12	CTSK	CDK2AP2		GATA3	ECM1	CD44	CISD3
	PRC1		CDC42SE1		DOCK9						THADA	BTBD6	COG4	COX16	CLIC3	CTSW	CNOT9			EMILIN1	CD52	CIT
	PSAT1		CDCA7L		CYorf15B						THADA	CABLES2	CRTC1	CPXM1	IVNS1ABP	CXCL12	COG2			EML1	CD69	CNOT11
	RTKN2		CLIP1		CREBZF						MAGEH1	CAPZB	CYP2S1	CTCF	KIR2DL2	CXCR4	COX6C			EPAS1	CD82	COL4A1
			CLNS1A		CEP68						B3GAT1	CARF	DCAF4	CWC22	LGMN	CXCR6	CX3CR1			EPHA2	CD8B1	COPS5
			CORO1A		TXK						MAF	CASP4	DDX60	CYLD		DDIT3	CXCL2			FBXO17	CEPT1	COX19
			CPNE7		SLC7A6						SH3TC1	CAST	DEPDC5	CYP2R1		DGCR2	CXCL3			FBXO27	CERS5	CTPS1
			CYP2S1		FYB						HIST1H4K	CBX4	DMAC2	DCAF12L1		DHCR7	CYB5R3			FCGRT	CETN2	CUL2
			DCPS		MAP3K1						STK39	CCDC12	DTX1	DCDC2B		DIO2	CYC1			FOCAD	CHST12	CUL4A
			DDB2									CCDC82	EGLN2	DCTN6		DNAJB1	CYP4F2			GATA3	CIB2	DCUN1D5
			DENND2D									CCDC97	EI24	DDX3Y		DNAJB2	DBI			GLIPR2	CISH	DDX3X
			DFFB									CCNT1	EID1	DDX4		DNM3	DCTN3			GM5127	CMPK1	DEPP1
			DGKA									CCS	ENTPD5	DDX42		EDN2	DDIT4			GM973	CNIH1	DUSP1
			DHRS4									CD6	EPC1	DGKI		EIF3G	DNAJC9			GNA15	COQ2	EIF2AK1
			DIABLO									CEP83-DT	ESS2	DLX2		EN2	DNTT			GPM6B	COTL1	EMC10
			DPH5									CEP97	EXOC7	DMWD		ERC1	DUSP5			HC	COX19	ERCC6L
			EEF1B2									CHD1	EZH1	DNAH8		ESR1	ECI1			HPGDS	CRCP	ERRFI1
			EHD3									CHD8	FAM160B2	DPP4		FAM161A	ECPAS			HS1BP3	CREM	FADS1
			EIF1AX									CHIC1	FAM219A	DPYS		FCHO1	EHMT2			HUNK	CRIP1	FBXO25
			EIF3E									CHMP1B	FAS	EAF2		FCHSD2	ELOVL2			ICOSL	CRIP2	FBXO34
			EIF3H									CNEP1R1	FBRS	ECT2		FGFR1	EPHB6			IFI30	CSF1	FKBP5
			EIF3K									CNOT4	FBXL20	EEF1A2		FLOT2	ESRRA			IL4	CTLA2A	FLOT1
			EMB									CORO1A	FBXW4	EGF		FLRT1	FAM53B			IL4RA	CXCR6	FMO2
			EMC9									CPE	FBXW5	EID2		FNTB	FAP			ITGA7	CYFIP1	FSTL3
			EXOSC2									CRBN	FBXW8	EIF1AD		FOXO4	FBXO46			ITGB3	CYP51	GAA
			FAAH									CREBBP	FCRL1	EXOC6		FXYD3	FCER1G			KLK8	CYSLTR1	GALC
			FAM78A									CRMP1	FCSK	FAM13B		GABARAPL1	FGFR1			KREMEN2	D630039A03RIK	GAS2L1
			FBXO27									CSPP1	FXR2	FAM169A		GATAD1	GADD45A			KRT18	DEGS1	GCNT1
			FLNA									CTSG	GABARAP	FAM174B		GLYAT	GALNT2			LGMN	DENND5A	GINS4
			GDI2									CXorf38	GALNT6	FAM184A		GPC4	GATA6			LHFP	DRG2	GJA4
			GGCT									CYHR1	GIMAP6	FGFR1OP2		GPI	GDF10			LIMD1	DUSP6	GMPR2
			GLB1									DCLK2	GLG1	FIGNL1		GPSM2	GNG4			LPCAT4	DYNC1LI1	GOLT1B
			GLTP									DCP1B	GLS2	FRYL		GRHPR	GNRH1			MAN2B1	ECH1	GPR174
			GM11346									DIS3L2	GPR108	FYB1		GUCA2A	GPR4			MAP2	EEF1E1	GRIK4
			GOLM1									DNTTIP1	GRINA	GBP6		GUCY2F	GRM7			MAPRE2	EGR1	HMGN3
			GPR146									DPY19L3	HDAC7	GGA3		GYPB	GSS			MBOAT1	EHBP1L1	HNRNPK
			GPX1									EMSY	HERPUD2	GJA3		H1-4	GTF2H2			MCTP1	ELL2	HOXA5
			GRAMD1A									ERBB3	HGS	GPR174		H2AC17	GTPBP6			MICALL2	ELOVL5	HOXA7
			GRAMD3									FAM110A	HLA-B	GRM3		H2BC10	GUSB			MTA2	ENDOD1	HPGDS
			GTF2I									FAM160A1	HOMER1	GSTA5		H4C2	GYPC			MYO6	EPAS1	HS2ST1
			GUCD1									FAM53C	HP1BP3	HAO1		HDAC6	H3-3B			NFIL3	ETFB	IFT74
			HSP90AB1									FHIT	HPCAL1	HAVCR1		HDGF	HBD			NFX1	F2R	IL7
			ICAM2									GADD45A	HSF1	HEPACAM2		HIPK2	HDGF			OIT3	FAR1	IL9R
			ID3									GALNT2	IFT122	HILPDA		HPGD	HOPX			P2RX7	FARSA	INHBA
			IDH2									GBA2	ILRUN	HIST1H3D		ICAM3	HOXB2			PAXBP1	FDX1	INTS5
			IDH3G									GBP4	ISY1	HLA-B		ID2	HS2ST1			PHLDB1	FGL2	ITGB3BP
			IKZF1									GNAI3	ITGA10	HMGXB4		IFIH1	ICOS			PLIN3	FOS	KCNJ8
			IL17RE									GNG4	KDM2B	HOXB1		IL11RA	ID3			PLXNA1	FUNDC2	KCTD20
			IL18R1									GPR108	KIAA1109	HOXB13		IMPDH1	IFNAR1			PMM2	GALNT1	KDM8
			IL6RA									GPR137	KIF13A	IGF2R		INS	IFNGR2			PPP2R3A	GATA3	KIAA1549L
			IL7R									GPR84	KLHL20	IKZF1		INSL4	IL12B			PPP2R5A	GCLC	KIF14
			ITGB1									HIGD2A	LIMD2	IL17RA		IRF3	IL16			PPP3CC	GDAP2	KRT17
			KLF2									HIPK2	LNX2	IL31RA		ITGA2B	INPP5A			PRKCZ	GLIPR1	KRT18
			KLF3									HNRNPUL1	MAEA	IMMP2L		ITGB2	IPO9			PROS1	GM17745	KYAT3
			KLHL6									ICAM2	MAN1C1	INSIG1		ITIH4	IRF7			PTGIR	GM5127	LFNG
			LAMP1									ICOSLG	MAP3K11	INSL5		JUNB	ISG15			RAB19	GMDS	LGALS7
			LDLRAP1									IFIT3	MAP3K14	INSYN2B		KAT2A	ITGB7			RAB3A	GNA15	LONRF3
			LEF1									IGF1R	MAPKBP1	INTS6		KAT7	IVD			RAP1B	GNB4	LRRC59
			LMO4									IPMK	2007-03-01	IVNS1ABP		KCNJ12	JADE3			RAPSN	GPR171	MAP3K10
			LSP1									IQGAP1	MDM4	JADE2		KCTD2	KCNJ8			RASGRP4	GSN	MEN1
			LYSMD2									KCTD18	MEF2D	JMJD1C		KDELR3	KSR1			RNF19B	GUK1	METTL15
			MAPK14									KIF13B	MFSD14A	KIF16B		KLF5	LASP1			RPL30	HLF	METTL5
			MBOAT1									KMT2D	MMP9	KLHDC8B		KRT20	LCN1			SEMA4F	HMGCR	MIB1
			MBTPS1									LGMN	MPHOSPH9	KMT2C		LPAR2	LDB1			SFT2D2	HMGCS1	MOSPD2
			METTL14									LTB	MX2	KMT5B		LRCH1	LDHC			SGSH	HNRNPAB	MRPS25
			MIR5121									LYN	MYH9	LCOR		LTA4H	LIG1			SLC35C2	HSPA4	MTMR2
			MIR7080									MACC1	NAPRT	LIPT2		LTB4R	LOXL1			SLC37A3	HSPA5	MTMR9
			MRPL12									MAEA	NBEAL1	LMO2		MAN2B2	LRP10			SLC39A6	ICOSL	MVD
			MRPS5									MAN1C1	NBR1	LONRF1		MAP3K9	MAD1L1			SLC41A2	ID2	NASP
			NME2									MAP2K7	NCLN	MAFK		MAP4K2	MAGEB2			SLC4A4	IGFBP7	NBEA
			NOB1									MAP3K14	NELFA	METTL7A		MAPK3	MAPKBP1			SLC4A7	IGSF8	NDN
			NOP16									MAP4K3	NEURL4	MFSD8		MED24	MARCHF2			SLC9A6	IL13	NDUFB5
			PAICS									MAPK8	NFATC2IP	MKRN1		MFGE8	MARCO			SLCO4A1	IL17RB	NDUFS5
			PCNA									MBD1	NISCH	MKRN3		MFNG	MATN4			SLFN2	IL18RAP	NDUFV1
			PDLIM1									MCM3AP	NMI	MOB4		MICA	MEN1			SNORA20	IL1RL1	NEK7
			PIM2									MCM9	NNT	MPPED2		MMP3	MEST			ST8SIA4	IL4	NID2
			PLEKHF1									MCOLN1	NPEPL1	MSL2		MPZL1	MICAL3			SV2C	IL5	NRROS
			PLIN3									MEST	OPA3	MTDH		MST1L	NDP			TANC2	IL6	NSA2
			POLE4									MFAP3	PACS1	MTERF2		MT2A	NDUFA6			TEP1	IL9R	NUP205
			POLR2H									MON1B	PARD6G	MYOG		MUC1	NDUFS8			TMEM41B	IMPA2	NUPR1
			POLR3C									MRGBP	PBRM1	NDFIP1		MYH11	NINJ1			TNFSF13B	INPP5K	OPTN
			PQBP1									MX2	PCMTD1	NIPAL3		MYL2	NME5			TRAT1	JAK2	OXSR1
			PRAMEF8									MYH9	PCNX1	NOTCH2		MYOC	NTS			UBL3	JUNB	PAICS
			PRKCQ									MYL6	PDCD4	NSD3		NAGLU	OS9			UNC80	KDELR1	PBDC1
			PSMB6									NAIF1	PDCD7	OASL		NBAS	PAFAH1B3			WDFY2	KLF10	PCNA
			PYCARD									NBR1	PDXDC1	OGA		NCAPD2	PC			WFIKKN2	L1CAM	PCYT1A
			QPCT									NDRG3	PEAR1	OLAH		NCKIPSD	PCCB			WTAP	LDHA	PDZD11
			QRICH1									NDUFAF3	PFN1	OSBPL3		NPY2R	PDGFRL			XPC	LGALS1	PGK2
			RAC2									NEURL4	PHF20L1	OTUD1		OPRK1	PDXDC1			ZFP280B	LGALS3	PGPEP1
			RAMP3									NFIA	PIP5K1C	PAIP2		OR2B6	PELP1			MT-RNR1	LGALS3BP	PHTF2
			RANBP1									NMRK1	PLBD2	PDS5A		OXT	PF4V1			MT-RNR2	LIG1	PIK3AP1
			RASA3									NPNT	PLGRKT	PGM2L1		PADI2	PHKG1			MT-TP	LITAF	PLXNA1
			RASGRP2									OPA3	PPIG	PITPNC1		PAPSS2	PITPNM1			ADC	LMAN1	PLXND1
			RASSF2									ORAI2	PPME1	PPM1E		PARN	PLOD3			CTAGE5	LMNA	PNO1
			RECK									OSBPL3	PPOX	PRKAR2A		PCBP3	PNLIPRP2			FAM46A	LTB4R1	POC5
			REXO2									PCMTD1	PPP1R21	PRM3		PCDH7	POP7			LRRC33	LXN	POLD1
			RPA1									PEAR1	PRCC	PRRT1		PDCL	POU2F2			MT-CYTB	LY6G5B	PPIA
			RPL13A									PEF1	PRKX	PRSS37		PDE6B	PPIF			MT-ND1	LYN	PROSER2
			RPL22L1									PEX26	PRPF6	PTPDC1		PER1	PPIL2			SEPP1	LZTFL1	PRSS22
			RPL4									PINK1	PRR14L	RAB33A		PFKL	PPP6R2				MBOAT7	PSMA3
			RPL8									POLG2	PTBP1	RAG2		PHKG2	PRKAA2				MNS1	PSMB2
			RPLP0									POLR2A	RAB27A	RBAK		PIAS3	PSMD5				MRPL20	PSMD1
			RPLP2									PPM1K	RAB3GAP1	RC3H2		PIEZO1	PTEN				MRPL33	RAD17
			RPS11									PQBP1	RABGAP1	RESF1		PIM1	PTENP1				MRPL36	RALA
			RPS15									PTPRO	RALGPS2	REV3L		PIM2	PTTG1				MSMO1	RBIS
			RPS18									RAB33B	RASGRP2	RFX7		PIP4K2B	R3HDM1				MVK	RBM8A
			RPS19									RANBP10	RBM43	RNF11		PLA2G4C	RAB13				MYADM	RCL1
			RPS2									RAPGEF6	RC3H2	RNF14		PLA2G6	RAD51				NAGK	RER1
			RPS24									RAVER1	RDH5	RNF19A		PLD3	RARG				NCEH1	RETSAT
			RPS25									RBM39	RPH3AL	RSF1		PLIN1	RASSF9				NDFIP1	RIOX2
			RPS26									RC3H2	RPS10	SAMD9L		PLXNB3	RBM17				NDUFV1	RND3
			RPS3A1									RDH5	RPS6KA2	SERINC1		PPEF2	RBM4B				NEURL3	RPAP2
			RPS5									RFX3	RPTOR	SERPINB9		PPP2R5D	RBM5				NFKB1	RPS6KC1
			RRP9									RIC1	SACS	SETD3		PRDM1	RGS10				NRP1	RRAGC
			S1PR1									RILPL2	SCAF8	SFR1		PRG4	RGS14				NT5C3	RRS1
			SAMM50									RNPEPL1	SCRIB	SH3YL1		PRKACG	RGS2				ORC6	RUVBL1
			SARS									RPH3AL	SECISBP2L	SHC3		PYGM	RNF139				OSBPL5	SAAL1
			SATB1									SCAF8	SLC16A5	SIMC1		RALYL	ROS1				P4HB	SAP30BP
			SERPINB1A									SEC22C	SLC35C1	SLC25A40		RASA3	RPL21				PADI2	SCD
			SGK1									SEC24B	SLC4A10	SLC38A9		RBM38	RPP30				PAXBP1	SCFD1
			SH2D1A									SECISBP2L	SMPD5	SMS		RECQL5	RRP8				PCMT1	SDHC
			SHMT2									SETDB2	SNAPC2	SNHG8		RGS1	RTN2				PDCD1	SLC10A3
			SLAMF6									SF1	SP1	SNX29		RPL14	RUNX3				PDCL	SLC16A6
			SLC17A9									SFI1	SPRED2	SORCS2		RPS14	S1PR4				PDIA3	SLC29A1
			SLC20A1									SLC35A5	SRRM2	SOX30		RRP8	SCCPDH				PLAC8	SNRPB
			SLC25A24									SLC9A8	ST3GAL2	SPACA1		SC5D	SCRIB				PLD3	SOX9
			SLC44A2									SLK	ST6GALNAC3	SRCAP		SCN7A	SELE				PLIN2	SPNS3
			SMPDL3A									SLU7	STK11IP	ST8SIA2		SEC14L2	SEPHS2				PLK3	SPRY2
			SNHG8									SMTN	STRADA	SVIP		SEC31B	SH3BP5				PLP2	SRA1
			SNORD35B									SP1	SYNJ2	SYN3		SIGLEC6	SH3GL2				PMPCB	SRSF1
			SNX17									SPATA2	TADA3	SYNE1		SIK1	SIVA1				POP5	SRSF9
			SPTSSA									SPRED2	TBC1D20	TENM2		SIRPA	SIX1				PPARG	SRXN1
			SRPK1									ST8SIA1	TCHP	TEX11		SIT1	SLC16A3				PRADC1	SSRP1
			SSR4									STRADA	TENT4A	TFDP2		SLC29A2	SLC19A1				PRELID2	SSX2IP
			ST6GAL1									SUFU	THUMPD2	TIMP2		SMR3B	SLC5A2				PRNP	ST3GAL4
			ST6GALNAC1									SUN2	TMEM101	TMEM35A		SOX4	SMPD2				PROS1	STMP1
			STIP1									SUOX	TMEM106A	TMEM74		SPDEF	SMS				PSAT1	STT3B
			STK38									TADA3	TMEM173	TNS1		SPP2	SP4				PSMA1	STX11
			SURF1									TBC1D1	TMEM87B	TOB1		TAOK3	SPG7				PSMC2	SUMF1
			TAGAP									TBC1D22A	TPR	TP53BP2		TAZ	SPTA1				PTCD3	SURF1
			TBL1X									TCIRG1	TRAF2	TPH2		TBC1D9B	SRSF6				PTMS	SYNE3
			TCF7									TDRD3	TRIM41	TPST1		TFAP4	STAT2				RALY	TAF11
			TDRP									TMEM50A	TRPV2	TRAF3IP2		THBD	SULT1A1				RAMP1	TDRD7
			TEX10									TMEM8A	TTLL3	TRAPPC12		THEMIS2	TAP1				RB1	TENT4A
			TGFBR2									TOR3A	UBR1	TRPV2		THRA	TCAF1				RBBP7	TEP1
			THADA									TPR	UGCG	TTC33		TKT	TCFL5				RBFA	TMEM143
			THUMPD3									TRIR	UGGT2	TULP4		TMSB10	TFAP4				RBPJ	TMEM199
			TMEM176A									TRRAP	UNC45A	UMODL1		TNFAIP3	TGIF2				REXO2	TMEM231
			TMEM176B									TTC33	UNC5CL	UNC119B		TPM2	TIMELESS				RGCC	TMEM241
			TMEM71									TTLL3	UNKL	UNC5CL		TPX2	TMEM159				RGS1	TMEM86A
			TMEM9B									UAP1L1	UPF2	UNKL		TRAF3IP2	TMEM97				RGS2	TRIM35
			TNFRSF25									UGCG	URM1	UPF2		TRANK1	TNFAIP1				RNF11	TRIM46
			TNFRSF26									UNC45A	WASHC1	USP42		TREX1	TNFRSF1B				RNF128	TTLL1
			TRAT1									USP21	WDR82	UTP23		TRIB2	TNPO2				RNF135	TTLL11
			TRIB2									USP3	WDR83OS	UTY		TSN	TRAF1				RTCA	UBL4A
			TWF2									VAMP2	YEATS4	VEGFA		TXNIP	TUBB2A				RTCB	UBL5
			TXK									VRK3	ZBED6	VPS13A		TYR	TXNL4A				RTN3	USP5
			TXNDC5									WBP1	ZBTB40	WDR35		UBA7	UHRF2				S100A11	UTP3
			UNC119B									WDTC1	ZBTB42	WDR44		ULK2	UNC13A				SAMSN1	VAT1L
			UQCRC2									WWOX	ZC3H18	XRCC6		UQCR11	UQCRFS1				SCAMP2	VCP
			VPS45									ZBTB48	ZC3H3	ZCCHC18		VPS11	VAC14				SDF2	VCPKMT
			WDR12									ZFAND2A	ZC3H7A	ZCCHC2		WWOX	VILL				SERINC3	VPS4B
			WDR43									ZFYVE1	ZFYVE1	ZFR		XDH	WASF1				SERPINB6A	VPS53
			WDR74									ZNF384	ZMYM2	ZGRF1		ZBTB25	WNT8B				SH3BGRL3	VTI1A
			XRCC6									ZNF408	ZNF384	ZKSCAN1		ZMYM3	YIPF1				SKAP1	YME1L1
			XRN2									ZNF551	ZNF646	ZNF236		ZNF101	ZNF140				SLC25A17	YWHAH
			YIF1B									ZNF646	ZNF687	ZNF512B		ZNF500	ZNF165				SLC25A4	ZC2HC1A
			ZBTB11									ZSCAN26	ZUP1	ZNF600							SLC52A2	ZNF14
			ZFAND6																		SNRNP25	ZNF800
			ZFP277																		SNX12
			ZFP386																		SORL1
			ZFPL1																		SPCS3
			CD97																		SQLE
			CLDN25																		STX12
			DDX39																		SUOX
			FAM195B																		TAGLN2
			FAM46C																		TM2D2
			FAM65B																		TMEM128
			GNB2L1																		TMEM238
			ICT1																		TMEM30A
			L7RN6																		TMEM64
			MARS																		TMSB4X
			MINA																		TNFAIP3
			SKP1A																		TNFSF11
			SMEK2																		TPI1
			SSSCA1																		TRP53I13
			TSSC1																		TSC22D3
			TSTA3																		TSG101
																					TSPAN13
																					TSPAN31
																					TTC3
																					TTC39C
																					TUSC3
																					UBE2L6
																					UHRF2
																					VAPA
																					VDR
																					VIPR2
																					ZAP70
																					ZCCHC10
																					ZCCHC9
																					ZYX
																					CCDC109B
																					ERO1L
																					FAM179B
																					FAM213A
																					FAM69A
																					HIST1H1C
																					SEPT7
																					SLMO2

## Sheet: gsea_report_for_TCRvb8_15915609
NAME	GS<br> follow link to MSigDB	GS DETAILS	SIZE	ES	NES	NOM p-val	FDR q-val	FWER p-val	RANK AT MAX	LEADING EDGE
ACTIVATED_CD4_ANGELOVA	ACTIVATED_CD4_ANGELOVA	Details ...	33	0.936025	2.73874	0	0	0	589	tags=91%, list=3%, signal=94%
TH2_BINDEA	TH2_BINDEA	Details ...	23	0.710684	1.91814	0	0.00061875	0.002	698	tags=43%, list=4%, signal=45%
EFFECTOR_MEMORY_CD4_ANGELOVA	EFFECTOR_MEMORY_CD4_ANGELOVA	Details ...	12	0.720676	1.65606	0.0097561	0.0173553	0.097	3434	tags=83%, list=20%, signal=104%
TYPE_2_T_HELPER_CELL_CHAROENTONG	TYPE_2_T_HELPER_CELL_CHAROENTONG	Details ...	26	0.595112	1.64923	0.0128411	0.0138509	0.104	777	tags=35%, list=4%, signal=36%
GSE14308_TH2_VS_NAIVE_CD4_TCELL_UP	GSE14308_TH2_VS_NAIVE_CD4_TCELL_UP	Details ...	198	0.431487	1.63865	0	0.0124717	0.116	3342	tags=39%, list=19%, signal=48%
ACTIVATED_CD4_T_CELL_CHAROENTONG	ACTIVATED_CD4_T_CELL_CHAROENTONG	Details ...	23	0.578421	1.56153	0.0255591	0.0218274	0.227	589	tags=43%, list=3%, signal=45%
EFFECTOR_MEMORY_CD4_T_CELL_CHAROENTONG	EFFECTOR_MEMORY_CD4_T_CELL_CHAROENTONG	Details ...	24	0.529247	1.43134	0.0403361	0.0606103	0.564	3643	tags=33%, list=21%, signal=42%
TH2_TIBBITT	TH2_TIBBITT	Details ...	219	0.355072	1.37348	0.00776197	0.0778784	0.692	3994	tags=44%, list=23%, signal=56%
TH2_ANGELOVA	TH2_ANGELOVA	Details ...	25	0.389875	1.06636	0.379085	0.422521	1	2494	tags=28%, list=14%, signal=33%
GAMMA_DELTA_T_CELL_CHAROENTONG	GAMMA_DELTA_T_CELL_CHAROENTONG	Details ...	24	0.364273	0.982936	0.488255	0.542672	1	899	tags=17%, list=5%, signal=18%
GSE24574_BCL6_LOW_TFH_VS_NAIVE_CD4_TCELL_UP	GSE24574_BCL6_LOW_TFH_VS_NAIVE_CD4_TCELL_UP	Details ...	187	0.248558	0.941505	0.600801	0.572627	1	3291	tags=27%, list=19%, signal=33%

## Sheet: ACTIVATED_CD4_ANGELOVA
NAME	PROBE	DESCRIPTION<br>(from dataset)	GENE SYMBOL	GENE_TITLE	RANK IN GENE LIST	RANK METRIC SCORE	RUNNING ES	CORE ENRICHMENT
row_0	EXO1	exonuclease 1 [Source:HGNC Symbol;Acc:HGNC:3511]	null	null	47	4.74764	0.0347322	Yes
row_1	NCAPG2	non-SMC condensin II complex subunit G2 [Source:HGNC Symbol;Acc:HGNC:21904]	null	null	80	4.53313	0.0686317	Yes
row_2	DTL	denticleless E3 ubiquitin protein ligase homolog [Source:HGNC Symbol;Acc:HGNC:30288]	null	null	82	4.52981	0.104279	Yes
row_3	BUB1B	BUB1 mitotic checkpoint serine/threonine kinase B [Source:HGNC Symbol;Acc:HGNC:1149]	null	null	86	4.51168	0.139668	Yes
row_4	CCNB1	cyclin B1 [Source:HGNC Symbol;Acc:HGNC:1579]	null	null	95	4.48589	0.174569	Yes
row_5	CKAP2L	cytoskeleton associated protein 2 like [Source:HGNC Symbol;Acc:HGNC:26877]	null	null	99	4.47764	0.20969	Yes
row_6	CCNB2	cyclin B2 [Source:HGNC Symbol;Acc:HGNC:1580]	null	null	124	4.40699	0.243053	Yes
row_7	FIGNL1	fidgetin like 1 [Source:HGNC Symbol;Acc:HGNC:13286]	null	null	130	4.3884	0.277357	Yes
row_8	HMMR	hyaluronan mediated motility receptor [Source:HGNC Symbol;Acc:HGNC:5012]	null	null	162	4.32508	0.309674	Yes
row_9	E2F8	E2F transcription factor 8 [Source:HGNC Symbol;Acc:HGNC:24727]	null	null	165	4.31464	0.343567	Yes
row_10	ECT2	epithelial cell transforming 2 [Source:HGNC Symbol;Acc:HGNC:3155]	null	null	172	4.29652	0.377089	Yes
row_11	NCAPH	non-SMC condensin I complex subunit H [Source:HGNC Symbol;Acc:HGNC:1112]	null	null	178	4.28823	0.410603	Yes
row_12	KIF11	kinesin family member 11 [Source:HGNC Symbol;Acc:HGNC:6388]	null	null	182	4.28086	0.444174	Yes
row_13	PSAT1	phosphoserine aminotransferase 1 [Source:HGNC Symbol;Acc:HGNC:19129]	null	null	219	4.18243	0.47508	Yes
row_14	NUF2	NUF2 component of NDC80 kinetochore complex [Source:HGNC Symbol;Acc:HGNC:14621]	null	null	225	4.16585	0.507629	Yes
row_15	ANLN	anillin actin binding protein [Source:HGNC Symbol;Acc:HGNC:14082]	null	null	229	4.15392	0.540199	Yes
row_16	HELLS	helicase, lymphoid specific [Source:HGNC Symbol;Acc:HGNC:4861]	null	null	235	4.1325	0.572486	Yes
row_17	CEP55	centrosomal protein 55 [Source:HGNC Symbol;Acc:HGNC:1161]	null	null	242	4.11602	0.604585	Yes
row_18	KNTC1	kinetochore associated 1 [Source:HGNC Symbol;Acc:HGNC:17255]	null	null	247	4.10429	0.636707	Yes
row_19	KIF20A	kinesin family member 20A [Source:HGNC Symbol;Acc:HGNC:9787]	null	null	261	4.07111	0.668052	Yes
row_20	PRC1	protein regulator of cytokinesis 1 [Source:HGNC Symbol;Acc:HGNC:9341]	null	null	274	4.03451	0.699165	Yes
row_21	MAD2L1	mitotic arrest deficient 2 like 1 [Source:HGNC Symbol;Acc:HGNC:6763]	null	null	296	3.96745	0.729235	Yes
row_22	RTKN2	rhotekin 2 [Source:HGNC Symbol;Acc:HGNC:19364]	RTKN2	rhotekin 2 [Source:HGNC Symbol;Acc:HGNC:19364]	301	3.94437	0.760096	Yes
row_23	CCNE2	cyclin E2 [Source:HGNC Symbol;Acc:HGNC:1590]	null	null	329	3.8647	0.789013	Yes
row_24	BRIP1	BRCA1 interacting protein C-terminal helicase 1 [Source:HGNC Symbol;Acc:HGNC:20473]	null	null	368	3.72802	0.816224	Yes
row_25	KIF18A	kinesin family member 18A [Source:HGNC Symbol;Acc:HGNC:29441]	null	null	394	3.64446	0.843519	Yes
row_26	NEIL3	nei like DNA glycosylase 3 [Source:HGNC Symbol;Acc:HGNC:24573]	null	null	477	3.38503	0.865509	Yes
row_27	FBXO5	F-box protein 5 [Source:HGNC Symbol;Acc:HGNC:13584]	null	null	516	3.30671	0.889398	Yes
row_28	MASTL	microtubule associated serine/threonine kinase like [Source:HGNC Symbol;Acc:HGNC:19042]	null	null	523	3.29184	0.915002	Yes
row_29	ESCO2	establishment of sister chromatid cohesion N-acetyltransferase 2 [Source:HGNC Symbol;Acc:HGNC:27230]	null	null	589	3.13906	0.936025	Yes
row_30	DLGAP5	DLG associated protein 5 [Source:HGNC Symbol;Acc:HGNC:16864]	null	null	2170	1.69232	0.85897	No
row_31	MTHFD2	methylenetetrahydrofolate dehydrogenase (NADP+ dependent) 2, methenyltetrahydrofolate cyclohydrolase [Source:HGNC Symbol;Acc:HGNC:7434]	null	null	3697	1.03683	0.779838	No
row_32	EXOC6	exocyst complex component 6 [Source:HGNC Symbol;Acc:HGNC:23196]	null	null	15337	-1.32262	0.124378	No

## Sheet: TH2_BINDEA
NAME	PROBE	DESCRIPTION<br>(from dataset)	GENE SYMBOL	GENE_TITLE	RANK IN GENE LIST	RANK METRIC SCORE	RUNNING ES	CORE ENRICHMENT
row_0	ADCY1	adenylate cyclase 1 [Source:HGNC Symbol;Acc:HGNC:232]	null	null	72	4.56743	0.0859253	Yes
row_1	BIRC5	baculoviral IAP repeat containing 5 [Source:HGNC Symbol;Acc:HGNC:593]	null	null	101	4.47028	0.172451	Yes
row_2	CENPF	centromere protein F [Source:HGNC Symbol;Acc:HGNC:1857]	null	null	166	4.30872	0.253734	Yes
row_3	HELLS	helicase, lymphoid specific [Source:HGNC Symbol;Acc:HGNC:4861]	null	null	235	4.1325	0.331314	Yes
row_4	DHFR	dihydrofolate reductase [Source:HGNC Symbol;Acc:HGNC:2861]	null	null	258	4.08143	0.410517	Yes
row_5	CDC25C	cell division cycle 25C [Source:HGNC Symbol;Acc:HGNC:1727]	null	null	278	4.02967	0.488871	Yes
row_6	NEIL3	nei like DNA glycosylase 3 [Source:HGNC Symbol;Acc:HGNC:24573]	null	null	477	3.38503	0.544282	Yes
row_7	WDHD1	WD repeat and HMG-box DNA binding protein 1 [Source:HGNC Symbol;Acc:HGNC:23170]	null	null	615	3.08346	0.597236	Yes
row_8	SNRPD1	small nuclear ribonucleoprotein D1 polypeptide [Source:HGNC Symbol;Acc:HGNC:11158]	null	null	624	3.06534	0.657208	Yes
row_9	CDC7	cell division cycle 7 [Source:HGNC Symbol;Acc:HGNC:1745]	null	null	698	2.92431	0.710684	Yes
row_10	GATA3	GATA binding protein 3 [Source:HGNC Symbol;Acc:HGNC:4172]	null	null	1750	1.92986	0.688635	No
row_11	MB	myoglobin [Source:HGNC Symbol;Acc:HGNC:6915]	null	null	3752	1.01534	0.594236	No
row_12	PMCH	pro-melanin concentrating hormone [Source:HGNC Symbol;Acc:HGNC:9109]	null	null	3772	1.01151	0.613091	No
row_13	SLC39A14	solute carrier family 39 member 14 [Source:HGNC Symbol;Acc:HGNC:20858]	null	null	3900	0.969891	0.624949	No
row_14	SMAD2	SMAD family member 2 [Source:HGNC Symbol;Acc:HGNC:6768]	null	null	5990	0.387211	0.513136	No
row_15	AHI1	Abelson helper integration site 1 [Source:HGNC Symbol;Acc:HGNC:21575]	null	null	10158	-0.104428	0.276931	No
row_16	PHEX	phosphate regulating endopeptidase homolog X-linked [Source:HGNC Symbol;Acc:HGNC:8918]	null	null	11338	-0.296243	0.215357	No
row_17	CXCR6	C-X-C motif chemokine receptor 6 [Source:HGNC Symbol;Acc:HGNC:16647]	null	null	12287	-0.454696	0.170116	No
row_18	ANK1	ankyrin 1 [Source:HGNC Symbol;Acc:HGNC:492]	null	null	14072	-0.859331	0.0850495	No
row_19	LIMA1	LIM domain and actin binding 1 [Source:HGNC Symbol;Acc:HGNC:24636]	null	null	14181	-0.896942	0.0965565	No
row_20	EVI5	ecotropic viral integration site 5 [Source:HGNC Symbol;Acc:HGNC:3501]	null	null	14307	-0.937716	0.107895	No
row_21	PTGIS	prostaglandin I2 synthase [Source:HGNC Symbol;Acc:HGNC:9603]	null	null	15282	-1.30008	0.0778328	No
row_22	MICAL2	microtubule associated monooxygenase, calponin and LIM domain containing 2 [Source:HGNC Symbol;Acc:HGNC:24693]	null	null	16771	-2.51404	0.0423124	No

## Sheet: TH2_VS_NAIVE_CD4_TCELL
NAME	PROBE	DESCRIPTION<br>(from dataset)	GENE SYMBOL	GENE_TITLE	RANK IN GENE LIST	RANK METRIC SCORE	RUNNING ES	CORE ENRICHMENT
row_0	KIAA1549L	KIAA1549 like [Source:HGNC Symbol;Acc:HGNC:24836]	null	null	5	4.96932	0.018637	Yes
row_1	ERCC6L	ERCC excision repair 6 like, spindle assembly checkpoint helicase [Source:HGNC Symbol;Acc:HGNC:20794]	null	null	251	4.09819	0.0200947	Yes
row_2	CIT	citron rho-interacting serine/threonine kinase [Source:HGNC Symbol;Acc:HGNC:1985]	null	null	300	3.95122	0.0323707	Yes
row_3	SCD	stearoyl-CoA desaturase [Source:HGNC Symbol;Acc:HGNC:10571]	SCD	stearoyl-CoA desaturase [Source:HGNC Symbol;Acc:HGNC:10571]	337	3.83501	0.0448972	Yes
row_4	SLC29A1	solute carrier family 29 member 1 (Augustine blood group) [Source:HGNC Symbol;Acc:HGNC:11003]	null	null	393	3.64449	0.0556007	Yes
row_5	KIF14	kinesin family member 14 [Source:HGNC Symbol;Acc:HGNC:19181]	null	null	412	3.58434	0.0682121	Yes
row_6	SPRY2	sprouty RTK signaling antagonist 2 [Source:HGNC Symbol;Acc:HGNC:11270]	null	null	454	3.44387	0.0789601	Yes
row_7	LRRC59	leucine rich repeat containing 59 [Source:HGNC Symbol;Acc:HGNC:28817]	null	null	507	3.32639	0.0886254	Yes
row_8	PCNA	proliferating cell nuclear antigen [Source:HGNC Symbol;Acc:HGNC:8729]	null	null	597	3.12082	0.0953708	Yes
row_9	CISD3	CDGSH iron sulfur domain 3 [Source:HGNC Symbol;Acc:HGNC:27578]	null	null	726	2.89145	0.0989901	Yes
row_10	IL9R	interleukin 9 receptor [Source:HGNC Symbol;Acc:HGNC:6030]	null	null	741	2.87084	0.109115	Yes
row_11	FKBP5	FKBP prolyl isomerase 5 [Source:HGNC Symbol;Acc:HGNC:3721]	null	null	758	2.84441	0.119024	Yes
row_12	NUP205	nucleoporin 205 [Source:HGNC Symbol;Acc:HGNC:18658]	null	null	820	2.7568	0.126	Yes
row_13	NASP	nuclear autoantigenic sperm protein [Source:HGNC Symbol;Acc:HGNC:7644]	null	null	842	2.73073	0.135187	Yes
row_14	CTPS1	CTP synthase 1 [Source:HGNC Symbol;Acc:HGNC:2519]	null	null	858	2.70771	0.144633	Yes
row_15	RUVBL1	RuvB like AAA ATPase 1 [Source:HGNC Symbol;Acc:HGNC:10474]	null	null	902	2.64873	0.152238	Yes
row_16	POLD1	DNA polymerase delta 1, catalytic subunit [Source:HGNC Symbol;Acc:HGNC:9175]	null	null	916	2.62755	0.161494	Yes
row_17	BSPRY	B-box and SPRY domain containing [Source:HGNC Symbol;Acc:HGNC:18232]	null	null	1024	2.50327	0.164848	Yes
row_18	PAICS	phosphoribosylaminoimidazole carboxylase and phosphoribosylaminoimidazolesuccinocarboxamide synthase [Source:HGNC Symbol;Acc:HGNC:8587]	null	null	1043	2.47506	0.173234	Yes
row_19	SYNE3	spectrin repeat containing nuclear envelope family member 3 [Source:HGNC Symbol;Acc:HGNC:19861]	null	null	1051	2.46423	0.182215	Yes
row_20	PNO1	partner of NOB1 homolog [Source:HGNC Symbol;Acc:HGNC:32790]	null	null	1118	2.40075	0.187547	Yes
row_21	STT3B	STT3 oligosaccharyltransferase complex catalytic subunit B [Source:HGNC Symbol;Acc:HGNC:30611]	null	null	1156	2.36374	0.194412	Yes
row_22	MRPS25	mitochondrial ribosomal protein S25 [Source:HGNC Symbol;Acc:HGNC:14511]	null	null	1162	2.3535	0.203087	Yes
row_23	PGPEP1	pyroglutamyl-peptidase I [Source:HGNC Symbol;Acc:HGNC:13568]	null	null	1176	2.33944	0.211246	Yes
row_24	PSMD1	proteasome 26S subunit, non-ATPase 1 [Source:HGNC Symbol;Acc:HGNC:9554]	null	null	1203	2.31094	0.218545	Yes
row_25	PSMB2	proteasome 20S subunit beta 2 [Source:HGNC Symbol;Acc:HGNC:9539]	null	null	1341	2.19916	0.219008	Yes
row_26	CBX6	chromobox 6 [Source:HGNC Symbol;Acc:HGNC:1556]	null	null	1362	2.18463	0.226173	Yes
row_27	SRSF9	serine and arginine rich splicing factor 9 [Source:HGNC Symbol;Acc:HGNC:10791]	null	null	1370	2.17887	0.234067	Yes
row_28	RRS1	ribosome biogenesis regulator 1 homolog [Source:HGNC Symbol;Acc:HGNC:17083]	null	null	1382	2.16858	0.241691	Yes
row_29	SSRP1	structure specific recognition protein 1 [Source:HGNC Symbol;Acc:HGNC:11327]	null	null	1383	2.16851	0.24995	Yes
row_30	MAP3K10	mitogen-activated protein kinase kinase kinase 10 [Source:HGNC Symbol;Acc:HGNC:6849]	null	null	1433	2.13201	0.255239	Yes
row_31	CCT8	chaperonin containing TCP1 subunit 8 [Source:HGNC Symbol;Acc:HGNC:1623]	null	null	1443	2.12444	0.262811	Yes
row_32	FADS1	fatty acid desaturase 1 [Source:HGNC Symbol;Acc:HGNC:3574]	null	null	1532	2.06336	0.265586	Yes
row_33	KCTD20	potassium channel tetramerization domain containing 20 [Source:HGNC Symbol;Acc:HGNC:21052]	null	null	1553	2.04379	0.272215	Yes
row_34	BHLHB9	basic helix-loop-helix family member b9 [Source:HGNC Symbol;Acc:HGNC:29353]	null	null	1662	1.98812	0.273549	Yes
row_35	SLC16A6	solute carrier family 16 member 6 [Source:HGNC Symbol;Acc:HGNC:10927]	null	null	1685	1.97125	0.279786	Yes
row_36	COPS5	COP9 signalosome subunit 5 [Source:HGNC Symbol;Acc:HGNC:2240]	null	null	1713	1.95321	0.285666	Yes
row_37	KDM8	lysine demethylase 8 [Source:HGNC Symbol;Acc:HGNC:25840]	null	null	1723	1.94844	0.292566	Yes
row_38	VCP	valosin containing protein [Source:HGNC Symbol;Acc:HGNC:12666]	null	null	1724	1.94837	0.299987	Yes
row_39	INTS5	integrator complex subunit 5 [Source:HGNC Symbol;Acc:HGNC:29352]	null	null	1752	1.92886	0.305773	Yes
row_40	AIMP2	aminoacyl tRNA synthetase complex interacting multifunctional protein 2 [Source:HGNC Symbol;Acc:HGNC:20609]	null	null	1779	1.91018	0.311547	Yes
row_41	SNRPB	small nuclear ribonucleoprotein polypeptides B and B1 [Source:HGNC Symbol;Acc:HGNC:11153]	null	null	1866	1.85056	0.313628	Yes
row_42	COX19	cytochrome c oxidase assembly factor COX19 [Source:HGNC Symbol;Acc:HGNC:28074]	null	null	1906	1.83334	0.318357	Yes
row_43	KCNJ8	potassium inwardly rectifying channel subfamily J member 8 [Source:HGNC Symbol;Acc:HGNC:6269]	null	null	1908	1.83296	0.325281	Yes
row_44	BUB3	BUB3 mitotic checkpoint protein [Source:HGNC Symbol;Acc:HGNC:1151]	null	null	1930	1.82075	0.331002	Yes
row_45	GOLT1B	golgi transport 1B [Source:HGNC Symbol;Acc:HGNC:20175]	null	null	1973	1.79488	0.335412	Yes
row_46	RBM8A	RNA binding motif protein 8A [Source:HGNC Symbol;Acc:HGNC:9905]	null	null	2051	1.75713	0.337657	Yes
row_47	YWHAH	tyrosine 3-monooxygenase/tryptophan 5-monooxygenase activation protein eta [Source:HGNC Symbol;Acc:HGNC:12853]	null	null	2055	1.75523	0.344168	Yes
row_48	TAF11	TATA-box binding protein associated factor 11 [Source:HGNC Symbol;Acc:HGNC:11544]	null	null	2112	1.72314	0.347497	Yes
row_49	NDUFB5	NADH:ubiquinone oxidoreductase subunit B5 [Source:HGNC Symbol;Acc:HGNC:7700]	null	null	2138	1.70784	0.352557	Yes
row_50	PPIA	peptidylprolyl isomerase A [Source:HGNC Symbol;Acc:HGNC:9253]	null	null	2155	1.69834	0.358101	Yes
row_51	NRROS	negative regulator of reactive oxygen species [Source:HGNC Symbol;Acc:HGNC:24613]	null	null	2201	1.67662	0.361888	Yes
row_52	GINS4	GINS complex subunit 4 [Source:HGNC Symbol;Acc:HGNC:28226]	null	null	2256	1.64657	0.36504	Yes
row_53	BCAP31	B cell receptor associated protein 31 [Source:HGNC Symbol;Acc:HGNC:16695]	null	null	2278	1.63589	0.370057	Yes
row_54	CEP72	centrosomal protein 72 [Source:HGNC Symbol;Acc:HGNC:25547]	null	null	2417	1.56921	0.368063	Yes
row_55	CNOT11	CCR4-NOT transcription complex subunit 11 [Source:HGNC Symbol;Acc:HGNC:25217]	null	null	2423	1.56653	0.373741	Yes
row_56	CUL2	cullin 2 [Source:HGNC Symbol;Acc:HGNC:2552]	null	null	2481	1.53483	0.376294	Yes
row_57	NDUFS5	NADH:ubiquinone oxidoreductase subunit S5 [Source:HGNC Symbol;Acc:HGNC:7712]	null	null	2520	1.51895	0.379884	Yes
row_58	RCL1	RNA terminal phosphate cyclase like 1 [Source:HGNC Symbol;Acc:HGNC:17687]	null	null	2539	1.50884	0.384591	Yes
row_59	FLOT1	flotillin 1 [Source:HGNC Symbol;Acc:HGNC:3757]	null	null	2682	1.4411	0.381878	Yes
row_60	MTMR9	myotubularin related protein 9 [Source:HGNC Symbol;Acc:HGNC:14596]	null	null	2737	1.41915	0.384164	Yes
row_61	PBDC1	polysaccharide biosynthesis domain containing 1 [Source:HGNC Symbol;Acc:HGNC:28790]	null	null	2842	1.37594	0.383398	Yes
row_62	HNRNPK	heterogeneous nuclear ribonucleoprotein K [Source:HGNC Symbol;Acc:HGNC:5044]	null	null	2882	1.35773	0.386316	Yes
row_63	TENT4A	terminal nucleotidyltransferase 4A [Source:HGNC Symbol;Acc:HGNC:16705]	null	null	2915	1.34107	0.389575	Yes
row_64	SRSF1	serine and arginine rich splicing factor 1 [Source:HGNC Symbol;Acc:HGNC:10780]	null	null	2940	1.33226	0.393263	Yes
row_65	UBL5	ubiquitin like 5 [Source:HGNC Symbol;Acc:HGNC:13736]	null	null	2954	1.32579	0.397562	Yes
row_66	B9D2	B9 domain containing 2 [Source:HGNC Symbol;Acc:HGNC:28636]	null	null	3007	1.30393	0.399524	Yes
row_67	PSMA3	proteasome 20S subunit alpha 3 [Source:HGNC Symbol;Acc:HGNC:9532]	null	null	3027	1.292	0.403347	Yes
row_68	UBL4A	ubiquitin like 4A [Source:HGNC Symbol;Acc:HGNC:12505]	null	null	3142	1.24367	0.4015	Yes
row_69	OXSR1	oxidative stress responsive kinase 1 [Source:HGNC Symbol;Acc:HGNC:8508]	null	null	3144	1.24312	0.406176	Yes
row_70	OPTN	optineurin [Source:HGNC Symbol;Acc:HGNC:17142]	null	null	3213	1.21583	0.406879	Yes
row_71	SAAL1	serum amyloid A like 1 [Source:HGNC Symbol;Acc:HGNC:25158]	null	null	3259	1.2001	0.408851	Yes
row_72	HS2ST1	heparan sulfate 2-O-sulfotransferase 1 [Source:HGNC Symbol;Acc:HGNC:5193]	null	null	3265	1.19885	0.413128	Yes
row_73	MEN1	menin 1 [Source:HGNC Symbol;Acc:HGNC:7010]	null	null	3267	1.19798	0.417633	Yes
row_74	USP5	ubiquitin specific peptidase 5 [Source:HGNC Symbol;Acc:HGNC:12628]	null	null	3272	1.1943	0.42195	Yes
row_75	GALC	galactosylceramidase [Source:HGNC Symbol;Acc:HGNC:4115]	null	null	3314	1.17649	0.424063	Yes
row_76	RETSAT	retinol saturase [Source:HGNC Symbol;Acc:HGNC:25991]	null	null	3327	1.17378	0.42784	Yes
row_77	RBIS	ribosomal biogenesis factor [Source:HGNC Symbol;Acc:HGNC:32235]	null	null	3342	1.16978	0.431487	Yes
row_78	C15orf41	chromosome 15 open reading frame 41 [Source:HGNC Symbol;Acc:HGNC:26929]	null	null	3535	1.10156	0.424593	No
row_79	CD52	CD52 molecule [Source:HGNC Symbol;Acc:HGNC:1804]	null	null	3553	1.09164	0.427769	No
row_80	NDUFV1	NADH:ubiquinone oxidoreductase core subunit V1 [Source:HGNC Symbol;Acc:HGNC:7716]	null	null	3655	1.05324	0.425946	No
row_81	AK3	adenylate kinase 3 [Source:HGNC Symbol;Acc:HGNC:17376]	null	null	3696	1.03817	0.42759	No
row_82	RER1	retention in endoplasmic reticulum sorting receptor 1 [Source:HGNC Symbol;Acc:HGNC:30309]	null	null	3805	0.999563	0.425159	No
row_83	VCPKMT	valosin containing protein lysine methyltransferase [Source:HGNC Symbol;Acc:HGNC:20352]	null	null	3846	0.987599	0.42661	No
row_84	TRIM35	tripartite motif containing 35 [Source:HGNC Symbol;Acc:HGNC:16285]	null	null	3927	0.959058	0.425642	No
row_85	PDZD11	PDZ domain containing 11 [Source:HGNC Symbol;Acc:HGNC:28034]	null	null	3976	0.942081	0.426458	No
row_86	DCUN1D5	defective in cullin neddylation 1 domain containing 5 [Source:HGNC Symbol;Acc:HGNC:28409]	null	null	4163	0.886528	0.419092	No
row_87	NSA2	NSA2 ribosome biogenesis factor [Source:HGNC Symbol;Acc:HGNC:30728]	null	null	4198	0.874346	0.420458	No
row_88	GAA	glucosidase alpha, acid [Source:HGNC Symbol;Acc:HGNC:4065]	null	null	4242	0.85898	0.421246	No
row_89	DDX3X	DEAD-box helicase 3 X-linked [Source:HGNC Symbol;Acc:HGNC:2745]	null	null	4244	0.858217	0.424457	No
row_90	RALA	RAS like proto-oncogene A [Source:HGNC Symbol;Acc:HGNC:9839]	null	null	4326	0.835795	0.422961	No
row_91	ACAT1	acetyl-CoA acetyltransferase 1 [Source:HGNC Symbol;Acc:HGNC:93]	null	null	4443	0.796136	0.419294	No
row_92	CUL4A	cullin 4A [Source:HGNC Symbol;Acc:HGNC:2554]	null	null	4526	0.768364	0.417484	No
row_93	PROSER2	proline and serine rich 2 [Source:HGNC Symbol;Acc:HGNC:23728]	null	null	4542	0.764351	0.419529	No
row_94	RRAGC	Ras related GTP binding C [Source:HGNC Symbol;Acc:HGNC:19902]	null	null	4618	0.739247	0.418012	No
row_95	ATF5	activating transcription factor 5 [Source:HGNC Symbol;Acc:HGNC:790]	null	null	4758	0.698596	0.412645	No
row_96	GRIK4	glutamate ionotropic receptor kainate type subunit 4 [Source:HGNC Symbol;Acc:HGNC:4582]	null	null	4821	0.685773	0.411676	No
row_97	LGALS7	galectin 7 [Source:HGNC Symbol;Acc:HGNC:6568]	null	null	4850	0.678183	0.412641	No
row_98	MIB1	mindbomb E3 ubiquitin protein ligase 1 [Source:HGNC Symbol;Acc:HGNC:21086]	null	null	4894	0.669272	0.412707	No
row_99	SDHC	succinate dehydrogenase complex subunit C [Source:HGNC Symbol;Acc:HGNC:10682]	null	null	4924	0.660422	0.413547	No
row_100	TTLL11	tubulin tyrosine ligase like 11 [Source:HGNC Symbol;Acc:HGNC:18113]	null	null	4948	0.651388	0.414699	No
row_101	BAP1	BRCA1 associated protein 1 [Source:HGNC Symbol;Acc:HGNC:950]	MAGI1	membrane associated guanylate kinase, WW and PDZ domain containing 1 [Source:HGNC Symbol;Acc:HGNC:946]	4950	0.65086	0.417121	No
row_102	TRIM46	tripartite motif containing 46 [Source:HGNC Symbol;Acc:HGNC:19019]	null	null	5016	0.630047	0.415766	No
row_103	APOA2	apolipoprotein A2 [Source:HGNC Symbol;Acc:HGNC:601]	null	null	5074	0.615184	0.414817	No
row_104	GMPR2	guanosine monophosphate reductase 2 [Source:HGNC Symbol;Acc:HGNC:4377]	null	null	5106	0.607487	0.41534	No
row_105	BORCS7	BLOC-1 related complex subunit 7 [Source:HGNC Symbol;Acc:HGNC:23516]	null	null	5355	0.538603	0.403067	No
row_106	DUSP1	dual specificity phosphatase 1 [Source:HGNC Symbol;Acc:HGNC:3064]	null	null	5434	0.515326	0.400525	No
row_107	METTL5	methyltransferase like 5 [Source:HGNC Symbol;Acc:HGNC:25006]	null	null	5524	0.49305	0.397263	No
row_108	GJA4	gap junction protein alpha 4 [Source:HGNC Symbol;Acc:HGNC:4278]	null	null	5583	0.482467	0.39575	No
row_109	CHP1	calcineurin like EF-hand protein 1 [Source:HGNC Symbol;Acc:HGNC:17433]	null	null	5720	0.451087	0.389613	No
row_110	AC002316.1	RAP1 GTPase activating protein 2 [Source:NCBI gene;Acc:23108]	null	null	5867	0.415523	0.382763	No
row_111	VPS4B	vacuolar protein sorting 4 homolog B [Source:HGNC Symbol;Acc:HGNC:10895]	null	null	5923	0.40344	0.381123	No
row_112	SAP30BP	SAP30 binding protein [Source:HGNC Symbol;Acc:HGNC:30785]	null	null	5939	0.398325	0.381774	No
row_113	FSTL3	follistatin like 3 [Source:HGNC Symbol;Acc:HGNC:3973]	null	null	6005	0.383254	0.379479	No
row_114	RPS6KC1	ribosomal protein S6 kinase C1 [Source:HGNC Symbol;Acc:HGNC:10439]	null	null	6063	0.371277	0.377601	No
row_115	YME1L1	YME1 like 1 ATPase [Source:HGNC Symbol;Acc:HGNC:12843]	null	null	6064	0.370972	0.379014	No
row_116	EIF2AK1	eukaryotic translation initiation factor 2 alpha kinase 1 [Source:HGNC Symbol;Acc:HGNC:24921]	null	null	6067	0.370567	0.38031	No
row_117	UTP3	UTP3 small subunit processome component [Source:HGNC Symbol;Acc:HGNC:24477]	null	null	6079	0.368105	0.381076	No
row_118	ACACA	acetyl-CoA carboxylase alpha [Source:HGNC Symbol;Acc:HGNC:84]	null	null	6109	0.362165	0.380781	No
row_119	NDN	necdin, MAGE family member [Source:HGNC Symbol;Acc:HGNC:7675]	null	null	6124	0.359758	0.381342	No
row_120	POC5	POC5 centriolar protein [Source:HGNC Symbol;Acc:HGNC:26658]	null	null	6306	0.331375	0.37215	No
row_121	RIOX2	ribosomal oxygenase 2 [Source:HGNC Symbol;Acc:HGNC:19441]	null	null	6447	0.297205	0.365196	No
row_122	EMC10	ER membrane protein complex subunit 10 [Source:HGNC Symbol;Acc:HGNC:27609]	null	null	6493	0.29051	0.363704	No
row_123	GCNT1	glucosaminyl (N-acetyl) transferase 1 [Source:HGNC Symbol;Acc:HGNC:4203]	null	null	6620	0.278221	0.357486	No
row_124	SSX2IP	SSX family member 2 interacting protein [Source:HGNC Symbol;Acc:HGNC:16509]	null	null	6622	0.278171	0.358488	No
row_125	TMEM199	transmembrane protein 199 [Source:HGNC Symbol;Acc:HGNC:18085]	null	null	6671	0.270928	0.356747	No
row_126	FBXO34	F-box protein 34 [Source:HGNC Symbol;Acc:HGNC:20201]	null	null	6770	0.247816	0.352031	No
row_127	ANAPC2	anaphase promoting complex subunit 2 [Source:HGNC Symbol;Acc:HGNC:19989]	null	null	6843	0.229707	0.348747	No
row_128	SUMF1	sulfatase modifying factor 1 [Source:HGNC Symbol;Acc:HGNC:20376]	null	null	6868	0.224044	0.348214	No
row_129	VPS53	VPS53 subunit of GARP complex [Source:HGNC Symbol;Acc:HGNC:25608]	null	null	7002	0.194616	0.341274	No
row_130	TMEM143	transmembrane protein 143 [Source:HGNC Symbol;Acc:HGNC:25603]	null	null	7200	0.146541	0.330454	No
row_131	HPGDS	hematopoietic prostaglandin D synthase [Source:HGNC Symbol;Acc:HGNC:17890]	null	null	7329	0.117684	0.323509	No
row_132	MTMR2	myotubularin related protein 2 [Source:HGNC Symbol;Acc:HGNC:7450]	null	null	7371	0.106664	0.321547	No
row_133	NUPR1	nuclear protein 1, transcriptional regulator [Source:HGNC Symbol;Acc:HGNC:29990]	null	null	7393	0.100857	0.320719	No
row_134	COL4A1	collagen type IV alpha 1 chain [Source:HGNC Symbol;Acc:HGNC:2202]	null	null	7611	0.0554773	0.308397	No
row_135	BRF2	BRF2 RNA polymerase III transcription initiation factor subunit [Source:HGNC Symbol;Acc:HGNC:17298]	null	null	7666	0.0445171	0.305447	No
row_136	RAD17	RAD17 checkpoint clamp loader component [Source:HGNC Symbol;Acc:HGNC:9807]	null	null	7717	0.0346758	0.302692	No
row_137	ASCC1	activating signal cointegrator 1 complex subunit 1 [Source:HGNC Symbol;Acc:HGNC:24268]	null	null	7848	0.0102542	0.295222	No
row_138	FMO2	flavin containing dimethylaniline monoxygenase 2 [Source:HGNC Symbol;Acc:HGNC:3770]	null	null	7876	0.00305898	0.293675	No
row_139	PGK2	phosphoglycerate kinase 2 [Source:HGNC Symbol;Acc:HGNC:8898]	null	null	9491	0	0.200455	No
row_140	ZNF800	zinc finger protein 800 [Source:HGNC Symbol;Acc:HGNC:27267]	null	null	9667	-0.00254131	0.190357	No
row_141	PHTF2	putative homeodomain transcription factor 2 [Source:HGNC Symbol;Acc:HGNC:13411]	null	null	9707	-0.0104948	0.188145	No
row_142	ZNF14	zinc finger protein 14 [Source:HGNC Symbol;Acc:HGNC:12924]	null	null	9755	-0.0197149	0.185505	No
row_143	VTI1A	vesicle transport through interaction with t-SNAREs 1A [Source:HGNC Symbol;Acc:HGNC:17792]	null	null	9936	-0.058451	0.175332	No
row_144	PLXND1	plexin D1 [Source:HGNC Symbol;Acc:HGNC:9107]	null	null	10194	-0.111045	0.160911	No
row_145	SOX9	SRY-box transcription factor 9 [Source:HGNC Symbol;Acc:HGNC:11204]	null	null	10676	-0.201016	0.133896	No
row_146	ANTKMT	adenine nucleotide translocase lysine methyltransferase [Source:HGNC Symbol;Acc:HGNC:14152]	null	null	10688	-0.204537	0.13404	No
row_147	SLC10A3	solute carrier family 10 member 3 [Source:HGNC Symbol;Acc:HGNC:22979]	null	null	10797	-0.226631	0.128665	No
row_148	SCFD1	sec1 family domain containing 1 [Source:HGNC Symbol;Acc:HGNC:20726]	null	null	11501	-0.319022	0.0892769	No
row_149	RPAP2	RNA polymerase II associated protein 2 [Source:HGNC Symbol;Acc:HGNC:25791]	null	null	11590	-0.33024	0.0854521	No
row_150	ITGB3BP	integrin subunit beta 3 binding protein [Source:HGNC Symbol;Acc:HGNC:6157]	null	null	11996	-0.405527	0.0636051	No
row_151	LONRF3	LON peptidase N-terminal domain and ring finger 3 [Source:HGNC Symbol;Acc:HGNC:21152]	null	null	12145	-0.43405	0.0567102	No
row_152	TTLL1	tubulin tyrosine ligase like 1 [Source:HGNC Symbol;Acc:HGNC:1312]	null	null	12218	-0.44534	0.0542478	No
row_153	NBEA	neurobeachin [Source:HGNC Symbol;Acc:HGNC:7648]	null	null	12566	-0.5016	0.0361165	No
row_154	SURF1	SURF1 cytochrome c oxidase assembly factor [Source:HGNC Symbol;Acc:HGNC:11474]	null	null	12602	-0.509855	0.0360368	No
row_155	MOSPD2	motile sperm domain containing 2 [Source:HGNC Symbol;Acc:HGNC:28381]	null	null	12777	-0.543757	0.0280581	No
row_156	CASP6	caspase 6 [Source:HGNC Symbol;Acc:HGNC:1507]	null	null	12993	-0.591256	0.0178922	No
row_157	ST3GAL4	ST3 beta-galactoside alpha-2,3-sialyltransferase 4 [Source:HGNC Symbol;Acc:HGNC:10864]	null	null	13169	-0.629186	0.010181	No
row_158	DEPP1	DEPP1 autophagy regulator [Source:HGNC Symbol;Acc:HGNC:23355]	null	null	13181	-0.630732	0.0119479	No
row_159	CHURC1	churchill domain containing 1 [Source:HGNC Symbol;Acc:HGNC:20099]	null	null	13196	-0.633869	0.0135534	No
row_160	CAV2	caveolin 2 [Source:HGNC Symbol;Acc:HGNC:1528]	null	null	13345	-0.66586	0.00754134	No
row_161	MVD	mevalonate diphosphate decarboxylase [Source:HGNC Symbol;Acc:HGNC:7529]	null	null	13539	-0.70633	-0.000915634	No
row_162	VAT1L	vesicle amine transport 1 like [Source:HGNC Symbol;Acc:HGNC:29315]	null	null	13725	-0.760475	-0.00870434	No
row_163	SRA1	steroid receptor RNA activator 1 [Source:HGNC Symbol;Acc:HGNC:11281]	null	null	13881	-0.801781	-0.014603	No
row_164	ZC2HC1A	zinc finger C2HC-type containing 1A [Source:HGNC Symbol;Acc:HGNC:24277]	null	null	14063	-0.857053	-0.0217929	No
row_165	GAS2L1	growth arrest specific 2 like 1 [Source:HGNC Symbol;Acc:HGNC:16955]	null	null	14074	-0.859792	-0.0190959	No
row_166	KRT17	keratin 17 [Source:HGNC Symbol;Acc:HGNC:6427]	null	null	14105	-0.868895	-0.0175194	No
row_167	INHBA	inhibin subunit beta A [Source:HGNC Symbol;Acc:HGNC:6066]	null	null	14137	-0.881339	-0.0159533	No
row_168	CCL24	C-C motif chemokine ligand 24 [Source:HGNC Symbol;Acc:HGNC:10623]	null	null	14354	-0.953884	-0.0247958	No
row_169	METTL15	methyltransferase like 15 [Source:HGNC Symbol;Acc:HGNC:26606]	null	null	14460	-0.984422	-0.0271111	No
row_170	ERRFI1	ERBB receptor feedback inhibitor 1 [Source:HGNC Symbol;Acc:HGNC:18185]	null	null	14700	-1.06516	-0.0368583	No
row_171	NID2	nidogen 2 [Source:HGNC Symbol;Acc:HGNC:13389]	null	null	14784	-1.09279	-0.0374902	No
row_172	TMEM241	transmembrane protein 241 [Source:HGNC Symbol;Acc:HGNC:31723]	null	null	15011	-1.18444	-0.0460322	No
row_173	TDRD7	tudor domain containing 7 [Source:HGNC Symbol;Acc:HGNC:30831]	null	null	15179	-1.25806	-0.0508862	No
row_174	KRT18	keratin 18 [Source:HGNC Symbol;Acc:HGNC:6430]	null	null	15357	-1.33454	-0.0560266	No
row_175	IL7	interleukin 7 [Source:HGNC Symbol;Acc:HGNC:6023]	null	null	15366	-1.33896	-0.0513892	No
row_176	NEK7	NIMA related kinase 7 [Source:HGNC Symbol;Acc:HGNC:13386]	null	null	15568	-1.44912	-0.0574792	No
row_177	FBXO25	F-box protein 25 [Source:HGNC Symbol;Acc:HGNC:13596]	null	null	15583	-1.45806	-0.0527348	No
row_178	IFT74	intraflagellar transport 74 [Source:HGNC Symbol;Acc:HGNC:21424]	null	null	15711	-1.52649	-0.0542562	No
row_179	STX11	syntaxin 11 [Source:HGNC Symbol;Acc:HGNC:11429]	null	null	15749	-1.5462	-0.0505044	No
row_180	ATP6V1G1	ATPase H+ transporting V1 subunit G1 [Source:HGNC Symbol;Acc:HGNC:864]	null	null	15830	-1.58978	-0.0490702	No
row_181	PLXNA1	plexin A1 [Source:HGNC Symbol;Acc:HGNC:9099]	null	null	15962	-1.66369	-0.0503001	No
row_182	HOXA7	homeobox A7 [Source:HGNC Symbol;Acc:HGNC:5108]	null	null	16135	-1.79431	-0.0534006	No
row_183	RND3	Rho family GTPase 3 [Source:HGNC Symbol;Acc:HGNC:671]	null	null	16152	-1.8042	-0.0474534	No
row_184	HOXA5	homeobox A5 [Source:HGNC Symbol;Acc:HGNC:5106]	null	null	16153	-1.80522	-0.0405782	No
row_185	PIK3AP1	phosphoinositide-3-kinase adaptor protein 1 [Source:HGNC Symbol;Acc:HGNC:30034]	null	null	16212	-1.86428	-0.0368279	No
row_186	TMEM86A	transmembrane protein 86A [Source:HGNC Symbol;Acc:HGNC:26890]	null	null	16276	-1.91831	-0.0331606	No
row_187	TEP1	telomerase associated protein 1 [Source:HGNC Symbol;Acc:HGNC:11726]	PTEN	phosphatase and tensin homolog [Source:HGNC Symbol;Acc:HGNC:9588]	16312	-1.95035	-0.0277541	No
row_188	LFNG	LFNG O-fucosylpeptide 3-beta-N-acetylglucosaminyltransferase [Source:HGNC Symbol;Acc:HGNC:6560]	null	null	16317	-1.95277	-0.020548	No
row_189	KYAT3	kynurenine aminotransferase 3 [Source:HGNC Symbol;Acc:HGNC:33238]	null	null	16323	-1.95563	-0.0133887	No
row_190	PRSS22	serine protease 22 [Source:HGNC Symbol;Acc:HGNC:14368]	null	null	16497	-2.14233	-0.0152215	No
row_191	SPNS3	sphingolipid transporter 3 (putative) [Source:HGNC Symbol;Acc:HGNC:28433]	null	null	16501	-2.1444	-0.00722777	No
row_192	CA9	carbonic anhydrase 9 [Source:HGNC Symbol;Acc:HGNC:1383]	null	null	16503	-2.14577	0.000886686	No
row_193	TMEM231	transmembrane protein 231 [Source:HGNC Symbol;Acc:HGNC:37234]	null	null	16600	-2.25986	0.00394877	No
row_194	HMGN3	high mobility group nucleosomal binding domain 3 [Source:HGNC Symbol;Acc:HGNC:12312]	null	null	16761	-2.49398	0.00420609	No
row_195	SRXN1	sulfiredoxin 1 [Source:HGNC Symbol;Acc:HGNC:16132]	null	null	16848	-2.62664	0.00924264	No
row_196	PCYT1A	phosphate cytidylyltransferase 1, choline, alpha [Source:HGNC Symbol;Acc:HGNC:8754]	null	null	16929	-2.76148	0.0151393	No
row_197	GPR174	G protein-coupled receptor 174 [Source:HGNC Symbol;Acc:HGNC:30245]	null	null	17504	-4.83578	0.000404097	No

## Sheet: TYPE_2_T_HELPER_CELL_CHAROENTON
NAME	PROBE	DESCRIPTION<br>(from dataset)	GENE SYMBOL	GENE_TITLE	RANK IN GENE LIST	RANK METRIC SCORE	RUNNING ES	CORE ENRICHMENT
row_0	BIRC5	baculoviral IAP repeat containing 5 [Source:HGNC Symbol;Acc:HGNC:593]	null	null	101	4.47028	0.0768441	Yes
row_1	PHLDA1	pleckstrin homology like domain family A member 1 [Source:HGNC Symbol;Acc:HGNC:8933]	null	null	104	4.46259	0.159208	Yes
row_2	CENPF	centromere protein F [Source:HGNC Symbol;Acc:HGNC:1857]	null	null	166	4.30872	0.235353	Yes
row_3	HELLS	helicase, lymphoid specific [Source:HGNC Symbol;Acc:HGNC:4861]	null	null	235	4.1325	0.307842	Yes
row_4	DHFR	dihydrofolate reductase [Source:HGNC Symbol;Acc:HGNC:2861]	null	null	258	4.08143	0.382017	Yes
row_5	CDC25C	cell division cycle 25C [Source:HGNC Symbol;Acc:HGNC:1727]	null	null	278	4.02967	0.455407	Yes
row_6	RNF125	ring finger protein 125 [Source:HGNC Symbol;Acc:HGNC:21150]	null	null	494	3.35142	0.505053	Yes
row_7	CDC7	cell division cycle 7 [Source:HGNC Symbol;Acc:HGNC:1745]	null	null	698	2.92431	0.547491	Yes
row_8	DUSP6	dual specificity phosphatase 6 [Source:HGNC Symbol;Acc:HGNC:3072]	null	null	777	2.81798	0.595112	Yes
row_9	GATA3	GATA binding protein 3 [Source:HGNC Symbol;Acc:HGNC:4172]	null	null	1750	1.92986	0.575193	No
row_10	CSRP2	cysteine and glycine rich protein 2 [Source:HGNC Symbol;Acc:HGNC:2470]	null	null	2450	1.55296	0.56392	No
row_11	OSBPL1A	oxysterol binding protein like 1A [Source:HGNC Symbol;Acc:HGNC:16398]	null	null	2494	1.53055	0.589748	No
row_12	NRP2	neuropilin 2 [Source:HGNC Symbol;Acc:HGNC:8005]	null	null	7166	0.15671	0.325517	No
row_13	DNAJC12	DnaJ heat shock protein family (Hsp40) member C12 [Source:HGNC Symbol;Acc:HGNC:28908]	null	null	9750	-0.0194901	0.178159	No
row_14	LAMP3	lysosomal associated membrane protein 3 [Source:HGNC Symbol;Acc:HGNC:14582]	null	null	10991	-0.254589	0.11195	No
row_15	RBMS3	RNA binding motif single stranded interacting protein 3 [Source:HGNC Symbol;Acc:HGNC:13427]	null	null	12242	-0.448574	0.048755	No
row_16	CXCR6	C-X-C motif chemokine receptor 6 [Source:HGNC Symbol;Acc:HGNC:16647]	null	null	12287	-0.454696	0.0546425	No
row_17	PLA2G4A	phospholipase A2 group IVA [Source:HGNC Symbol;Acc:HGNC:9035]	null	null	13079	-0.609462	0.0206704	No
row_18	GNAI1	G protein subunit alpha i1 [Source:HGNC Symbol;Acc:HGNC:4384]	null	null	13188	-0.631652	0.0261683	No
row_19	TMPRSS3	transmembrane serine protease 3 [Source:HGNC Symbol;Acc:HGNC:11877]	null	null	13361	-0.668127	0.0286802	No
row_20	RAB27B	RAB27B, member RAS oncogene family [Source:HGNC Symbol;Acc:HGNC:9767]	null	null	13898	-0.805825	0.0129204	No
row_21	DLC1	DLC1 Rho GTPase activating protein [Source:HGNC Symbol;Acc:HGNC:2897]	null	null	14065	-0.857466	0.0192749	No
row_22	EVI5	ecotropic viral integration site 5 [Source:HGNC Symbol;Acc:HGNC:3501]	null	null	14307	-0.937716	0.0228234	No
row_23	PDE4B	phosphodiesterase 4B [Source:HGNC Symbol;Acc:HGNC:8781]	null	null	15896	-1.6208	-0.0380364	No
row_24	ASB2	ankyrin repeat and SOCS box containing 2 [Source:HGNC Symbol;Acc:HGNC:16012]	null	null	17194	-3.36481	-0.0500214	No
row_25	DAPK1	death associated protein kinase 1 [Source:HGNC Symbol;Acc:HGNC:2674]	null	null	17292	-3.68426	0.0125241	No

## Sheet: EFFECTOR_MEMORY_CD4_ANGELOVA
NAME	PROBE	DESCRIPTION<br>(from dataset)	GENE SYMBOL	GENE_TITLE	RANK IN GENE LIST	RANK METRIC SCORE	RUNNING ES	CORE ENRICHMENT
row_0	SHCBP1	SHC binding and spindle associated 1 [Source:HGNC Symbol;Acc:HGNC:29547]	null	null	161	4.32635	0.168699	Yes
row_1	EZH2	enhancer of zeste 2 polycomb repressive complex 2 subunit [Source:HGNC Symbol;Acc:HGNC:3527]	null	null	683	2.94184	0.259896	Yes
row_2	NUP205	nucleoporin 205 [Source:HGNC Symbol;Acc:HGNC:18658]	null	null	820	2.7568	0.365484	Yes
row_3	EXOSC9	exosome component 9 [Source:HGNC Symbol;Acc:HGNC:9137]	null	null	892	2.66688	0.471089	Yes
row_4	CASP3	caspase 3 [Source:HGNC Symbol;Acc:HGNC:1504]	null	null	895	2.66201	0.580436	Yes
row_5	NDUFB9	NADH:ubiquinone oxidoreductase subunit B9 [Source:HGNC Symbol;Acc:HGNC:7704]	null	null	2187	1.68294	0.575867	Yes
row_6	XRCC6	X-ray repair cross complementing 6 [Source:HGNC Symbol;Acc:HGNC:4055]	null	null	2579	1.48508	0.61459	Yes
row_7	GDE1	glycerophosphodiester phosphodiesterase 1 [Source:HGNC Symbol;Acc:HGNC:29644]	null	null	2598	1.47769	0.674324	Yes
row_8	COPB2	coatomer protein complex subunit beta 2 [Source:HGNC Symbol;Acc:HGNC:2232]	null	null	3399	1.15058	0.675921	Yes
row_9	CNOT10	CCR4-NOT transcription complex subunit 10 [Source:HGNC Symbol;Acc:HGNC:23817]	null	null	3434	1.13565	0.720676	Yes
row_10	KLF5	Kruppel like factor 5 [Source:HGNC Symbol;Acc:HGNC:6349]	null	null	5469	0.506821	0.625288	No
row_11	IFT74	intraflagellar transport 74 [Source:HGNC Symbol;Acc:HGNC:21424]	null	null	15711	-1.52649	0.102857	No

## Sheet: ACTIVATED_CD4_T_CELL_CHAROENTON
NAME	PROBE	DESCRIPTION<br>(from dataset)	GENE SYMBOL	GENE_TITLE	RANK IN GENE LIST	RANK METRIC SCORE	RUNNING ES	CORE ENRICHMENT
row_0	EXO1	exonuclease 1 [Source:HGNC Symbol;Acc:HGNC:3511]	null	null	47	4.74764	0.0684563	Yes
row_1	CCNB1	cyclin B1 [Source:HGNC Symbol;Acc:HGNC:1579]	null	null	95	4.48589	0.13299	Yes
row_2	KIF11	kinesin family member 11 [Source:HGNC Symbol;Acc:HGNC:6388]	null	null	182	4.28086	0.192222	Yes
row_3	PSAT1	phosphoserine aminotransferase 1 [Source:HGNC Symbol;Acc:HGNC:19129]	null	null	219	4.18243	0.252837	Yes
row_4	NUF2	NUF2 component of NDC80 kinetochore complex [Source:HGNC Symbol;Acc:HGNC:14621]	null	null	225	4.16585	0.314977	Yes
row_5	KNTC1	kinetochore associated 1 [Source:HGNC Symbol;Acc:HGNC:17255]	null	null	247	4.10429	0.375279	Yes
row_6	PRC1	protein regulator of cytokinesis 1 [Source:HGNC Symbol;Acc:HGNC:9341]	null	null	274	4.03451	0.43425	Yes
row_7	RTKN2	rhotekin 2 [Source:HGNC Symbol;Acc:HGNC:19364]	RTKN2	rhotekin 2 [Source:HGNC Symbol;Acc:HGNC:19364]	301	3.94437	0.49187	Yes
row_8	BRIP1	BRCA1 interacting protein C-terminal helicase 1 [Source:HGNC Symbol;Acc:HGNC:20473]	null	null	368	3.72802	0.543961	Yes
row_9	ESCO2	establishment of sister chromatid cohesion N-acetyltransferase 2 [Source:HGNC Symbol;Acc:HGNC:27230]	null	null	589	3.13906	0.578421	Yes
row_10	TRAT1	T cell receptor associated transmembrane adaptor 1 [Source:HGNC Symbol;Acc:HGNC:30698]	null	null	1556	2.04274	0.553797	No
row_11	DUSP2	dual specificity phosphatase 2 [Source:HGNC Symbol;Acc:HGNC:3068]	null	null	2153	1.70017	0.545195	No
row_12	ITK	IL2 inducible T cell kinase [Source:HGNC Symbol;Acc:HGNC:6171]	null	null	5344	0.540609	0.370896	No
row_13	CCL20	C-C motif chemokine ligand 20 [Source:HGNC Symbol;Acc:HGNC:10619]	null	null	12245	-0.448804	-0.0169124	No
row_14	SELL	selectin L [Source:HGNC Symbol;Acc:HGNC:10720]	null	null	14085	-0.863029	-0.109132	No
row_15	EXOC6	exocyst complex component 6 [Source:HGNC Symbol;Acc:HGNC:23196]	null	null	15337	-1.32262	-0.160843	No
row_16	ETS1	ETS proto-oncogene 1, transcription factor [Source:HGNC Symbol;Acc:HGNC:3488]	null	null	15633	-1.48178	-0.155506	No
row_17	BIRC3	baculoviral IAP repeat containing 3 [Source:HGNC Symbol;Acc:HGNC:591]	null	null	16482	-2.12649	-0.172128	No
row_18	SAMSN1	SAM domain, SH3 domain and nuclear localization signals 1 [Source:HGNC Symbol;Acc:HGNC:10528]	null	null	16531	-2.17343	-0.142303	No
row_19	RGS1	regulator of G protein signaling 1 [Source:HGNC Symbol;Acc:HGNC:9991]	null	null	16678	-2.36826	-0.115163	No
row_20	CCL5	C-C motif chemokine ligand 5 [Source:HGNC Symbol;Acc:HGNC:10632]	null	null	17044	-2.98927	-0.0912388	No
row_21	AIM2	absent in melanoma 2 [Source:HGNC Symbol;Acc:HGNC:357]	null	null	17352	-3.89301	-0.0504557	No
row_22	CCR7	C-C motif chemokine receptor 7 [Source:HGNC Symbol;Acc:HGNC:1608]	null	null	17372	-3.96995	0.00794782	No
