# Supplementary material for: A preclinical model of peripheral T‐cell lymphoma GATA3 reveals DNA damage response pathway vulnerability
Source: EMBO Mol Med. 2022 May 5;14(6):e15816. doi: 10.15252/emmm.202215816 (PMC9174882; doi:10.15252/emmm.202215816)
Supplement: Supplementary file 4 — Dataset EV3 [file EMMM-14-e15816-s004.xlsx]

## Sheet: Legend
Dataset EV3.
Purified murine T-cell lymphoma cell versus wildtype CD4+ T-cell enrichment of MYC-regulated genes.

## Sheet: MYC_GeneSigs
Gene list	SCHUHMACHER_MYC_TARGETS_UP	KIM_MYC_AMPLIFICATION_TARGETS_UP	COLLER_MYC_TARGETS_UP	DANG_MYC_TARGETS_UP	DANG_REGULATED_BY_MYC_UP	YU_MYC_TARGETS_UP	KIM_MYC_AMPLIFICATION_TARGETS_DN	DANG_MYC_TARGETS_DN	DANG_REGULATED_BY_MYC_DN	YU_MYC_TARGETS_DN	DANG_BOUND_BY_MYC	FERNANDEZ_BOUND_BY_MYC	MENSSEN_MYC_TARGETS	HALLMARK_MYC_TARGETS_V1	HALLMARK_MYC_TARGETS_V2	STAUDT_MYC
Source	https://www.gsea-msigdb.org/gsea/msigdb/cards/SCHUHMACHER_MYC_TARGETS_UP.html	https://www.gsea-msigdb.org/gsea/msigdb/cards/KIM_MYCN_AMPLIFICATION_TARGETS_UP.html	https://www.gsea-msigdb.org/gsea/msigdb/cards/COLLER_MYC_TARGETS_UP.html	https://www.gsea-msigdb.org/gsea/msigdb/cards/DANG_MYC_TARGETS_UP.html	https://www.gsea-msigdb.org/gsea/msigdb/cards/DANG_REGULATED_BY_MYC_UP.html	https://www.gsea-msigdb.org/gsea/msigdb/cards/YU_MYC_TARGETS_UP.html	https://www.gsea-msigdb.org/gsea/msigdb/cards/KIM_MYC_AMPLIFICATION_TARGETS_DN	https://www.gsea-msigdb.org/gsea/msigdb/cards/DANG_MYC_TARGETS_DN	https://www.gsea-msigdb.org/gsea/msigdb/cards/DANG_REGULATED_BY_MYC_DN	https://www.gsea-msigdb.org/gsea/msigdb/cards/YU_MYC_TARGETS_DN	https://www.gsea-msigdb.org/gsea/msigdb/cards/DANG_BOUND_BY_MYC.html	https://www.gsea-msigdb.org/gsea/msigdb/cards/FERNANDEZ_BOUND_BY_MYC.html	https://www.gsea-msigdb.org/gsea/msigdb/cards/MENSSEN_MYC_TARGETS.html	https://www.gsea-msigdb.org/gsea/msigdb/cards/HALLMARK_MYC_TARGETS_V1.html	https://www.gsea-msigdb.org/gsea/msigdb/cards/HALLMARK_MYC_TARGETS_V2.html	Staudt LymphoidDB_Dave et al. NEJM 354:2431 (2006)
Description	Genes up-regulated in P493-6 cells (Burkitt's lymphoma) induced to express MYC	Genes positively correlated with amplifications of MYCN [GeneID=4613] in the SCLC (small cell lung cancer) cell lines.	Genes up-regulated in 293T (transformed fetal renal cell) upon expression of MYC	Genes up-regulated by MYC [GeneID=4609] and whose promoters are bound by MYC, according to MYC Target Gene Database.	Genes up-regulated by MYC [GeneID=4609], according to the MYC Target Gene Database.	Genes up-regulated in B cell lymphoma tumors expressing an activated form of MYC	Genes negatively correlated with amplifications of MYC [GeneID=4609] in SCLC (small cell lung cancer) cell lines	Genes down-regulated by MYC [GeneID=4609] and whose promoters are bound by MYC, according to MYC Target Gene Database.	Genes down-regulated by MYC [GeneID=4609], according to the MYC Target Gene Database.	Genes down-regulated in B cell lymphoma tumors expressing an activated form of MYC [GeneID=4609].	Genes whose promoters are bound by MYC [GeneID=4609], according to MYC Target Gene Database.	Genes identified by ChIP within the high-affinity group of MYC [GeneID=4609] targets.	Genes up-regulated by adenoviral expression of c-MYC [GeneID=4609] in HUVEC cells (umbilical vein endothelium).	A subgroup of genes regulated by MYC - version 1 (v1).	A subgroup of genes regulated by MYC - version 2 (v2).	Myc_RNAi_OCILy3
	ABCE1	ABCC3	AHCY	ADRA1B	CCNC	ANLN	ADAMTS18	ACP5	A2M	ABCA1	ABCB10	ACAD10	APEX1	ABCE1	AIMP2	ETNK1
	ACSL1	ACLY	AK4	AIMP2	CLPB	ASPM	ATCAY	ALDH9A1	ACP5	ACP5	ABCB6	ACADM	BRCA1	ACP1	BYSL	ROCK1
	AHCY	ADARB1	ASS1	AKAP1	EFTUD2	AURKA	ATL3	APP	ACSL1	ARHGEF1	ABCC4	ACHE	C1QBP	AIMP2	CBX3	MFSD8
	AIMP2	AGL	C1QBP	APEX1	FEZ2	BIRC5	ATP2B4	ARPC4	ADM	ARID3B	ABCC9	ACO2	CCNB1	AP3S1	CDK4	AKAP10
	AK4	AIFM1	CCND2	BAX	GGH	BRCA2	BCL2	CDKN1B	AKAP12	BLK	ABI3	ACOX1	CCT3	APEX1	DCTPP1	CD164
	AKAP1	AKAP13	CEBPZ	BCAT1	HOMER1	BUB1	C12orf51	CDKN2B	AKT1	BTG1	ABT1	ACPP	CDK4	BUB3	DDX18	CSTF3
	ATP1B3	AKR1B1	CKS2	CAD	RRP9	CCNB1	C1orf31	CEBPA	AKT2	C22orf13	ACAD8	ACTG1	DDX21	C1QBP	DUSP2	SLC38A2
	AUH	ALDH3A2	EIF5A	CBX3	RUVBL2	CCNB2	C9orf93	CSDE1	ALB	CD1D	ACADM	AEBP1	DNAJB1	CAD	EXOSC5	TUBA1A
	BOP1	ALOX5AP	FABP5	CCKBR	SEPHS2	CDK1	CCDC146	DLEU2	ALDH9A1	CD2	ACE	AHSG	EFTUD2	CANX	FARSA	GLS
	CAD	ANGPTL2	FBL	CCNB1	SERPINE1	CDKN3	CDH1	DNTT	ANXA4	CD37	ACHE	AKAP1	EI24	CBX3	GNL3	MNAT1
	CDK4	ANKRD55	FKBP4	CCNC	SFXN1	CKS1B	CEBPD	ERBB2	ANXA6	CD74	ACO2	AKR1A1	EIF3B	CCNA2	GRWD1	NPM3
	CEBPZ	AQP3	G0S2	CCND2	SHMT1	CKS2	CFB	GTF2H2	APP	CMAHP	ACOX1	ALDH2	EIF5AL1	CCT2	HK2	PUF60
	CTPS	ARHGEF6	GPI	CCT5	SLC16A1	CLIC4	CFLAR	HMOX1	AQP1	CTSH	ACOX3	AMD1	ENO1	CCT3	HSPD1	FBXO45
	CTSC	ARL6IP5	GRPEL1	CDC25A	SLC20A1	CSDA	CLEC2D	ID3	ARF4	DGKA	ACP5	AMPD3	EPRS	CCT4	HSPE1	SRP72
	CYCS	ATP2B2	HDGF	CDC25C	SLC25A3	DCTPP1	CNTLN	ILK	ARHGAP25	ERO1LB	ACPL2	APC	FKBP4	CCT5	IMP4	SKIV2L2
	CYP51A1	ATP5B	HSPD1	CDK4	SLC25A4	DFNA5	CTNNA1	ITGB1	ARHGEF7	EVL	ACPP	APP	HERC5	CCT7	IPO4	TFAM
	DCUN1D4	BLMH	IARS	CEBPZ	SLC2A1	DTL	DCLK1	LAMC1	ARPC4	GAD1	ACSS2	ARF1	HNRPDL	CDC20	LAS1L	UNG
	DDX10	C12orf24	NAMPT	CKS2	SLC6A1	E2F8	DDX58	LAMP1	ARVCF	GBP4	ACTG1	ARF4	HSP90AA1	CDC45	MAP3K6	ENO1
	DDX21	C1QTNF1	NCL	CSDA	SLC7A5	ECT2	DEM1	MSN	ATRX	GDI1	ACTR3	ASCL2	HSP90AB1	CDK2	MCM4	SNW1
	DHODH	C21orf33	ODC1	CSTB	SMN1	FAM136A	DNER	MYC	B3GALT1	GGA2	ACYP2	ATF4	HSPA1A	CDK4	MCM5	WHSC1
	EBNA1BP2	C4orf32	POLR2H	CTSC	SNRNP70	FDPS	DPYSL3	NDRG1	BDNF	GNS	ADAM22	ATP1A2	HSPA8	CLNS1A	MPHOSPH10	HSP90B1
	EXOSC2	CA12	PPIF	DBI	SNRPB	GMNN	ELF3	PDGFB	BRD2	HLA-DMA	ADCY9	BAX	HSPA9	CNBP	MRTO4	BAG1
	EXOSC7	CCL26	SLC16A1	DDX10	SNRPD2	HMGB2	ELOVL7	PPP2R4	C5orf13	HLA-DMB	ADRA1B	BBC3	HSPD1	COPS5	MYBBP1A	CDC123
	FABP5	CD163L1	TFRC	DDX18	SNRPD3	HNRPLL	ERO1LB	PTPN1	CALD1	HLA-DOB	AGPS	BCL2	HSPE1	COX5A	MYC	DNAJC2
	FASN	CDKAL1	TRAP1	DDX5	SREBF1	IDI1	ETV6	RARA	CANX	HLA-DQA1	AHCYL1	BCL3	HSPH1	CSTF2	NDUFAF4	SRPK1
	FKBP4	CEP152		DKC1	SRM	KIAA0101	F11R	SERPINE1	CASP1	HLA-DQB1	AHSG	BRCA2	KAT2B	CTPS	NIP7	ADSS
	FXN	CHGB		DPY30	SRPK1	KIF20A	FAM111A	SFXN3	CASP3	HLA-DRB1	AIFM1	BSG	KIAA0664	CUL1	NOC4L	HMGB1
	GCSH	CHN1		E2F1	SRSF1	KPNA2	FAM49A	TGFB1	CAST	HMHA1	AIMP2	CASP8	LDHA	CYC1	NOLC1	EIF4G1
	GPD1L	CIRH1A		E2F3	SRSF2	MKI67	FNBP1L	TMEM126A	CAV1	IL10RA	AKAP1	CASP9	LDHB	DDX18	NOP16	DHX15
	GRSF1	CITED4		EIF2S1	SRSF7	NUDCD2	GAB2	VHL	CCND1	KLF2	AKAP10	CCKBR	METAP2	DDX21	NOP2	SCARB1
	HSPE1	CLIP4		EIF3C	STAT5B	NUP54	GAS2L3	ZFP36L1	CCNG2	KLF3	AKAP9	CD63	MGST1	DEK	NOP56	POLD2
	IARS	CNTN1		EIF4A1	SUMO2	PCNA	GCA		CCNH	LAPTM5	AKR1A1	CD79B	MNT	DHX15	NPM1	TRAP1
	IMPDH2	COX6B1		EIF4B	SURF6	PLK1	GRHL2		CD151	LIFR	AKR7A2	CEACAM5	MRPL3	DUT	PA2G4	EIF3B
	KIAA0020	COX7B		EIF4E	SYNGR1	RACGAP1	GRP		CD3E	LOC645638	ALDH2	CEBPA	MSH2	EEF1B2	PES1	ST13
	LDHA	CTNNAL1		ELAVL1	TARBP1	RRM1	HEATR1		CD47	LTB	ALDH9A1	CFDP1	NCL	EIF1AX	PHB	GMPS
	LRP8	CX3CR1		EMP1	TBL3	STRAP	HMG20B		CD48	MACF1	ALG5	CHRNB1	NME1	EIF2S1	PLK1	NOP56
	MEST	CYCS		ENDOG	TCF3	TFDP1	HS2ST1		CDH2	MAP4K2	ALOXE3	CLCN6	NOP56	EIF2S2	PLK4	CDK4
	MGST1	CYP7B1		ENO1	TDP1	TOP2A	IFIH1		CDKN1A	MGST1	AMD1	CLDND1	NPM1	EIF3B	PPAN	PSME3
	MRPL3	DACH1		EXOSC8	TERT	TSPAN4	IL17RB		CDKN1B	MS4A1	AMMECR1	CLNS1A	NSF	EIF3D	PPRC1	FBL
	MTHFD1	DAG1		FASN	TFDP1	TXN	IL17RD		CDKN2B	MYO7A	AMPD2	COL4A1	NUTF2	EIF3J	PRMT3	CYCS
	MXI1	DAP3		FOSL1	TFRC	UBE2S	ILDR2		CEBPA	OLFM1	AMPD3	COL4A2	PFKM	EIF4A1	PUS1	GSPT1
	MYC	DDX18		FXN	THOP1	UCHL5	INADL		CFB	PLD4	ANAPC10	CR2	PHB	EIF4E	RABEPK	IMPDH2
	NAMPT	DDX21		GAPDH	THRA		KCNMB2		CHAF1B	PRKCB	AP4B1	CST5	POLR2F	EIF4G2	RCL1	THOP1
	NEFH	DGKZ		GGH	TIMM10		KIAA1407		CHP	PTPRC	AP4E1	CSTB	PPIF	EIF4H	RRP12	GNL3
	NME1	DHX33		GNL3	TIMM23B		KIAA2026		CKAP2L	PYGM	AP4M1	CTSF	RPS19	EPRS	RRP9	HSPA9
	NOLC1	DKC1		H2AFZ	TK1		KIF13B		COL1A1	RAG1	AP4S1	CXCL2	RRP9	ERH	SLC19A1	NPM1
	ODC1	DLEU1		HMGA1	TLE4		KIRREL3		COL1A2	RBMS1	APBA3	DCK	RUVBL2	ETF1	SLC29A2	PHB2
	PAICS	DRG1		HNRNPA1	TOP1		KITLG		COL3A1	RGL2	APC	DKC1	SCARB1	EXOSC7	SORD	NOLC1
	PEBP1	EBPL		HNRNPA2B1	TP53		KLF5		COL5A1	SIPA1	APEX1	E2F1	SLPI	FAM120A	SRM	UCK2
	PNO1	EEF1E1		HSP90AA2	TRAF2		LAMP1		COL6A3	SLFN12L	APP	EIF4A1	SRM	FBL	SUPV3L1	NOP2
	POLD2	EEF2K		HSPA4	TXN		LCA5		CPD	SPIB	APPL1	EIF4E	TRAP1	G3BP1	TBRG4
	POLR2H	EGFLAM		HSPA8	TXNL4A		LGALS8		CRYAB	SRPK3	AQR	EIF5A2	TSPO	GLO1	TCOF1
	PPAT	EIF2S2		HSPA9	TXNRD1		LPP		CSDE1	SSPN	ARF1	ELK1	YWHAE	GNB2L1	TFB2M
	PRDX4	EIF3J		HSPD1	TYMS		MARVELD2		CSK	TXNDC16	ARF4	ENO1		GNL3	TMEM97
	PRPS2	ENO1		HSPE1	UAP1		MYO6		CSPG4	UNC93B1	ARFGAP2	EPB42		GOT2	UNG
	PYCR1	EPB41L4B		ID2	UBE2C		NEBL		CSTB		ARFIP2	EPHX1		GSPT1	UTP20
	RABEPK	EPT1		IGKC	UCHL1		NFATC2		CTBS		ARFRP1	ETS2		H2AFZ	WDR43
	RANBP1	ETFA		IMPA2	UCK2		NKX2-1		CTGF		ARHGEF7	FECH		HDAC2	WDR74
	RCC1	FAM155B		IRF9	UCN2		NUCB2		CTSB		ARID4A	FGFR4		HDDC2
	RPIA	FAM69B		LDHA	UMPS		OPTN		CXCL10		ARL1	FOXM1		HDGF
	RRP1B	FAM89A		LTA4H	UNC119		PAXIP1		CYFIP2		ARL6IP5	FPGS		HNRNPA1
	RRS1	FARSB		MAT2A	UXT		PIF1		DDB2		ARPC4	FUT1		HNRNPA2B1
	SLC16A1	FASTKD1		METTL1	VARS		PLEKHA2		DDIT3		ARPP19	FXN		HNRNPA3
	SLC20A1	FBL		MGST1	VARS1		PLEKHG1		DDX5		ARRB2	GAL		HNRNPC
	SLC39A14	FIGF		MINA	VDAC1		PLXNA2		DGKZ		ARSB	GALT		HNRNPD
	SLC39A6	FUT4		MIR155HG	VRK1		PPCS		DLEU2		ASAH1	GPR4		HNRNPR
	SNHG13	GAB1		MRPL10	WDR12		PRUNE2		DNTT		ASB1	GSK3B		HNRNPU
	SORD	GALK2		MRTO4	WDR3		PTPRN2		DUSP1		ASB16	GSTP1		HPRT1
	SRM	GATM		MSH2	YWHAE		RAB3B		DUSP6		ASCL2	HERPUD1		HSP90AB1
	SRPK1	GOT2		MTHFD1	ZNF239		RASSF6		EDN1		ASH2L	HIF1A		HSPD1
	TARBP1	GPI		MYCT1	ZNF330		RIMKLB		ELAVL4		ATF4	HMBS		HSPE1
	TBL3	HPRT1		NAP1L1	ZNF532		RMST		ERBB2		ATF6	HMGN2		IARS
	TFRC	HS3ST4		NBN			RNF19A		ERRFI1		ATF7	HMOX1		IFRD1
	TMEM97	HSD17B12		NCL			RNF38		F2R		ATG12	HNRNPA1		ILF2
	TRAP1	HSPD1		NME1			RORA		F3		ATM	HNRNPA2B1		IMPDH2
	UCHL3	IDH3A		NME2			SCNN1A		FADS2		ATP1A2	HNRPDL		KARS
	UCK2	IGSF11		NPM1			SHROOM3		FAM129A		ATP5B	HOXD13		KPNA2
	VARS	IRF2		NRAS			SORBS2		FAS		ATP5C1	HSD11B2		KPNB1
	VRK1	ITGA4		NUP155			SPAG1		FBLN5		ATP5E	HSPA8		LDHA
	ZNF239	KARS		ODC1			SPAG6		FCGRT		ATP5F1	HSPD1		LSM2
		KCNQ3		PA2G4			TBPL1		FIGF		ATP5G2	HSPE1		LSM7
		KCNS1		PAX3			TCF19		FN1		ATP5O	ICAM1		MAD2L1
		KIAA0101		PCNA			TMBIM4		FOSL2		ATP5S	ID2		MCM2
		KLHL29		PHB			TMEM67		FOXN3		ATP6V1D	ID2B		MCM4
		LAMB1		PINK1			TTC39B		FSTL1		ATP6V1G2	ID3		MCM5
		LAT		POLD2			XRRA1		FTH1		ATXN10	IFRD2		MCM6
		LDHB		PPAT			ZMAT4		FTL		AVP	IL11RA		MCM7
		LNP1		PPIA			ZNF292		FZD1		AZIN1	IL13		MRPL23
		LRPPRC		PPID			ZNF347		GAA		BARD1	IL2		MRPL9
		LRRC28		PRDX3			ZNF415		GABRG2		BAX	IMPA2		MRPS18B
		LRRK2		PREP			ZNF43		GADD45A		BAZ1B	INSM1		MYC
		LTF		PRPS2			ZNF468		GADD45G		BBC3	INSR		NAP1L1
		LYAR		PSMB1			ZNF818P		GAS1		BCAT1	IRF2		NCBP1
		LYPLA1		PSMG1			ZNF83		GBP2		BCCIP	IRF3		NCBP2
		LYRM1		PTMA			ZNF880		GCN1L1		BCKDHB	ISG20		NDUFAB1
		MAGI1		PYCR1			ZNF93		GDI1		BCL2L12	ITGA6		NHP2
		MAK16		RCC1			ZSWIM6		GLT8D1		BCL3	ITGB1		NME1
		MCC		RFC2					GLYR1		BIRC3	JUN		NOLC1
		MCTS1		RPL10					GM2A		BIRC6	JUNB		NOP16
		MGC16121		RPL13					GNAS		BLK	LBR		NOP56
		MINA		RPL19					GOLGA2		BLM	LMNA		NPM1
		MIR17HG		RPL22					GPC1		BLZF1	LTB		ODC1
		MKI67IP		RPL26					GPM6B		BMP4	MAGEA3		ORC2
		MRPL13		RPL27					GTF2H2		BRP44L	MAN2A2		PA2G4
		MRPL36		RPL27A					H3F3B		BSG	MCL1		PABPC1
		MRPL50		RPL3					HBEGF		BTBD1	MCM7		PABPC4
		MRPS2		RPL32					HIVEP2		BTN2A1	MDM2		PCBP1
		MRPS23		RPL5					HMOX1		BUB1	MEN1		PCNA
		MRPS33		RPL9					HNRNPH1		BZW1	MET		PGK1
		MRPS34		RPP30					HSPB1		C20orf24	MPO		PHB
		MUDENG		RPS13					ID2		C2orf3	MSN		PHB2
		MXI1		RPS16					ID3		C9orf43	MUC1		POLD2
		MYC		RPS17					IER3		CACNB1	MYBL2		POLE3
		MYCBP2		RPS19					IFI35		CACNG3	NAB2		PPIA
		NAA30		RPS20					IFIT1		CACYBP	NBN		PPM1G
		NCL		RPS5					IGF2R		CAD	NEFM		PRDX3
		NDUFAF2		RPS6KA2					IL1RAP		CALM2	NIT1		PRDX4
		NDUFS1		SHMT1					ILK		CALR	NME1		PRPF31
		NEFL		SLC25A3					IMPACT		CAPZA1	NR1D1		PRPS2
		NEFM		SLC39A6					INHBA		CASP8AP2	NRAS		PSMA1
		NEK3		SMN1					IRF7		CASP9	NTHL1		PSMA2
		NEUROD4		SNRPB					ISCU		CBS	NTN3		PSMA4
		NHLH1		SNRPD3					ITGAL		CBWD1	OCA2		PSMA6
		NIP7		SRM					ITGB1		CBX1	PAICS		PSMA7
		NME1		SRSF1					ITM2B		CBX3	PDHA1		PSMB2
		NME2		SRSF2					JPH2		CBX5	PER1		PSMB3
		NMNAT2		SRSF7					KIF14		CCDC41	PEX3		PSMC4
		NOB1		SURF6					KLF4		CCDC6	PHB		PSMC6
		NOP56		TERT					KLF7		CCDC76	PI3		PSMD1
		NRP2		TESK1					LAMC1		CCHCR1	PKP1		PSMD14
		NUDT11		TFRC					LAMP1		CCKBR	PLA2G4A		PSMD3
		ODC1		TIMM10					LAMP2		CCL14	POLB		PSMD7
		OLIG2		TK1					LIMS1		CCNB1	POLD2		PSMD8
		PAICS		TOMM22					LOX		CCNC	PPID		PTGES3
		PARK7		TOP1					LRMP		CCND2	PPP1R7		PWP1
		PCOLCE2		TP53					LXN		CCT5	PRKDC		RAD23B
		PDHA1		TXN					LYZ		CCT7	PRTN3		RAN
		PDLIM3		TYMS					MAGI2		CCT8	PSMB1		RANBP1
		PDPN		UBE2C					MAN2B1		CD164	PTEN		RFC4
		PEMT		UCHL1					MAP3K1		CD180	PTMA		RNPS1
		PFAS		UPRT					MAPK3		CD2AP	QDPR		RPL14
		PGM2		UXT					MCC		CD63	RABGAP1L		RPL18
		PGRMC1		XIAP					MDM2		CD79B	RARA		RPL22
		PHKA1							MGP		CD97	RBM3		RPL34
		PNP							MLF2		CDC16	RNASEH2A		RPL6
		POLR3K							MSN		CDC25A	RPL13A		RPLP0
		PPAT							MT1A		CDC25B	RPL19		RPS10
		PPP1R17							MYC		CDC25C	RPL22		RPS2
		PRDX6							MYL12A		CDC6	RPL27A		RPS3
		PRMT6							MYO1B		CDK16	RPL27AP6		RPS5
		PRPS1							MYO1C		CDK4	RPS6		RPS6
		PRRG1							NCAM1		CDK6	SERPINE1		RRM1
		PSMG1							NDRG1		CDKL3	SIM2		RRP9
		PUS7							NMT1		CDKN1B	SLBP		RSL1D1
		PVT1							NPC2		CDKN2B	SLC19A1		RUVBL2
		RAB3C							NPPB		CEACAM5	SLC2A4		SERBP1
		RAB8B							NPRL3		CEBPA	SLC4A2		SET
		RABEPK							NUCB1		CEBPZ	SLC9A3R2		SF3A1
		RAPGEF5							NXN		CEPT1	SRD5A1		SF3B3
		RG9MTD1							OAS1		CFDP1	STAT6		SLC25A3
		RGS10							PAK2		CH25H	STMN1		SMARCC1
		RHOB							PAM		CHD1L	SYNGR2		SNRPA
		RIN2							PDGFB		CHERP	TCF12		SNRPA1
		RPL11							PDGFRA		CHRNB1	TCIRG1		SNRPB2
		RPL12							PDGFRB		CIAO1	TERT		SNRPD1
		RPL18A							PDLIM7		CIB1	TFRC		SNRPD2
		RPL5							PEA15		CIR1	TGFB1		SNRPD3
		RPS15A							PERP		CISH	TGFB2		SNRPG
		RPS23							PEX19		CKS2	TGFB3		SRM
		RPS27L							PHLDB1		CLCN2	TGFBR1		SRPK1
		RPS4X							PIM1		CLCN3	THRA		SRSF1
		RPSA							PLA1A		CLCN6	TOP1		SRSF2
		RRP1B							PLAC8		CLINT1	TPM2		SRSF3
		RRP9							PLAUR		CLN3	TXN		SRSF7
		RSL24D1							PLD1		CLNS1A	UBA52		SSB
		SACS							PLS3		CLP1	UCP1		SSBP1
		SEMA6A							PMAIP1		CLUL1	UCP3		STARD7
		SGCD							PMP22		CMAS	UROD		SYNCRIP
		SHC3							POM121		CNDP2	VAMP2		TARDBP
		SLC16A1							POSTN		CNOT4	VHL		TCP1
		SLC19A2							PPIE		CNPY2	WT1		TFDP1
		SLC25A39							PPP1R15A		CNTN2	ZNF146		TOMM70A
		SLC25A5							PPP2R4		COL4A1			TRA2B
		SLC39A10							PPP2R5E		COL4A2			TRIM28
		SLC6A15							PRKCDBP		COPS2			TUFM
		SLC7A5P1							PRLR		COPS3			TXNL4A
		SSB							PROL1		CORO1C			TYMS
		SSBP1							PTPN1		COX15			U2AF1
		ST6GALNAC2							PTPRN		COX4NB			UBA2
		SUCLG1							PYCR1		COX7A2L			UBE2E1
		TIPIN							RAB10		COX7C			UBE2L3
		TMEM38B							RAB2A		CPSF1			USP1
		TMEM64							RABIF		CR2			VBP1
		TRD@							RARA		CRADD			VDAC1
		TTC24							RB1		CRAT			VDAC3
		TTC7B							REN		CREB1			XPO1
		VRK1							ROCK1		CREBL2			XPOT
		WDR3							RPS12		CRIPT			XRCC6
		WDR41							RPS23		CSDA			YWHAE
		XIST							RRM2B		CSDE1			YWHAQ
		XPC							RSAD2		CSF2RB
									SCAMP1		CST5
									SCPEP1		CSTB
									SDCBP		CSTF3
									2004-09-01		CTDSP1
									SERINC3		CTSC
									SERPINB1		CTSF
									SERPINE1		CUL5
									SFN		CUTA
									SFXN3		CWC27
									SKIV2L2		CXCL16
									SLC11A1		CXCL2
									SLC2A2		CXXC1
									SLC2A5		CYB561D2
									SLC4A1		CYBA
									SNCA		CYTH2
									SP3		CYTIP
									SPARC		DAP3
									SPTAN1		DAXX
									SUCLA2		DBI
									SUMO1		DBP
									SYNJ1		DCAF8
									TCHH		DCK
									TCN2		DCTN3
									TCTA		DCTN4
									TGFB1		DDB1
									TGFBR2		DDX1
									THBS1		DDX10
									THY1		DDX11
									TIMP2		DDX17
									TMCO7		DDX18
									TMEM126A		DDX3X
									TMSB4X		DDX41
									TPM1		DDX5
									TRIM31		DDX58
									TRIP12		DEF6
									TSPAN7		DEGS1
									TSPO		DFFA
									UBE2L3		DGCR6
									UBE2V1		DIABLO
									UGT1A1		DKC1
									UGT1A6		DLEU1
									UGT2B15		DLEU2
									VAMP3		DMAP1
									VARS		DMTF1
									VCAM1		DNAI1
									VEGFA		DNAJA2
									VHL		DNTT
									VLDLR		DPAGT1
									WFS1		DPM1
									YME1L1		DPM2
									ZFP36L1		DPY30
									ZXDB		DPYSL3
											DRG1
											DSCR6
											DYNC1LI1
											E2F1
											E2F3
											EEA1
											EEF1E1
											EGR3
											EIF2S1
											EIF2S3
											EIF3C
											EIF3I
											EIF3K
											EIF4A1
											EIF4B
											EIF4E
											EIF4E2
											EIF4EBP2
											EIF4H
											EIF5A2
											ELAVL1
											ELK1
											ELL
											ELOVL1
											EMP1
											ENDOG
											ENO1
											ENO2
											ENOPH1
											ENTPD7
											EPB42
											EPC1
											EPHX1
											EPM2A
											ERBB2
											ERCC6
											ERF
											ERLIN1
											ERO1L
											ESD
											ETF1
											ETFA
											EXO1
											EXOSC8
											FADS3
											FAH
											FAM149A
											FAM198B
											FANCF
											FASN
											FBXO5
											FCHSD2
											FECH
											FGF9
											FGFR4
											FKBP2
											FLJ43663
											FLOT2
											FOSL1
											FOXM1
											FPGS
											FRY
											FTSJ1
											FUT1
											FXN
											FXR1
											FXR2
											FZD5
											GABARAP
											GABPA
											GAK
											GAL
											GALC
											GALT
											GAPDH
											GAS8
											GCLC
											GDAP1
											GDE1
											GEMIN2
											GGH
											GINS1
											GINS2
											GLA
											GLRA3
											GLT8D1
											GMDS
											GMIP
											GNA12
											GNB1L
											GNL1
											GNL3
											GNS
											GOLGA5
											GOLPH3
											GPN3
											GPR132
											GPR4
											GPSM3
											GRK4
											GSK3B
											GSTO1
											GSTP1
											GTF2H2
											GTF3C4
											GTF3C5
											H2AFX
											H2AFY
											H2AFZ
											H2BFS
											H6PD
											HADHB
											HARS
											HAX1
											HBA1
											HBA2
											HBB
											HBP1
											HBXIP
											HCFC2
											HDAC3
											HDAC6
											HERC1
											HERPUD1
											HES1
											HIF1A
											HINT1
											HIST1H2AC
											HIST1H2AD
											HIST1H2AG
											HIST1H2AI
											HIST1H2AJ
											HIST1H2AK
											HIST1H2AM
											HIST1H2BC
											HIST1H2BE
											HIST1H2BF
											HIST1H2BG
											HIST1H2BH
											HIST1H2BI
											HIST1H2BJ
											HIST1H2BM
											HIST1H2BN
											HIST1H2BO
											HIST1H4B
											HIST1H4D
											HIST1H4E
											HIST1H4L
											HIST2H2AA3
											HIST2H2BE
											HIST2H4A
											HLA-DPB1
											HLA-DRB3
											HLA-F
											HMBS
											HMG20A
											HMGA1
											HMGN2
											HMMR
											HMOX1
											HNRNPA1
											HNRNPA2B1
											HNRNPUL1
											HNRPDL
											HOOK2
											HOXD13
											HOXD3
											HRSP12
											HS3ST2
											HSD11B2
											HSF2BP
											HSP90AA2
											HSP90B1
											HSPA14
											HSPA4
											HSPA8
											HSPA9
											HSPD1
											HSPE1
											ICAM1
											ID2
											ID3
											IDH3B
											IER2
											IER5
											IFI30
											IFNAR1
											IFNGR1
											IFRD2
											IGBP1
											IGKC
											IL11RA
											IL13
											IL17C
											IL2
											ILK
											IMPA2
											ING1
											INSM1
											INSR
											IQGAP3
											IRF2
											IRF3
											IRF4
											IRF9
											ISG20
											ITGA6
											ITGB1
											ITGB3BP
											IVNS1ABP
											JARID2
											JRKL
											JUNB
											KCNH4
											KDM5A
											KDM5C
											KEAP1
											KHK
											KHSRP
											KIAA1586
											KIF15
											KIF20A
											KIF20B
											KLF1
											KLK10
											KPNA3
											LAGE3
											LAIR1
											LAIR2
											LAMC1
											LAMP1
											LANCL1
											LATS1
											LBR
											LDHA
											LEPRE1
											LIPT1
											LMNA
											LMX1B
											LNPEP
											LOC152891
											LSM1
											LSP1
											LSR
											LTA4H
											LTB
											LZTFL1
											LZTR1
											M6PR
											MAD2L1
											MADD
											MAEA
											MAFF
											MAGEA3
											MAGEF1
											MAGOH
											MAN2A1
											MAN2A2
											MANF
											MAP2K5
											MAP2K7
											MAP3K5
											MAP4K5
											MAPK7
											MAPRE1
											MAPRE2
											MARS
											MAT2A
											MAT2B
											MBD1
											MBD4
											MBNL1
											MCCC2
											MCL1
											MCM3
											MCM5
											MCM7
											MCRS1
											MDH1
											MDM2
											MED17
											MEIS1
											MEIS2
											MEN1
											MET
											METTL1
											METTL13
											MFAP1
											MFI2
											MFNG
											MGAT2
											MGEA5
											MGST1
											MINA
											MIR155HG
											MKLN1
											MKNK1
											MKRN1
											MKRN4P
											MLX
											MLXIP
											MMP15
											MMP8
											MNX1
											MOCS2
											MOCS3
											MPHOSPH6
											MPO
											MPP6
											MRPL10
											MRPL40
											MRTO4
											MSH2
											MSN
											MST1
											MST1R
											MST4
											MT2A
											MT3
											MTERF
											MTF2
											MTHFD1
											MTHFR
											MTOR
											MTPN
											MUC1
											MUC5B
											MYBL2
											MYC
											MYCBP
											MYCL1
											MYCT1
											NAA38
											NACA
											NAGA
											NAGPA
											NAP1L1
											NAT10
											NBN
											NBR1
											NBR2
											NCAPG
											NCBP1
											NCBP2
											NCL
											NDRG1
											NDUFA1
											NDUFA2
											NDUFA6
											NDUFB2
											NDUFB3
											NDUFB4
											NDUFB5
											NDUFB6
											NDUFS1
											NDUFS6
											NEFM
											NFAT5
											NFIL3
											NFKB1
											NFKBIB
											NFKBIL1
											NFS1
											NGB
											NID1
											NIT1
											NME1
											NME2
											NOD1
											NOL7
											NOP2
											NOTCH4
											NPM1
											NPRL2
											NR1D1
											NR6A1
											NRAS
											NTHL1
											NTN3
											NUBP1
											NUBP2
											NUDT6
											NUFIP1
											NUP153
											NUP155
											NUP54
											NUP62
											NUP88
											NXT1
											OAZ1
											OCA2
											OCIAD1
											ODC1
											OLA1
											PA2G4
											PAICS
											PAIP2
											PAPPA
											PARG
											PARP1
											PARP2
											PARP3
											PAX3
											PCBD2
											PCM1
											PCMT1
											PCNA
											PCNP
											PCYT1A
											PDCD10
											PDE4C
											PDE6D
											PDGFB
											PDHA1
											PDK2
											PDK3
											PDPK1
											PER1
											PET112
											PEX11B
											PEX14
											PEX16
											PEX3
											PEX6
											PFDN6
											PFKFB4
											PFN1
											PHB
											PHB2
											PIAS1
											PIGF
											PIGP
											PIK3C3
											PINK1
											PKM2
											PKN2
											PKP1
											PLA2G15
											PLA2G4A
											PLA2G6
											PLOD3
											PLXNC1
											PMM2
											PMPCB
											PMS1
											PMS2P3
											PMVK
											PNO1
											POLB
											POLD2
											POLD4
											POLE3
											POLH
											POLR1B
											POLR1D
											POLR3A
											POLR3D
											POLR3G
											POLR3K
											POMT2
											POU2F1
											PPA1
											PPAT
											PPFIA1
											PPIA
											PPID
											PPIE
											PPP1CB
											PPP1R12A
											PPP1R12C
											PPP1R3D
											PPP1R7
											PPP2CA
											PPP2R1B
											PPP2R4
											PPP3CA
											PPP6C
											PPT2
											PQBP1
											PRDM8
											PRDX3
											PRDX5
											PREP
											PRKAB1
											PRKAB2
											PRKCSH
											PRKDC
											PRKRA
											PRKRIR
											PRMT5
											PRPS2
											PRPSAP1
											PRTN3
											PSAP
											PSEN2
											PSMA1
											PSMA5
											PSMB1
											PSMB5
											PSMB7
											PSMC4
											PSMC5
											PSMD10
											PSMD14
											PSMD3
											PSMD5
											PSMD7
											PSMD8
											PSME3
											PSMG1
											PTDSS1
											PTGER2
											PTGES3
											PTMA
											PTOV1
											PTP4A1
											PTP4A2
											PTPN1
											PTPN6
											PWP1
											PYCARD
											PYCR1
											PYCR2
											QDPR
											RAB11A
											RAB1A
											RAB3A
											RAB3GAP2
											RAB8A
											RABGEF1
											RAC2
											RAD51
											RAD51AP1
											RAD54L
											RANBP3
											RAP2B
											RAPGEF6
											RARA
											RARB
											RBBP4
											RBBP8
											RBL1
											RBM15B
											RBM3
											RBM39
											RBM4
											RBM8A
											RCC1
											RCL1
											RECQL
											RECQL5
											RFC2
											RFX5
											RGL2
											RGS2
											RHEB
											RHOG
											RIPK2
											RLN1
											RNASET2
											RNF141
											RNF4
											RNF7
											RNFT1
											RNPS1
											RPL10
											RPL13
											RPL13A
											RPL15
											RPL18
											RPL19
											RPL22
											RPL26
											RPL27
											RPL27A
											RPL3
											RPL31
											RPL32
											RPL37
											RPL4
											RPL5
											RPL8
											RPL9
											RPP30
											RPS13
											RPS15
											RPS16
											RPS17
											RPS19
											RPS20
											RPS21
											RPS25
											RPS26
											RPS27A
											RPS27L
											RPS29
											RPS5
											RPS6
											RPS6KA2
											RPS6KA5
											RPS6KB1
											RQCD1
											RRAGA
											RRAS
											RSL24D1
											RXRB
											SAE1
											SAP18
											SAP30
											SARS
											SCAMP3
											SCAND1
											SCD
											SCLY
											SCML2
											SCO1
											SCOC
											SDF2
											SDF2L1
											SEC23B
											SEC61B
											SEC62
											SERF1B
											SERP1
											SERPINB8
											SERPINE1
											SERPINE2
											SERTAD1
											SFMBT1
											SFXN3
											SGPL1
											SH2D3C
											SHMT1
											SHPK
											SIGMAR1
											SIM2
											SIRT1
											SLA
											SLBP
											SLC12A2
											SLC19A1
											SLC1A4
											SLC22A3
											SLC22A4
											SLC25A11
											SLC25A28
											SLC25A3
											SLC25A40
											SLC26A4
											SLC28A2
											SLC2A4RG
											SLC31A1
											SLC39A6
											SLC39A7
											SLC39A8
											SLC43A1
											SLC4A2
											SLC5A6
											SLC7A1
											SLC9A3R2
											SLIT1
											SMAD3
											SMAD7
											SMARCAD1
											SMC1A
											SMN1
											SNAPC1
											SNAPC3
											SNORD50A
											SNRNP40
											SNRPA
											SNRPB
											SNRPB2
											SNRPD3
											SNX3
											SNX5
											SOD1
											SOS1
											SOX12
											SP4
											SPAG5
											SPAG6
											SPAM1
											SPAST
											SPIB
											SPTLC2
											SQSTM1
											SRD5A1
											SREBF2
											SRI
											SRM
											SRP54
											SRP68
											SRPR
											SRRM2
											SRSF1
											SRSF11
											SRSF2
											SRSF5
											SRSF7
											SSB
											ST6GALNAC4
											STAT6
											STK11IP
											STMN1
											STOML3
											STUB1
											STX10
											STX16
											STYXL1
											SUCLG1
											SUGT1
											SUPT16H
											SUPT5H
											SURF6
											SYK
											SYMPK
											SYNGR2
											SYPL1
											TAGLN2
											TCEB3
											TCF12
											TCIRG1
											TERT
											TESK1
											TESK2
											TFRC
											TGFB1
											TGFB2
											TGFB3
											TGIF2
											THBS4
											THRAP3
											TIMM10
											TIMM23B
											TIMM8A
											TIMM9
											TK1
											TLE3
											TLL2
											TMED10
											TMEM126A
											TMEM187
											TMEM5
											TNF
											TNFAIP1
											TOB2P1
											TOMM22
											TOP1
											TOPBP1
											TP53
											TPP2
											TRAK2
											TRAP1
											TRAPPC3
											TRIB1
											TRIM25
											TRIM3
											TRMT6
											TSC2
											TSC22D3
											TSEN34
											TTC33
											TTC4
											TTC7A
											TUBG1
											TULP3
											TUSC2
											TXN
											TYK2
											TYMP
											TYMS
											U2AF1
											U2SURP
											UBA52
											UBAC1
											UBE2C
											UBE2D3
											UBE2G2
											UBE2K
											UBL3
											UBQLN1
											UBXN1
											UBXN8
											UCHL1
											UCP1
											UCP3
											ULBP1
											UPRT
											UQCR10
											UQCRC2
											UROD
											USO1
											USP1
											USP11
											USP4
											USPL1
											UXT
											VAMP1
											VAMP2
											VAPA
											VASP
											VCP
											VDAC2
											VDAC3
											VGF
											VHL
											VPS29
											VPS52
											WDR36
											WDR4
											WDR46
											WDR5
											WNT10B
											WT1
											XIAP
											XK
											XRCC6
											YIF1A
											YWHAH
											YY1
											ZAK
											ZC3H14
											ZFP36L1
											ZFP36L2
											ZFPL1
											ZKSCAN5
											ZMPSTE24
											ZNF12
											ZNF134
											ZNF136
											ZNF142
											ZNF146
											ZNF174
											ZNF192
											ZNF193
											ZNF225
											ZNF234
											ZNF259
											ZNF271
											ZNF274
											ZNF304
											ZNF35
											ZNF410
											ZNF451
											ZNF544
											ZNF593
											ZNF7
											ZNF85
											ZNRD1

## Sheet: GSEA_MYC_vb8_vs_B6
NAME	GS<br> follow link to MSigDB	GS DETAILS	SIZE	ES	NES	NOM p-val	FDR q-val	FWER p-val	RANK AT MAX	LEADING EDGE
HALLMARK_MYC_TARGETS_V1	HALLMARK_MYC_TARGETS_V1	Details ...	192	0.795305	2.99853	0	0	0	3359	tags=91%, list=19%, signal=111%
YU_MYC_TARGETS_UP	YU_MYC_TARGETS_UP	Details ...	37	0.869872	2.53198	0	0	0	1274	tags=81%, list=7%, signal=87%
SCHUHMACHER_MYC_TARGETS_UP	SCHUHMACHER_MYC_TARGETS_UP	Details ...	74	0.743583	2.46381	0	0	0	3048	tags=73%, list=17%, signal=88%
DANG_MYC_TARGETS_UP	DANG_MYC_TARGETS_UP	Details ...	135	0.662469	2.38986	0	0	0	3013	tags=62%, list=17%, signal=74%
HALLMARK_MYC_TARGETS_V2	HALLMARK_MYC_TARGETS_V2	Details ...	56	0.733858	2.34549	0	0	0	3187	tags=77%, list=18%, signal=93%
DANG_REGULATED_BY_MYC_UP	DANG_REGULATED_BY_MYC_UP	Details ...	68	0.70278	2.31968	0	0	0	3642	tags=69%, list=20%, signal=86%
STAUDT_MYC	STAUDT_MYC	Details ...	46	0.746935	2.25779	0	0	0	3392	tags=74%, list=19%, signal=91%
MENSSEN_MYC_TARGETS	MENSSEN_MYC_TARGETS	Details ...	47	0.679236	2.11035	0	0	0	2972	tags=70%, list=17%, signal=84%
DANG_BOUND_BY_MYC	DANG_BOUND_BY_MYC	Details ...	982	0.470395	1.97804	0	0	0	3833	tags=44%, list=21%, signal=53%
COLLER_MYC_TARGETS_UP	COLLER_MYC_TARGETS_UP	Details ...	23	0.743638	1.97678	0	0	0	2845	tags=78%, list=16%, signal=93%
KIM_MYC_AMPLIFICATION_TARGETS_UP	KIM_MYC_AMPLIFICATION_TARGETS_UP	Details ...	180	0.502643	1.87767	0	0	0	3392	tags=43%, list=19%, signal=53%
FERNANDEZ_BOUND_BY_MYC	FERNANDEZ_BOUND_BY_MYC	Details ...	172	0.387673	1.42417	0.00560224	0.0236979	0.214	3703	tags=41%, list=21%, signal=51%
DANG_MYC_TARGETS_DN	DANG_MYC_TARGETS_DN	Details ...	26	0.339719	0.942252	0.537391	0.588373	0.998	807	tags=19%, list=4%, signal=20%
