# Supplementary material for: A preclinical model of peripheral T‐cell lymphoma GATA3 reveals DNA damage response pathway vulnerability
Source: EMBO Mol Med. 2022 May 5;14(6):e15816. doi: 10.15252/emmm.202215816 (PMC9174882; doi:10.15252/emmm.202215816)
Supplement: Supplementary file 5 — Dataset EV4 [file EMMM-14-e15816-s009.xlsx]

## Sheet: Legend
Dataset EV4.
Ingenuity Pathway Analysis predicted upstream regulators in purified TCRvβ8+ mPTCL versus CD4 T-cells.

## Sheet: UpstreamRegulators
Upstream Regulator	Expr Log Ratio	Molecule Type	Predicted Activation State	Activation z-score	p-value of overlap	Target Molecules in Dataset	Mechanistic Network
TP53		transcription regulator	Inhibited	-5.063	1.15e-53	ABCB1,Abcb1b,ABCB4,ABCB6,ABCB8,ABCC1,ABCG2,ACAA2,ACADS,ACER2,ACLY,ACO1,ACSF3,ACSS2,ACTL6A,ACTN1,ADA,ADAM12,ADAM8,ADD3,ADGRB1,ADGRE5,ADH5,ADRB2,AGTR1,AHCY,AHSA1,AKT1,AKT3,ALDH1A3,ALDH9A1,ALOX15,ANLN,ANXA2,APBB2,APEX1,APOBEC1,APOE,APP,AQP3,AREG,ARHGAP5,ARHGEF4,ARL6IP1,ARRB1,ASF1B,ASNS,ASPM,ATAD2,ATF3,ATG4C,ATP5F1A,Atp5k,ATP5MC1,ATP5MC3,AURKA,AURKB,AXIN2,BAD,BAK1,BCAS3,BCAT1,BCL2,BCL3,BIRC3,BIRC5,BN…	1656 (20)
E2F4		transcription regulator		-0.99	1.91e-32	ANLN,ASF1B,AURKB,BARD1,BCL2,BNIP3,BRCA1,BRD2,BUB3,CASP4,CBX5,CCNA2,CCND1,CCNE1,CCNE2,CDC25A,CDC25C,CDC6,CDK1,CDK2,CDKN1A,CDKN2C,CENPA,CENPE,CHEK1,CKS1B,CKS2,DBF4,DDB1,DHFR,DROSHA,DUT,E2F1,E2F2,E2F3,E2F8,ECT2,EFHC1,EPAS1,EXOSC8,EXOSC9,FANCD2,FAS,FEN1,FOXM1,GINS1,GMNN,GOLT1B,GTF2H4,H2AC18/H2AC19,H2AC4,H2AC6,H2AX,H2AZ1,HMMR,HSP90B1,ID3,IER5,KIF22,KIF4A,LPAR1,MAD2L1,MCM10,MCM3,MCM4,MCM5,MCM6,MKI67,MR…
MYC	2.208	transcription regulator	Activated	10.346	5.59e-30	ABCA1,ABCA7,ABCB9,ABCC1,ABCC3,ABCC4,ABCE1,ABCG4,ACSL4,ACTN1,ACVR2A,ADAMTS1,ADARB1,ADK,AFMID,AIMP2,AK2,AKAP1,AKT1,AMD1,AOPEP,APCDD1,APEX1,APP,ARG1,ARHGAP25,ARL6IP1,ASNS,ATP5IF1,AURKB,BCAT1,BCL2,BCL6,BIRC5,BMPR1A,BOP1,BRCA1,BRD2,BUB1,BUB1B,BZW2,C1QBP,CAD,CANX,CASP1,CASP3,CCN4,CCNA2,CCNB1,CCNB2,CCND1,CCNE1,CCNE2,CCT3,CD48,CD86,CD9,CDC20,CDC25A,CDC25B,CDC25C,CDC34,CDCA7,CDH1,CDK1,CDK2,CDK4,CDK6,CDKN1…	1542 (18)
TCF3	1.132	transcription regulator	Inhibited	-2.004	5.95e-30	ADA,ANLN,ARHGEF18,ASF1B,ATF3,AURKA,AXIN2,BACH2,BCL6,BIRC5,BLNK,BTNL2,BUB1,CA2,CASP3,CBFA2T3,CCNA2,CCNB1,CCNB2,CCNE1,CCNE2,CCR9,CCS,CD2,CD4,CD55,CD79A,CD79B,CDC20,CDC25B,CDC45,CDCA3,CDH1,CDH5,CDK1,CDK6,CDKN1A,CDKN2B,CDKN2C,CDKN3,CEP55,CIP2A,CKM,CKS2,Clec2d (includes others),CNOT9,COL1A1,CRELD2,CTSV,DAB2IP,DDX58,DNTT,DSTN,DTX1,DUT,E2F8,ECT2,ELANE,ENPP1,ENTPD1,EPRS1,ESCO2,FGD2,FOXO1,FOXP3,GADD45B,GA…	386 (3)
E2F1	3.354	transcription regulator	Activated	4.302	1.61e-28	ABCB1,ABCG2,ADK,AKT1,ATAD2,ATP5MC1,AURKA,AURKB,BAD,BAK1,BCL2,BIRC5,BMP4,BNIP3,BOK,BRCA1,BUB3,CA2,Calm1 (includes others),CALR,CASP3,CBX5,CBX7,CCNA2,CCNB1,CCNB2,CCND1,CCNE1,CCNE2,CCNF,CCNO,CCT2,CCT4,CD9,CDC20,CDC25A,CDC25B,CDC45,CDC6,CDK1,CDK2,CDK4,CDKN1A,CDKN1B,CDKN2C,CEBPA,CHEK1,CKB,CLIC1,COX5A,Cox7c,CRYAB,CSE1L,CTNNB1,CTNNBIP1,CYB5A,DBF4,DDAH2,DDX1,DGKI,DHFR,DNMT1,DUSP4,DUT,E2F1,E2F2,E2F3,E2F8,…	1558 (22)
STAT6		transcription regulator		1.992	3.8e-28	Acp5,ADAM19,AHNAK,ALOX15,ANKRD55,APOE,APOLD1,AREG,ARG1,ARID5A,BCL2,BCL3,BCL6,CA2,CAMK1D,Ccdc50,CCL17,CCL22,CCL5,CCR7,Cd1d2,CD2,Cd24a,CD38,CD72,CD79B,CDK2,CDKN1A,CDKN1B,CISH,Cmah,CMPK2,CNR2,CNRIP1,COBLL1,COL1A1,COL1A2,CPOX,CPT1A,CTSS,CTSW,CYB561A3,CYBB,CYTH1,DENND4A,DGKA,DHX58,DOCK10,EGR2,EHHADH,EPHA2,EPHX1,FABP1,FABP4,FADS1,FAM49A,FASN,FCER1G,FCGR1A,FCGR2A,FCRL1,FGFR1OP,FKBP5,FNIP2,FOXP3,FSCN1,GA…	1063 (20)
ID2	-2.403	transcription regulator		-1.771	7.5e-24	AURKB,AXIN2,BATF,BCL2,BCL3,BCL6,BMP7,CBFA2T3,CCL5,CCNB1,CCND1,CCNE1,CCNE2,CCR1,CCR10,CCR7,CCR8,CCR9,CD79A,CD83,CDC25B,CDC6,CDH1,CDK1,CDK20,CDK4,CDKN1A,CDKN2C,CSF1,CSF2RB,CTNNB1,CXCR3,CXCR4,CXCR5,DGKA,DTX1,DUSP4,E2F2,EEF1D,EGR2,EGR4,EOMES,FCER1G,FLT3LG,FOXO1,Foxp1,GADD45B,GADD45G,HES5,HIF1A,ICOSLG/LOC102723996,IFI16,IFNG,IFNGR2,IGFBP4,IKZF2,IKZF4,IL10RA,IL2,IL21,IL2RB,IL4,IL4R,IL9R,IRF4,IRF6,ITGA1…	491 (6)
ID3	1.848	transcription regulator	Inhibited	-3.199	1.02e-23	BATF,BCL2,BCL3,BCL6,BMP7,CBFA2T3,CCL5,CCNB1,CCNE1,CCNE2,CCR1,CCR10,CCR7,CCR8,CCR9,CD72,CD79A,CD83,CDC25B,CDC6,CDK1,CDK20,CDKN1A,CDKN1B,CDKN2C,CSF1,CSF2RB,CXCR3,CXCR4,CXCR5,DGKA,DTX1,DUSP4,E2F2,EGR2,EGR4,EOMES,FCER1G,FLT3LG,FOXO1,Foxp1,FOXP3,GADD45B,GADD45G,GNL3,HES5,HIF1A,ICOSLG/LOC102723996,ID3,IFI16,IFNG,IFNGR2,IGFBP4,IKZF2,IKZF4,IL10RA,IL2,IL21,IL2RB,IL4,IL4R,IL9R,IRF4,IRF6,LGALS1,LMO2,MAF,MAP…	448 (4)
CCND1	-2.644	transcription regulator	Activated	4.346	1.6e-23	ABCC4,AFAP1,AHNAK,ALDH1A3,AQP3,AREG,ARMCX1,ASAP2,ASPM,ATAD2,AURKA,BCL2,BIRC5,Bmyc,BRCA1,BRIP1,CCNA2,CCND1,CCNE1,CCNE2,CDC45,CDC6,CDCA2,CDCA7,CDCA7L,CDCA8,CDH1,CDK2,CDK4,CDK6,CDKN1A,CDKN1B,CDKN2B,CDKN2C,CENPF,CENPH,CENPK,CENPN,CEP55,CIP2A,CLPB,CLSPN,COL1A1,COL20A1,COL27A1,CPEB1,CPED1,CPNE3,CTNNBIP1,DDIAS,DEPDC1,DNMT1,DTL,E2F1,E2F7,E2F8,ELOVL7,ENDOD1,ENO1,EPGN,EPHA2,ERBB2,ERI1,ESCO2,FAM120A,FAM83D,…	1098 (14)
CREBBP		transcription regulator	Inhibited	-2.024	1.2e-21	ADAM12,ALAS1,AMPD1,AP3M2,AQP11,ARHGAP24,ARHGEF3,ARID5A,ATF6,B2M,BANK1,BCL2,BCL6,BIRC5,BMP7,CA2,CAMK2B,CAMK2D,CAMK4,CARD6,CCL5,CCND1,CCR7,CD160,CD59,CDC6,CDH1,CDH5,CDKN1A,CDKN1B,CEBPA,CKB,CKM,CNN3,COL1A2,CORO2B,CSF1,Cxcl9,CXCR3,CXCR4,CYBB,DDC,DHFR,DNAJB4,DTX1,DUSP4,EDARADD,EGR2,EHHADH,ELANE,EOMES,ESAM,EVL,FABP4,FMNL2,FUT7,GFI1B,GIMAP1-GIMAP5,GIMAP4,GIMAP7,GLCCI1,GM2A,GNAS,GNG2,GPR18,GRIN2A,HBB,HDA…	1280 (17)
NUPR1		transcription regulator	Inhibited	-6.297	3.38e-21	ABHD15,ACTR3B,ADAM22,ADCY9,ADGRL3,ADRB2,ALDH5A1,ALDOC,ALG8,AREG,ARHGAP11A,AS3MT,ASPM,ATAD5,ATF3,ATP6V0A1,AURKA,B3GNT5,BCL9,BLM,BNIP3,BRCA1,BRI3BP,BTG1,BUB1,BUB1B,C1orf112,CACNA2D2,CARMIL1,CASTOR2,CCNA2,CCNB2,CCNF,CD68,CDC25C,CDCA2,CDCA3,CDCA8,CDK2,CDK4,CDKN1B,CENPI,CENPL,CKAP2L,COL1A2,CTPS2,CXCR4,CYB5B,DHTKD1,DIPK2A,DNMT3B,DSN1,E2F8,ELL2,EME1,ENO2,EPGN,ERCC6L,ESPL1,ETV1,EXO1,EXTL2,FAM111A,FAM162A…	869 (6)
TCF4	-2.841	transcription regulator	Activated	2.719	1.42e-20	ADA,AKT1,ANGPTL4,ARHGEF18,ARHGEF6,ASF1B,AXIN2,B4GALT1,BACH2,BAG2,BARD1,BCL6,BEX3,BIRC5,BMP7,BMPR1A,BNIP3,BYSL,CADM1,CASP1,CASP3,CASP4,CBFA2T3,CCNA2,CCNB2,CCND1,CD2,CD38,CD55,CDC20,CDC25B,CDCA3,CDK1,CDK6,CDKN1A,CDKN2B,CDKN3,CEBPA,CEP55,CIP2A,CKS2,Clec2d (includes others),CRELD2,CREM,DDX58,DSTN,DUT,E2F8,ENPP1,ENTPD1,ESCO2,FAM111A,FARSB,FAS,FGD2,FGF1,FKBP7,FOXO1,FRMD3,FTSJ1,GBP3,GEMIN6,GIMAP4,GRPEL1…	850 (7)
EP300		transcription regulator		-1.433	1.46e-19	ADAM12,AMPD1,AP3M2,AQP11,ARHGAP24,ARHGEF3,ARID5A,ATF6,AXIN2,B2M,BANK1,BCL6,BIRC5,CA12,CA2,CAD,CAMK2B,CAMK2D,CAMK4,CARD6,CCND1,CCNE1,CCR7,CD160,CD59,CDC25A,CDK2,CDKN1A,CDKN1B,CDKN2B,CEBPA,CKB,CKM,CNN3,COL1A2,CORO2B,CPT1A,CXCR4,DDC,DHFR,DNAJB4,DTX1,DUSP4,E2F1,EDARADD,EGR2,EPHB2,ERBB2,EVL,FABP4,FASN,FMNL2,FOXO1,FTH1,GATA3,GIMAP1-GIMAP5,GIMAP4,GIMAP7,Gk,GLCCI1,GM2A,GNG2,GPR18,GREB1,HBB,HDAC11,HLA-G,H…	1285 (17)
STAT3		transcription regulator	Activated	2.505	2.26e-19	AHR,AHSG,AKT1,ALAS2,ALDH1A3,ALOX15,ANGPTL4,AREG,ARG1,BAK1,BATF,BCL2,BCL3,BCL6,BCL9L,BEX1,BIRC5,BOC,C5AR1,CA9,CALHM6,CASP1,CASP3,CCDC88A,CCL5,CCNB1,CCND1,CCNE1,CCR1,CD209,CD74,CD86,CD9,CDH1,CDH5,CDK1,CDKN1A,CDKN1B,CDKN2B,CEBPA,CFB,CIITA,CLIC5,CLN6,CMPK2,COL1A1,COL1A2,COPS5,CSF2,CTLA4,CX3CL1,Cxcl9,CXCR2,CXCR3,CXCR4,CXCR5,DLEC1,DMBT1,DNMT1,DNMT3B,DPP4,ECT2,EGR2,EME1,EOMES,EPAS1,ESR1,FAS,FASN,FCER1G,…	1490 (21)
GATA1	-2.244	transcription regulator	Inhibited	-4.867	1.37e-18	ABCC4,ACTN1,AFF3,ALAS2,BACH2,BATF3,BCL2,BIRC5,BZW2,CA2,CALR,CBFA2T3,CBX5,CCL5,CCND1,CCR1,CCR3,CCR4,CD164,CDK2,CDK4,CDK6,CDKN1B,CDKN2C,CEBPA,CHCHD6,CIITA,CNN3,COPS5,CPA3,CREM,CXCR3,CYBB,DNTT,DUT,E2F3,ENPP1,EZH2,Foxp1,Gar1,GART,GATA1,GATA3,GFI1B,GNAS,GUCY1B1,Gypa,HBA1/HBA2,HBB,HDAC11,HHEX,HIPK2,HNRNPAB,HSF2,HSPA9,IFNG,IKZF4,IL1RL1,IL4,INHA,INSM1,IPO5,ITGA6,ITGAX,KDR,KIT,LMO2,LYZ,MCM3,MCM5,MGST2,MIT…	429 (5)
TBX2	3.07	transcription regulator	Activated	6.105	1.75e-17	ANLN,ASF1B,ATF3,AURKA,AURKB,BUB1,CCNA2,CCNB1,CDC6,CDCA3,CDCA5,CDH1,CDK1,CDKN1A,CDKN2C,CDT1,CHAF1B,CHEK1,CKAP2,CKS1B,DBP,DNMT1,E2F1,E2F7,E2F8,EZH2,FOXM1,HAUS1,HELLS,LIG1,MAD2L1,MCM2,MCM4,MCM5,MCM6,MCM7,MXD3,NCAPD2,NCAPG2,NFIL3,PKMYT1,PLK1,PRC1,PRDM5,PRIM2,SEPTIN10,SGO1,SMC2,TCEA2,TIPIN,TRIB3
ESR1	-2.656	ligand-dependent nuclear receptor	Activated	4.171	6.18e-15	ABCA3,ABCB1,ABCB11,ABCB9,ABCC3,ABCG2,ABHD2,ABI2,ADA,ADAMTS13,ADCY1,ADD3,ADH1C,AFMID,AHNAK,AKAP1,AKT1,ANAPC5,ANGPTL2,ANLN,AP1S1,AP2S1,APEX1,APOE,AQP3,AQP9,AREG,ARFIP2,ARHGAP18,ARID4A,ARL4D,ARNTL,ARRB1,ARRDC3,ASPM,ATF3,ATP1B1,AURKA,AXIN2,BAZ2A,BCAS3,BCAT1,BCL2,BCL6,BIRC3,BIRC5,BMP4,BRCA1,BUB1,BUB1B,BUB3,BYSL,C1QTNF4,C1QTNF6,C5,CA12,CA2,CAMK2B,CAP2,CARD14,CARM1,CCNA2,CCNB1,CCND1,CCNE1,CCP110,CCPG1,C…	1656 (23)
FOXP3	-4.373	transcription regulator		-1.214	1.36e-14	AKT3,BCL2,BRCA1,CCR2,CCR4,CD101,CDKN1A,CHAF1A,CTLA4,DUSP4,DUSP6,ENTPD1,ERBB2,FEN1,FGL2,FOXP3,GPR83,HLA-A,ICOS,ID2,IFNG,IGSF3,IKZF2,IL17RA,IL1RL1,IL2,IL21,IL2RA,IL4,IRF4,ITGAE,JMY,LIG1,MAF,NFIL3,NRN1,NRP1,NTRK3,PDCD4,PIM2,POLD1,POLD3,PRDM1,PTPN22,RAD54B,RBM14,RGS1,RORC,RRM2B,SATB1,SKP2,SMAD7,TBX21,TNFAIP3,TNFRSF18	1018 (11)
SPI1		transcription regulator	Inhibited	-3.113	3.16e-14	Acp5,ADGRE1,ARID3A,BCL11A,BCL6,BCL7A,BLNK,C1QC,CCL17,CCL22,CCNA2,CCNB1,CCNB2,CCND1,CCNE2,CCR6,CCR7,CD180,CD1D,CD209,CD68,CD72,CD79A,CD79B,CDC25A,CDK1,CDK2,CDK4,CDK6,CDKN1A,CEBPA,CIITA,CMPK2,CSF1,CSF1R,CSF2RA,CSF2RB,CSF3R,CTSS,Cxcl9,CYBB,DUSP6,E2F1,E2F2,EGR2,ELANE,EPX,FCER1G,FCGRT,FOXO1,Foxp1,FTH1,FUT7,GATA1,HELZ2,HES1,HIC1,HMBS,ID2,ID3,IFI44,IFIT1,IFIT1B,IFIT3,IFITM3,IL1RN,IL21,IL2RA,IL4,IRF4,IRF…	804 (11)
YY1		transcription regulator		1.21	4.65e-14	ABCE1,ARID3A,AURKA,AURKB,BAK1,BIRC5,BLNK,BMP4,BRCA1,BTF3,BTLA,BUB1B,CALR,CBX3,CCNA2,CCNB1,CCNB2,CD22,CD93,CDC25C,CDC6,CDCA3,CDH1,CDKN1A,CDKN2C,CENPA,CENPE,CENPH,CIITA,COL1A1,Cox5b,CRYAB,CTNND2,CXCR4,CYBB,DMD,DNAJB4,DNMT3A,DNTT,DROSHA,ERBB2,FAS,FEN1,FOXM1,FUZ,GADD45G,GFER,H2AX,HELLS,HIF1A,Hmgb3,HMOX1,Hnrnpa1,HOXD4,HSPA5,ICOSLG/LOC102723996,ID2,ID3,IFNG,IL4,INCENP,KDR,KIF11,KIF20A,KIF23,KIF2C,KLF2,…	1161 (9)
BRD4		kinase		1.864	5.8e-14	ABCC4,AMPD1,AURKB,BCL2,BCL3,BDH1,CCNA2,CCND1,CCR1,CD4,CDC25A,CDC6,CDCA5,CDKN1B,CDKN2B,CEBPA,COL1A1,COL1A2,CXCR4,CXCR5,DCTPP1,DERL3,FADS1,GINS1,HMOX1,ICAM2,ID2,IL2RA,INSM1,IRF1,IRF4,ITGA1,ITGA4,ITGA5,ITGB1,ITGB5,KAT2A,KIF23,LCK,LIN28B,MCM3,MMACHC,MTHFD1L,MYB,MYC,NAV1,NME1,PDGFC,PIM2,PLAT,POLE2,PRDM1,PTPN22,RAI14,RRM2,RRS1,SELE,SFXN4,SLC16A6,SLC16A9,SLC19A1,SLC7A2,SRM,STC2,SUSD2,THBS1,TOP2A,TTC27,T…	1179 (11)
NFATC2		transcription regulator	Inhibited	-2.706	1.37e-13	ABCA1,BATF,BBX,CASP3,CASP4,CCL17,CCL22,CCL5,CCNA2,CCNB1,CCNE1,CCNF,CCR7,CCR9,CD83,CD86,CDK4,CDKN1A,CISH,CMPK2,CRYAB,CSF2,CTLA4,CX3CL1,Cxcl9,CXCR5,DGKA,EBI3,EGR2,FAS,FGL2,FOXP3,GATA3,GBP4,GPNMB,HELZ2,ICOS,IFIT1B,IFIT3,IFNG,Iigp1,IL12RB2,IL2,IL21,IL2RA,IL4,IRF1,IRF4,IRF7,IRGM,ISG20,JUN,KDM6B,LDHA,MAF,MERTK,MITF,Mx2,MYC,NFATC1,NFKBIA,NFKBIZ,OASL,PDCD5,PELI1,PLAT,PMEL,PPARGC1A,PTPRS,RGS1,RGS2,RORC,RS…
CBFB	1.389	transcription regulator		-1.482	2.76e-13	AGPAT4,ARL4C,CCR6,CD160,CD4,CEBPA,CSF1R,CTLA4,EPN2,FABP4,FOXP3,GIMAP1-GIMAP5,GPR83,IFT80,IGFLR1,IKZF2,IKZF4,IL2RA,IL2RB,IL4,ITGAE,KCNK5,KLK3,LGMN,MPO,Nedd4,NRP1,PTGER4,RAB3IP,RGS1,RUNX1,RUNX2,RUNX3,SMURF2,SOCS2,SPP1,STAT4,TBL2,TBX21,TGFBR1,TGFBR2,TLR7,TNFAIP8L2,TNFRSF18,TNFRSF4,TNFSF11,WNT10B
BACH2	-6.209	transcription regulator		-0.511	3.58e-13	AHR,BCL2,CCR4,EGLN3,ETV5,FOXO1,FOXP3,GATA1,GATA3,HMOX1,ID3,IFNG,IL12RB2,IL2,IL4,IRF4,ITGAE,KLRG1,LEF1,MAF,MAFB,MYCL,PRDM1,RORC,S100A8,S100A9,SATB1,SDC1,SPIC,STAT4,TBX21,TNFRSF4,TNFSF4,XBP1
KLF3	-2.928	transcription regulator		1.054	5.38e-13	ABHD14B,AHNAK,ALDH3B1,AP1M2,APOE,APRT,ARHGEF3,ARID5A,BCAP29,BCL2,BCL3,BTLA,C11orf24,CAMK2D,CARHSP1,CBFB,CCT3,CD1D,CD55,CD93,CD99L2,CFP,CHCHD10,CIRBP,CMPK2,CSF2RA,Cux1,DEGS1,DHRS7,DMWD,DOK3,E2F2,E2F3,EIF2B1,EIF4E3,EIF5A,EMID1,EPRS1,FAM49A,FCGRT,GIMAP1-GIMAP5,GIMAP8,GLIPR2,GPR174,GSTK1,GSTP1,H2AC6,H2BC10,H4-16,HBB,HBP1,HDAC11,HS3ST1,Ifi27,IGF2BP3,IL17RA,IL4,ITGB7,KCNK13,KLF12,KLF8,LENG9,LILRB3,LMO2…
FOXO3		transcription regulator		-1.962	7.53e-13	ACLY,AHR,APEX1,ATP6V0D2,AURKA,BCL2,BCL6,BIRC5,BNIP3,BTG1,BUB1B,C1QA,CAD,CASP4,CCNB1,CCNB2,CCND1,CCNE2,CDC20,CDC45,CDC6,CDCA8,CDH1,CDH5,CDK4,CDKN1A,CDKN1B,CDKN2B,CDKN3,CDT1,CEP55,CHCHD4,COL4A2,CPT1A,CTSV,CXCR4,DLGAP5,EGR2,EGR4,ELOVL7,ENO2,ESR1,EXO1,FABP4,FABP5,FASN,FBXO32,FBXO5,FOXM1,FOXO1,FOXO4,FOXP3,GADD45B,GMNN,HBP1,HIF1A,IARS1,IFIH1,IGF1,IGFBP7,IKZF2,IL10RB,IMPDH2,IRS2,JAG1,KIF15,KIF2C,LCN2,MC…	1835 (24)
ZBTB16	3.821	transcription regulator		1.08	8.01e-13	BACH2,BCL6,BMP7,CASP3,CCNA2,CCR2,CCR4,CCR6,CD180,CD2,CD200R1,CD200R1L,CD244,Cd24a,CD55,CD74,CD81,CD83,CD86,CDKN1A,CLEC4C,COL1A1,CSF2,Ctla2a/Ctla2b,CXCR3,DTX1,EGR2,F2R,GATA3,HOXD9,ICOS,ICOSLG/LOC102723996,ID2,ID3,IL10RA,IL12RB1,IL2RA,IL4,IL4R,IL9R,IRF6,ITGAE,KCNJ8,KIT,KLF2,KLRB1,Klrk1,Ly6a (includes others),LY86,MAF,MPL,MYC,NFKBIZ,RARG,RORA,RORC,RUNX2,RUNX3,SATB1,SLAMF6,SOX13,SPP1,TLR6,TMEM176B,TN…
RB1	-1.088	transcription regulator	Inhibited	-2.054	1.31e-12	ACTN2,Actn3,AKT1,ASF1B,ATAD2,ATP1B1,ATP5F1A,Atp5k,ATP6V1D,AURKB,BAK1,BARD1,BCL2,BIRC5,BLM,BNIP3,BRCA1,CACNA1S,CALCRL,CASP3,CASP4,CBX5,CCNA2,CCNB1,CCND1,CCNE1,CCNE2,CDC25A,CDC25C,CDC6,CDCA5,CDCA7L,CDH1,CDK1,CDK2,CDKN1A,CDKN1B,CDT1,CEBPA,CENPK,CHAF1A,CHCHD3,CKM,COQ7,COX7A2,DEK,DHFR,DLAT,DLK1,DNMT1,E2F1,E2F3,EHD3,EI24,EOMES,EZH2,FABP4,FAM111A,FAS,FBXO5,FEN1,GALR3,GMNN,GMPS,GPR162,GPR179,GPR4,GPR62,G…	1411 (17)
AR		ligand-dependent nuclear receptor		-0.603	1.7e-12	4930486L24Rik,ABCA1,ABCC4,ABCG1,Akr1b7,AKT1,ALOX15B,AMD1,AQP3,ARG1,ARMCX2,ATAD2,ATP1A3,ATP2A2,B4GALNT1,BASP1,BIRC5,BMP4,Btnl10,BUB1,BUB1B,CA5B,CA7,CACNA1A,CACNA1C,CAMK2A,CAMKK2,CCL17,CCL5,CCNA2,CCND1,CCT3,CDC25B,CDC25C,CDCA5,CDH1,CDKN1A,CDT1,CENPE,CHTF18,CIT,CLCN1,CLSTN1,CTNNB1,CTSO,CYC1,Cyp2j13,DAPL1,DBI,DCTPP1,DDIT4,DEGS1,DEPDC1,DSG2,EHD3,ENO2,EPAS1,EPHX1,ERBB2,ERBB3,ERN1,ERO1A,ESPL1,ESPN,ETV1,…	1754 (22)
STAT4	-3.608	transcription regulator	Inhibited	-3.384	2.15e-12	ACAP1,ACVRL1,AHNAK,AKAP8L,ALDOC,ARHGAP15,ARMCX1,BAD,BCL2,BCL3,BSG,CAPN5,CDK2,CDKN1B,Ctla2a/Ctla2b,Cxcl9,Cyp2d22,DDAH2,DDX58,ENO2,ERO1A,ETV5,FCER1G,FSCN1,FURIN,GADD45G,GATA3,H2AC18/H2AC19,HILPDA,HLA-DQB1,Hspa1b,IFIH1,IFIT1B,IFNG,IL10RA,IL12RB1,IL12RB2,IL2RA,IRF1,IRF4,ISG20,ITIH5,KCNK7,KDELR2,KDM6B,KLF9,KRT18,LPIN1,LUC7L,MAP3K8,MATK,MLLT3,Ms4a4b (includes others),Mt1,Mx1,MYC,NDRG1,PBX4,PDK1,PGP,PLO…	198 (3)
RRP1B	1.486	transcription regulator			2.68e-12	ADCY7,ALDH5A1,AREG,AURKA,BIRC5,BMP7,BRCA1,CASP3,CCNA2,CCNB2,CCND1,CCNE1,CDC20,CDC25C,CDC6,CDK1,CDKN1A,CHEK1,DBF4,DHFR,ESPL1,EXO1,FANCB,FEN1,FOXO1,HAT1,HDAC11,HSP90AA1,HSP90AB1,ITGB5,KIF11,MCM2,MCM3,MCM4,MCM5,MCM6,NCOA1,ORC1,PCNA,PDGFC,PLK1,POLD1,RARG,RHOQ,RPA2,RPL27,RPS10,RPS26,Rps27/Rps27rt,RPS8,RRP1B,SERPINE2,SMAD6,SPP1,TOP2A,TOPBP1,TUBG1
REL		transcription regulator		-1.055	2.94e-12	ACSL4,ACSS2,ADK,AGPS,AHR,ANLN,APP,B2M,BACH2,BARD1,BCL2,BCL3,BIRC5,BRCA1,CACNA1E,CAMK2D,CCND1,CCR8,CD200,CD59,CD86,CDC6,CDH1,CDKN1A,CIITA,CLDN10,COPS4,CREM,CSF2,CTSV,Cxcl9,DHFR,DUT,E2F3,EDARADD,EGR2,EPHB2,ESR1,ETV5,EZH2,FAS,FBXL4,FOXP3,GADD45B,GPT2,GTF2H4,HLA-A,IFIT1B,IFNG,IFT74,IGFLR1,IGHG1,IGHM,Iigp1,IL2,IL21,IL2RA,IL4,IRF4,IRF6,JUN,JUP,KDR,KPNA3,MAP3K8,MAPKBP1,MED12L,MLLT3,MYC,NFATC1,NFKBIA,NR4…	447 (7)
SIRT1		transcription regulator	Activated	3.049	2.96e-12	2010309G21Rik,ABCA1,ABCB1,ABCG1,ACAP1,Apoc1,AQP11,ARG1,ARNT2,ATXN10,AURKB,BCL2,BIRC3,BIRC5,BNIP3,C6orf89,CA12,CCL5,CCNB2,CCND1,CD72,CD74,CD79B,CD83,CDH1,CDKN1A,CDKN1B,CDKN2B,CDKN2C,CLEC10A,CMPK2,CPB1,CPT1A,Csprs (includes others),CTNNB1,CYCS,DBP,DDAH2,DDB1,DDX58,DDX60,DHX58,EIF2S2,EPAS1,ERO1A,ESR1,EVPL,FAS,FASN,FBXO39,FCMR,FLT3LG,FOXO1,FOXP3,GBP3,GBP6,H2AZ1,HCK,HELZ2,HES5,HIF1A,HIVEP3,HJURP,HK2,H…	1521 (20)
IRF4	1.105	transcription regulator		0.875	4.16e-12	Acp5,ADA,ARG1,B2M,BCL6,BNIP3,CANX,CCL1,CCL17,CCNB1,CD68,CDK1,CDK2,CDK6,CIITA,CSF2,CTLA4,CTSS,CXCR4,DBI,ELL2,ENTPD1,EOMES,ERBB3,FOXP3,GATA3,IFNG,IKZF2,IL12RB1,IL15RA,IL17RA,IL1RN,IL2,IL21,IL4,IRF1,IRF4,IRF7,IRF9,ITGB1,MANF,MYC,OAS1,PCNA,PHF11,PIM2,PLSCR1,PPIB,PRDM1,PROCR,PSMA1,RAD51,RHOB,RORA,RORC,SPIB,SPP1,STAT1,STAT2,TBX21,TK1,TNFRSF8,TNFRSF9,TNFSF10,TSPAN31,XBP1,XCL1,YBX1,YWHAH,ZBTB20,ZFP36L1	234 (5)
HDAC1		transcription regulator	Inhibited	-2.713	1.2e-11	ABCB1,Acp5,AMPD3,APEX1,ATF3,AXIN2,BCL6,CCL5,CCNA2,CCNB1,CCNB2,CCND1,CCNE1,CCNE2,CCR8,CD1D,CD4,CDC25A,CDC25C,CDC6,CDH1,CDK1,CDK2,CDKN1A,CDKN1B,CDT1,CEBPA,COL1A1,COL1A2,CSF1R,DAB2IP,DHFR,E2F2,EHMT2,EPGN,ESR1,FABP1,FABP4,FAS,FOXM1,FOXP3,GNAS,GSTP1,HES1,IL2,IL4,INA,ITGAD,ITGB4,KDR,KLK3,LCN2,LIG1,LMO2,MCM10,MCM3,MCM5,MCM7,Mt1,Mt2,MTA3,MYBL2,MYC,MYO1F,NASP,NCL,NEFH,Nes,NFATC1,NFKBIA,NKD1,PCK1,PCYT1A,PL…	1174 (15)
NFE2L2		transcription regulator	Activated	5.41	1.23e-11	ABCB11,ABCB4,ABCC1,ABCC3,ABCC4,Acp5,ADH7,AHR,ALAS1,ALAS2,ANG,APBA3,ARHGEF3,ATF3,ATP6V0D2,B4GALNT1,BCL2,BNIP3,BRCA1,C5,Calm1 (includes others),CCL5,CCT3,CCT7,CD86,CDC34,CDH1,CDKN1A,CDKN2C,CEBPA,CLPP,COL1A1,COL4A2,COPS5,COQ7,CYBB,DNAJB11,DNAJB5,DSTN,DYNLL1,EIF2S1,EIF3C,EPAS1,EPHX1,FABP1,FABP4,FKBP5,FMO1,FTH1,G6PD,GADD45G,GCLM,GNA14,GNG3,GSPT1,GSR,GSS,Gsta4,GSTA5,GSTP1,Havcr1,HIPK2,HMBS,HMOX1,HPRT1,…	979 (7)
CDKN2A		transcription regulator	Inhibited	-6.025	1.43e-11	AMD1,ANAPC5,ASF1B,ATAD2,AURKB,BARD1,BCL2,BIRC5,BLM,BUB1B,CASP3,CCL1,CCL22,CCL5,CCNA2,CCNB1,CCND1,CCNE1,CCR4,CCR6,CCR7,CCR8,CCR9,CDC25A,CDC25B,CDC25C,CDCA5,CDCA7L,CDK1,CDK2,CDKN1A,CDKN1B,CDKN2B,CDKN2C,CENPK,CHAF1A,CX3CL1,Cxcl9,CXCR2,CXCR5,DEK,DHFR,E2F1,E2F2,E2F3,E2F6,EFNA1,EGR2,EHD3,EZH2,FAM111A,FBL,FBXO5,FEN1,FHL2,GADD45G,GNAS,GNL3,GSPT1,GTSE1,HAUS1,Hmga2,HMGB2,IFNG,IGF2BP3,ITGB5,JUN,KCNK1,KIFC1,…	1351 (17)
MITF	-2.288	transcription regulator	Activated	3.189	1.52e-11	Acp5,APOE,APOLD1,AURKB,BCL2,BRCA1,CAPN3,CCNB1,CCNF,CDC25B,CDCA3,CDCA8,CDK2,CDT1,CENPF,CENPH,CENPM,CEP55,CHAF1A,CHTF18,COL1A1,CREM,DAPK1,DSN1,DSTYK,ECT2,EME1,ESPL1,FBXO32,GM2A,GNPTAB,GPM6B,GPNMB,GREB1,HES1,HIF1A,HMBS,HPGD,IRF4,ITGA3,ITGA4,ITPKB,KIF20A,KIF4A,KIFC1,KIT,LIG1,MC1R,MCM2,MCM4,MCM5,MCM6,MITF,NCAPD2,NPM3,NUF2,ORC6,PIF1,PIR,PLK1,PMEL,POLD1,POLE2,PPM1H,PRF1,PSMC3IP,RAB27A,RECQL4,RFC5,RHOQ,R…
TCL1A		transcription regulator	Activated	2.529	2.17e-11	Acp5,APOBEC1,C1QA,C1QB,C1QC,CAMP,CCR1,Cd209b,CD244,CD5L,CD68,CFP,CPA3,CSF3R,CTSH,CTSS,CXCR2,CYBB,DNMT3A,ELANE,FCER1G,FKBP5,GPNMB,GUSB,HMOX1,IGSF6,IL17RA,LCN2,LTF,Ly6a (includes others),MAFB,MMP12,MMP8,MPEG1,MPO,MYO5A,NEU1,Ngp,PTPRO,Retnlg,RGS1,S100A8,S100A9,SEMA7A,SLC40A1,SPIC,TLR7,UTRN	998 (7)
STAT1	-2.301	transcription regulator	Inhibited	-5.854	2.2e-11	ABCA1,ABCB9,ALAS2,ALDH1A3,ALOX15,APOE,ARG1,B2M,BAD,BIRC5,CALHM6,CASP1,CASP3,CASP4,CBFA2T3,CCL5,CCND1,CCNE1,CCR6,CCR7,CD86,CDK2,CDKN1A,CDKN1B,CFB,CIITA,CLIC5,CMPK2,CREM,CSF2,CSF3R,CTSS,CX3CL1,Cxcl9,CXCR3,CYSLTR2,DDX60,DPP4,EGLN3,FAS,FCER1G,FCGR1A,FGL2,FOXO1,FOXP3,FURIN,GATA3,GBP2,GBP3,GBP4,GBP5,GBP6,GREB1,HAVCR2,HERC6,HES1,HIF1A,HLA-DQA1,HLA-DRB5,HLA-E,IFI16,IFI30,IFI44,IFIH1,IFIT1,IFIT1B,IFIT3,IF…	951 (17)
BCL6	-2.401	transcription regulator		-0.601	3.86e-11	ADCY9,BACH2,BCL2,BCL3,BCL6,BLNK,CCND1,CCR6,CCR7,CCR8,CD2,CD72,CD79B,CDKN1A,CDKN1B,CHEK1,CIITA,CISH,CLEC10A,COL1A1,CSF1,CTLA4,CXCR5,DNAJB11,DOCK10,DUSP6,EBI3,ENTPD1,FAS,FCGRT,FCRL1,FOXP3,FTH1,FUT7,GATA3,GOLM1,HERC6,HNRNPLL,HOXD9,IL2RA,IL2RB,IL4,IL4R,IRF1,IRF4,IRF9,ITGA3,JMY,KLHL23/PHOSPHO2-KLHL23,LDLR,LITAF,LPIN1,LPP,Ly6a (includes others),MAF,MED24,MITF,MRC1,MSH2,MYB,MYC,NFATC1,ORC1,PDCD1LG2,PDP2…	1292 (12)
MYOD1		transcription regulator		1.021	4.3e-11	ADCY7,ARID3A,ASB2,ATP2A1,BCL6,BRCA1,BUB1B,CADPS2,CBX5,CCNB2,CCNE1,CDC20,CDC6,CDCA3,CDH15,CDK1,CDK2,CDKN1A,CENPE,CENPF,CEP55,CKM,CRYAB,CTNNB1,CYP2S1,DEPDC1,DHFR,DLGAP5,DMD,DYSF,E2F2,ESR1,ETV4,FAM83D,FNDC5,FOXM1,GADD45G,GINS2,HADH,HDAC11,HJURP,ID2,IFI16,IGF1,KIF14,KIF18B,KIF2C,KIF4A,KNL1,LIF,LIPE,LMNB2,MAFB,MKI67,MYCL,NCAPG,NCAPH,NDC80,Nes,NUSAP1,PBK,PCLAF,PLEKHO1,PLK1,POLQ,PPARGC1A,Ppfia4,PRDM16,P…	510 (7)
SPIB	-1.445	transcription regulator	Inhibited	-3.627	5.21e-11	APOE,ARHGAP6,ARMC3,ATF3,BLNK,CCR2,CCR9,CD200,CD209,Cd209d,CD244,CD300C,CD86,CLEC10A,CLEC4G,CLEC4M,EGR2,GEM,Gm6377,GNA15,HSPA1A/HSPA1B,Hspa1b,IL2RA,IRF4,KDM6B,KDR,KIT,KLK3,Klra17,LILRB3,MARCHF1,NAV2,NRXN2,P2RY12,P2RY6,PRDM1,PTPRF,RAD51B,Siglech,SLAMF9,TENM4,TENT5C,XBP1
CREB1		transcription regulator		-0.123	6.3e-11	ABCA1,ACVR2A,AKAP1,AKAP8L,AKT3,ALAS1,ANGPTL2,APOE,APOLD1,AQP11,ARG1,ARHGAP33,ATF3,AURKA,BAG3,BCAP29,BCL2,BIRC5,BNIP3,Cabp1,CACNA1C,CADPS2,CAMK1D,CAMK4,CAMKK2,CAMKV,CAPN5,CCNA2,CCNB1,CCNB2,CCND1,CD4,CD68,CD79A,CD9,CDCA8,CDH10,CDH13,CDKN1A,CIITA,CPEB1,CPT1A,CREM,CRMP1,CSRP2,CXCR4,DGKA,DMBT1,EBI3,ECM1,EGR2,EGR4,EHD4,ENTPD1,EXOSC6,FAM3B,FASN,FGL2,FOXP3,FRAT1,FRMD6,FUT7,GAD2,GADD45B,GADD45G,GEM,GLA,GN…
SMARCA4		transcription regulator	Inhibited	-3.99	7.2e-11	ABCA1,ABCB1,ABHD2,AHNAK,AHR,AIM2,ALDH1A3,ANGPTL2,AP1S2,AP3M2,AREG,ARL4C,ARRDC4,ASNS,ATP2A1,AXIN2,BAK1,BATF,BCL2,BEND5,BIRC5,BMP4,C19orf12,C1orf105,C1orf54,CASP1,CASP3,CCNA2,CCND1,CCNE2,CCR1,CCR2,CCR6,CCR8,CD74,CDC25A,CDC6,CDH1,CDK2,CDK20,CDKN1A,CDKN1B,CDKN2B,CFP,CIITA,CKM,CLCF1,CLK1,CNP,COL1A1,CSF1,CSF2RA,CTSH,CTSS,CXCR3,CXCR4,CXCR5,DHFR,DHRS9,DUSP4,DUSP6,DYNLT3,DYSF,E2F1,EGR4,EHF,EPHB2,ESPNL,FAB…	1676 (20)
SATB1	-2.164	transcription regulator		1.546	1.08e-10	ABTB1,ACTN1,ADCY3,BCL2,BLNK,BTLA,CCND1,CD86,CDKN1A,CSF2,CSF3R,Cux1,CYBB,DNMT3A,DSTYK,DUSP4,EBI3,EPAS1,FAM110A,FCGR1A,Foxp1,GADD45B,GATA3,GLRX,GPR18,GPT2,HBB,HELZ2,HLA-DMB,HLA-DOB,HSP90AA1,HVCN1,ID3,IL10RA,IL2,IL2RA,IL4,IL4R,IL7,IRF7,ITGB1,KITLG,KLF2,LAG3,MYCL,NIBAN1,NPFF,NR4A2,PIK3IP1,POU4F1,PSMD2,PTGES3,RASGRP2,RB1,RGS1,RIPOR2,RPLP0,RUNX1,S1PR1,SMAD3,SP4,SUN2,TBX6,TNFRSF8,TRPS1,TSC22D3,TSPAN17,T…
FOXM1	3.992	transcription regulator	Activated	5.586	1.5e-10	AURKA,AURKB,AXIN2,BIRC5,BRIP1,BUB1B,CCNA2,CCNB1,CCNB2,CCND1,CCNE1,CCNE2,CCNF,CDC20,CDC25A,CDC25B,CDC25C,CDCA2,CDCA8,CDH1,CDK1,CDK2,CDKN1A,CDKN1B,CDKN3,CENPA,CENPB,CENPE,CENPF,CKS1B,CKS2,CTNNB1,CXCR3,ESR1,FOXM1,FUT4,GTSE1,H2BC8,IGF1,IL1RN,IPO7,JUN,KDR,KIF20A,LDHA,LEF1,MCM8,MKI67,MYC,NEK2,Nes,PCNA,PECAM1,PGK1,PLK1,PLK4,PRC1,PRDX2,SKP2,SOD2,STMN1,TGFBR2,TOP2A	1015 (12)
ZFP36	-1.31	transcription regulator	Inhibited	-2.364	2.06e-10	ABCG4,CAMP,CCNE2,CDC6,CDKN1A,CENPA,CLCN3,CSF2,CTSS,CYBB,E2F1,E2F8,IFNG,IRF1,JUN,KIF11,KIF14,KIF18A,KNTC1,LCN2,LMO2,LTF,MEFV,MPO,MXD1,NEK2,NFKBIA,Ngp,NUF2,OSM,PBK,PNRC1,PRC1,PRDM1,S100A8,S100A9,SPP1,TFRC,TMCC2,TOP2A,TRAF1,UQCRFS1,VCAM1,Wfdc21,ZFP36	920 (7)
MED1		transcription regulator		1.715	4.86e-10	ACLY,ANAPC5,AURKA,AURKB,BCL11A,BCL3,BCL6,BCL7A,BIRC5,BOP1,CCNB1,CCND1,CCNE1,CD79A,CD79B,CDC20,CDC6,CDK1,CDK2,CDK4,CDKN1A,CEBPA,CENPA,CHAF1A,DTYMK,E2F1,EHHADH,ERBB2,FABP4,FASN,FOXM1,FOXO1,Foxp1,Gk,GREB1,GSTP1,HPRT1,ID2,IGF1,IL2RB,INSM1,IRF4,KLF13,KLK3,LAD1,LEF1,LIF,LY6D,MAD2L1,MYC,NCL,NFKBIA,ODC1,PEX11A,PLK1,PRDM1,PRLR,SEPTIN6,STC2,TBX21,TBX3,TET1,THBS1,TNNI1,TNNT1,TRPV6,UTF1,XBP1,ZMYND11	1238 (11)
RUNX1	-1.001	transcription regulator		-0.516	7.85e-10	ANXA2,ARL5C,ATP8A2,BDH1,CD160,CD244,CD4,CD72,CD79A,CDKN1A,CDKN1B,CDKN2B,CEBPA,CPA3,CSF1,CSF1R,CSF2,CSF2RA,CSF2RB,CTLA4,CYB561,EGFL7,ENG,EPAS1,FAS,FHDC1,FOXP3,FSCN1,GATA1,GATA3,GFI1B,GNA15,GPAM,HBA1/HBA2,Hmga2,ICAM2,ID2,IFNG,IL2,IL21,IL2RA,IL4,ITGA2,ITGA4,ITGA9,ITGB1,KLF2,KLRB1,Ly6a (includes others),MAD2L1,MMP8,MPL,MPO,Mt1,NFIL3,NR4A3,PCDH7,PIK3CD,PIM2,RORC,RUNX1,RUNX2,S100A9,SGPP1,SLAMF1,SOX17,S…	1011 (8)
NFKBIA	-1.549	transcription regulator		-1.411	8.56e-10	Abcb1b,ADGRE5,AGTR1,AK2,ALOX15B,AMPD3,AURKB,BCKDK,BCL11A,BCL2,BCL3,BIRC3,BNIP3,BOK,BUB1B,CAMP,CASP4,CCL5,CCNA2,CCNB1,CCND1,CCNE2,CCR1,CCR3,CD86,CDC25A,CDC25B,CDC45,CDC6,CDH1,CDH13,CDK2,CDKN1A,CITED4,CKS1B,COL1A2,CRYAB,CSF1,CSF2,CTNNB1,CTSF,CX3CL1,CXCR4,DUSP6,EOMES,ERBB2,ERO1A,ESM1,FAS,FCGRT,FHL2,FOXM1,FSCN1,GADD45B,GADD45G,GBP2,GBP3,Gm21596/Hmgb1,GM2A,GRN,GZMK,HES1,HK2,HLA-A,HMGA1,HMOX1,Hnrnpa1,H…	1560 (23)
STAT5A		transcription regulator		-1.188	8.58e-10	ABCA1,ABCB1,ABCG1,APOE,AXIN2,BCL11A,BCL2,BCL6,BIRC3,CASP3,CASP4,CCND1,CCNE1,CD68,CDC25C,CDC7,CDH1,CDK4,CDK6,CDKN1A,CDKN1B,CEBPA,CHEK1,CISH,Ctla2a/Ctla2b,CXCR3,EGLN3,EIF1AY,EOMES,EPAS1,ESR1,EZH2,FABP4,FAS,FASN,FCER1G,GADD45G,GASK1B,GCNT3,GYS2,GZMA,GZMK,H2AC18/H2AC19,HDGFL3,HENMT1,ICAM2,ID2,IFNG,IGF1,IL12RB2,IL2RA,IL2RB,IRF1,KIT,KLF10,KLK3,Klra7 (includes others),KLRB1,Klre1,KLRG1,Klrk1,LCN2,LEF1,M…	1425 (19)
MYB	3.164	transcription regulator		1.475	1.05e-09	2900026A02Rik,ACAP1,ADA,ADAM12,ANPEP,AURKA,AXIN2,BANK1,BCL2,BIRC3,BIRC5,BLNK,BRCA1,CAMK2B,CARNS1,CCNB1,CCND1,CCNE1,CD4,CDH1,CDK1,CDKN2B,CNN3,COL1A2,COX6A2,CXCL16,CXCR4,DNTT,ELANE,ESAM,EZH2,FOXM1,GATA3,GIMAP1-GIMAP5,GIMAP7,GPR18,HERC3,HSPA5,IGF1,IL2RA,IL4,JUN,KDR,KIT,KITLG,LANCL3,LCN2,LIF,METTL7B,MMP11,MYB,MYC,NEDD9,NEURL3,NOD2,P2RY13,PCNA,POLA1,PPP3CA,PRTN3,PTPN22,RYK,SDC1,SDC4,Serpina3g (include…	270 (3)
PML		transcription regulator		-1.534	1.29e-09	ACADS,ACSL4,APOE,BIRC5,BRCA1,CACYBP,CCND1,CCNE1,CDK2,CDKN1A,CDKN2B,CIITA,CIT,CPT1A,CXCR4,DDX60,DNAJB4,DNAJC9,DRC1,FABP1,FANCD2,FAS,FASN,GCLM,GPAM,HBB,HERC6,HLA-DMB,HMOX1,HSPB1,ID2,IFI44,IFIH1,IFIT1,IFIT3,IRF7,ISG20,JUP,LDLR,LIPE,LYZ,MAF,MCM6,ME1,MMP10,Mx1,NDRG1,OAS1,OAS2,PIK3C2A,PIK3CB,PLSCR1,PPARGC1A,PRDX1,PRKCH,PSMB8,RSU1,RXRA,STAT1,STIP1,STMN1,TBX2,TNFAIP3,TOPBP1,TRIO,TXN,TXNRD1,UBE2M,YWHAG	1550 (19)
ATF4		transcription regulator	Activated	2.11	1.46e-09	ABCA1,ABCG2,AMPD1,ANGPTL3,APBA3,APEX1,APOE,AREG,ARHGAP24,ASNS,ATF3,BCAT1,CA9,CALR,CANX,CDKN1A,CDKN1B,CHAC1,CPOX,CPT1A,CTNNB1,CXCR5,CYP27A1,DDIT4,EIF2S2,ERO1A,FASN,FUT7,GARS1,GRB10,HSP90B1,HSPA5,HYOU1,IARS1,IGFBP7,JAG1,JUN,KLF9,MED13L,MID1IP1,MITF,NARS1,NDRG1,PCK1,PCK2,PENK,PHGDH,PRRX2,PSAT1,PYCR1,SHMT2,SLC6A9,SLC7A1,SLC7A11,SLC7A5,SOD2,SSBP2,STC2,TKT,TNFRSF11A,TNFRSF12A,TNFSF11,TRIB3,WFS1,WNT11,X…	1064 (11)
FOXO1	-1.856	transcription regulator		1.382	1.47e-09	ACLY,AFF3,ALAS1,ANGPTL4,ANLN,AQP9,ASPM,ATP5F1B,ATP5MC3,ATP5PF,ATP6V0A1,ATP6V0D2,ATP6V1D,BACH2,BANK1,BCL2,BIRC3,BIRC5,BLNK,BRIP1,C1QA,CA2,CAMK4,CCNA2,CCNB1,CCNB2,CCND1,CCNF,CCR7,CD79B,CDH5,CDK1,CDKN1A,CDKN1B,CDKN2B,CDKN2C,CENPF,COL4A2,CTSV,CYCS,DAPK1,DEPDC1,DLGAP5,EGR2,EGR4,ELOVL7,EOMES,FABP4,FABP5,FAS,FASN,FBXO32,FGF18,FOXM1,FOXO1,FOXP3,GADD45B,Gk,GPAM,GPI,GSTK1,GZMA,HIF1A,HMOX1,HSP90AB1,HSPA5,HS…	1337 (21)
KDM1A		enzyme	Activated	5.064	1.79e-09	ACP1,ASF1B,ATAD2,BCL7A,BLM,BRCA1,BRDT,BRIP1,CAD,CCL5,CCNA2,CDH1,CDKN1A,CENPF,CENPK,CENPU,CHAF1B,CIITA,CLDN12,COL1A1,COL1A2,CSGALNACT1,CTNNB1,DNMT1,DNMT3B,E2F8,ELL2,ELOVL7,EOMES,FASN,FOXM1,FOXO1,GFI1B,GLT8D2,GREB1,HBB,HSD11B1,ID2,IGFBP4,IL27RA,KHDRBS3,KLF2,KLK3,KRT18,LCK,LEFTY1,MAP2,MCM2,MCM3,MCM4,MCM6,MCM8,MYBL2,MYC,NCL,NFE2L3,PSAT1,RARG,RASGRP3,RCOR2,RUVBL1,SELENOP,SFRP2,SIX5,SLC22A3,SLC50A1,SLC…	472 (4)
Histone h3		group			2.17e-09	1700056E22Rik,ABCB11,ADD3,ADGRA2,ADGRB1,ADRB1,ARHGEF17,B2M,BCL2,BIRC5,BMP4,CA9,CCL5,CCNA2,CCNB1,CCND1,CCNE1,CCR3,CD1D,CD9,CDC6,CDH1,CDK4,CDKN1A,CDKN1B,CDKN2B,CDKN2C,CEBPA,CIITA,COL1A2,COL4A6,CSF1R,CTNNB1,DAB2IP,DBF4,DUSP2,E2F1,EFCAB7,EFNA1,EOMES,ESR1,FABP4,FAM49A,FASN,FKBP5,FOXM1,G6PD,GAPDH,GATA1,GATA3,GCNT4,GRIK5,HES1,HIVEP3,Hmga2,HOXA5,HOXA7,ID2,Ifi27l2a/Ifi27l2b,IFITM3,IFNG,IGF1,IGFBP4,IKZF4,I…	152 (2)
GATA2		transcription regulator		-1.898	2.6e-09	A430034D21Rik,ADGRE5,ALAS2,ANGPTL2,AQP9,ARHGEF5,ARNT2,Bex6,C1QC,CAMP,CCL5,CCND1,CCR3,CCR8,Cd200r3,Cd33,CD96,CDH5,CDK6,CDKN1A,CDKN1B,CEBPA,CHST13,CLEC4G,CPA3,CSF1R,CSTA,CYBB,Cym,DLK1,DMBT1,E2F2,Ear2 (includes others),ELANE,EPHA3,EPX,F2RL2,FABP4,FAT1,FCN1,FUT7,FYB2,GATA1,GATA3,GBP2,GCSAM,GFI1B,GIMAP8,Gm10408 (includes others),GPR141,GRM6,Gypa,GZMA,HBA1/HBA2,HDC,HEMGN,HHEX,Hmga2,HSD17B1,ICAM2,ICAM4,…
E2F3	3.054	transcription regulator	Activated	4.791	3.52e-09	BAIAP2L1,BIRC5,BOK,C1orf198,CA12,CCNA2,CCNB1,CCNB2,CCND1,CCNE1,CD9,CDC25A,CDC45,CDC6,CDCA3,CDK1,CDK2,CDKN1A,CXCR3,DEK,DHFR,E2F1,E2F2,E2F3,EZH2,FBXO5,H2BC15,H2BC8,HMGB2,HSPD1,ID3,MAD2L1,MALAT1,MCM10,MCM2,MCM3,MCM4,MCM5,MCM6,MCM7,MYB,MYBL2,MYC,NCAPG2,NECTIN1,NUCKS1,ORC1,PCLAF,PCNA,PIN1,PLCB4,PLK1,POLA1,POLA2,PPP1R13B,PPP1R8,PTGER3,RAD51,RALGPS2,RB1,RRM1,RRM2,S100A8,SERPINH1,TENT5A,THBS1,TK1,TMPO,TO…	1151 (12)
PGR		ligand-dependent nuclear receptor	Inhibited	-2.56	3.67e-09	ABCG2,ADAMTS1,ADARB1,ALDH1A3,ALOX15,AMD1,AREG,ATP1B1,BCL6,BIRC3,BTG1,BUB1,CA12,CCNB1,CCNB2,CCND1,CD59,CDC20,CDC6,CDK1,CDKN1A,CEBPA,COL6A2,DDC,DNAJB4,DSCAM,DYNLL1,EIF1AX,ELL2,ENC1,EPAS1,ERBB2,ESR1,FAM49A,FKBP5,FOXO1,GAS6,GATA3,GOT1,GRB10,GREB1,GRK4,HBA1/HBA2,HES1,HIF1A,HPCAL1,HPGD,HSD17B1,HSPA2,IRS1,IRS2,ITGA6,ITGB1,ITGB4,KCNK1,KLF9,KRT18,LDLRAD4,LIG1,MAD2L1,MATK,MYC,MYO10,NDRG1,NEDD9,NFKBIA,NOP16…	1563 (22)
GFI1		transcription regulator		1.774	4.94e-09	AKT1,BAK1,BCL3,BTLA,CARD6,CASP1,CCR10,CCR7,CD7,CDKN1A,CDKN1B,CEBPA,CSF1,CXCR4,E2F6,EGR2,ELANE,ENTPD1,F2R,FOXO1,GADD45G,GATA3,GFI1B,GIMAP4,GPR18,GPR183,GPR25,GUSB,GZMA,HPRT1,HSP90AB1,ID2,Iigp1,IL2,IRAK2,IRF1,IRF4,ITGB7,JUN,KAT2B,KLF2,LPAR1,Ly6a (includes others),LYZ,MAFB,MAP4K5,MYC,NFKBIA,NLRC5,NOD1,RAPGEF4,RASL11B,RB1,RIPK2,RUNX3,S1PR1,SLFN13,SMAD3,STAT1,STAT4,TNFSF11,TNFSF14,TNK2	243 (4)
Histone h4		group			5.89e-09	ABCB1,ADA,CCL5,CCND1,CCNE1,CD1D,CD247,CDC25A,CDC25C,CDC6,CDK1,CDK4,CDKN1A,CIITA,DHFR,E2F1,ESR1,FASN,FOXM1,G6PD,GSTP1,HES1,IL2RA,IRF1,KALRN,KDM5B,KIF5C,KLF2,LEF1,MCM3,MCM4,MGMT,MPL,MSH2,Mt1,Mx1,NEDD4L,NLGN2,PCNA,POLD2,PREX1,PRLR,RRM2,RUNX2,SMN1/SMN2,SOCS3,SPP1,STRN,SYNPO,TACC2,TBX2,TBX6,TGFBR1,TGFBR2,TNFRSF4,TNFSF10,TNFSF11,TRPV6,TYMS,Wasl
SOX4	1.596	transcription regulator	Inhibited	-2.04	6.4e-09	1700048O20Rik,2610035D17Rik,ADGRE5,AIF1L,Akr1c12/Akr1c13,AMOTL1,APBB1,B3GNT5,BCL2,BEX3,BIRC5,CASP1,CD1D,CD2,CD74,CHAC1,CNRIP1,CTNNB1,DDAH2,DUSP4,EIF4E3,EOMES,EVL,EZH2,FCER1G,FFAR2,Fnbp1l,GCAT,GGA2,GPR183,HIPK2,HLA-DQB1,IFI30,IGF1,IGFBP4,KDM7A,KYNU,LCK,LUZP1,Ly6a (includes others),LY6D,LYZ,MAP4K5,MARCKSL1,MEX3A,MGST2,MMP11,Mt1,NAV1,NRXN2,PARD6G,PAX7,PECAM1,PITRM1,PPIC,PPM1F,PRXL2A,PXYLP1,RNASE4,RN…	800 (7)
HIF1A	1.183	transcription regulator		0.603	1.22e-08	ABCB1,ACO1,ADAMTS1,AKT1,ALDOC,ANGPTL4,APOE,ASNS,ATP2A2,ATP5PF,AURKA,AXIN2,BACH2,BCL2,BIRC5,BNIP3,BRCA1,CA9,CCL5,CCND1,CCR2,CCR7,CD164,CDH1,CDKN1A,CDKN1B,CSF1,CTPS1,Cxcl3,CXCR4,CYB5A,CYP2S1,CYP4F3,DDIT4,DTX1,E2F3,EGLN3,EIF4E,EIF5A,EMC9,ENG,ENO1,ENO2,EPAS1,ERBB2,ERGIC1,ERO1A,FAM162A,FHL2,FSCN1,FURIN,FUT7,GADD45B,GAPDH,GATA1,GPI,H2AC20,H2AC6,H2AX,H2BC12,HIF1A,HIF3A,HILPDA,HK2,HMOX1,HSPA4,HSPA5,HSPB1…	1561 (22)
E2f		group			1.67e-08	CBX5,CDC25A,CDC25C,CDK1,DHFR,DROSHA,E2F1,EFHC1,EPAS1,EXOSC8,FANCD2,GOLT1B,GTF2H4,H2AC11,H2AC4,H2AC8,MCM10,MCM5,MCM6,MTHFD1,MYB,MYBL2,MYC,NASP,NUSAP1,OIP5,PCYT1A,PGRMC1,PRR11,RAD51,RPA3,SKA2,TCF3,TPX2,TTK,TYMS,UBE2C,WDR76,YBX3
RBL1		transcription regulator	Inhibited	-4.087	1.67e-08	AURKB,CASP4,CCNA2,CCND1,CCNE1,CDC25A,CDC6,CDK1,CDK2,CDKN1A,CDKN1B,DDB1,DHFR,E2F1,FAS,H2AC8,HES1,MCM10,MCM2,MCM3,MCM5,MCM6,MCM7,MYBL2,MYC,NEK2,ORC1,PA2G4,PCNA,PLK1,PPARGC1A,PPP1R8,RB1,RRM1,RRM2,SKP2,THBS1,TYMS,VEGFB	1175 (12)
SP1		transcription regulator		0.762	1.69e-08	ABCA1,ABCB1,Abcb1b,ABHD2,ACVRL1,ADA,ADAMTS1,ADD3,ADH5,AGTR1,Akr1b7,ALAS2,ALMS1,ALOX15B,APOE,ASNS,ATF3,ATP2A2,ATP5F1B,BAG2,BCL2,BIRC5,BMP4,BMP7,C1QBP,CAD,CAMP,CASP3,CCL22,CCL5,CCNA2,CCND1,CD28,CD55,CD59,CD79B,CDC25B,CDC25C,CDH1,CDK1,CDK2,CDK4,CDK6,CDKN1A,CDKN1B,CDKN2B,CDKN2C,CEBPA,Ces2c,CIITA,CIRBP,CKB,COL1A1,COL1A2,CREM,CRYAB,CXCR4,CYC1,DBF4,DHFR,DIAPH3,DMD,DNMT3A,E2F1,ELANE,ENG,ESR1,F2R,FAS,FASN…	1666 (24)
TRIM24		transcription regulator	Activated	4.426	1.83e-08	BLNK,CA2,CALHM6,CCL1,CCL5,CMPK2,CNOT6,DDX58,DDX60,DHX58,EIF5A,GBP2,GBP3,GBP4,HERC6,Ifi27l2a/Ifi27l2b,IFI44,IFIH1,IFIT1B,IFIT3,IFNGR2,Igtp,Iigp1,IL21,IL4,IRF1,IRF7,IRF9,IRGM,Irgm1,Ly6a (includes others),MGMT,Ms4a4b (includes others),OAS1,OASL,PCLAF,PHF11,PLEC,PSMB8,SHISA5,SOCS2,SPP1,STAT1,STAT2,Tgtp1/Tgtp2,TLR2,TRIM6-TRIM34,TRPV6,UBA7,USP18	314 (7)
POU2F2	-2.543	transcription regulator		0.434	1.9e-08	ADA,ALDOC,ASB13,BANK1,BCL6,BTLA,CCDC28B,CD22,CD79B,CXCR5,DACT3,DHRS9,DIXDC1,EIF2S2,ELL2,ENO1,FCRL1,FJX1,GEN1,GGA2,GPR183,HMBS,IL2,JUN,LCK,LRRC32,MCM7,MOCOS,MYC,PFKFB4,POU2F2,RPS2,SKP2,SNRPB,SPP1,SSTR2,TIMP2,TNFRSF12A,TNFRSF21,VIP,XBP1,ZDHHC23
SMARCB1		transcription regulator	Inhibited	-2.702	1.9e-08	ABCB1,ADD3,ATP1B1,AURKA,BAG3,BICD1,BNIP3,BTG1,CCNA2,CCND1,CCNE1,CDC6,CDC7,CDH1,CDK1,CDKN1A,CDKN2C,CDT1,CENPA,CENPE,COL14A1,COL1A1,COL1A2,CSF1,CXCR4,CYP39A1,DAPK1,DHFR,DSG2,E2F1,EIF4E,ERBB2,FABP4,FAS,FCGR1A,FCGR2A,GMNN,HES1,HES5,IFI16,IFNG,IL15RA,JUP,KIF11,KIF23,KLHL4,MCM10,MCM2,MCM3,MCM4,MCM5,MYBL2,MYC,NKX3-2,OAS1,PCK1,PELI1,PLCL1,PLK4,POLA1,PRIM1,RAB5C,RAD51AP1,RAD54B,RFC5,RND3,SKP2,TBX21,TFDP1	1311 (13)
ZBTB7B		transcription regulator		-0.472	2.23e-08	AHR,CCR6,CD4,COL1A1,COL1A2,EOMES,GATA3,IFNG,IL17RE,IL2,IL2RA,IL2RB,IL4,ITGAE,MAF,NRP1,PRF1,RORC,RUNX3,TNFRSF4
NFYA	1.186	transcription regulator		1.515	2.91e-08	ABCB1,ACLY,BCL2,CALR,CCNA2,CCNB1,CCNB2,CDC25B,CDC25C,CDCA8,CDK1,CDKN1A,COL1A2,E2F1,ELANE,EPHX1,F12,FASN,FTH1,GADD45B,GPAM,GUCY1B1,HLA-DQB1,HSPA5,IGF1,IRF1,JUN,JUND,LMAN1,LPIN1,PCK1,PGK1,PIDD1,PKM,POLA1,RHOB,RRM2,Scd2,TGFBR2,THOP1,TOP2A,UBE2I
TAL1		transcription regulator		1.96	3.29e-08	Acp5,ADCY3,ASPM,BCL2,BCL6,BTBD3,BUB1,CCNB1,CCNE1,CCR9,CD7,CDH23,CDH5,CDK6,CDKN1A,CDKN3,CENPU,CHST11,DNMBP,DSCC1,DSG2,FCRL1,GATA1,GATA3,GINS1,GSDMD,GUCY1A1,HBB,HELLS,HIVEP3,HLA-A,HLA-E,HLA-F,HSD17B14,ID2,IL10RA,IL27RA,IL31RA,JUN,KIF14,KIF15,KIF20A,KIT,LRBA,LRR1,MAP2,MCM2,MCM4,MCTP1,MELK,MFSD13A,MPO,MYB,MYC,N4BP2L1,NCAPG,NFKBIZ,NFYA,NOS1,NR4A3,OIP5,OXR1,PLEKHO1,PPP3CA,PTGER4,RAPGEF5,RASD1,RNASE6,RU…	444 (5)
E2F7	3.839	transcription regulator			3.49e-08	CCNA2,CCNB1,CCNE2,CDC6,CDK1,CHEK1,DHFR,E2F1,E2F2,E2F3,E2F8,ECT2,KIF23,RACGAP1
TP63		transcription regulator	Activated	3.407	4e-08	ABCB1,ABI2,ACTL6A,ADA,ADAMTS1,ADH7,AHR,AKT1,ALDH1A3,APOBEC1,AREG,ARG1,ATG4C,B9D1,BAD,BC064078,BCL3,BLM,BMP4,BMP7,BOK,BRCA1,CAD,CASP3,CCNA2,CCNB1,CCND1,CCNE1,CDC25C,CDH1,CDK1,CDK17,CDK6,CDKN1A,CDKN1B,CDKN2B,CEBPA,CKS2,CSTA,CTNNB1,CTXN1,CXCR4,DDIT4,DNMT1,DUSP6,E2F1,EFNA4,EI24,EMID1,ENG,EPHA2,ERCC5,F2R,FAS,FASN,FLRT1,G6PD,GAPDH,GCNT3,GPNMB,HBP1,HES1,HES5,HK2,HRAS,HSPA4,ID3,IFT74,IGFBP7,INSM1,INSR,IT…	1003 (7)
IRF3		transcription regulator	Inhibited	-6.511	4.49e-08	ADAM9,AHNAK,B2M,BC147527,BIRC3,BTLA,CALHM6,CCL5,CD86,CMPK2,CX3CL1,Cxcl3,Cxcl9,DDX58,DDX60,DHX58,FAS,FCGR1A,FGF1,GBP5,Havcr1,HELZ2,HLA-F,IFI16,Ifi27l2a/Ifi27l2b,IFI44,IFIH1,IFIT1,IFIT1B,IFIT3,IFITM3,IFNG,Ifnz (includes others),Igtp,IL4,IRF1,IRF7,IRGM,Irgm1,ISG20,Klrk1,LAG3,LCN2,Ms4a4b (includes others),Mx1,Mx2,NLRC5,NRAP,OAS1,OAS2,OASL,PARP14,PHF11,PLAG1,PLCG2,PPP2R3A,PRNP,RSAD2,SAP30,Slfn1,STAT1,…	632 (13)
E2F8	4.195	transcription regulator		-1.96	4.58e-08	CCNA2,CCNB1,CCND1,CCNE2,CDC6,CDK1,CHEK1,E2F1,ECT2,KIF23,RACGAP1
TBX21	-4.466	transcription regulator		-0.788	7.33e-08	CCR4,CD244,CD38,CDK6,CXCR3,CXCR5,EOMES,GATA3,GZMA,HAVCR2,ICOS,IFNG,IL12RB1,IL12RB2,IL1RL1,IL2,IL2RB,IL4,ITGAE,KLRG1,Klrk1,NKG7,PRDM1,PRF1,PTGER4,RORC,RUNX1,RUNX3,SPP1,STAT4,TBX21,TGFBR2,TNFSF11	264 (5)
IRF8		transcription regulator	Inhibited	-2.107	7.73e-08	ACVRL1,ADGRE1,ATF3,B2M,BANK1,BCL6,CASP3,CCL5,CCR2,CCR6,CCR7,CD4,CD74,CD83,CD86,CDKN1A,CEBPA,CFB,CIITA,CREM,CSF1R,CSF3R,CTSS,CXCL16,Cxcl9,CYBB,DDX58,EGR2,FAS,GATA1,GFI1B,HOXB1,ID3,IFIT1B,IFIT3,IFNG,IL17RA,IL4,IRF4,LHX2,LIF,MAF,MAFB,MYC,NFATC1,OAS1,PCDH7,PRDM1,STAT1,STAT2,TK1,Tlr11,TLR3,TLR9,TYROBP	81 (2)
HSF1		transcription regulator		1.267	8.08e-08	ABCB1,ACLY,AHSA1,ATN1,ATP5PF,B2M,BAG3,BCL2,BMP4,BMP7,BUB1B,CBX3,CCNA2,CCNE1,CCT2,CCT3,CCT4,CCT5,CCT7,CCT8,CDC6,CDH1,CDK1,CENPA,CHD3,CKS1B,CKS2,COL6A2,Cox5b,CRYAB,CSRP2,CTNNB1,FASN,FBLN1,FGF1,FKBP4,FOXM1,GABRA4,HMOX1,HSF2,HSP90AA1,HSP90AB1,HSPA1A/HSPA1B,Hspa1b,HSPA4,HSPB1,HSPD1,HSPE1,HSPH1,ITGB5,JUN,KNTC1,LDHA,LDLR,LIF,LSM2,MITF,MRPL18,PGK1,POLA2,PPARGC1A,PPP3CA,PTOV1,RAB5C,RAD51B,RANGAP1,RHBDD3,S…	1035 (6)
BRCA1	3.644	transcription regulator		-0.818	9.53e-08	ALDH1A3,APOBEC1,AREG,ATP11C,BAK1,BCL2,BIRC5,BRCA1,CAMK2B,CCL5,CCNB1,CCNB2,CCND1,CCNE1,Cd24a,CDC25C,CDKN1A,CDKN1B,CTNNB1,CTSF,DDIT4,DDX58,DGKA,E2F3,ERCC5,ESR1,EXO1,FAS,FEN1,FHL2,FKBP5,FOXO1,GADD45B,H2AX,HBB,Hmga2,HMOX1,HNRNPD,HSPB1,IFIT1,IFIT3,IRF7,KIT,KLK3,LPIN1,Ly6a (includes others),MAD2L1,MYC,NEDD9,NEK2,PCNA,PHLDA1,PIN1,PLK1,PLSCR1,PLTP,RAD51,RB1,ROBO1,RRM2B,RUVBL2,SAT1,SERPINE2,SMAD3,STAT1,ST…	1677 (19)
NR4A1		ligand-dependent nuclear receptor	Inhibited	-2.03	1.27e-07	ACLY,ACO1,ACSL4,APOE,ATF3,ATP5F1A,ATP5F1B,ATP5MC3,ATP5PF,AXIN2,BCL2,BIRC5,CCL5,CCND1,CDH5,CDKN1B,CEBPA,COL1A1,COL1A2,COL6A2,COX7A2,CSF1,CTNNB1,DAPK1,DLAT,E2F1,EHF,EHHADH,ENO1,ENO2,FABP4,FASN,FOXP3,G0S2,G6PD,GALM,GPI,HDAC6,HDC,HIF1A,HK2,HMOX1,IDH3A,IFNG,IKZF2,IKZF4,IL21,IL2RA,IL4,ITGAE,ITGB1,ITGB4,JUP,KRT18,LDLR,LPIN1,Ly6a (includes others),MARCKSL1,Mt1,NDUFB7,NDUFS6,NFKBIA,NOL3,NR4A2,NR4A3,NUCB2,…	1628 (24)
NKX2-3		transcription regulator	Activated	3.561	2e-07	ACO1,ADAMTSL2,AIF1L,ANGPTL4,ANKRD55,ANLN,ASNS,BMP4,BTG1,C2CD4B,CASP1,CCNB2,CD300LG,CD38,CD68,CDKN3,CENPW,CEP55,CMPK2,CRYAB,CX3CL1,CXCL16,DDX58,DDX60,DHX58,F2RL3,GASK1B,GBP2,GET1,GIMAP7,H2AC18/H2AC19,H2AC20,HELZ2,HFE,HLA-F,HMMR,HNRNPA0,HOXD1,KLF2,LAP3,LGMN,MAP2,MCTP1,MYO5A,NT5DC2,PARP10,PARP14,PAWR,PHGDH,PLSCR1,PNPT1,PRSS12,PSAT1,PSMB8,PTPRE,REEP1,RNF213,SEMA3A,SERPINE2,SHFL,SHMT2,SLC40A1,SMAD7,ST…
E2F2	1.247	transcription regulator	Activated	2.363	2.12e-07	BCL2,BIRC5,CCNA2,CCNB1,CCNB2,CCND1,CCNE1,CDC25A,CDC45,CDC6,CDK1,CDKN1A,CDKN2C,DHFR,E2F1,E2F3,EZH2,JMY,MCM10,MCM2,MCM3,MCM4,MCM5,MCM6,MCM7,MYB,MYBL2,MYC,ORC1,PCNA,PIN1,POLA1,RAD51,RRM2,TOPBP1
RNA polymerase II		complex			2.19e-07	Acp5,ALAS1,ARG1,ARID5A,ASNS,ATP6V0A1,B2M,BCL2,BLNK,BRCA1,CA12,CAP2,CBX5,CCL5,CCNB1,CCNB2,CCNE2,CD4,CD83,CDH1,CDKN1A,CEBPA,CIITA,CKM,COL1A2,CSF1,CXCR4,CXCR5,DCTPP1,DHFR,DLGAP5,ENO1,ERBB2,ESR1,EXOSC8,FABP4,FANCI,GADD45B,GAPDH,GBP2,GBP7,GOT1,HBB,HLA-DQA1,HOXA1,HOXA7,HPRT1,HSPA1A/HSPA1B,IFIT1B,IGF1,IL1RN,IL2RA,IL4,JUN,KCNF1,KPNA2,KSR2,L1CAM,LDLR,MAD2L1,MCM3,MICOS10,MYBL2,MYC,NFKBIA,OASL,OSGIN1,PCDHGC…
RBL2		other			2.43e-07	AURKB,BRCA1,CASP4,CCNA2,CCND1,CCNE1,CDC25A,CDC6,CDK1,CDKN1A,DHFR,E2F1,FAS,MYBL2,MYC,PA2G4,PCNA,PLK1,PPP1R8,PRIM2,RANBP1,RB1,RRM2,STMN1,TYMS,VEGFB	628 (9)
PPARG		ligand-dependent nuclear receptor		-0.115	2.49e-07	ABCA1,ABCA3,Abcb1b,ABCG1,ABCG2,ACAA2,ACADS,ACLY,ACSL4,ADRB2,ALDH9A1,ALOX15B,ANGPTL4,APOE,AQP3,ARG1,ARL4D,ATP2A2,ATP6V1D,BCL2,BCL6,BDH1,Bex1,BIRC5,BRCA1,CA2,CCL1,CCL17,CCL22,CCL5,CCND1,CCPG1,CCR7,CDH1,CDK2,CDK6,CDKN1A,CDKN2C,CEBPA,COL1A1,COL1A2,CPT1A,CRAT,CTNNB1,CTPS1,Cxcl3,CYCS,DGKA,DLAT,DLK1,EGLN3,EHHADH,ENO2,EPAS1,EPHX1,ERO1A,FABP1,FABP4,FABP5,FASN,FGF1,GAPDH,GPAM,HCAR2,HES1,HIVEP2,HK2,HMOX1,HR…	1419 (20)
IRF7	-2.206	transcription regulator	Inhibited	-6.352	3.05e-07	ATP5F1A,BC147527,C5,CALHM6,CASP4,CCL5,CMPK2,CTLA4,DDX58,DHX58,FCGR1A,FOXP3,GBP3,GBP4,GBP5,HELZ2,IFI16,IFI44,IFIH1,IFIT1,IFIT1B,IFIT3,IFITM3,Ifnz (includes others),Igtp,IL15RA,IRF1,IRF7,IRF9,IRGM,Irgm1,ISG20,ITGAX,Ly6a (includes others),Ms4a4b (includes others),Mx1,Mx2,NRAP,OAS1,OAS2,OASL,PARP14,PELI1,PHF11,PLSCR1,PSMB8,RIPK2,RSAD2,S100A8,SAP30,Slfn1,STAT1,STAT2,TDRD7,TMPO,TNFSF10,TRAF1,TREX1,TRIM…
PARP1	1.653	enzyme		-1.712	3.55e-07	ABCA1,ATXN10,BCL2,CASP4,CCL5,CCND1,CDH1,CDKN1A,CSF2,CTLA4,Cxcl9,CXCR2,E2F1,ERBB2,FAS,FASN,FKBP5,FOXP3,GBP2,GBP4,GBP6,GBP7,HES1,HMOX1,HRH1,IFNG,IGF1,Igtp,Iigp1,IL2,IL2RA,IL4,IRGM,JUN,KLK3,LIF,MYC,NAT1,PARP1,PFDN1,POLA1,PRIM2,RAPGEF4,RB1,SOCS2,STAT1,Tgtp1/Tgtp2,TIMP2,TLR1,TLR9,VCAM1	1459 (22)
RARA		ligand-dependent nuclear receptor	Activated	2.676	4.04e-07	1700097N02Rik,ABCA1,ABHD2,ADH1C,ARNT2,ASPM,BAZ2A,BIRC5,C5,CA12,CCNA2,CCND1,CCPG1,CCR9,CD38,CD7,CD84,CD9,CD93,CDK1,CDKN1A,CDKN1B,CDKN3,CEBPA,CENPA,CENPF,CENPM,CENPN,CENPU,CREBL2,CTSS,CXCR5,DISC1,E2F1,E2F7,E2F8,EGR2,ELL2,ENY2,EPHX4,F12,FOXP3,FUT4,GATA3,GJB4,GREB1,HELLS,HLA-G,HNRNPD,HOXA1,HOXA5,HOXB1,IFI44,IFIT1B,IL12RB1,IL12RB2,IL21,IL4,IRF1,IRF6,ITGA4,JUN,JUP,KIF23,KLF8,KLK3,KNL1,LGALS1,LTF,MAD2L1…	1611 (21)
KDM5B	-1.667	transcription regulator	Inhibited	-2.879	4.61e-07	ASF1A,AURKA,BRCA1,BUB1B,BUB3,CCNB1,CCND1,CCNE1,CD2BP2,CDCA3,CDK1,CDKN1B,CLCF1,CYB5A,DLGAP5,E2F1,ECT2,EPB41L1,ERBB2,ERBB3,ESR1,FABP5,FBXO5,FJX1,GREB1,HMMR,IPP,JADE2,KIF2C,KLHDC10,MCM2,MCM3,MPC1,NCAPH,NDC80,NEDD9,NMB,NOL3,OIP5,PBK,PIR,PLS3,PRLR,PRPS1,PSME3,REEP1,SAT1,SMC5,SMOX,SNRPD1,TMEM14A,TOP2A,TTK,UBR7,XBP1	901 (7)
SIN3B		transcription regulator			4.93e-07	BCL6,CAD,CDK4,COL1A2,DHFR,FBXO32,GADD45B,HES1,KLF10,LDHA,MYC,NCL,RRM2,SRD5A1,TYMS
PARP9		enzyme	Inhibited	-2.606	5.69e-07	BCL6,CD74,HLA-DOB,HLA-DQA1,HLA-DQB1,HLA-E,IFI44,IFIT1,IFIT3,IRF1,IRF2,IRF7,OAS2,STAT1
HTT		transcription regulator		-1.461	6.13e-07	ABCA1,ACAT2,ACTN2,ADAM23,AKT1,ALDOC,AMACR,AMD1,AP1S1,APOE,APP,ARNTL,ATF3,ATL2,ATP1A3,ATP2A2,ATP2B2,ATP5F1A,ATP5F1B,ATP5MC1,ATP8A1,AZIN1,B2M,B3GNT2,BASP1,BCL2,BCL3,BCL6,CA12,CAMK2A,CAMK2B,CAMK4,CANX,CASP1,CASP3,CBX1,CBX5,CCL5,CCN4,CCND1,CCR6,Cd24a,CD74,CD9,CDK2,CDK2AP1,CDKN1A,CEBPA,CIT,CKM,CLCN1,CNR2,COL4A2,CORO2B,COX6A2,CRYAB,CSF1R,CTNNB1,CX3CL1,CXCR5,CYC1,CYCS,DBP,DLG3,DUSP6,ECI1,EGR2,EMC8,ENO2,…	1527 (22)
CEBPA	-1.685	transcription regulator		0.596	6.5e-07	ABCA3,ABCB1,Abcb1b,ACLY,ADCY7,ADH1C,ADH7,ANPEP,APCDD1,ARG1,ARHGEF5,ARL4C,ASNS,B9D1,BCL2,BTG1,CA2,CAMP,CCNA2,CCNB2,CCND1,CCR1,CD7,CDH1,CDK4,CDKN1A,CEBPA,CIITA,COL1A1,COL1A2,COPS5,CPT1A,CSF1,CSF1R,CSF2RA,CSF3R,CXCR4,CYCS,DHFR,DYNLT3,E2F1,EGR2,EIF4E,ELANE,EPHX1,EVPL,EXTL2,FABP4,FASN,FCGR1A,FOXM1,FOXO1,G0S2,GAPDH,GFI1B,GGH,GLIPR1,GLRX,GSTP1,GTF3A,HMGA1,HMOX1,HPGD,HSD11B1,HSPA5,ICAM2,ID2,IGF1,IGFBP4,I…	1038 (12)
UXT		transcription regulator	Inhibited	-2.688	6.54e-07	B4GALT1,BRIP1,BUB1,CCNA2,CDC6,CHEK1,CTLA4,ENO2,FKBP5,GTSE1,HPGD,IL2RA,KDELR3,KLK3,KRT18,NFKBIA,SEC24D,TLR3,TNFAIP3,TTK	788 (7)
HSF2	-1.049	transcription regulator	Activated	4.208	9.08e-07	CCT2,CCT3,CCT4,CCT5,CCT7,CCT8,HIF1A,HSPA1A/HSPA1B,Hspa1b,HSPA4,HSPB1,HSPH1,JUN,PSMA1,PSMA5,PSMB2,PSMB5,PSMD3,TCP1,TNFSF11,TXN
LIN9		other			9.9e-07	BIRC5,BUB1,BUB1B,CCNA2,CCNB1,CDC6,CDK1,PLK1,UBE2C
MYCN		transcription regulator	Activated	4.645	1.01e-06	ABCA1,ABCA3,ABCA7,ABCB1,ABCB9,ABCC1,ABCC3,ABCC4,ABCE1,ABCG2,ABCG4,APEX1,B2M,BASP1,CAD,CCND1,CDH5,CDKN1A,CDKN1B,CIITA,COL1A1,DNMT3A,DUSP2,E2F1,E2F2,EEF1D,EEF1G,EIF3C,EIF4A1,EIF5A,EZH1,EZH2,FRMD6,GAPDH,HK2,HLA-A,HMGA1,HSP90AB1,HSPD1,ID2,IGFBP7,ITGA2,ITGA3,ITGB1,KDM5B,KLK3,LDHA,LGALS1,MAGT1,MRE11,MXI1,NACA,NCL,NDRG1,NME1,NME2,NPM1,NUCB1,ODC1,PDIA4,PDK1,PHB,PHGDH,POLR2L,PRKN,PSMA7,PSMB6,PSMB7,RBBP4,R…	995 (7)
IRF1	-1.372	transcription regulator	Inhibited	-3.24	1.04e-06	ADAM8,B2M,BAK1,BCL2,BRIP1,CASP1,CASP3,CCL5,CCND1,CDK2,CDKN1A,CFB,CIITA,CMPK2,CTSS,CXCL16,Cxcl9,CYBB,DDX58,E2F3,FGL2,FOXP3,GBP2,HELZ2,HLA-G,IFI44,IFIH1,IFIT1,IFIT3,IFITM3,IFNG,IL12RB1,IL12RB2,IL17RA,IL7,IRF1,IRF2,IRF4,IRF7,IRF9,MYB,MYC,NSMCE2,OAS1,OAS2,OASL,ODC1,PCDH7,PCNA,PDCD1LG2,PLAAT3,POLH,PSMB8,RSAD2,SLPI,STAT1,STAT2,TBX3,TLR3,TLR6,TLR9,TNFSF10,TRIM21,Usp17la (includes others),VCAM1	1273 (19)
MAX		transcription regulator		0.58	1.43e-06	APEX1,BCL6,CAD,CBX5,CCNB1,CDC25A,CDK4,CDKN1A,CDKN1B,CDKN2B,CYCS,DHFR,DKC1,DUSP2,E2F1,E2F2,EZH1,EZH2,FBXO32,FTH1,GADD45B,HK2,HMGA1,ID2,KLF10,MTHFD1,MYC,NCL,NPM1,ODC1,PDK1,RBBP4,RBBP7,RBBP8,RCC1,SLC2A3,TNNT2,UBE2C,YBX1
IKZF1		transcription regulator		0.637	1.51e-06	4732416N19Rik,ABCA9,ACP1,ADAM19,AJUBA,ALAS2,BLNK,CD38,CD79B,CDK6,CDKN1A,CDKN1B,DNAJC6,DNTT,DTX1,EIF4E3,FLT3,FOXO1,FUT10,GATA1,GATA3,GPR68,HES1,HNRNPLL,IFI16,IGF1,IL2RB,IL4,IRF4,KIF23,KIT,KITLG,LCK,LHFPL2,LMO2,MYC,NRARP,PREP,PRNP,PRRT3,RAI14,RUNX1,SASH1,SERPINH1,SLC19A1,SLC27A3,SPN,SULF2,TBX21,TNFAIP8L2,TNNT2,Trbv31,VIPR1,WNT10B
Rb		group			1.73e-06	AURKB,CCND1,CDH1,DHFR,E2F1,ECT2,FOXM1,MYC,PA2G4,PCYT1A,PLK1,PPARGC1A,RBBP8,TYMS	810 (8)
VDR		transcription regulator	Activated	3.594	1.88e-06	ABCB11,ABCC3,AGTR1,AKT1,ANLN,ARHGEF3,BCL2,BMP7,BRCA1,BUB1B,CCNB1,CCND1,CDC20,CDC45,CDH1,CDKN1A,CDT1,CENPA,CENPH,CENPS/CENPS-CORT,CHAF1A,CHAF1B,CISH,Clec2d (includes others),CLIP1,COL1A1,COL4A2,CSF1,CSF2,DCTPP1,EZH2,FEN1,GADD45G,GATA3,H2AZ1,HK2,Hmgn2 (includes others),IFNG,IL1RN,IL2,IL4,INCENP,ITGB7,JUN,KIF11,KIF22,KSR2,LDLR,LGALS1,LIPE,MAD2L1,MYC,NASP,NCAPD2,NDC1,NDUFV2,NEDD9,NFATC1,NOD2,NUSAP1,O…	784 (7)
NR3C1		ligand-dependent nuclear receptor		-0.159	2e-06	ABCA1,ABHD2,ACTN1,ACTN2,ADH1C,AKT1,AMIGO2,ANGPTL4,APOE,ARHGEF3,ARRB1,AS3MT,ATP1B1,B2M,BAG2,BAG3,BARD1,BCL2,BCL2L14,BCL6,BIRC3,BOK,BRCA1,BRD2,BTG1,C1QTNF4,CARD14,CARD6,CASP4,CCL5,CCND1,CD38,CD83,CDKN1A,CEBPA,CKAP2,CKS1B,CLCF1,COQ8A,CORO2A,CPEB4,CRYAB,CSF2,CTNNBL1,Cxcl9,CXCR4,CYP27A1,DBI,DDC,DDIT4,DEGS1,DNASE1L3,DUSP4,DUT,DYNLL1,EFNA1,ENC1,ERN1,F2R,FABP4,FCER1G,FKBP4,FKBP5,FOXO1,G6PD,GADD45B,GATA3,…	1456 (23)
DNMT3A	1.375	enzyme		0.178	2.18e-06	ADCY7,Akap17b,AKAP6,BLNK,CACNA1C,CAMK2A,CASP4,CD38,CD79A,CDH1,CKM,CSF1R,CXCR4,CYBB,ENPP6,ERO1A,ETV5,FCER1G,FOXO1,FOXP3,FURIN,GNAO1,GSS,GUCY1A1,HOXA1,IFNG,IL2,IRS1,KDM6B,LAMC3,MAPK13,Mt1,P2RX7,PAK6,PCBP4,PLCB4,PLD4,PRKAR2B,PTGS1,RGS16,Rps4l,S1PR1,SALL3,SDC4,SERPINH1,SKIL,SLC12A8,SLIT2,SLIT3,SNRPN,SOCS3,SPP1,ST14,SYNE3,TGM2,TNNI1,TNNT2,TPCN1
GATA3	1.171	transcription regulator		-0.206	2.44e-06	AGPAT5,ANGPTL4,BATF,BCAS3,BCL11A,BCL2,BLVRB,BOK,CCL5,CCND1,CCR1,CCR2,CCR3,CCR4,CCR8,CD4,CDH1,CDKN1A,CDKN2C,CEBPA,CPA3,CSF1R,CST6,CTLA4,CXCR4,DTX1,ERCC5,ESR1,EVPL,FOXP3,FSCN1,GATA3,GFI1B,GREB1,GZMA,HSD17B1,ICOS,IFNG,IL12RB2,IL1RL1,IL2,IL2RA,IL2RB,IL4,IL9R,IRF6,ITGAE,KIT,KMT2E,LAIR1,MAF,MMP11,MYC,MYO10,NFIL3,NKG7,PALB2,PCNA,PTGER4,PTGS1,RET,RUNX1,RUNX3,S100A8,S100A9,SERF1A/SERF1B,SGPP1,SLPI,SPIB,ST…	251 (4)
NFKB1		transcription regulator		-1.991	2.47e-06	ABCB1,Abcb1b,APOE,APP,ARG1,B2M,BCL2,BCL3,BIRC3,CCL17,CCL22,CCL5,CCND1,CD59,CD86,CDKN1A,CEBPA,CFB,CIITA,COL1A1,COL1A2,CRMP1,CSF1,CSF2,CX3CL1,Cxcl9,CXCR5,CYBB,DROSHA,DTX1,E2F1,EBI3,EHF,FANCD2,FAS,FCGRT,FOXP3,FSCN1,GATA3,GNAI3,GNAO1,HES5,HLA-DMB,HMOX1,ICOSLG/LOC102723996,IFIT1B,IFNG,IFNGR2,IGHG1,IGHM,IL1RN,IL2,IL2RA,IRF1,IRF4,JAG1,KHSRP,LGALS1,MAP3K8,MMP10,Mx1,MYB,MYC,NFATC1,NFKBIA,NOD2,NR4A2,NR4A3,…	1444 (20)
JUN	-3.669	transcription regulator		0.629	3.34e-06	ABCB1,Abcb1b,ACAT2,ADH7,AKT1,AKT3,ALAS1,ANGPTL2,ANXA2,APEX1,APOE,APP,ARG1,ASNS,ATF3,BAK1,BCL3,BCL9,BIRC3,BRCA1,BTG1,C1QB,C5,C5AR1,CAMP,CCNA2,CCND1,CD164,CD244,CD247,CD68,CDC20,CDH1,CDK1,CDKN1A,CDKN1B,CFP,COL1A1,COL1A2,CSF1,CSF1R,CSF2,CSTA,CX3CL1,CXCL16,Cxcl9,CYCS,DNMT1,DROSHA,DUSP6,EHD4,EIF4A1,FABP4,FAS,FLNC,FTH1,GAS6,GOT1,GREB1,GSTA5,GSTP1,HES1,HLA-G,HMGA1,HMOX1,HPGD,ID2,IFI16,IFNG,IGFBP4,IGFBP7…	1662 (24)
ZFPM1		transcription regulator		-1	3.69e-06	BLNK,CEBPA,CNN3,CPA3,CRLF3,Ctla2a/Ctla2b,ENPP1,GATA3,GRB10,HBB,IFNG,IKZF2,IL10RB,IL12RB2,IL31RA,IL4,ITPKB,LAIR1,MALT1,Mcpt8,MFHAS1,MMD,MPL,MPO,NRARP,PLAAT3,PRELID2,PRG2,PTGER3,PTPN22,SLC50A1,THYN1,XK
NCOA3		transcription regulator		1.206	4.19e-06	AHR,AMPD1,BCL2,CCNA2,CCNB1,CCND1,CCNE1,CCNE2,CDC25A,CDC6,CDK2,CDKN1A,CEBPA,E2F1,EOMES,ERBB2,ERVFRD-1,FASN,HES1,HES5,HK2,HMOX1,HOXA1,IGF1,IRF1,IRS1,KDR,LDHA,MCM7,MTA3,NFKBIA,PARD6B,PCNA,PGK1,PLIN2,TKT,XBP1,XDH	1535 (20)
VHL		transcription regulator		-0.409	4.45e-06	AIF1,AKT1,BCL2,BNIP3,CA12,CA9,CCND1,CDH1,CDKN1A,CDKN1B,COPS5,CXCR4,DECR1,E2F1,EGLN3,ENO2,EPAS1,FILIP1L,FTH1,GLO1,H2AX,HIF1A,HMOX1,HSD17B1,HYAL1,IFITM3,ITGA5,LMNA,MAD2L1,MAF,MIF,MXI1,MYL12B,NOC2L,PCNA,PPIL1,QPRT,RHOF,RUNX1,SEC61G,SIGLEC8,SKP2,SLC40A1,SOD2,TFRC,TNFSF10,TRAF1,TYMS,UQCRQ,VCAM1,ZFP36L1	1578 (15)
ARNT		transcription regulator		0.274	4.57e-06	AHR,ALDH7A1,ALDOC,ANGPTL4,ATP5MC1,BCL2,BNIP3,CA9,CCR7,CD81,CDK4,CXCR3,CXCR4,CYP2S1,DEGS1,DEGS2,DNAJC2,ENG,ENO1,EPAS1,ERO1A,FURIN,G6PD,GAPDH,Gk,GPI,HIF1A,HK2,ID2,IGHM,INSR,IRS2,KIF20A,LDHA,Macf1,PCK2,PGK1,PRF1,RANBP1,RANGAP1,S1PR1,SIM1,SLC2A3,SOCS3,TFRC,TPI1,TUBA4A,UBE2C
TP73		transcription regulator	Inhibited	-2.23	4.63e-06	ABCB1,ADA,ADAM19,ADAM23,ALAS2,ANGPTL4,ATG4C,AURKA,B2M,BAK1,BCL2,BIRC5,BMP7,CADM1,CASP1,CASP3,CCNA2,CCNB1,CCNF,CD55,CDC20,CDC25B,CDC25C,CDK1,CDK2,CDKN1A,CDKN3,CKS2,CLDN10,COL1A1,CRYAB,CX3CL1,DDIT4,DTYMK,Elob,ELOC,ENG,EPHA2,ERCC5,FAS,FASN,G0S2,G6PD,GATA1,GPNMB,GRN,GTSE1,HES1,HIC1,HIF1A,HSPA1A/HSPA1B,ID2,IGSF3,IL4R,ITGA5,ITGB4,JAG1,KCNK1,KIF22,KIF23,KIT,LDHA,MCM6,MCM7,MGMT,MYC,NRP1,P2RY2,PDK1,PIEZO2…	1003 (7)
PPARA		ligand-dependent nuclear receptor		1.123	6.67e-06	ABCA1,ABCB4,ACAA2,ACADS,ACAT2,ACSS2,AHCY,Akr1b7,ALDH9A1,ANAPC5,ANGPTL4,ANXA2,APEX1,APOE,APP,AQP3,AQP9,ARG1,ASNS,ATP5F1B,AURKA,BCKDK,BCL2,C1QA,C1QB,C5,C6,C8A,CA9,CCNA2,CCNB1,CCND1,CCNE1,Cd24a,CDK1,CDK2,CDK4,CDKN1A,CDKN2C,CEBPA,CHAF1B,Clec2d (includes others),CPT1A,CYB5B,CYBB,CYCS,CYP27A1,DBI,DECR1,DYNLL1,ECI1,EHHADH,ENTPD1,FABP1,FABP4,FABP5,FADS1,FASN,G0S2,G6PD,Gk,GOT2,GPAM,GRIN2A,Gsta4,GSTK1,GSTP…	1439 (17)
NFYB		transcription regulator		-0.298	8.19e-06	ABCG2,ACLY,AMD1,ARHGAP11A,ATP5F1B,BCL2,BRD2,CAPN3,CBX5,CCNB1,CCNB2,CCNO,CCT6B,CDC25A,CDC25C,CDCA8,CDH1,CDK1,CENPF,CIP2A,CKS2,COL1A1,COL1A2,CTNNB1,CYTIP,DGKI,DPP4,DTL,EIF3C,EPAS1,FAM214B,FAS,FLT3LG,FTH1,GABRA4,GAPDH,GART,GLA,GPAM,H3C7,H4-16,HLA-DQB1,HMGB2,HSPA13,IGF1,INTS7,ITM2C,KBTBD8,KCTD1,KDM8,KHDRBS3,KLHL3,KMT2E,L2HGDH,LPIN1,LYAR,MTPN,PAQR5,PCK1,PCLAF,PCNA,PDIA4,PGM3,PGRMC1,PLK1,PSMB7,RAD51,RF…
SIN3A		transcription regulator		1.414	8.62e-06	Acp5,ALDH6A1,BCL2,BCL6,CASP3,CDH1,COL1A1,COL1A2,E2F2,EPGN,ESR1,FBXO32,FOXP3,GADD45B,GSTP1,IFNG,INA,KLF10,KLK3,MXI1,MYC,NCL,NEFH,PMM1,S100A9,SET,SMAD7,TGFBR2,TMEM71
E2F6	1.532	transcription regulator	Inhibited	-2.673	8.62e-06	BRCA1,CBX5,CCNE1,CDC25A,CDC45,CDC6,CDC7,DHFR,E2F1,E2F2,GINS2,GMNN,LIG1,MCM2,MCM3,MCM5,MYC,PCLAF,POLA2,RAD51,RAD51AP1,RBBP4,RBBP8,RFC4,RPA2,RRM2,TUBA3E,UNG,VKORC1L1
ERG		transcription regulator		-0.025	8.96e-06	ABCC4,ACTN1,ADRB2,ARHGAP20,ARHGAP24,ARHGAP28,ARHGEF6,AXIN2,BIRC3,CAMK1D,CCNA2,CD164,CD59,CDC42BPB,CDH1,CDK5RAP2,CLIP1,CTNNB1,CXCR4,DAAM1,DIAPH3,DNMBP,DOCK10,DOCK2,DSTN,EGFL7,EZH2,F2R,FAM174B,FKBP5,FLNC,FMNL2,GUCY1A1,GUCY1B1,HDAC6,HMMR,HPCAL1,HPGD,ICAM2,ITGA6,KLK3,LAMA5,LEF1,MPL,MYO10,MYO1D,MYO5A,NDRG1,NFIL3,NPAS1,NR4A2,ORC6,PECAM1,PLAT,PLPP3,PTPN22,RALGPS2,RAPGEF5,RGS3,RSU1,SIRT5,SLC24A1,SLIT2,SN…
EZH2	1.951	transcription regulator		-0.434	1.1e-05	ADRB1,ADRB2,AMACR,ATF3,AXIN2,BCL2,BIRC3,BMP4,BMP7,BRCA1,CA2,CACNA1E,CCL5,CCND1,CCNE2,CDC27,CDH1,CDK4,CDK6,CDKN1A,CDKN1B,CDKN2B,CEBPA,CHRM3,CLDN10,CLEC3B,COL1A1,COL1A2,CSF2,CSF3R,CSTF2,CTNNB1,CX3CL1,CXCR3,CXCR4,DAB2IP,DNMT1,E2F1,EFNA1,EOMES,EPAS1,ERBB2,EZH2,FANCB,FBLN1,FKBP5,FLT3,FOXP3,GATA3,GPR68,GRIK5,Hmga2,HOXA1,HOXA6,HOXA7,HOXD1,HOXD8,HOXD9,ICOSLG/LOC102723996,Ifi27l2a/Ifi27l2b,IFNG,IGF1,IL10R…	1479 (13)
LMNA	2.177	other			1.14e-05	ACKR4,AHDC1,ARRDC4,ATP11B,C8orf48,CAMK1D,CAMK2A,CCP110,CD28,CD38,CD93,CSTF2,EFNB3,ERCC5,ERN1,GET1,GLIS3,HIVEP1,HTRA3,ID3,IER5,IFI44,IFIH1,Irgm1,ISG20,JUND,KANK3,Klra7 (includes others),KRT18,MAP3K8,Mapre2,PCDH7,PDP2,PHF1,PIP5K1B,PMF1/PMF1-BGLAP,PPCDC,PPM1H,RB1,RESF1,RFWD3,SEMA7A,SFXN1,SKAP2,SLC41A2,Smco4,SNRK,SOX13,STK35,TADA2A,TEC,TIMP2,TMEM164,TMEM64,TNS2,TTC27,UBA7,VCP,YTHDF2,ZCCHC10,ZFP36,Zfp…
MYBL2	4.085	transcription regulator	Activated	2.115	1.24e-05	AURKA,BCL2,BIRC3,BIRC5,BUB1,CCNA2,CCNB1,CCNB2,CCND1,CDC25B,CDK1,CDK2,CEBPA,CENPE,FOXM1,IFNG,ITGB1,MPO,MYBL2,MYC,PLK1,PPP3CA,TOP2A,UBE2C	409 (5)
AHR	-2.874	ligand-dependent nuclear receptor		-0.251	1.38e-05	ABCB6,ABCC4,ABCG2,ACTL6A,ACTN1,ADAM19,ADGRE1,AFMID,APP,AREG,BZW2,CADM4,CCL1,CCL5,CCNA2,CCNB1,CCND1,CCNE1,CCNF,CD38,CDC25B,CDC25C,CDH1,CDK1,CDK2,CDK4,CDKN1A,CDKN1B,CDKN2B,CDKN2C,CEBPA,Ces2c,CHST2,COL13A1,COL14A1,COL1A1,COL1A2,COL27A1,COL4A2,COLQ,CTNNB1,CYP2S1,DHFR,DUSP6,E2F1,E2F8,EGLN3,EGR2,ENHO,ENO1,ESR1,FABP4,FAS,FBLN2,FOXP3,GAS6,Gm21596/Hmgb1,GOT1,GPAM,HECTD2,HES1,HIF1A,HK2,HSP90AA1,HSPA5,HSPH1…	514 (8)
CEBPB		transcription regulator		0.212	1.68e-05	ABCB1,Abcb1b,ADH1C,ADH7,Akr1b7,APCDD1,APP,ARG1,ASNS,B9D1,BCL2,CCL5,CCNA2,CCNB2,CCND1,CCNE1,CD1D,CDC25A,CDC25B,CDC25C,CDC45,CDC6,CDKN1A,CDKN1B,CDKN2B,CDT1,CEBPA,COL1A1,COL1A2,COPS5,CPT1A,CSF1R,CSF3R,CTNNB1,CXCR4,DAPK1,DHFR,DYNLT1,E2F1,E2F3,ELANE,FABP4,FAS,FBXO32,GNAS,H4-16,H4C1,H4C4,HBB,HDC,HLA-A,HMGA1,HSD11B1,IFITM3,IFNG,IGF1,IGFBP4,IL11RA,IL1RN,IL2,IL4,IL7,INSR,IRF4,IRF9,IRS1,IRS2,JUN,KRT18,LAMC…	1429 (19)
KLF2	-2.514	transcription regulator		-0.589	1.9e-05	BCL3,BMP4,CCL5,CCR3,CCR7,CCR8,CD55,CD86,CD93,CDKN1A,CDKN2B,CEBPA,CNP,CXCR3,CXCR4,CXCR5,DOCK2,ECM1,EFNA1,EPAS1,FABP4,FBLN1,FGR,FOXP3,HBB,HIF1A,HYAL2,ICOSLG/LOC102723996,ID3,IL1RL1,IL2,ITGB4,ITGB5,ITGB7,KDR,KITLG,MYC,NDRG1,NFKBIA,PECAM1,PLOD2,PLPP3,PROS1,PTGIS,RGS3,RUNX2,S1PR1,SMURF2,STAT1,TCF4,TFPI,TFRC,TGFBR1,THBS1,TNFRSF8,VCAM1,WEE1
ELL2	-1.81	transcription regulator		1.961	1.95e-05	CCPG1,CRELD2,EDEM3,ENTPD1,ERGIC1,FKBP2,HDLBP,HOXA1,HSPA13,IGHM,IRF4,ITM2C,LMAN1,MANF,MYC,NUCB1,PLPP5,PRDM1,RAPGEF3,SDC1,SEC24D,SEC61A1,SLAMF7,TENT5C,TMEM154,TRIB1,XBP1
YAP1		transcription regulator	Activated	3.592	1.98e-05	ACAT2,ACLY,ADAMTS1,AKT1,ANLN,AREG,AURKB,BIRC5,CASP3,CCNA2,CCNB1,CCND1,CCNF,CDC6,CDCA5,CDH1,CDK1,CDK2,CDK6,CDKN1A,CDKN2B,CPT1A,CTNNB1,DIAPH3,DTYMK,E2F1,FASN,FBXO32,FGF1,FOXM1,GINS1,ID2,ITGA5,KIF23,LDHA,LMNA,LMNB1,MCM3,MCM6,MYC,NEK2,PAX7,PLK1,POLA1,PPP1R3B,RAD51,RASSF4,RRM1,RRM2,SKP2,SLC2A3,SYNE3,THBS1,TK1,TOP2A,TUBB,TYMS,UHRF1,VCAM1,VCL,WTIP,WWC1	1170 (9)
ATN1	-1.308	transcription regulator			2.15e-05	ATP1A3,ATP1B1,ATP1B2,BASP1,BCL6,CAMK4,CBFB,CCNDBP1,Cd24a,CDK2AP1,DBP,ENO2,ETV1,EVL,FGF1,H2AC18/H2AC19,H2AC7,HPCAL1,IFI16,IL11RA,JUP,KAT2A,KCNA2,KCNC3,LSM2,Marcks,MARCKSL1,NEFH,NSG2,PABPC4,PCTP,PDE1B,PENK,PPP2R1A,PTBP1,PTPN22,PTPRF,RGS16,SATB1,SMC2,SOCS2,SOX11,SOX4,SPP1,STMN1,Tmsb4x (includes others),TUBA4A,TUBB,VAMP1,ZIC3
NFAT5		transcription regulator	Inhibited	-2.378	2.15e-05	AREG,ATP2A2,C1QTNF6,CCN4,CCR1,COL1A1,COL1A2,CSF2,CXCL16,CYBB,DDIT4,HLA-DMB,Hspa1b,HSPA2,IGFBP7,IL1RN,IL2,IL4,LCN2,LIF,NFKBIA,NUDT1,PLAT,PRSS35,PTGFRN,PTGIS,PTGS1,RRM2,S100A4,SEMA4C,SLC6A12,SLC7A2,SPP1,TLR2,TNFAIP3,TNFRSF21,TRAF1
EPAS1	-1.46	transcription regulator		-0.55	2.38e-05	ABCG2,ACLY,ALDOC,ANGPTL4,AREG,ARG1,BCL2,BIRC3,BNIP3,C1QA,CA12,CA9,CACNA1A,Calm1 (includes others),CCND1,CCR2,CDKN1A,CEBPA,CKB,CKM,CXCR4,DTX1,EGLN3,EIF5A,ENO1,ENO2,FABP4,FASN,FBLN2,FMO5,FXN,GADD45B,GYS2,H2AC6,HIF1A,HILPDA,HOXA5,HSPA4,HSPA5,IRS2,ITIH5,KDR,L1CAM,LDHA,LDLR,MANF,MIF,MYO7A,NDRG1,NDUFB6,NEU3,NFIL3,NRARP,NRN1,PKIB,PLIN2,PLOD2,RET,SF3A3,SLC29A1,SLC2A3,SLC40A1,SLC7A5,SOD2,STC2,TGFB3,TGFBR2…	836 (9)
ATF3	5.47	transcription regulator		1.594	2.62e-05	ASNS,ATF3,AURKA,AURKB,BIRC3,CCL5,CCND1,CCNE1,CD83,CDC25A,CDK1,CDK2,CDK4,CDKN1A,CHAC1,CTNNB1,CX3CL1,CXCL16,GBP2,GBP4,GBP6,HSPA5,HSPB1,IFNG,IL4,ITGA1,JUN,KLK3,LDLR,MSH2,NEK2,NFKBIZ,PCK1,PENK,PLK1,RIPK2,RSAD2,SELE,SERPINB5,TLR2,XBP1	1514 (19)
NOTCH1		transcription regulator		0.308	2.72e-05	ADAM19,AQP3,ASB2,BCL2,BCL6,BIRC3,CAD,CCND1,CCNE1,CD68,CD84,CDCA7,CDH1,CDK2,CDKN1A,CDKN1B,CEBPA,CKM,COL1A1,COL1A2,CSF1R,CSF2RB,CTNNB1,DLK1,DTX1,E2F1,ECT2,ELANE,ENO2,EPAS1,ERBB2,ERBB3,ESM1,FCER1G,FCGR2A,GATA3,GFI1B,GRN,HBA1/HBA2,HES1,HES5,HIF1A,HMOX1,HSP90AB1,HSPE1,HSPH1,ID2,IFI16,IGFBP4,IL2,IL2RA,IRF1,ITGA6,ITGB1,ITGB4,JAG1,LEF1,LFNG,Ly6a (includes others),Mcpt8,MMP10,MPO,MYC,MYCL,NDUFV2,PDIA3,PIN…	1401 (19)
ATF6	2.417	transcription regulator	Activated	3.16	2.86e-05	ATP2A2,AURKA,BUB1,CALR,CDKN3,CPT1A,DAPK1,DNAJB11,HMMR,HSP90B1,HSPA5,LMAN1,MANF,NUCB2,PCK1,PDIA4,PLAT,PRDX2,PRNP,RAN,RHEB,SLC35B1,SRR,SYVN1,TROAP,UBE2C,XBP1	166 (3)
YBX3	3.411	transcription regulator			3.35e-05	CCND1,CSF2,ERBB2,ERBB3,HLA-DQB1,JUN,MYC,PCNA
Esrra		transcription regulator	Activated	2.734	3.41e-05	ACO1,AGL,ALDOC,ATP5F1B,ATP5MC1,ATP5MC3,ATP5PF,ATP6V0D2,BDH1,COX5A,Cox5b,COX6A2,Cox7c,CPT1A,CRAT,CYC1,CYCS,DLAT,ENO1,ENO2,EPAS1,ERBB2,FABP1,GALM,Gk,GOT1,IDH3A,PCK1,PCK2,PDK1,PFKL,PGAM2,PPA1,PPARGC1A,PPP1R1B,Scd2,SDHB,SIRT5,SPP1,STAC2,UQCR11
STAT5a/b		group			3.79e-05	AKT1,BCL2,BCL6,CISH,F2R,FCER1G,FCGR1A,FOXP3,IFNG,IGF1,IL2RA,IRF1,MAF,MPL,PCK1,PRDM1,PROX1,SOCS3,TLR2	734 (7)
MMP12	-3.406	peptidase			4.49e-05	ACTN1,ADK,APP,CCT5,FSCN1,NFKBIA,PKM,PLS3,PSMA1,PSMA5,PSMA6,PSMB2,PSMB7,PSMC3,PSMD1,PSMD14,PSME3,SEPTIN8,TLN2,VCL,VCP,YWHAG,YWHAH
MBD1		transcription regulator			5.01e-05	ABCB1,APOE,BRCA1,CDH1,DPP4,ESR1,HOXA7,IGHM,MGMT,PTPRM,SLCO3A1,SNRPN,TK1,WDR46
WT1		transcription regulator		0.638	5.36e-05	ACTN1,AHCY,ANPEP,APLP2,APRT,AREG,ASNS,BAK1,BCL2,CAPRIN1,CCND1,CCNE1,CD2BP2,CDC45,CDH1,CDKN1A,CDKN2C,CHAF1B,CIRBP,CKM,CLIC1,CSF1,CSF1R,CTNNB1,CTSV,CX3CL1,EFNA1,ENO2,ERBB2,ESR1,FGF1,FOXK2,GRB10,GSR,HDLBP,HSP90B1,IFRD2,IGF1,IL2RB,INHA,INSR,JUND,JUP,LMAN1,MED13,MYC,NDRG1,NME1,NR4A2,NRAP,NUCB1,ODC1,PCK2,PDE8A,PDIA4,PECAM1,PHLDA1,PIR,PPIB,Ptma (includes others),RALGPS2,Scd2,SDC1,SLC15A2,SLC2A3,SMAD3,SP…	762 (7)
ETS1		transcription regulator		-1.083	5.7e-05	ABCB1,ANPEP,ARL4C,BCL11A,BMP4,BRCA1,CASP1,CCL5,CCND1,CCNE1,CCR8,CD79A,CD79B,CDH5,CDK2,CDK6,CDKN1A,COL1A2,CRTAM,CSF1R,CSF2,DNTT,EEF1D,ERBB2,FCGR2A,FOXP3,GZMA,GZMK,HMOX1,HPGD,HSPA1A/HSPA1B,HSPE1,ID2,IFNG,IGF2BP3,IKZF2,IL2,IL2RA,IL2RB,ITGAE,ITGB6,Klra17,Klra7 (includes others),Klre1,KLRG1,Klrk1,LAIR1,LCK,MYB,MYC,NCR1,NFIL3,PARP1,PRDM1,PRF1,PRIM2,RUNX1,RUNX2,RUNX3,SERPINB5,SLAMF6,SPP1,SRD5A1,SYVN1,SZ…	1063 (7)
CEBPE		transcription regulator	Activated	2.045	6.62e-05	B9D1,BCL2,CAMP,CCNE1,CDK4,CDK6,CDKN1B,CLEC10A,CSF1R,CSF3R,CTSV,ELANE,EPX,GATA1,IL1RN,LCN2,LTF,LYZ,MMP8,Ngp,Orm1 (includes others),PRG2,Retnlg,TLR9
CBX4		transcription regulator			6.7e-05	CCNB1,CCNE1,CDC25A,CDC6,DHFR,HOXA7,MCM3,MSH2,MYC,ORC1,POLA1
NRF1		transcription regulator	Activated	3.406	7.33e-05	ALAS1,ATP1B1,CDH1,COX5A,Cox5b,Cox6c,COX7A2,COX7B,Cox7c,CYCS,ESM1,FTH1,GCLM,HBB,HMOX1,HPCAL1,HPCAL4,IL1RN,MOGS,Mt1,NCALD,PSMB7,PSMC1,PSMD14,PSMD3,SDHD,TFB1M,TOMM20,VDAC1
ESR2		ligand-dependent nuclear receptor		-0.161	7.46e-05	ABCA1,Abcb1b,ADH7,AKAP1,ANGPTL2,APEX1,AQP3,ARID4A,ARNT2,ARRDC4,ATF3,BCAT1,BCL2,BIRC5,BMP4,C3orf80,CA2,CBFA2T3,CCNA2,CCND1,CD79A,CD93,CDC25A,CDH1,CDH13,CDK6,CDKN1A,CDKN1B,CHST15,CHST2,CLEC1B,COL13A1,COL1A1,COL1A2,CRYZ,CSF2,CTNNB1,CXCL16,DNAH11,EHMT2,ELAVL2,EPHA3,ERBB2,ERN1,ETV1,FASN,FBLN1,FOXM1,FOXO1,FSCN1,GAD2,GADD45B,GATA1,GCSH,GJB3,GLRX,GM2A,GPSM2,GREB1,GSTA5,GSTP1,HES5,HPGD,HRAS,HSPA2,IGF1,IGF…	1624 (21)
MECP2		transcription regulator		0.681	8.36e-05	ABCB1,ADAM12,APOE,ASH1L,BRCA1,CAMK2A,CAMK2B,CD99L2,CDH1,CDKN2B,CHRM4,CYB5A,DLX6,DOCK8,DPP4,E2F1,EHMT2,ENPP4,ESR1,EZH2,FKBP5,FOXP3,GRIN2A,GSTP1,H2AC1,HBA1/HBA2,HOXD9,HSPA5,IFNG,IGHM,INA,KCNF1,LMNA,MGMT,Mt1,MYC,NEFH,PLAAT3,RAB39B,S100A4,SCN3A,SLC2A3,SPN,SYN1
GON4L		transcription regulator			8.96e-05	CCNA2,CCNB1,CCNB2,CCND1,CCNF,E2F2,MKI67,MYB,SKP2,TFDP1
ROCK2		kinase			8.96e-05	BATF,BCL6,BCL9L,CXCR5,ICOS,IRF4,MAF,PRDM1,RORC,TOB1	790 (10)
PRDM1	1.088	transcription regulator	Activated	2.819	9e-05	ADA,ADAM8,AIM2,ANGPTL4,AQP3,ATP9A,AXIN2,BCL6,CA9,CADPS2,CCR7,CD160,CD22,CD74,CD79A,CD86,CEP112,CIITA,CXCR4,Cyp2j13,CYP4V2,DDIT4,Eci3,ECM1,EGR2,ESR1,FGR,FNDC5,FTH1,GPAT3,Gsta4,GSTA5,H2AC18/H2AC19,HLA-DQA1,ID3,IFNG,IGHM,IL2,IRF4,ITGA4,KHDRBS3,LAG3,LGALS1,MAFB,ME1,MS4A4A,MYC,NFATC1,NLRP3,NPAS1,PIK3AP1,PRDM1,PROX1,PSMB8,RGS18,RSAD2,S100A8,S100A9,SLC25A37,SLC6A12,SLCO2B1,SMAD3,SPIB,SRD5A1,ST14,TBX21,T…
KDM5A		transcription regulator	Inhibited	-4.081	9.25e-05	ACTN2,Actn3,ATP1B1,ATP5F1A,Atp5k,ATP6V1D,CACNA1S,CCND1,CCNE1,CD55,CDKN1B,CHCHD3,COL1A2,COQ7,COX7A2,DLAT,DUSP2,E2F1,GPT2,GRPEL1,HMOX1,ITGB1,MCM2,MCM3,MLYCD,MRPL12,MYL6B,NDUFA4,NDUFB10,NDUFB8,NME1,PGAM2,PGD,REEP1,SDHB,SDHD,SOD2,TIMM22,TIMM50,TNNC2,TNNT1,TNNT2,TOMM6,Tpm2,UQCRFS1,UQCRQ,VDAC1
FOS		transcription regulator		-0.677	0.000105	4930486L24Rik,ABCB1,ABCC1,Acp5,ADAM12,AGPS,AGTR1,ALAS1,ALDH1A3,APLP2,AQP3,ARID3A,ATF3,B4GALT1,BCL9,BLMH,C5,CA2,CADM1,CAMK2D,CAMP,CASP3,CASZ1,CCL5,CCNA2,CCND1,CCNE1,CD164,CD244,CD68,CDH1,CFP,CLIP1,COBLL1,COL1A1,CSTA,CTSH,CTSV,CXCL16,Cxcl9,CYCS,DNMT1,EGR2,ENO1,ERCC5,ESM1,FABP4,FASN,FETUB,FMN1,FTH1,FZD5,GM2A,GPSM2,GREB1,GSR,GSTA5,GSTP1,HBA1/HBA2,HDAC6,HMMR,HMOX1,HOXA1,HPGD,HSP90B1,IFNG,IL1RL1,IL2,IL…	991 (17)
MBD2		transcription regulator	Activated	2.329	0.000108	ADGRB1,APOE,BIRC3,BRCA1,CDH1,CDKN1A,CDKN2B,CENPH,CKS2,DLK1,DPP4,ELANE,ESR1,FOXP3,G6PD,GSTP1,HK2,IGHM,IL4,MGMT,NEIL3,ORC6,PLAAT3,PLK1,PRLR,PRSS2,REG1B,SGK2
HOXA9		transcription regulator		-1.715	0.000113	ADD3,ARHGAP11A,ARNTL,BCL2,BCL7A,CALCRL,CBX6,CCR9,CD93,CDC6,CDH1,CDK17,CISH,CREM,CYBB,DLGAP5,ENPP1,FCGRT,FLT3,FZD5,GLRX,GLRX3,GMNN,GPR183,HIGD1A,ID2,IGF1,JUN,KIF20B,KIT,KRT18,LY86,LYN,LYZ,MAFB,MAN2A1,MAP4K5,MED13,MYB,MYC,PRKD3,PTPRG,RAB31,RAD51,S100A8,SATB1,SDC4,SELE,SERPINB9,SLC27A6,SOX4,SPP1,ST13,Tmsb4x (includes others),TSC22D3,USP1,WNT10B,YES1,YWHAG,ZNF22	620 (7)
NR3C2		ligand-dependent nuclear receptor		-1.157	0.000114	ADAMTS1,Apoc1,APOE,ARG1,ATP1B1,BCL2,CNKSR3,CNN3,COL1A1,CXCR2,DDC,DDIT4,DUSP4,Fcrls,FKBP4,FKBP5,GPR83,Gsta4,GUCY1A1,HLA-DQB1,HMOX2,HSPA9,IGF1,KCNJ10,KDR,KLF9,LCN2,MAP2,MLF1,MMP10,NDRG2,NR4A2,NRIP3,PLAT,PPAT,PPIB,PRDX4,PROCR,RAPGEF4,RGS2,SERP2,TACC2,TSC22D3,TSPYL4,TUBA4A,TUBB3,VEGFB	1064 (7)
MRTFB		transcription regulator	Inhibited	-2.967	0.000117	CAMP,CBFB,CCL5,CPA3,CXCR4,DNAJB4,ELANE,EPX,F2R,FCN1,FILIP1L,FJX1,G0S2,HLA-A,HPGD,ITGA6,ITGB1,LCN2,LTF,MAP2,MAPK13,Mcpt8,MGST2,MPL,MPP4,NFKBIZ,Ngp,NRXN2,OSCP1,PDGFRL,PRG2,Prss34,PRSS57,PRTN3,PTPRO,RAMP1,RUNX1,S100A8,S100A9,S1PR1,Saa3,SDC2,SELENOP,SH3BP4,SH3D19,SLC35D3,SLFN5,SLPI,THBS1,TLE1,VCL,ZFHX4
CDCA7L	1.896	other			0.000136	CCNB1,CCNE1,CDC6,DHFR,MCM3,MSH2,ORC1,POLA1
IFI16	-2.804	transcription regulator		-0.176	0.000137	BAD,CCL5,CCND1,CCR4,CD28,CD81,CDC25A,CDKN1A,CDKN1B,CSF3R,DDX58,DHFR,E2F2,ESR1,ID2,IFI16,IL1RN,IL2RB,LDLR,MIF,MPO,Mx1,NFKBIA,OAS1,PCNA,RPA3,SELE,STAT2,VCAM1	956 (7)
CDK9		kinase			0.000151	ALAS1,CAD,CDKN1A,COL1A1,CXCR4,CXCR5,GATA1,H2AC6,HLA-DQA1,MAGOH,MYC,NCL,ODC1,PTBP1,RUNX1,SELE,STC2,Tmsb4x (includes others)	912 (14)
KDM4C	-1.37	enzyme			0.000153	CCNB1,CCNE1,CDC25A,CDC6,DHFR,KLK3,MCM3,MSH2,ORC1,POLA1,WNT3
DDIT3		transcription regulator		1.438	0.000165	ASNS,ATF3,AVIL,BAK1,BCL2,CASP4,CEBPA,CHAF1A,DCTPP1,ERO1A,FLYWCH1,FOXO1,HMOX1,HSPA5,IRAK2,ITGA2,JAG1,LCN2,MLF1,MYCBP,NDRG1,NPAS2,PCK2,PCNA,PLAT,PLEC,PPARGC1A,RUNX3,SELE,SH3RF3,SKP2,SRSF2,TENM4,TGM2,TRIB3,TSC22D3,UNG,XBP1,XPOT,ZNF827	1045 (8)
CCNE1	3.394	transcription regulator	Activated	2.095	0.000176	BARD1,BRCA1,CCNA2,CCNB1,CCNE1,CDC45,CDC6,CDK2,CDKN1A,E2F1,MCM2,MCM4,PCNA,PCYT1A	1575 (14)
HDAC2		transcription regulator	Inhibited	-2.517	0.000195	APEX1,AURKA,BCL6,BRCA1,CCNE2,CD4,CDH1,CDK2,CDKN1A,CDKN1B,CDT1,COL1A2,CYBB,EPGN,ESR1,FABP1,FAS,FOXM1,IGF1,INPP5F,ITGAD,ITGB8,LIG1,MCM10,MCM3,MCM5,MCM7,Mt2,MTA3,MYC,MYO1F,NASP,NFATC1,NFKBIA,POLD2,PREX1,PRIM2,RAD54L,RBBP7,RHOB,RORC,S100A9,SATB1,SMN1/SMN2,TNFRSF19,TNFSF10	1052 (8)
SOX2		transcription regulator		1.636	0.000234	ABCC3,ABTB2,ACVR2A,AHR,AMOT,APCDD1,ATF3,AXIN2,BCL9L,BIRC5,BMP4,BMPR1A,C1QL1,CCN4,CCND1,CD9,CDH1,CDKN1A,CDKN1B,CHADL,CHST15,CNKSR3,CNP,COBLL1,COL1A1,CSF1R,CST6,CTNNAL1,CTNNB1,CXCR4,DDC,DNMT1,DNMT3B,DOCK10,DPY30,DUSP4,EOMES,EPHA2,Esx1,ETV4,ETV5,EVPL,FABP1,FOXO4,Foxp1,FUT4,GADD45B,GATA3,GBP3,GBP4,Gm15446,GREB1,HES5,Hmga2,HOPX,HOXB1,ID2,ID3,IER5,IGF1,INAVA,IRF6,IRS1,ITPR2,JAG1,JUN,KDR,KITLG,KRT18,LEF…
IRF5		transcription regulator	Inhibited	-2.811	0.00024	AKT1,BAK1,CASP3,CCL5,CDKN1A,CMPK2,COL1A1,CXCR4,DDX58,DHX58,FOXO1,IFI44,IFIH1,IFIT1,IFIT3,IFITM3,IRF7,ISG20,MYC,OAS1,OAS2,OASL,PLSCR1,PRDM1,PRKRA,RSAD2,STAT1,STAT2,TMPO,TNFSF10,UBE2L6,YWHAE	101 (3)
SOX11	8.401	transcription regulator		-0.376	0.000258	ADAM9,AS3MT,BCL7A,BMP4,BMPR1A,CACYBP,CCL5,CCND1,CD86,CD9,CNOT6,CXCR4,FAS,FCMR,HILPDA,HSPD1,IFIH1,ITGA4,ITGB1,LCK,LEF1,PAX7,PPP3CA,PRDM1,RNF122,RUNX2,SEPTIN2,SKAP2,SMAD3,SPIB,STAT1,SUV39H2,TGFBR1,TNKS,TP53INP1,TUBB3
RELB		transcription regulator		0.481	0.000269	ABCB1,B2M,BCL2,BIRC3,CCND1,CCR3,CDKN1A,CIITA,CSF2,ESR1,FANCD2,ICOSLG/LOC102723996,IGHG1,IGHM,IL2,IL21,IL4,IRF4,MAP3K8,MARCKSL1,MYC,NFKBIA,PRDM1,SERPINB5,SOD2,STAT4,TBX21,TNFSF14	404 (7)
SMYD1		transcription regulator	Activated	2.588	0.000292	ACO1,AGL,ATP5F1A,BDH1,CYC1,CYCS,FH,GOT2,HK2,IDH3A,MIF,MPC1,NDUFAB1,NT5C2,PGD,PKM,PPARGC1A,RXRA,SDHD,TKT,TPI1,UQCR11,UQCRFS1
HNF4A		transcription regulator		-1.348	0.000309	ABCB11,ABCB8,ABCB9,ABCC3,ABCE1,ABCG1,ABHD6,ACAA2,ACCS,ACLY,ACO1,ACSS2,ACTN1,ACY1,ADCY7,ADGRB1,ADRB2,AHNAK,AHSA1,AHSG,AJUBA,AK2,Akr1b7,ALDH1L1,ALDH5A1,ALS2,AMACR,ANG,ANKRA2,ANPEP,APIP,APOE,Apon,APP,AQP3,AQP9,ARFIP2,ARG1,ARHGAP11A,ARL4C,ARMC6,AS3MT,ASNS,ATAD5,ATAT1,ATG4C,ATP5MD,ATP6V1D,AXIN2,BAD,BARD1,BCL6,BDH1,BLVRB,BMP7,BNIP1,BRIP1,BST1,BTG1,C6,CACNA2D2,CAMK2D,CBX3,CBX5,CCNA2,CCNB1,CCND1,CCNE1,CC…
SRSF1		other			0.000316	AURKA,AURKB,COL1A1,IL2,MAGOH,PLK1,PTBP1,RRM2,SRSF2,SRSF7,Tmsb4x (includes others)
JUND	-1.422	transcription regulator		-0.442	0.000345	AGTR1,ALAS1,BCL3,C1QB,C5,C5AR1,CCL5,CCND1,CCR4,CSTA,CTLA4,CXCL16,Cxcl9,CYBB,FTH1,HMOX1,HPGD,IFNG,IKZF2,IL21,ITGB4,JUND,PENK,RUNX2,SAT1,SDC1,SERPINB9,SOX4,SPP1,TBX21,TK1
HOXA10		transcription regulator		0.066	0.000352	AIMP2,ALAS2,APOE,ATP1A2,B3GALNT1,CDKN1A,CDKN2B,CSF3R,CSTA,CTSV,CYBB,DBP,DHRS9,DPP4,EGR2,EIF3A,ELOC,FCER1G,FZD5,GAS6,GATA1,HDLBP,HLA-DQA1,HLA-DQB1,HLF,HMBS,HOXA5,HOXD9,HSP90AA1,ID2,KLF10,KLF9,KRT18,LCN2,LTF,LYZ,MAP1B,ME1,MEIS2,NDRG2,NUDT3,P4HB,PHGDH,PROS1,PTGER3,PTGER4,REM1,RNASE4,RNF227,SAT1,Scd2,SLC27A1,SLC27A6,TDO2,Trgv4,WNT10B,XDH,YWHAG,ZNF22
NSD2		enzyme		-1.89	0.000357	BCL2,CA2,CCNE2,CDC25A,CXCR4,E2F2,HAT1,IFIT1B,IGF1,IGF2BP2,IRF7,ITGB1,ITGB7,JUN,KMT2C,Mx1,OAS1,STAT1	165 (3)
SOX3		transcription regulator		-0.605	0.000383	ACVR2A,APCDD1,BMPR1A,CHST15,COBLL1,CTNNB1,DUSP4,EOMES,EPHA2,FABP1,GBP3,GBP4,GREB1,IER5,IRS1,Macf1,NCKAP1,NRP1,NUDT21,PECAM1,POU4F1,RET,SOX17,TDGF1,TNFRSF19,TXNRD1,USP18,WLS,WNT3,ZBTB16
CIC	-1.114	transcription regulator		-1.89	0.000403	CCND1,DUSP4,ETV1,ETV4,ETV5,ITGA2,SPRED2,SPRY4
N-cor		group			0.000424	ABCA1,AXIN2,C1QA,CCND1,CDK6,CDKN1A,CTSS,Gk,GSTP1,HES1,HIVEP2,IGF1,Kctd12b,LHPP,MCTP1,MMP12,NFATC1,PID1,RAB20,RGL1,RHOB,RNF144B,SHISA5,SLC44A1,TBX2,TBX6,TNFSF11,USP18,ZNF703	1099 (14)
PPARGC1A	5.375	transcription regulator	Activated	3.145	0.000458	ABCB11,ADAMTS1,ADAMTS20,ALAS1,ANG,ARNTL,ATP5F1A,ATP5F1B,BDH1,BMP4,BNIP3,CCN4,CD68,CDKN1A,COL1A2,COL6A2,COX5A,Cox5b,COX7B,CPT1A,CYCS,DLAT,EPAS1,ERBB2,FABP4,FAM20A,FASN,FBLN1,FBLN2,FBXO32,FH,FNDC5,GAS6,Gk,GOT2,GPAM,HIF1A,HK2,HMOX1,IDH3A,IGFBP7,IL4R,INHA,IRS2,ISM1,KCNK1,KYAT3,LDHA,LDLR,LPIN1,MCM3,MCM4,MCM5,MCM6,ME1,MITF,MMP15,NDUFB5,NDUFB8,NDUFV2,NEFH,NSDHL,OGN,OLFML3,PACSIN2,PAX7,PCK1,PCK2,PDGFRL,P…	1007 (15)
RC3H2		enzyme		0.447	0.000462	CCR6,ICOS,ITGAE,NRP1,SDC1
KLF10	1.63	transcription regulator		0.181	0.000466	BCL2,CCND1,CDKN1A,CDKN1B,FOXP3,GATA3,ITGAD,PTGS1,SMAD7,TBX21
CBX3	1.209	transcription regulator			0.000466	BIRC5,CDC25A,CDK1,CDKN1A,CKM,E2F1,FOXP3,MYC,PLK1,RSL1D1
EBF1		transcription regulator		-1.729	0.000481	ADCY3,AKT3,BCL6,CBLB,CCL5,CD160,CD244,CD79A,CD79B,COL1A1,Cxcl9,ESR1,FASN,FOXO1,GATA3,GFI1B,HK2,IL12RB1,INSR,IRF1,IRF7,IRS1,KLRB1,LEF1,LIPE,Ly6a (includes others),NFIL3,PCK2,PIK3CD,PPARGC1A,PRDM1,PRKAG2,PRKAR2A,PRKAR2B,PTPRF,RASGRF2,RHEB,RHOQ,SFRP2,SOCS3,STAT1,TCF3,TLR2,TLR3,TNFSF11	468 (8)
RORC	-2.544	ligand-dependent nuclear receptor		-0.851	0.000501	ARNTL,ASNS,ATP1B1,BTLA,CCL5,CCNB1,CCR6,CD28,CISH,CSF2,CYP39A1,DDC,ELOVL7,FOXP3,GADD45B,Gk,GSTA5,GSTP1,Gstt3,HIF1A,HPGD,IFNG,IL12RB1,IL17RA,IL21,IL2RA,KCNK5,KLRB1,LCN2,MC1R,MGST3,Mt1,Mt2,NLRP3,NOCT,NSDHL,PCK1,PROCR,RORA,RORC,S100A8,S100A9,Scd2,SELENBP1,SLC16A10,SLC29A4,SLC2A3,SLC39A5,SLC41A2,SLC7A2,SULF2,ZBTB16	1256 (10)
SP3		transcription regulator		0.414	0.000525	ABCA1,ABCB1,ADD3,ADH5,ALOX15B,ASNS,ATF3,BIRC5,CCND1,CDC25B,CDKN1A,CDKN1B,CDKN2C,CEBPA,Ces2c,COL1A1,COL1A2,DHFR,DMD,DNMT3A,E2F1,ESR1,F2R,FAS,FOXP3,GABRA4,HSD17B1,HSPA5,IGF1,IL12RB2,IL2RB,ITGA2,ITGAD,ITGB5,ITGB8,JUN,KDR,LDLR,MSH6,NOS1,PCYT1A,PEMT,PGK1,PKM,PREX1,PRKG1,PRKRA,PRLR,PROCR,PTGS1,RASGRP2,RECK,SCTR,SERPINH1,SLC19A1,SLC2A3,SLC39A8,SMARCC1,SOD2,STAT1,TGFBR1,TGFBR2,TIMP2,TLR2,TNFRSF4,TNFSF14,…
PRKN	1.431	enzyme		1.2	0.000544	AXIN2,CCND1,CCNE1,CDK6,Cox5b,CTNNB1,GLO1,KDR,LEF1,MYC,NDUFV2,NOS1,PRDX1,PRDX2,SEPTIN4,TCF4	1333 (13)
MTBP	1.038	other			0.000568	CAD,CDKN1A,CDKN1B,CDKN2B,NCL,ODC1
RBCK1		transcription regulator		-0.896	0.000568	CCNB1,CCND1,ESR1,MYC,TNFAIP3,VCAM1
ESRRG		ligand-dependent nuclear receptor		0.611	0.000612	ACO1,ALDOC,ATP5F1B,ATP5MC3,CDKN1A,CDKN1B,CYCS,DLAT,ELAC1,ENO1,FBXO32,FGF1,FH,GAPDH,HADH,HK2,IDH3A,KCNH2,KLK3,LDHA,LPIN1,NRP1,PCK1,PKM,SDHB,SDHD,TPI1,VEGFB
CTNNB1	1.046	transcription regulator	Activated	2.429	0.000626	ABCB1,ABCC1,ACAP1,ACAT2,ACLY,ACVR2A,ADGRV1,AHR,ALDH1A3,APCDD1,APP,ATP6V0A1,AURKA,AXIN2,BCL2,BIRC5,BMP4,BMP7,BTF3,C6,CA9,CADM1,CCN4,CCNA2,CCND1,CCNE1,CCNE2,CD4,CDH1,CDKN1A,CDKN1B,CDKN2B,CEBPA,CENPM,COL1A1,COL27A1,COL4A2,COL4A6,CPT1A,CRAT,CTNNB1,CTNND2,CTSF,Cux1,Cxcl9,CYB5A,DIAPH3,DIXDC1,DLK1,DNAJC6,DTX1,ECM1,EDN3,EIF5A,ENO2,ENPP1,EOMES,EPHB2,ERBB3,ETV1,ETV4,F2R,FABP4,FAS,FASN,FBLN2,FCER1G,FEN1,FGD…	1529 (21)
MTPN	1.241	transcription regulator		-0.537	0.000628	AHSG,BNIP3,Calm1 (includes others),CCND1,CEBPA,COL1A1,COL1A2,Ctla2a/Ctla2b,DDC,ENG,FBLN1,GAS6,IFNG,IGF1,JUN,MIF,Mt1,MTPN,MYC,PLAT,S100A6,S100A8,SPP1,TGFB3,VCAM1
TEAD2		transcription regulator		-1.941	0.000647	CCND1,CCNF,CDK1,FILIP1L,FJX1,MCM6,MPP4,NFKBIZ,NRXN2,PDGFRL,POLA1,PTPRO,RAD51,SDC2,SH3BP4,SH3D19,SLFN5,THBS1,TLE1,TNNT2,UHRF1	331 (4)
NR1H3		ligand-dependent nuclear receptor	Inhibited	-2.524	0.000695	ABCA1,ABCG1,ADRB2,ANGPTL3,Apoc1,APOE,ARL4C,ATF3,CCL17,CCL5,CCNA2,CCNB1,CCR7,CD38,CD5L,CDKN1B,CENPF,CXCL16,DDX60,FASN,FOXM1,GBP4,GPAM,Gsta4,GSTA5,GSTP1,HSD11B1,IL1RN,LDLR,MELK,MID1IP1,Mt1,Mt2,MYLIP,NFKBIA,PLTP,PPARGC1A,PRDM16,RAD51,RB1,SLC16A10,SLC16A2,TNFRSF9,TOP2A,TSHB	507 (7)
BATF	1.308	transcription regulator		-0.517	0.000709	AHR,CCR9,CTLA4,IKZF2,IL12RB1,IL17RA,IL2,IL21,IL4,ITGA4,RORA,RORC
KLF4	-1.151	transcription regulator		1.037	0.000719	ACVR2A,ADAMTS1,ADGRE1,ADRB2,APCDD1,ARG1,ATP2A2,BMPR1A,BUB1B,CASP3,CCNB1,CCND1,CDH1,CDKN1A,CDKN1B,CDKN2B,CEBPA,CENPE,CHST15,CLEC10A,COBLL1,COL1A1,CSF1R,CST6,CTNNB1,DUSP4,E2F1,EOMES,EPHA2,ETV1,EVPL,FABP1,FOXM1,GBP3,GBP4,GREB1,HES1,ID3,IER5,IFITM3,IRF6,IRS1,ITGAD,KDR,Macf1,MRC1,MYC,NCKAP1,NOTCH4,NRP1,NTF4,NUDT21,ODC1,PECAM1,PLAT,POU4F1,PRDM1,PRKG1,RYBP,SERPINH1,SLPI,SMAD7,SOD2,SOX17,TBX3,TDGF1,TF,TG…
RUNX3	1.38	transcription regulator		0.554	0.000727	ABCC1,AKAP6,AKT1,BIRC5,CCND1,CCR7,CD79A,CDKN1A,CHST14,CIITA,DIP2C,EXTL3,FAM92A,FOXP3,GNAQ,IFNG,IL4,ITGAE,ITGAX,ITGB5,JAG1,KCTD15,KHDRBS3,LILRB3,MYC,NAP1L5,PCDH7,PTPN21,REEP1,RNF150,RTN1,RUNX1,SGPP1,SLIT2,SPRED1,STC2,TBC1D12,TIMP2,TNFSF4,UGCG	475 (6)
RUVBL1	1.702	transcription regulator		1.229	0.000772	AXIN2,CYP4F3,EMC9,ERGIC1,GADD45B,H2AC20,H2BC12,KIFC2,MCM3,MCM4,NUCKS1,NUDCD2,PCNA,QKI,SLC39A7,SPACA9,SRD5A1,TCF4
ZBTB7A		transcription regulator	Inhibited	-2.917	0.000778	ADA,ADH5,CDK2,CDKN1A,DMBT1,IL2RA,MYC,NFATC1,NRP1,PKM,RUNX3,SELE,SLC2A3
SOX1		transcription regulator		-0.962	0.000791	ACVR2A,APCDD1,BMPR1A,CHST15,COBLL1,CTNNB1,DUSP4,EOMES,EPHA2,FABP1,GBP3,GBP4,GREB1,HES1,IER5,IRS1,Macf1,NCKAP1,NRP1,NUDT21,PECAM1,POU4F1,SOX17,TNFRSF19,TXNRD1,USP18,WLS,WNT3
STAT2	-1.053	transcription regulator		-0.945	0.000821	BCL2,CD86,CIITA,GBP6,IFIT1,IFIT3,IFNG,Iigp1,IRF1,IRF7,IRF9,Mx1,OAS1,OAS2,PSMB8,RSAD2,SOCS3,ST13,STAT1,TNFSF10,USP18,ZBP1	751 (10)
ZBED6		transcription regulator		-0.333	0.000824	ARHGEF1,ARL4C,BOP1,COL13A1,DDIT4,DLGAP5,KCTD1,KITLG,MAP3K14,NASP,PPAT,PRPF19,TTK,TUBB3,UPP1,WWC1
MXI1	1.309	transcription regulator	Inhibited	-2.917	0.000913	APEX1,CCNB1,FOXM1,IARS1,ID2,IMPDH2,MKI67,MYC,ODC1,SLC7A1
LEF1	-1.821	transcription regulator		-0.315	0.000916	ATF6,AXIN2,BCL2,BIRC5,CASP3,CCND1,CD1D,CDH1,CDKN1A,CXCR4,ELANE,FAS,FGF16,FGF18,GATA3,IL4,LCK,LEF1,MITF,MYC,RNF8,RUNX2,SP5,SPP1	1247 (12)
MSC		transcription regulator		-1.706	0.00101	AMPD3,ASB2,BMP7,CD79A,CKM,CSGALNACT2,DDX60,FABP4,FUT7,GPAT3,HAVCR2,IFI44,IFIT1,IRF7,ITGA9,LZTFL1,PCED1B,PIEZO2,POU2F2,SPP1,SYNE2,TLR7,TRIB1
SMAD3	1.82	transcription regulator		0.86	0.00101	ABI2,AREG,ARID3A,AXIN2,BCL2,CCND1,CCNE1,CD59,CD79A,CDH1,CDH5,CDK4,CDKN1A,CDKN2B,CIITA,CKM,CKS1B,COL1A1,COL1A2,CTNNB1,DAPK1,DDB1,DUSP4,ENG,ESR1,F12,FNDC5,FOXP3,GADD45B,GATA3,GZMA,HMOX1,HSP90B1,HSPA5,ID2,ID3,IFNG,IL2,IL2RA,IL4,INHA,ITGB1,ITGB5,JAG1,JUN,JUND,KLK3,LEFTY1,LPAR1,Ly6a (includes others),MMP12,MXD1,MYC,Orm1 (includes others),PCNA,PPARGC1A,RHOB,RUNX2,S1PR1,S1PR4,SKIL,SLC25A4,SMAD3,SMAD7,SP…	1655 (20)
STAT5B		transcription regulator		0.402	0.00107	ABCB1,ADGRV1,AHNAK,ALAS2,ANKRD13B,ATP2A2,BCL2,BCL6,BIRC3,C11orf95,CA2,CASP3,CASP4,CCDC141,CCND1,CCNE1,Cd163l1,CDH1,CDK6,CDKN1A,CHEK1,CISH,COX6A2,COX7A1,CYP39A1,DAPK1,DDC,Eci3,ESR1,FAS,FBLN1,FOXP3,G0S2,GAB3,GADD45B,GPX7,Gsta4,GSTP1,Gstt3,HEXA,IFNG,IGF1,IL2RA,IL2RB,IRF1,LMAN1L,MAF,ME1,MYBPHL,MYC,NIPAL1,NOL3,NR4A2,NUCB1,OSM,PLTP,PMM1,POU2F2,PRLR,RAB30,RAD51B,RASD1,RO60,RUVBL2,SH3RF3,SOCS2,SOCS3,ST8S…	1068 (12)
BCL11B		transcription regulator		-0.77	0.00109	BAG2,BCL2,CDKN1A,CHRM4,Foxp1,FOXP3,ID2,IFNG,IL2,IL2RA,IL4,IL4R,LEF1,MAP3K8,NCR1,NRP1,PPP1R1B,RORC,SOX4,SPRY1,TBX21,TGFBR1,Vmn1r171 (includes others),Vmn1r49 (includes others),ZBTB16
NFATC1	-1.14	transcription regulator	Inhibited	-2.202	0.00112	Acp5,AHR,BCL2,BMP7,CCND1,CCR9,CDK4,CDKN1B,COL1A1,CXCR5,CYBB,FAS,FOXP3,ICOS,IFNG,IL2,IL2RA,IL4,ITPR2,MYC,NFATC1,PLS3,PRDM1,PRLR,RORC,SLAMF1,SLAMF6,SPP1,TBX21,TNFSF10,TNFSF11,UTRN,VCAM1
Tcf7		transcription regulator		-0.469	0.00116	BATF,BCL2,CD4,DTX1,EOMES,GATA3,GZMA,IFNG,IL2RA,KIT,Klra7 (includes others),LEF1,LYN,PRDM1,SOCS2,TBX21,TNFRSF19
H2AZ1	2.314	other			0.00125	CCND1,CXCR4,DLAT,E2F2,E2F8,FABP4,FOXM1,GINS2,MCM2,MCM7,RFC4,SOX17,TOMM40
MYBL1	2.57	transcription regulator			0.00125	BCL2,CD4,CENPP,HSP90AA1,MOAP1,MYC,NEK2,RALGPS2,Rpl39l,TAF9,TBL2,UBE2T,Znrd1as
TOB1	1.408	transcription regulator	Inhibited	-2.101	0.00132	CCNA2,CCND1,CDK2,CDKN1A,CDKN1B,CDT1,CHEK1,GMNN,HJURP,IL2,MIS18BP1,MKI67,PCBP4,PHLDA3,SNRK,SPDL1,TCN2,UBA6,UBE2T,WDHD1
POU2AF1		transcription regulator	Inhibited	-2.695	0.00132	Akr1c12/Akr1c13,B4GALT1,BCL6,BTLA,CD79A,CD79B,CD86,CXCR5,ID3,IFI44,IFIT3,IGHG1,IGHM,LCK,LGALS1,PRDM1,PTPRS,SPIB,SPP1,TNFRSF13C
SRF		transcription regulator	Inhibited	-2.447	0.00132	ACTG2,AMD1,APOLD1,ARHGAP20,BATF,BCL2,BRD3,CAMP,CAPRIN1,CCL5,CDK4,CDKN1A,CDKN2B,CENPB,CKM,CLDN12,CPA3,CSRP2,CTNNB1,CTNNBL1,CXCR4,DMD,DSTN,EGR2,EGR4,ELANE,EPX,ETV1,EXTL2,FCN1,FGF1,FHL2,FILIP1L,G0S2,GADD45G,GATA1,GLIPR1,GLRX3,GTF2H5,HIF3A,HMOX1,IGF1,IGHM,IL2,IL4,ITGA1,ITGA6,ITGA9,ITGB1,JUN,KDR,LCN2,LDLR,LTF,MALAT1,MAP3K14,MAPK13,Mcpt8,MGST2,MPL,MYB,NCOA7,Nebl,NECTIN1,Ngp,NLRP1,NPM1,NR4A2,ODF2L,OPN3,…	991 (13)
XBP1	1.242	transcription regulator	Activated	4.705	0.00137	APBB2,ATF6,ATP2A2,BCL2,CALR,CCL5,DDOST,DNAJB11,EIF2AK3,ESR1,FAS,FASN,FKBP2,FKBP7,HMOX1,HSP90B1,HSPA13,HSPA5,HYOU1,IFNG,IRF4,KDELR2,KDELR3,Klrk1,LMAN1,LMAN2,MOGS,MYC,NUCB2,OSTC,P4HB,PCYT1A,PDIA3,PDIA4,PDIA6,PGM3,PIGA,PPIB,PRDM1,PRNP,RCN3,RPN1,RPN2,S100A6,S1PR1,SDF2L1,SEC24D,SEC61A1,SEC61B,SEC61G,SEC63,SLC38A1,SPCS3,SSR1,SSR2,SSR3,STT3A,SURF4,SYVN1,TFDP1,TNFSF11,TXN,VAMP2,VAMP7,VCAM1,WFS1,WNT10B,XB…
TXK	-1.16	kinase		-0.639	0.00138	EOMES,IFNG,IL2,IL2RB,KLRB1,TBX21,ZBTB16
ZBTB33		transcription regulator			0.00138	BCL6,CDH1,CDKN1A,MYC,PGK1,RAPSN,S100A4
SUV39H1	2.163	enzyme			0.00138	CDH1,CDKN1A,CDKN2B,FOXP3,IL2,LIN28B,MYBL2	1014 (9)
ASXL1		transcription regulator		0.535	0.00154	Apoc1,ATP1A2,ENO2,FAM162A,FFAR2,G0S2,GPCPD1,HK2,HOXA5,HOXA6,HOXA7,HSD11B1,HYAL1,LIPE,MCM2,PDCD4,PGK1,RARRES2	553 (7)
GMNN	3.266	transcription regulator		-0.962	0.00161	ACVR2A,APCDD1,BMPR1A,CDH1,CDKN1A,CDT1,CHST15,COBLL1,CTNNB1,DUSP4,EOMES,EPHA2,FABP1,GBP3,GBP4,GREB1,IER5,IRS1,Macf1,NCKAP1,NRP1,NUDT21,PECAM1,POU4F1,SOX17,TNFRSF19,TXNRD1,USP18,WLS,WNT3
Creb		group			0.00162	ANKRA2,AREG,ARG1,BAK1,BCL2,CACNA1C,CACNA1S,CAMP,CCN4,CCND1,CD59,CD5L,CDKN1A,CPT1A,CREM,CSF1R,CTSV,DUSP4,EDAR,ETV5,GABBR1,GNAS,HES1,HPGD,IFNG,IGF1,IL2,INHA,INTS7,KLRB1,LDLR,MCM3,MIF,NDUFB5,NEDD9,Nolc1,PCK1,PGK1,PLAT,POLA1,POLE,PPARGC1A,RGS2,SKIL,SOX17,SOX4,SSTR2,TRAIP,TSEN34
ZEB2	-1.239	transcription regulator		0.512	0.00162	CCND1,CD7,CDH1,CDKN2B,CXCR5,CYP4F3,EHMT2,ELANE,FCN1,GZMA,ID2,IL2,KLRG1,KRT18,MPO,MTA3,MYB,NKG7,PLCG2,PRTN3,VCAM1
NFE2L1		transcription regulator	Activated	3.053	0.00176	GCLM,GSTP1,HMOX1,PSMA1,PSMA6,PSMA7,PSMB1,PSMB2,PSMB5,PSMB6,PSMB7,PSMC3,PSMD1,PSMD12,PSMD14,SNRPN
HOXA3	-2.161	transcription regulator		0.995	0.00178	ANXA2,CD160,EGFL7,ENG,EPAS1,GATA1,GFI1B,HBA1/HBA2,ICAM2,IL17RA,ITGA4,ITGB1,KLF2,PRTN3,RUNX1,SLAMF1,SOX17,SPATA6,TNFRSF1B,TSPAN32
BCOR		transcription regulator			0.00184	ARID3A,BANK1,CD74,CDKN1A,CDKN1B,CIITA,DDX58,IRF4,NFATC1,PRDM1,STAT2
SMARCE1		transcription regulator		-0.781	0.00184	BCL2,BRCA1,CCNB1,CCNE1,CDK1,CENPE,CENPF,CHRM4,L1CAM,MYC,NPC2
MAFK		transcription regulator		0.415	0.00184	ABCC3,ABCC4,EGLN3,GCLM,GSTP1,HBB,HMBS,HMOX1,PRDM1,TXN,TXNRD1
NKX2-1		transcription regulator		1.14	0.00194	AREG,BDH1,Bex1,BMP4,C5,CD74,CDKN2B,CEBPA,CKS1B,CTNNB1,DPP4,Ear2 (includes others),ENC1,ESAM,FARSB,GJB3,GLCCI1,Gsta4,HCK,HELLS,HLA-A,Hmga2,HMGB2,IL7,KITLG,LCK,LCN2,LEF1,LRG1,LYZ,MREG,MTUS1,MYB,Nes,NKD1,NOP56,PARD6B,PGM3,PRRX2,QKI,RAD51,RET,RNASE4,RRM2,Saa3,SATB1,Serpinb6b,SERPINB9,SH3PXD2A,SMAD7,SOX17,THBS1,TMEM37,TSHB,WNT11,WNT5B
HOXD10		transcription regulator		0.947	0.00203	CCL22,CLEC10A,DIS3,E2F1,HOXD9,ITGA3,ITGB4,LSM5,LSM6,MAGED2,NCS1,NME1,NUDT5,PAK1,PDZK1IP1,RHOB,RHOC,RSAD2,SELENON,TFPI,TICAM1,TIMP2,TNFSF8,WDR5
PIN1	1.232	enzyme			0.00207	BUB1,CCNE2,CDKN1A,CENPA,DEPDC1,NCAPH,PIMREG,TBC1D31	427 (4)
PAX5	-1.321	transcription regulator		-0.187	0.00213	BCL2,BLNK,CCND1,CD22,CD72,CD79A,CDKN1B,CIITA,CSF1R,CSF2RA,CTNNB1,FLT3,GPRIN3,PRDM1,PTPRF,SDC1,SLC16A10,TNFRSF13C
Nc2		complex			0.00215	EIF4E,HLA-A,IL2,MYC
USP7		peptidase			0.00215	FKBP5,KLK3,PDE9A,TNNT2	781 (7)
CSF1R	-1.19	kinase			0.00215	CCND1,CSF1,JUN,MYC	1340 (13)
COMMD1	1.302	transporter			0.00215	BIRC3,IFNG,STAT1,TLR1	1050 (11)
ORC2	1.068	other			0.00215	CSF2,HBB,LMNB2,MCM4
WAS		other			0.00215	IFNG,STAT1,TBX21,TLR1
DPY30	2.048	other			0.00228	CCNE2,CDK2,E2F1,E2F2,ID3
FLI1		transcription regulator		1.871	0.00252	CCL5,CCND1,COL1A1,COL1A2,CSF1R,Cxcl9,CXCR3,DNMT1,DNTT,HBB,ID2,IL2RA,MPL,NEU1,Nolc1,NPM1,POLR1D,RACK1,SNRPB,SNU13,TCP1,TGFBR2
MNT		transcription regulator		1	0.00255	BCL6,CAD,CDK4,E2F2,FBXO32,GADD45B,KLF10,NCL,ODC1
PDX1		transcription regulator		-0.392	0.00258	ANXA2,ARL4D,ARRDC4,ASNS,ATF3,ATP2A2,ATP5PF,CCND1,CKB,COL1A1,CRELD2,CREM,CSNK2B,CX3CL1,CXCR4,DLK1,DUSP6,EDEM3,EFNA1,ERO1A,FGF1,FH,GCLM,GNAS,GOT1,GRN,GUSB,HAP1,HSPA5,ID2,ID3,INTS5,IRS2,JUN,KLF10,KRT18,MAP2,MITF,Mt1,MYC,NDUFB9,PCNA,PCSK1,PDE4B,PDIA4,PDIA6,PDZK1IP1,PHGDH,PRSS23,PTGER3,PTPRF,RSAD2,SEZ6L,SLIT3,SPP1,TRIB3,WFS1
NR4A3	-3.002	ligand-dependent nuclear receptor		-0.719	0.00259	ATP5F1A,BIRC3,CCND1,CEBPA,COL1A1,COL6A2,FABP4,FOXO1,FOXP3,HIF1A,IKZF4,IL21,IL2RA,IL4,LPIN1,NDUFB8,PPARGC1A,SDHB,SKP2,SLC39A8,SMAD3,TBX6,TGFB3,UBE2C
NFkB (complex)		complex			0.00266	BAK1,CCL5,CCR7,CFB,CIITA,COL1A2,CSF2,EHF,ERBB2,HLA-A,HLA-DMB,HMOX1,ICOSLG/LOC102723996,IFNG,IL2,IL2RA,IL4,IRF1,ITGB1,KIT,LCN2,MYC,NFKBIA,NOS1,P2RY2,PECAM1,Saa3,SOD2,SPP1,TCF12,TLR2,TNFAIP3,TNFRSF4,TNFSF11,TNFSF4,TRAF1,VCAM1	1317 (20)
E2F5		transcription regulator			0.00298	AURKB,CDK1,CDKN1A,DHFR,E2F1,MYB,MYBL2,MYC,PA2G4,PCNA,RANBP1,VEGFB
MAFF		transcription regulator		-0.174	0.00308	ABCC3,ABCC4,GSTP1,HBB,IL1RN,MOGS,TXNRD1
RXRA	1.521	ligand-dependent nuclear receptor		0.16	0.00313	ABCA1,ABCB1,ABCB11,ABCB4,ABCC3,ABCG1,ABCG2,ADH1C,AHCY,ANGPTL3,APOE,APP,ARL4C,ASNS,BRCA1,C1QA,CCL17,CCL22,CCNA2,CCNB1,CCND1,CCR9,CD200R1L,CD38,CDKN1A,CEBPA,COL1A1,CPT1A,CRYAB,CTSH,CTSS,CXCR5,DLK1,ECM1,EHHADH,ENG,EPHX1,FABP1,FABP4,FABP5,FASN,GAS6,HCK,HIF1A,HMOX1,HOXA1,HOXB1,IFNG,IGF1,IL2,IL4,KLF9,LCN2,LTF,LYZ,MID1IP1,MLYCD,MMP11,MMP12,MPO,NAV2,NDUFC2,NEDD9,NME1,Orm1 (includes others),PCK1,PCK2,PLTP…	1006 (13)
THRB	-3.456	ligand-dependent nuclear receptor		1.245	0.00348	AKT1,AKT3,ANGPTL3,ATP1A3,ATP2A2,ATP5MG,CASP1,CCL17,CCN4,CCNB1,CCND1,CCNE1,CCR1,CCR6,CDCA7L,CDK4,CDK6,CDKN1B,CEBPA,COX7A1,CPT1A,CSF2,CTNNB1,CTSH,CXCR4,DDC,E2F1,EHHADH,ENG,ERBB3,F12,FABP4,FASN,FRAT1,GDI1,HIF1A,IGHM,IL4,IL7,JUN,KLF9,LDLR,LYZ,ME1,NKD1,NME1,PCK1,PENK,PGD,PHYH,RUNX2,SFRP2,SPP1,TCEA3,TNFSF11,TREM1,TSHB,WIF1,WNT11,WNT16,WNT5B,YWHAE	1204 (12)
TRPS1	-1.447	transcription regulator	Inhibited	-3.154	0.00348	AURKB,BUB1,CCNA2,CCNB2,CDC20,CDC25C,CDK1,CENPF,FOXM1,GPR141,GREB1,KIF11,RAMP1,RUNX1,RUNX2,SEMA6A,SPC25,TOP2A,TPX2
PPARD		ligand-dependent nuclear receptor		0.685	0.0035	ACAA2,ACY1,ALDH9A1,ANGPTL3,ANGPTL4,AQP3,BCL2,BDH1,BIRC5,C1QA,C1QB,C1QC,CCND1,CCNE1,CD68,CDK1,CDK2,CDK4,CDKN1B,CPT1A,CYB561A3,ENO1,FABP1,FABP4,FAM241B,FASN,GAS6,GOT2,GPAM,GSTA5,Irgm1,KYAT3,LDHA,LGALS4,LIPE,MERTK,MFGE8,MFSD2A,MLYCD,MPEG1,MYCL,NDUFB10,NUDT18,PCNA,PDE4C,PDK1,PKM,PLIN2,PPARGC1A,RUNX2,S100A6,SAT1,SIRT5,SLC22A3,SLC27A1,STAT1,STBD1,TBX21,TCEA3,THBS1,Tlr12,TNFRSF12A,YWHAE	1149 (12)
DNMT3B	1.544	enzyme		-0.221	0.00361	ADRB1,AGTR1,APP,ATP2A2,BATF3,CACNA1C,CAMK2A,CAMK4,CBX5,CCL5,CDC25C,CDH1,CDK1,CDKN1A,CKM,DNMT3B,ESR1,FOXP3,GLT8D2,GUCY1A1,HLA-DQB1,HOXA1,IFIT1,ITPR2,KDELR3,KDR,KIT,LACC1,MAPRE3,MYC,MYL6B,PAK6,PECAM1,PLAAT3,PLP2,PRNP,RAB39B,RCC1,RECK,RGS16,RPP25,S1PR1,SERPINB9,SFRP2,SH2D1A,SLC16A2,SLC7A11,ST14,STAT1,TNNI1,TNNT1,TNNT2,WNT10B	297 (3)
NFKB2		transcription regulator		-1.457	0.00365	BCL2,BIRC3,CCL5,CCND1,CCR7,CD83,CD86,CDKN1A,CTSS,CXCR4,CXCR5,GPR183,HLA-DMB,HLA-DOA,HLA-DQA1,ICOSLG/LOC102723996,IL21,IRF4,KLK3,MARCKSL1,MYB,MYC,SOD2,TRAF1,VCAM1	805 (9)
JUNB		transcription regulator		-0.892	0.00369	ACAT2,AGTR1,ATF3,BCL3,C1QB,C5,C5AR1,CCND1,CCR4,CD68,CDC20,CDKN1B,COL1A1,COL1A2,CSF2,CXCL16,Cxcl9,FBLN2,FOXP3,FTH1,HES1,HMOX1,HPGD,ID2,IKZF2,IL1RL1,IL2,IL4,ITGB4,LCN2,LIPE,LPAR1,MMP10,PENK,RUNX2,SLC7A1,TBX3,TNFRSF8,VAMP8,XBP1,YWHAG	1086 (9)
GTF2I		transcription regulator		-1.446	0.00391	CCND1,CDKN1A,CDKN1B,HSPA5,KDR,MYC,PDIA4,THBS1
GLI2		transcription regulator		0.592	0.00405	ATP2A1,BCL2,BMP4,CCL1,CCL17,CCL22,CCL5,CCND1,CCR1,CCR4,CDC45,CDH1,CDK1,CDKN1A,CDKN1B,CSTA,CXCR2,CXCR3,E2F1,GATA3,HK2,IFNG,IL1RL1,IL4,ITGB1,JAG1,KLK3,MITF,MYC,NTN1,PRKCH,RUNX2,SMO,SPP1,UGCG
IGF2BP1		translation regulator		0.14	0.00446	AXIN2,CDC34,CDKN1A,COL14A1,COL1A1,COL1A2,COL6A2,LGALS1,LIN28B,MYC,SERPINH1,WNT3
EP400		other			0.00455	FABP4,IFNG,MCM3,MCM4,PCNA,TBX21
KLF5		transcription regulator	Activated	2.18	0.00466	ARG1,BIRC5,CCND1,CDH1,CDK1,CDKN1A,CDKN1B,CDT1,CTNNB1,CXCR4,E2F3,EPAS1,FAM110A,FGF18,HIF1A,MYC,PCNA,RUNX1,S100A9,SORCS2,WFS1	1096 (15)
IRF2	-1.659	transcription regulator		-0.232	0.00487	ANG,ARG1,B2M,BCL2,CA12,CASP1,CCND1,CDK2,CDKN1A,CDKN1B,CFB,CIITA,CLEC10A,CLIC1,CTSS,E2F3,FAM111A,HK2,IFNG,IL12RB2,IL7,IRF1,IRF7,LCN2,OAS1,OPN3,PSMB8,SDC1,SLC7A1,SLCO2B1,SRXN1,SUPT16H,TLR3,TMEM256,TNFSF10,TRIM21,TXNRD1,UBE2L6,USP18,VCAM1	841 (6)
CTBP1		enzyme		-0.41	0.00513	BMP7,BRCA1,CDH1,CDKN1A,COL1A2,CSF1R,ENC1,FAT1,FKBP5,FSCN1,JUP,MMD,SMAD6,SPRY2,THBS1
TEAD4		transcription regulator		-1.439	0.00532	BMP4,CCND1,CCNE2,CDK6,CDKN1A,CDKN1B,CKM,EOMES,FILIP1L,FJX1,GATA3,HIF1A,JUN,MPP4,NFKBIZ,NRXN2,PDGFRL,PTPRO,RB1,SDC2,SH3BP4,SH3D19,SLC2A3,SLFN5,THBS1,TLE1,TNNT2
PTTG1		transcription regulator		-1.605	0.00559	APEX1,BCL2,CCNA2,CCNB1,CCND1,CDH1,CDKN1A,CHEK1,DCLRE1A,FEN1,HIF1A,LIG1,MBD4,MGMT,MIF,MYC,NTHL1,POLD1,POLE,POLH,RAD51B,RAD51C,TDG,TREX1,UNG	961 (7)
DHX9	1.076	enzyme		-1.067	0.00603	ABCB1,APOE,CCND1,ID2,PARP1,PTPN13,TGFBR2	902 (7)
IKZF3		transcription regulator		-0.042	0.00603	BCL2,CD38,CDKN1B,DDX58,IFIT3,IRF7,MYC
TCF7L2	-1.961	transcription regulator		0.417	0.00634	ANLN,APLP1,AQP3,AQP9,AXIN2,BIRC5,BMP4,CARHSP1,CCND1,CCNYL1,CCP110,CD4,CDKN1A,CDKN1B,CNP,CTNNAL1,DDC,DEGS1,DHRS7,DOCK10,EHHADH,ENPP4,EPAS1,ERBB3,FBXO32,FH,FMNL2,FTH1,G2E3,GCLM,GSS,GYS2,HIPK2,HSPA2,ID2,ID3,IL12RB1,IRS1,IRS2,JAG1,KAT2B,KLHL4,KMT5A,LDLRAP1,LEF1,LPAR3,ME1,MMGT1,MYC,MYO6,NINJ2,NKAIN1,NKX6-2,NPC2,NUDT4,PCK1,PELI1,PHACTR4,PIGA,PIP4K2A,PLAT,PLEKHG3,POLR1D,PPARGC1A,PPP1R14A,PTPDC1,QKI,RAB3…	835 (7)
Smad		complex			0.00655	CDKN2B,COL1A2,SMAD7,TBX21,VIP
ZBTB32	-4.851	transcription regulator		1.455	0.00655	CIITA,CSF2RB,GATA3,HLA-DQB1,IL2
ZNF423		transcription regulator		1.131	0.00655	ADCY3,BRCA1,CD79A,CD79B,SMAD6
KAT6A		enzyme		0.786	0.0066	CDC6,CDCA2,CDCA8,CDKN1A,CDKN2B,CDKN2C,E2F2,ESR1,EZH2,GSTP1,HOXA1,HOXA5,HOXA6,HOXA7,HOXB1,HOXD4,MELK,SKP2
IRF9	-1.643	transcription regulator		-0.577	0.0066	CDH1,CIITA,Cxcl9,GBP6,IFIT1,IFIT3,IFITM3,IFNG,Iigp1,IRF1,IRF7,OAS2,SOCS3,STAT1,STAT2,Tgtp1/Tgtp2,TNFSF10,ZBP1
TRIB3	-1.816	kinase		0.106	0.00683	ASNS,CEBPA,DDIT4,FABP4,GARS1,PCK2,PRKN,PSAT1,RUNX2,STC2,TRIB3	342 (6)
DRAP1		transcription regulator			0.00683	BLNK,CKS2,DLGAP5,GAPDH,GCSAM,H2AC11,H2AC7,ILF2,MYC,RPL7A,RPLP0
PTH		other		0.179	0.00705	Acp5,ADAMTS1,ALOX15,AREG,ATP2A2,BCL2,CCND1,CDKN1A,CDKN1B,COL1A1,COL1A2,CREM,CSF1,CTNNB1,CXCR4,EGR2,EIF2AK3,HSPA5,IGF1,JUN,LEF1,NFIL3,NR4A2,RAMP3,RGS1,RGS2,RUNX1,RUNX2,Saa3,SDC4,SFRP2,SMAD3,SOCS3,SPP1,TNFSF11,WIF1,WNT10B	1243 (18)
MACROH2A1		other			0.0071	ASB2,ERBB2,FGD3,FGF1,GSG1,HIF3A,NOTCH4,PTPRO,SLC7A2
ZNF217		transcription regulator	Activated	2.182	0.00733	ASF1B,ATAD2,ATL1,CCNE2,CDKN2B,CENPK,EOMES,EPHX4,ERBB3,IFI16,ITM2A,KCNK2,KLHL4,KRT18,MYC,MYCBP2,PLAT,SEMA3A,SH3RF2,SOCS2,STRA6,TDGF1,WNT5B,ZHX2,ZNF367,ZNF616
FOXC2		transcription regulator		0.273	0.00742	ADRB1,ADRB2,CASP3,CDH1,CDKN1B,CEBPA,CTNNB1,CXCR4,FABP4,HES5,INSR,IRS1,IRS2,ITGB5,KDR,LEF1,LFNG,LIPE,PPARGC1A,PRDM16,RUNX2	546 (7)
MEIS1		transcription regulator		-1.485	0.00765	BAZ2B,CDKN1A,DLK1,FLT3,HLF,HOXA5,HOXA6,HOXA7,IKZF2,MYB,RGS1,RUNX2,TNPO1,TRIB2
NCOA1	-2.297	transcription regulator		-1.83	0.00806	ABCA1,ABCB11,ACSL4,ADAM22,AGL,AHR,Calm1 (includes others),CCND1,CDKN1A,CEBPA,Cux1,DBP,EOMES,ERBB3,ERVFRD-1,FABP4,FGF18,Gk,HIC1,HIF1A,IGF1,IL1RN,KDR,KLK3,LPIN1,LYZ,MYC,NFKBIA,NFKBIZ,NOCT,PARD6B,PAWR,PCK1,PHB2,PLCD1,PRLR,PSMG2,RB1,RPL36,SERPINB5,SMARCC1,STRN,TLE1,TSHB	1505 (21)
CBX5	2.956	transcription regulator		0.964	0.00818	ABCB1,AXIN2,BCL11A,BIRC5,CD68,CDC25A,CDC6,CDKN1A,CKM,EIF1AY,GASK1B,GCNT3,H2AC18/H2AC19,HBB,HDGFL3,HENMT1,ICAM2,KIT,KLK3,LCN2,LEF1,OAS1,PPFIBP2,PRSS23,PSMB8,QPCT,QPRT,RORA,RUNX2,SCG5,SELENBP1,SERP2,SLC2A3,SLC7A8,SNTB1,SYTL2,TMEM30B
HLX	-1.429	transcription regulator		0.702	0.00839	AREG,CCNB1,Cd24a,CTSS,HES1,IFNG,IL4R,JUN,KYNU,MYC,PLXNA1,PRDM1,RB1
ZBTB48		transcription regulator		0	0.00839	ARHGAP24,CCDC106,GPNMB,MMP15,MTFP1,PXMP2,RNF150,SNCA,SNX15,SPP1,TMEM63C,TUBA4A,VWA5A
CNOT7		transcription regulator		1.067	0.00839	B2M,CMPK2,CSTA,HERC6,OAS1,OAS2,PLSCR1,PPM1K,PSMB8,SLC14A1,SLC7A11,STAT1,UBE2L6
KMT2D		transcription regulator		0.085	0.00861	ACCS,BAG2,BEND3,BVES,CCDC91,CD55,CDCA7,CNTLN,DUSP2,E2F1,EBI3,FAM117A,FBXL21P,GALK1,GK5,GPRC5C,GPX7,GRHL1,GUSB,HAUS4,HOPX,IKZF2,IRF1,IRF6,KCTD15,LCK,MFSD9,NEU3,NIPSNAP3A,OXR1,PAOX,PARP11,PCDH7,POGLUT3,POLE,PPIC,PRKRA,PRSS16,RIMBP3 (includes others),Rsl1 (includes others),S100A8,SFXN4,SH3BGRL2,SLC38A6,SMAD6,SMO,STBD1,TMEM159,Tmsb15b1,TNNT2,TUSC1,Vamp9,WTIP,XKRX,Zfp760,Zfp945,ZNF23,ZNF250
SMARCA2		transcription regulator		-1.364	0.00882	BCL2,CCNE1,CDH1,CDK2,DHFR,E2F1,FKBP5,HES1,HES5,IFNG,KDR,KLK3,MMP10,NME1,PCK1,PMEL,RAB27A,RIC8B,RRM2,TBX2,TBX21,TUFT1,TYMS	1316 (12)
ZMIZ2		transcription regulator		0.246	0.00889	AXIN2,CCND1,JUN,MYC
CREB3L4		transcription regulator		-1	0.00889	ANG,AQP9,ID2,KDELR3
CDKN1A	3.312	kinase			0.00889	CDKN1A,CDKN2B,MYC,PLK1	1512 (26)
URI1		transcription regulator		1.414	0.00889	CCNB1,CDK1,FKBP5,KLK3
SMARCC2		transcription regulator			0.00889	IFNG,KDR,NPC2,TBX21
MYCL	-2.613	transcription regulator		1.987	0.00889	CAD,CDK4,CIITA,HSPD1
CLOCK		transcription regulator		-0.574	0.00893	ACSL4,AKT3,ANGPTL4,APP,ARNT2,C1QBP,CBFB,CCND1,CCR6,CD7,CD86,CEBPA,CLIP1,CNIH1,CTPS2,DBP,DHTKD1,DTX4,EFHC1,F2R,FASN,FGF1,FKBP5,GADD45B,GAS8,GIMAP4,GLIPR1,GNAO1,GNPTAB,GYS2,HACD2,HLA-DQB1,HSF2,Hspa1b,HSPH1,ITM2C,KCTD1,KIF20A,KLF13,KLHDC10,LPIN1,MID1IP1,MTPN,NFIL3,NOCT,NPAS2,NR1D2,OPN3,PA2G4,PAFAH1B2,PDP2,PIGA,PRELID3B,QSER1,RANGAP1,RAP2A,RSL1D1,RSPH3,SERINC5,SLC12A3,SPATA6,SRD5A1,SRR,TEF,THBS1,TMTC…
TLX1		transcription regulator	Activated	2.333	0.00914	CCNB1,CDC20,CDC6,CHEK1,ERBB2,GATA1,KDR,MYB,MYCBP,ORC1,PCNA,RAD51
RELA		transcription regulator	Inhibited	-3.127	0.00922	ABCB1,Abcb1b,ABCG2,AHR,APOE,APP,B2M,BACH2,BCL2,BCL3,BEX1,BIRC3,BIRC5,CAMP,CASP3,CCL22,CCL5,CCND1,CCR7,CD59,CDH1,CDKN1A,CDKN1B,CFB,CIITA,COL1A1,COL1A2,CRYAB,CSF2,CX3CL1,CXCR4,CYBB,DNMT1,DNMT3B,E2F1,EHF,EOMES,EPAS1,ERBB2,FAS,FCGRT,FOXP3,FSCN1,HES1,HMOX1,HSP90B1,IFIT1B,IFNG,IFNGR2,IGF1,IGHG1,IGHM,IL15RA,IL1RN,IL2,IL2RA,IL4,IRF1,IRF4,IRF7,JUN,KIT,KLF10,KRT18,LYN,MGMT,MIF,MRTFA,MST1R,Mx1,MYB,MYC,NEFH,…	1372 (18)
RUVBL2	1.89	transcription regulator			0.00931	AXIN2,CCND1,CDKN2C,MCM3,MCM4,PCNA
H3C14		other			0.00931	ADGRL3,HBB,LSM2,PGRMC1,RND3,RUNX1
FUS		transcription regulator	Activated	2	0.00931	ATF3,CCND1,HSPA9,HSPD1,LONP1,TBL2
NIBAN2		transcription regulator			0.00998	CCND1,MYC,PKM
RECQL4	3.025	enzyme			0.00998	CSF2,HBB,LMNB2
Alpha catenin		group			0.00998	AXIN2,LEF1,MYC
SERTAD1		transcription regulator			0.00998	CCND1,CDK4,SET
CCNA2	4.228	other			0.00998	CCNA2,DHFR,PCNA
SNIP1		other			0.00998	CAD,CCNB1,CCND1
FOXO6		transcription regulator			0.00998	CCR2,MYC,PAK1
ELOA		transcription regulator			0.00998	ATF3,CCNE1,CDKN1A
RECQL		enzyme			0.00998	CSF2,HBB,LMNB2
CACNA1A	-3.037	ion channel			0.00998	ATP2B2,BTG1,GRN
Cdkn1c		other			0.00998	CCNA2,E2F1,E2F3
TFAP2C		transcription regulator		-0.054	0.0101	ADA,AIFM1,ANLN,CDH1,CDKN1A,DYRK2,EOMES,ERBB2,ESR1,F2R,FKBP4,FMN1,GREB1,JAG1,MAGI3,MYC,NRP1,RET,SLC19A1,SOD2,THBS1,TK1,TNFAIP3,XBP1,ZMYND11
RBPJ		transcription regulator		-0.12	0.0104	ARHGEF4,BMP7,CAMP,CCND1,CDCA7,CDKN1A,CDKN1B,CSF1,CSF2,DTX1,ECT2,ELANE,EZH2,FGF1,FGF18,HES1,HES5,HMMR,HOXD1,IGF1,IL17RA,IL4,INHA,JAG1,JUN,KITLG,LEF1,LEFTY1,LFNG,LIF,MIB2,MYC,NFATC1,NRARP,NTF4,PRDM1,PRKAR2A,RORC,RUNX3,SDC1,SOX4,TDGF1,TGFB3,WASF1
ARNT2	-4.454	transcription regulator	Inhibited	-2.242	0.0106	ABCG1,ADAM28,ALAS2,ANG,ANGPTL4,APOE,ARNT2,BST1,CBFB,CCR1,CCS,Cd1d2,CD86,CHRM4,CLCN1,CXCR5,EIF5A,ELL2,FCGR2A,GRM8,GTF3A,Gypa,H2-K2/H2-Q9,H2-Q5,HGFAC,HLA-A,ICMT,IFI16,IGFBP4,Iigp1,KLK3,LTF,MCM7,MTPN,MYCL,NACA,NKX6-2,NUDC,PADI3,PEA15,PGK1,PKIB,PTPN22,Rpl29 (includes others),SELENBP1,SIM1,SLC12A3,SLC2A3,SMAD3,Sp100,STRN,TCF7L1,TNFRSF9,TSC22D3,TXNRD3,TYROBP,ZDHHC14,Zfp108/Zfp93,ZFP36L1
PRKDC		kinase			0.0107	APOE,FASN,FKBP5,GREB1,ITGB4,KLK3,PREX1
ID4		transcription regulator		-1.964	0.0107	BRCA1,CDH1,CDKN1A,CDKN1B,CDKN2B,CEBPA,E2F1
NFYC		transcription regulator		1.131	0.0107	2610318N02Rik,CCNB1,CCNB2,CDCA8,COL1A1,COL1A2,FTH1,KBTBD8,LPIN1,MTPN,PCK1,PGM3,RFC3,RHOB,TYMS,YBX3
SRSF2	1.511	transcription regulator		0.739	0.0107	APP,AURKA,AURKB,CDH1,CEBPA,COL1A1,HSD3B7,MAGOH,MST1R,PLK1,PTBP1,RRM2,SMN1/SMN2,SRSF2,SRSF7,Tmsb4x (includes others)
TBP		transcription regulator			0.0107	ALAS2,ASNS,BCL2,CDKN1A,COL1A1,EIF4E,FOXP3,GAPDH,H2AC7,HLA-A,IL2,LDLR,LEFTY1,MANF,MYC,NFKBIA,NKD1,PDE6B,RANBP1,RPS10,TNFAIP3,TNFSF11,XDH
PER1		transcription regulator		0.115	0.011	ALAS1,ALAS2,ARNTL,B2M,CCND1,CCNE1,DBP,KLK3,SLC12A3
BACH1		transcription regulator		0.364	0.011	CXCR4,DNAJC7,FTH1,GCLM,HBB,HMOX1,ME1,SLC7A11,SPP1
GPS2		transcription regulator		0.733	0.0114	ABCA1,BLNK,CCND1,CDK6,CDKN1A,FOXO1,HIVEP2,Kctd12b,LHPP,MCTP1,MYC,NFKBIA,PID1,RAB20,RGL1,RHOB,RNF144B,SHISA5,SLC44A1,VCAM1,ZNF703
ETS2		transcription regulator		-0.813	0.0114	ANPEP,BMP4,BRCA1,CD79A,CDKN1A,CSF1R,CYP27A1,ERBB2,FGF1,HMOX1,HPGD,IL2,IL2RA,JUN,KRT18,LYZ,MYC,PLAAT3,PRIM2,SPP1,SYK,TGFBR2,TLR9,TNFSF14
TFDP1	2.649	transcription regulator	Activated	2.619	0.0114	CASP3,CCND1,CCNE1,CDC6,CDK1,CDKN1A,CDKN2C,DHFR,E2F1,MYB,MYBL2,MYC,TCF3
HMGA1	3.44	transcription regulator		0.185	0.0118	B2M,BRCA1,CCND1,COL1A1,COL1A2,COL4A2,COX6A2,CRYAB,CTSH,ESR1,GATA1,GNA15,HCK,HS3ST1,ID3,IGF1,IGFBP4,IGFBP7,IL2,IL2RA,IL4,INSR,KIT,KITLG,KLF2,LIPE,Ly6a (includes others),Mt3,MYC,MYO1F,NECTIN1,Ngp,PIM2,PYCR2,RAN,RHOB,RPL7A,SDC4,SERPINH1,SHC3,SOX17,SOX4,SYK,TRIM28
CREM	1.28	transcription regulator		0.493	0.0119	ABCA1,ADRB2,APOE,APOLD1,ATF3,ATP2A2,BCL2,C7orf31,CAMK4,CAMP,CCNB1,CCND1,CD247,CD86,CREM,CSF2,DUSP4,EGR2,EGR4,FRMD6,FUT7,GADD45B,HSPA4,IFNG,IL2,IL4,INA,INHA,IRS2,LDLR,Marcks,MNS1,NFATC1,NFIL3,NOS1,NPC2,NR4A2,PCSK1,PDP2,PDXK,PGK1,RHOB,SLC16A1,THBS1,Tnp2
RXRB		ligand-dependent nuclear receptor		-0.513	0.0137	ABCA1,ATP1A3,C1QA,CCL17,CCL22,CD200R1L,CRYAB,CTSS,ECM1,FABP1,FABP4,FASN,GAS6,IFNG,IGF1,IL4,LCN2,LYZ,MMP11,MMP12,S100A4,S100A8,SPP1,TSHB
NCOA2		transcription regulator	Inhibited	-2.065	0.0137	ABCB11,AHR,ALAS2,CCL5,CCND1,CDKN1A,CEBPA,CTNNB1,Cxcl9,FABP4,FASN,GLO1,HCAR2,IFIT1B,KHK,KLK3,LDLR,LPIN1,LYZ,Mx1,MYB,NFKBIA,NSDHL,OASL,PARD6B,PCK1,PGM3,PLIN2,PLTP,PPP1R3B,RET,TMEM121B,TPI1,TSC22D3
ECSIT		transcription regulator		-1.63	0.0138	BCL3,CD83,HMOX1,IL1RN,IRF7,NFKBIA,NFKBIE,NR4A2,SOD2,TNFAIP3,TRAF1
PHF8		enzyme			0.0144	CCNE1,CDC25A,E2F1,PRAM1,TGM2
LAMTOR5		other			0.0144	EIF4E,LDHA,LIN28B,S100A4,SKP2
CBX1	1.273	transcription regulator			0.0144	BIRC5,CDKN1A,CKM,FOXP3,PROS1
XRCC5	1.442	enzyme			0.0144	APOE,FASN,FKBP5,KLK3,XDH
BIRC2		enzyme			0.0144	BIRC3,CCNA2,CCNE1,MAP3K14,NFATC1
PAX3		transcription regulator		-0.095	0.0148	AP3M2,APP,ASNS,ATN1,BMP4,CCNE1,CDC6,CDKN1A,COL1A2,CSTF2,CXCR4,DUSP2,EIF2S1,EXOSC9,FILIP1L,FLT3,G0S2,G6PD,GUCY1A1,HARS1,ICAM2,ID2,ID3,IRS1,LIPE,MITF,NEDD9,NPC2,NUDT1,PCDHGC3,PCNA,PEA15,PHGDH,PPIB,PTGER3,PTPN12,RAB31,RARRES2,RET,RHOB,RUNX3,SNCA,SNRK,SOX4,SRSF3,STX3,TCF3,TCN2,TJP2,TNNI1,TRIM14,TRPC1,URB2,YARS1,YWHAE
USF1		transcription regulator		-1.901	0.015	ABCA1,B2M,CAD,CD2,CDK4,CEBPA,Ces2c,CIITA,CPT1A,FASN,FBXO32,GATA3,GPAM,LDLR,MC1R,Mt1,P4HA1,PCK1,PRKG1,RORC,SLC19A1,SLC22A2,SPP1,SYNPO,TBX2,TNFAIP3
ELF4		transcription regulator		0	0.0152	ABCB1,CA2,CBX1,CCR7,CDKN1A,CREM,HDC,KIT,KLF2,LYZ,MANF,PLEC,PRF1
MEN1		transcription regulator		0.326	0.0153	AKT1,CCNB2,CCND1,CDH1,CDK4,CDKN1A,CDKN1B,CDKN2B,CDKN2C,CTNNB1,EZH2,FABP4,HOXA7,IRS2,RORC,RUNX2,TGFBR2
NFIL3	1.76	transcription regulator		0.216	0.0162	BATF3,CDKN1A,EOMES,FAS,FASN,GADD45B,HAVCR2,ID2,TNFSF10
NFKBID		transcription regulator			0.0168	CD38,CD86,CD9,CDH1,CSF2,IL2
MXD1	-1.161	transcription regulator		-0.585	0.0168	BCL6,EIF4A1,EIF4E,ITGA1,MXD1,ODC1
MECOM		transcription regulator		1.698	0.017	CDKN1A,CEBPA,E2F1,GADD45G,ITGA6,ITGB4,ITPR2,Ly6a (includes others),MAP3K14,NAPB,SKIL,TCF4
CUL4B		other			0.017	AXIN2,E2F1,FANCB,KMT2C,MCM8,NKD2,RUNX1,SIAH1
SMAD6	4.253	transcription regulator		0.735	0.017	DNMT3B,Esx1,GATA1,IFNG,NFATC1,PCK1,SPP1,TGFB3
AIP		transcription regulator		-0.981	0.0174	ADGRV1,AHR,AKAP5,BIRC5,P2RY14,PDE1B,PDE4B,Pde4d,PDE8A,PDE8B,PDE9A,PROKR1,RGS16,RGS18,RGS2,S1PR1
CBX8		other			0.0174	ARID3A,CDKN1A,CDKN1B,CDKN2B,IRF4,PAX7,PRDM1
ONECUT1		transcription regulator			0.0174	ABCB11,ABCB8,AGTR1,ALDH5A1,APIP,ARHGAP32,ARMC6,CCT8,CDC25A,CDCA5,CDK2,CEBPA,CENPN,CLNS1A,E2F1,EGR2,EHF,EIF4A1,F2RL2,FABP5,FADS3,FAM117A,FAS,FASN,GLA,GSS,H3C11,H4C1,H4C13,HBP1,HIVEP3,HLA-G,HMGB2,HSPA1A/HSPA1B,HSPH1,IFT74,IRF6,KDM8,KLF3,LRIG2,LRRC59,MAGED2,MGST3,NDC1,NFKBIA,NUAK2,NUTF2,ORC1,PACS1,PCK1,PFKL,PHB2,PMEL,POLR2D,PSMA1,PSMB1,RARG,RECK,RMND1,RORA,RORC,SEMA6A,SGIP1,SLC25A13,SMARCC1,SNRPD2,S…
KLF6		transcription regulator		0.937	0.0176	ARG1,ATF3,BAK1,BCL2,BCL6,BIRC5,CDH1,CDKN1A,CDKN1B,COL1A1,DLK1,ENG,MKI67,MRC1,MYC,NCOA1,NFKBIA,NR2F6,PCNA,PDCD1LG2,PRDM1,RARG,SDC1,SERPINH1,TGFBR1,TNFAIP3
CIITA	-2.754	transcription regulator	Inhibited	-2.235	0.0176	B2M,CCND1,CD74,COL1A1,COL1A2,H2-Eb2,HLA-A,HLA-DMB,HLA-DOA,HLA-DOB,HLA-DQA1,HLA-DQB1,HLA-DRB5,IL4
WBP2		transcription regulator		-0.136	0.0188	ADAMTS14,AQP3,AXIN2,BMP4,COL4A6,CTNNB1,ESR1,FARSB,FCMR,GGT5,GK5,GLCCI1,HMGB2,JUN,LEF1,MAPRE3,NECTIN1,OSCP1,PDAP1,PIMREG,PLPPR2,RARRES2,RASGRP3,RIMS3,SEPTIN2,SFXN3,SLAMF8,SLC7A11,SOX4,SPACA9,SPRY1,STX3,SYTL3,TEF,TK1,TLR3,TNIK,TRAF1,WLS,ZNF367
HDAC3		transcription regulator		-1.093	0.0191	BIRC3,CCNB1,CCNB2,CCND1,CDH1,CDKN1A,CDKN1B,COL1A2,E2F2,FASN,G6PD,GATA1,GPAM,GUCY1B1,HMOX1,JUP,KLK3,ME1,MMP12,MYC,NFATC1,NFKBIA,PLIN2,PRDM1,SMAD7,SPP1,TBX2,TLR9,USP18
HOXC6		transcription regulator		-1.482	0.0197	ABCB1,APBB1,BCO2,BMP7,CASP1,COL23A1,FAM49A,GAS2L3,PAK1,PLXDC1,RUNX1,SH3D19,SLC44A1,VCAM1,ZNF536
RORA	-2.168	ligand-dependent nuclear receptor		-1.4	0.0201	ABCA1,ACSL4,APOE,ARNTL,ASNS,ATP1B1,CCL5,CCNB1,CCR6,CISH,Cxcl9,CXCR2,CYP27A1,CYP39A1,DDC,ELOVL7,FASN,GADD45B,Gk,GOT1,GSTA5,GSTP1,Gstt3,HPGD,IGF1,IL21,KCNK5,LCN2,MC1R,MGST3,Mt1,Mt2,NFKBIA,NOCT,NR1D2,NSDHL,PCK1,PLIN2,PPARGC1A,RORA,RORC,S100A8,S100A9,Saa3,Scd2,SELENBP1,SLC16A10,SLC29A4,SLC2A3,SLC39A5,SLC41A2,SOCS3,SULF2,TLR3
TAF4B		transcription regulator		-1.182	0.0209	INHA,IRF1,ITGA6,JUN,NFKBIA,RET,SPP1,TGFB3,TNFAIP3,ZBTB16
MDM2		transcription regulator		0.298	0.0212	ATF3,BCL2,BIRC5,CCNA2,CCND1,CDK4,CDKN1A,CDKN1B,E2F1,FCGRT,H2AC18/H2AC19,HIF1A,HIPK2,IL1RN,IL2,KAT2B,LYZ,POLH,SPRY2,TFDP1,THBS1,TNFSF10
HIPK2	-3.83	kinase		-1.288	0.0212	ALAS2,AVIL,BCL2,CDKN1A,CDKN1B,DIAPH3,GATA1,GNG13,Gypa,HBA1/HBA2,HIF1A,ITGA1,ITGB4,MMP10,PECAM1,POU4F1,PPARGC1A,RB1,SLC25A37,SLC4A1,TRPM5,XPO7
EGR2	-1.638	transcription regulator		1.226	0.0212	ABCC1,BAK1,BCL2,BCL6,CAMK4,CBLB,CDKN1A,CSF1R,DGKA,DLG3,DMBT1,EGR2,ERBB2,GATA3,GNB4,GRIN2A,HSPA5,ID2,IFNG,IL21,ITGAE,JUN,KDR,KITLG,LAG3,MAP2,MR1,NCL,NXPH4,PASK,PCDHGC3,PLCL1,PRDM1,PRX,ROBO1,SLC16A1,SOCS3,TBX21,TFRC,TNFRSF8,TNFSF11,ZBTB16
KLF1		transcription regulator		-0.923	0.0217	ALAS2,BCL11A,BSG,Cd24a,CD55,CDKN1A,CDKN2C,E2F2,HBB,HEMGN,ICAM4,KLF3,PECAM1,SERPINH1,SLC43A1,TFRC
TCF12	2.598	transcription regulator		0.217	0.0219	BLNK,CCR9,CD4,CDH1,CDKN1A,CDKN2B,CNOT9,DNTT,FOXO1,GATA3,HSD17B14,ID2,IL10RA,LRBA,MFSD13A,NR4A3,SMARCC1,TNFAIP1,ZC3H12A
ACTL6A	1.187	other			0.0221	CDH1,IFNG,MYC,TBX21
PLSCR1	-2.085	enzyme			0.0221	CCND1,CDK4,CDKN1A,MYC
ETV3		transcription regulator			0.0221	MYB,MYC,PRIM2,SPP1
TRIM33		transcription regulator			0.0221	GATA1,MYC,RUNX1,TGFBR2
HESX1	1.607	transcription regulator		-1.067	0.0221	AXIN2,MYB,RUNX1,SP5
TCF		group			0.0221	ABCB1,CCND1,CCT8,FGF18
HNRNPK		transcription regulator		-0.02	0.0224	ALOX15,CDKN1A,G6PD,KDM6B,LDLR,LPIN1,LPP,MYC,NRXN2,RB1,SPN,ZBTB20
ETV5	5.424	transcription regulator		0.151	0.0225	AHNAK,AKAP5,BEX1,CCND1,CDH1,CHSY1,CLIC5,CTNNB1,CXCR4,ETV5,FASN,FOXM1,FXYD5,HOPX,ICAM2,ITGA5,ITGB1,LCN2,LYZ,MAF,MID1IP1,MYB,PKP4,QKI,RAB27A,RET,S100A6,SPP1,TINAGL1,TJP2
MED12	-1.02	transcription regulator		-0.501	0.023	BMP4,EGR2,FOXP3,KITLG,LIF,MYC,SLC16A6,SUSD2,TFPI
CUX1		transcription regulator		0.332	0.0231	ARHGAP32,CAD,CCL5,CCNA2,CCNE2,CDH1,CDK2,CDKN1A,CDKN1B,CYBB,ECT2,ELANE,ERBB2,LILRB3,LTF,MMP8,MYC,POLA1,RACGAP1,THBS1
HIC1	-2.01	transcription regulator		0.265	0.0231	ADRB2,AMIGO2,CA12,CA2,CCND1,CCNE2,EPHA2,FADS1,FHL2,KIAA0895,LCN2,LIF,LRP8,MMP12,PLEC,SFXN3,SLC7A11,SMPDL3A,SPP1,TNS3
SREBF2		transcription regulator		0.536	0.0235	ABCA1,ACAA2,ACLY,ACSS2,ALDOC,BMP4,CAMK1D,CDKN1A,CYB5A,DBI,FABP5,FASN,G6PD,HSD17B1,IRS2,LDLR,NLRP3,NSDHL,PCYT1A,PLIN2,RARRES2,REG1B,STARD4,TIFA,TMEM97
PRMT5	1.994	enzyme		-0.881	0.0247	CCNE1,CEBPA,COX7A1,CYCS,FABP4,FASN,Gm10053,KLK3,MYC,NME1,PPARGC1A,PTPRO,SLC45A3,SMAD7,ST7
SREBF1		transcription regulator		1.25	0.0247	ABCA1,ACADS,ACLY,ACSL4,ACSS2,ADH1C,ALDOC,BCL2,C5AR1,CAMK1D,CAP2,CCL17,CDK4,CDKN1A,CEBPA,CYB5A,CYCS,DBI,DLK1,EHHADH,ELOVL7,FABP4,FABP5,FADS1,FAS,FASN,FBXO32,FOXO1,G6PD,GPAM,GPNMB,GSR,Gstt3,HFE,HK2,HMOX1,HSD17B1,HSPA13,HSPA1A/HSPA1B,HSPA5,IFI30,IGHM,IMMT,IRS2,KCNA2,KLK3,LDLR,LPIN1,MLYCD,NFIL3,NSDHL,PCK1,PCK2,PCYT1A,PDK1,PLS3,PLTP,PPAT,RPLP0,Scd2,SELENOP,STARD4,TF,TMEM97,TNFRSF1B,TNNI1,TTN,UQCRFS1
RNF20		enzyme		-1.195	0.025	CDK2,CDKN1A,HBA1/HBA2,HES5,MYC,NR4A2,PA2G4,RHOB
TFEC		transcription regulator			0.025	ATP2A1,BBX,BCL11A,CSF3R,GBP7,KLK3,PSMA6,S100A9
CYLD		transcription regulator		0.837	0.0252	AXIN2,CD86,CTLA4,FCER1G,ICOS,IL2,IL2RA,JUN,NTRK3,SLAMF1,TNFSF4
THRAP3		transcription regulator		-0.115	0.0266	ACY1,APLP2,CCND1,Cd24a,NR1D2,RARRES2,RYBP
PURA		transcription regulator		0.277	0.0266	CDKN1A,DHFR,ITGAD,ITGAX,MYC,NEFH,SPN
CBFA2T3	-1.153	transcription regulator		-0.132	0.0266	CBFA2T3,CCR9,CD4,Gypa,ID2,TCF12,TLR9
AFF4		transcription regulator			0.0267	MAGOH,MYC,PTBP1,STC2,Tmsb4x (includes others)
HUWE1		transcription regulator		1.278	0.0267	ABCG1,CDKN1A,CDKN2B,CDKN2C,MYC
NCL	1.759	other			0.0267	HBB,HIF1A,KLF2,MYC,RET
SHOX		transcription regulator			0.0267	CCNB1,CDK1,CDKN1A,CDKN1B,RB1
CDKN2B	2.315	transcription regulator		0.391	0.0267	BCL2,CD86,DHFR,DNMT1,DNMT3B
HOXA1	-1.528	transcription regulator		-1	0.0267	EGR2,HOXA1,HOXB1,Ly6a (includes others),SLC14A1
PITX2		transcription regulator		-0.439	0.0267	ADH1C,ATP1B1,CCND1,CDH1,COL1A2,Cryzl2,EOMES,FGF16,FOXO1,GPX7,HPGD,IRF6,ITGB1,KCNK2,KCTD1,KCTD20,LDHA,LEF1,LHX2,ME3,MYC,NDUFB7,NDUFB8,NDUFC1,NDUFC2,NMRAL1,PLOD2,PRDX2,PYCR2,SATB1,SOD2,TBX2,TBX3,TBX6,TRIO,UQCRQ
KAT2B	-2.244	transcription regulator		0.531	0.0268	ABCB1,B2M,CDKN1A,CKM,COL1A2,E2F1,FASN,FGR,FOXP3,HBB,HSPA5,KAT2B,KLF2,PRLR,RB1,TGFBR2
CCNT1		transcription regulator			0.0275	CAD,CCND1,CD4,CDKN1B,MYC,PPARGC1A
FOXD3		transcription regulator		1.544	0.0275	CDKN1A,CXCR4,EZH2,FOXM1,RND3,SKP2
AJUBA	2.041	transcription regulator		-0.447	0.0275	BUB1,CDC25B,CDH1,HOXA1,HOXB1,WEE1
POU5F1		transcription regulator		0.987	0.0276	ACVR2A,AHR,AKT1,APCDD1,BAD,BAG3,BAK1,BCL2,BIRC3,BIRC5,BMP4,BMPR1A,BNIP1,BNIP3,BRCA1,CARD6,CASP1,CASP3,CCND1,CCNF,CDH1,CHST15,COBLL1,CST6,CTNNB1,DAPK1,DNMT1,DNMT3B,DUSP4,EOMES,EPHA2,EVPL,FABP1,FAS,FUT4,GADD45G,GBP3,GBP4,GREB1,HIF1A,HOPX,HOXB1,ID3,IER5,IRF6,IRS1,KRT18,LEFTY1,LHX2,Macf1,MYBL2,MYC,NAIP,NCKAP1,NFATC4,NRP1,NUDT21,PARP1,PECAM1,PHB,PHC3,POU4F1,RIPK2,SIRPA,SMAD7,SOX17,SPP1,TBX3,TDGF1,TDRD…
HDAC6	1.738	transcription regulator		0.674	0.0282	ADAMTS1,BCL2,BIRC5,CDH1,COL1A1,ESR1,HIF1A,IFNG,IGF1,JUN,MST1,MYC,SRSF2,TGFBR1
PCGF2		transcription regulator		-1.506	0.0289	CCNE1,CDC25A,CDK4,CDK6,GATA3,HES1,HOXA7,HOXB1,HOXD4,JAG1,MYC,SMAD3
PRDM16	-6.522	transcription regulator	Activated	2.782	0.0289	CCL5,CDKN1A,Cxcl9,GADD45G,GBP3,IFI44,IRF7,Mx2,OAS2,PPARGC1A,STAT1,STAT2
PHF12		transcription regulator	Inhibited	-3.464	0.0289	BRIX1,EIF3A,EXOSC6,EXOSC9,NOP2,PA2G4,RNASEL,RRS1,RSL24D1,SMN1/SMN2,TBL3,WDR12
SMAD4		transcription regulator		-0.329	0.0295	AIM2,ANGPTL4,AREG,CBFB,CCND1,CCNE1,CD79A,CDH1,CDH5,CDK17,CDKN1A,CDKN1B,CDKN2B,COL1A2,CSF1,CTNNB1,CYB561,DAPK1,ENG,ERBB2,ERCC5,FBXW10,FOXP3,FSCN1,FUT7,GADD45B,HHEX,HMOX1,ID2,IFNG,ITGA6,ITGB1,ITGB5,ITGB7,JAG1,LEF1,LPAR1,MST1R,MYC,NFKBIA,RUNX1,RUNX2,RUNX3,S1PR4,SAE1,SELE,SHISA5,SKIL,SLC25A4,SMAD3,SMAD6,SMAD7,SSTR2,TBX21,TBX3,TBX6,THBS1,Tpm2,VAPB,VIP,ZFP36
KLF11		transcription regulator		1.707	0.03	ADAMTS1,ADAMTS13,AKT1,BCL2,BMP7,CCR2,CHRM3,CHRM4,COL1A2,CXCR4,ENG,IDH3A,IFNG,IL4,ITGA1,ITGA2,ITGA3,ITGB5,ITGB6,ITGB8,LTBP1,MMP12,MMP8,MYC,PLAT,PPARGC1A,SERPINH1,SMAD3,SMAD6,SMAD7,SOD2,STAT1,TGFB3,TGFBR1,TGFBR2,THBS1,TIMP2
PAX6		transcription regulator		-1.581	0.031	Acp5,ADAM9,ATOH7,CARD9,CCND1,CCR10,CCT6B,CDC45,CDC6,CDCA2,CDCA7,CDK2,CDK6,CENPI,CENPN,CRYAB,CRYZ,EOMES,GDI1,Gk,GNG2,HAUS1,HES1,IQGAP3,KIF1B,L1CAM,LGALS1,LRG1,LRRC32,MAF,MCM3,MCM6,MITF,MTCH1,NAV1,NECAB2,NEDD1,NTN1,OAS1,Oas1d (includes others),PALM,PCNX1,PCSK1,RBM12B,RO60,SCG5,SH2D1B,SLAMF6,SMC2,SNCA,SNRNP25,TBC1D9,TCEAL6,TUBB3,UCHL5,UROS,WLS
WDR5	1.187	transcription regulator		1.414	0.0316	CCNE1,CTNNB1,ERBB2,ESR1,KLK3,MYC,RUNX2,SFRP2,SPP1
EGR3		transcription regulator		0.514	0.0322	APBB1,BCL6,CBLB,GINS2,HS3ST2,IFNG,JUN,MXRA8,RET,RORC,SLC15A2,SLIT2,TNFSF11
ETV4	3.671	transcription regulator		-1.078	0.0322	B4GALT1,CDH1,CTNNB1,CXCR4,ERBB2,ETV4,GGT1,HPGD,JUP,MYB,PLEC,SPP1,TGFBR2
MTA1		transcription regulator		-0.415	0.0327	ADRB2,APEX1,BCAS3,BRCA1,CCN4,CCND1,CDH1,CTNNB1,EHMT2,EPHA2,ESR1,GPRIN3,MTA3,MYC,RRM2B,SLC16A10
TCF7		transcription regulator		-0.49	0.0327	AXIN2,BCL6,CD4,CEBPA,CTNNB1,GATA3,HAVCR2,IL2,Klra7 (includes others),LCK,PRDM1,RORA,RORC,SDC2,SPP1,TRAK1
BMI1		transcription regulator		0.785	0.0328	AURKA,BNIP3,CADM1,CCNE1,CDKN1A,CDKN1B,CDKN2B,CLVS2,DNMT1,FAS,GLIPR1,H2AX,HK2,KIF1B,MCM3,P4HA1,SELENON,SERPINB5,SMAD3,WNT10B
NRIP1		transcription regulator	Inhibited	-2.581	0.0328	ACAA2,AREG,CCNB2,CCND1,CCNE1,CDC6,CDK1,CDKN1A,COX7A1,FASN,GYS2,IDH3A,MMD,PDK2,PPP1R3B,SDHB,SLC16A10,SMAD6,TK1,TNFSF4
SND1	1.035	enzyme			0.0329	ANGPTL4,CDC6,DHFR,E2F1,ETV1,JAG1,KYNU,LTBP1,QPCT,SLCO4A1,SOX4
REL/RELA/RELB		group			0.0335	CSF2,IFNG,IL2
KMT2E	-1.234	enzyme			0.0335	CDC6,CDK1,E2F1
HNRNPA2B1		other			0.0335	CTSV,MYC,PKM
KLF7		transcription regulator			0.0335	CDKN1A,CDKN1B,HBB
EFNA2		kinase			0.0335	CD247,CSF2,KLK3
SPDEF		transcription regulator		-0.193	0.0338	BIRC3,CDKN1A,COL13A1,COL1A1,COL4A2,COL4A6,COL6A2,HIF1A,ITGA3,ITGA5,ITGA6,KLK3,LAMC1,LEF1,PTPRF,SDC1,SDC2,SERPINB5,SMAD3,SOX17,VEGFB
ERF	-1.166	transcription regulator		-1.006	0.0352	CDH1,CDH13,COL4A6,MYC,NOTCH4,P2RY2,SEMA7A,UTRN
SMARCC1	1.838	transcription regulator		-1.406	0.0352	CD79A,CD79B,CDH1,KDR,KLK3,NCOA1,SMARCC1,TCF3
SMAD7	-1.92	transcription regulator		1.65	0.0368	ACVR2A,ADH1C,AREG,BMP7,BMPR1A,BZW2,CCL5,CCNA2,CCNB1,CCNE1,CDC25C,CDK1,CDKN1A,CDKN1B,CDKN2B,CDKN2C,CKM,COL1A1,COL1A2,DNMT3B,FAS,FOXO1,FURIN,GAS6,HMOX1,ID2,ID3,IFNG,ITGA6,MATN2,MMP12,NFKBIA,PLAT,SMAD3,SMAD7,SOX17,TGFB3,TGFBR1,TGFBR2,TXN
MTA3	1.14	transcription regulator		-1.912	0.0373	BCAS3,BLNK,CD79B,CIITA,KMT2E,MYC,PRDM1,SDC1,SYK,XBP1
SMAD1		transcription regulator		0.084	0.0375	CDKN1A,CDKN2B,COL1A1,COL1A2,CSF1,GADD45B,HHEX,IRF1,MYC,RUNX2,SELE,SMAD6,SMAD7,SPP1,VCAM1
ZNF148		transcription regulator		-0.128	0.0388	BAK1,CDKN1A,Cox5b,CTNNB1,LCK,ODC1,STAT1
CTBP2		transcription regulator		1.091	0.0388	CDH1,CDH5,EOMES,HBB,IL4,JUP,SPRY4
MAFG		transcription regulator		-0.447	0.0388	ABCC3,ABCC4,GCLM,GSTP1,HMBS,HMOX1,TXNRD1
NDN		transcription regulator		-0.798	0.0388	CDK1,CDKN1A,DLK1,MYC,NUCB2,SYP,WNT10B
EOMES	1.808	transcription regulator		1.213	0.0395	CXCR4,EOMES,FOXP3,GZMA,HOXB1,IFNG,IL2RB,ITGA2,KDR,Klra7 (includes others),PCDH19,PRDM1,PRF1,RGS2,SOX17,TBX6,TDRD7,TNFSF10,WNT3,ZCCHC12,ZIC2
HDAC5		transcription regulator		-0.845	0.0403	ATP5F1B,ATP5F1D,CDKN1A,CKM,COX7A1,CPT1A,CTNNB1,DAPK1,EGR2,HES1,HK2,JUN,KLF2,MMP10,MYC,PFKL,PPARGC1A,PRX,PTPN13,RAD23B,RUNX2,USP28
NOTCH3	-2.877	transcription regulator		-1.027	0.0413	ACTN1,ARHGEF4,BCL2,BIRC5,CASP3,CDH1,CDKN1A,CDKN1B,DLGAP5,DTX1,EPAS1,FOXP3,GUCY1B1,HES1,HES5,NRARP,SDC2
EN1		transcription regulator		-0.596	0.042	ALDOC,CCND1,PLCB4,SNCA,TNFSF11,TUBB3
TFCP2		transcription regulator		-0.451	0.042	IL2,IL4,POLA1,Saa3,SPP1,TYMS
TRRAP		transcription regulator			0.042	CDKN1A,MAD2L1,MCM3,MCM4,NCL,PCNA
MAML1		transcription regulator		1.034	0.042	CCND1,CDH1,CKM,HES1,HES5,RND3
BRD7		transcription regulator		0.242	0.0423	CDH1,CDKN1A,ESR1,FASN,NDRG1,PIDD1,RAD51,RRM2B,ZMAT3
FOXA2		transcription regulator		0.05	0.0428	ABCA3,ABCB1,ABCB4,ACTG2,ADH1C,ALAS1,ALOX15,C5,CCL17,CCL22,CCND1,CD55,CDH1,CEBPA,CFAP126,CPT1A,CXCR4,CYB561,DDC,DLK1,EPHX1,EPX,FABP5,FOXO1,GPRC5C,HADH,HK2,Hmga2,HPGD,IGF1,IL4,ITGA3,LIPE,LYZ,MAP1B,MLF1,Mt1,MTUS1,NFKBIE,NR4A2,PCK1,PIFO,PKM,PPP1R14A,PRNP,PROS1,RARG,RORA,RORC,Saa3,SH3PXD2A,SMOC1,SOX17,TDO2,TF,TNNI1,Tpm2,UST
PBRM1		other			0.0429	CCNB1,CDK1,CENPE,CENPF
THOC1		transcription regulator			0.0429	BAK1,CALR,E2F1,E2F3
HIVEP3	-1.444	transcription regulator		-1.195	0.0429	IL2,S100A4,SLIT3,TNFSF11
PELP1	1.269	other			0.0429	BCAS3,CCND1,GREB1,KLK3
LCOR		transcription regulator		-0.271	0.044	CDH1,CDKN1A,ESR1,FKBP5,IGFBP4
MTOR		kinase			0.0461	ALDH1A3,AMACR,ATP5MG,DMD,ENO1,FASN,HK2,KLK3,LDHD,NSUN2,PFKFB2,TMLHE
ZBTB17		transcription regulator		-1.887	0.0461	BCL2,CCND1,CDKN1A,CDKN2B,JUN,KDM8,LDLR,NOCT,ODC1,PCBP1,RRM2B,ZFP36
RNF187		enzyme			0.0464	CDK1,JUN
ZNF76	1.031	transcription regulator			0.0464	NOS1,TCP1
ZFP90		transcription regulator			0.0464	IFNG,IL2
RPRD1B		other			0.0464	CCND1,MYC
PRMT6		enzyme			0.0464	GREB1,THBS1
ZBTB49		transcription regulator			0.0464	CDKN1A,RB1
Fcor	-1.393	enzyme			0.0464	CDKN1A,PPARGC1A
Gamma tubulin		group			0.0464	RB1,TUBG1
ORC		complex			0.0464	CDC6,CDT1
DAPK3		kinase			0.0464	BIRC5,CCND1
MCM2	2.576	enzyme			0.0464	LMNB2,MCM4
H1-2		other			0.0464	CISH,CTNNB1
JUP	2.535	other			0.0464	DPAGT1,MYC
BTRC		enzyme			0.0464	AXIN2,CCND1
MCM4	1.861	enzyme			0.0464	LMNB2,MCM4
MCM7	2.088	enzyme			0.0464	LMNB2,MCM4
RAF1		kinase			0.0464	CDC25A,CDC6
MCM3	3.227	enzyme			0.0464	LMNB2,MCM4
MAML3	-2.325	transcription regulator			0.0464	HES1,HES5
ORC1	4.767	other			0.0464	LMNB2,MCM4
MXD4		transcription regulator			0.0464	ID2,ODC1
GPBP1		transcription regulator			0.0464	ADA,TOP2A
CDK2	1.92	kinase			0.0464	DHFR,MYC
CDC6	5.233	other			0.0464	CDH1,LMNB2
EEF1A1		translation regulator			0.0464	MYC,S100A4
MAML2		transcription regulator			0.0464	HES1,HES5
CKS2	4.005	kinase			0.0464	CCNB1,CDK1
THRA		ligand-dependent nuclear receptor		-1.011	0.0467	ANGPTL4,APP,ATP2A2,BMP4,CAMK4,CCL17,CCND1,CDKN1A,CEBPA,CIRBP,CPT1A,CSF2,CTSH,E2F1,EHHADH,ENG,FASN,FURIN,HCN2,HMOX1,IL4,IL7,IRF1,JUN,KCNJ10,KLF9,LDLR,NME1,PCK1,PENK,RB1,SFRP2,SLC6A12,TK1,TREM1,TSHB
NR4A2	1.826	ligand-dependent nuclear receptor		-1.366	0.0476	AREG,CCR7,CD86,COL1A1,COL6A2,Cox5b,DDC,ETV1,FABP4,FOXP3,HMOX1,IKZF4,IL21,IL2RA,IL4,KITLG,NR4A2,RET,SLC39A8,SMAD3,TGFB3,TSC22D3,TSFM,ZBP1
SIM1	-2.004	transcription regulator	Inhibited	-2.433	0.0477	ABCG1,ADAM28,ALAS2,ANG,ANGPTL4,APOE,ARNT2,BST1,CBFB,CCR1,CCS,Cd1d2,CD86,CHRM4,CLCN1,CXCR5,EIF5A,ELL2,FCGR2A,GRM8,GTF3A,Gypa,H2-K2/H2-Q9,H2-Q5,HGFAC,HLA-A,ICMT,IFI16,IGFBP4,Iigp1,KLK3,LTF,MCM7,MTPN,MYCL,NACA,NKX6-2,NUDC,PADI3,PEA15,PKIB,PTPN22,Rpl29 (includes others),SELENBP1,SLC12A3,SMAD3,Sp100,STRN,TCF7L1,TNFRSF9,TSC22D3,TXNRD3,TYROBP,ZDHHC14,Zfp108/Zfp93,ZFP36L1
Nfat (family)		group			0.0479	BAK1,CSF2,FABP4,IFNG,IL2,IL4,IRF4,TNFSF14
ZNF202	-2.778	transcription regulator			0.0479	ABCA1,ABCG1,APOE,CALR,INSM1,LAG3,PLTP,ZFP36
COPS5	1.19	transcription regulator		-0.451	0.0479	CCNE1,CD247,CDKN1A,CDKN1B,FCER1G,H2AX,HIF1A,RARS1
BHLHE40		transcription regulator		-0.728	0.0479	ATP1B1,BIRC5,CSF2,FASN,IFNG,IL2,IL2RA,MITF
NONO	1.033	transcription regulator		1.414	0.0479	FASN,PDE11A,PDE1B,PDE4A,PDE4B,PDE4C,PDE8A,PDE8B
ESRRB		ligand-dependent nuclear receptor		0.707	0.0481	AIPL1,BCL2,CDKN1A,GUCA1B,HK2,Hspa1b,MYBL2,PFKFB2,Pitpnc1,Usp17la (includes others)
CEBPD		transcription regulator		0.867	0.0482	ASNS,B9D1,BIRC5,BRCA1,CCNB1,CCNB2,CCND1,CDC27,CDKN1A,CDKN1B,CSF1R,CSF3R,CTSV,CXCR4,FABP4,HIF1A,IGF1,ITGAX,MITF,MMP8,MYC,PRTN3,RB1,Saa3,TLR9,TNFSF11,XBP1
EHF	-1.69	transcription regulator		1.066	0.0482	ANGPTL4,ANPEP,BLNK,BMP4,CASP3,CDK1,CDKN1B,E2F1,EHF,ERBB2,GATA1,GPR68,HMOX1,HOPX,IL1RN,JAG1,KDR,KIT,KLK3,LYN,PLAT,S100A8,S100A9,TCF4,TFPI,Tlr11,ZFP36L1
PAX8		transcription regulator	Activated	2.186	0.0568	BCL2,CCNA2,CDC6,DHFR,E2F1,GSTA5,HBB,HCN2,HR,L1CAM,MCM3,TSHB
PPARGC1B		transcription regulator	Activated	2.427	0.061	ABCA1,ATP5F1B,CCND1,CKB,COX5A,Cox5b,COX7A1,CYCS,EGLN3,ENO1,ERBB2,ERO1A,FASN,GPAM,HK2,MCM4,MICOS10,MITF,NDUFV2,PCK1,RUNX2
ATF1		transcription regulator	Inhibited	-2.425	0.0719	BCL2,CD79A,CIITA,FTH1,FUT7,HLA-G,IFNG,JUN,PCNA,PCSK1,SOD2,TGFBR2,THBS1
TSC22D3	-2.998	transcription regulator	Activated	3.399	0.0741	BCL2,CCL5,CCND1,CD83,CD86,CDKN1A,CDKN1B,CEBPA,COL1A1,IL2,IL2RA,RUNX2,SELE,TLR2
Foxp1	-2.708	transcription regulator		-1.763	0.0854	ACY1,E2F1,E2F2,E2F3,EGR2,HOPX,LMO2,PCK1,PIK3IP1,PPARGC1A,RASD1,RASGRP2,SOX4
NR1D1		ligand-dependent nuclear receptor		1.769	0.0985	ACLY,ARNTL,BNIP3,CTSV,EHHADH,FASN,ME1,PDE8A,RORC,STAT1,STK11,TSHB
TEAD3		transcription regulator		-1.941	0.101	FILIP1L,FJX1,MPP4,NFKBIZ,NRXN2,PDGFRL,PTPRO,SDC2,SH3BP4,SH3D19,SLFN5,THBS1,TLE1,TNNT2
TEAD1		transcription regulator		-1.798	0.102	CCND1,CDK6,CDKN1A,CDKN1B,FILIP1L,FJX1,MPP4,NFKBIZ,NRXN2,PDGFRL,PTPRO,RB1,SDC2,SH3BP4,SH3D19,SLFN5,THBS1,TLE1,TNNT2
PPP1R13L	1.888	transcription regulator		1.912	0.119	CDKN1A,CTNNB1,H2AX,ITGA3,ITGB1,JUP,PKP1
HOXA7	-3.232	transcription regulator		-1.757	0.13	CALCRL,CD93,CDH1,FLT3,HOXA7,LY86,SATB1,SOX4,Tmsb4x (includes others)
DNAJB6		transcription regulator		-1.769	0.14	CCNE1,CDKN1B,CTNNB1,KRT18,NPM1,SPP1
FOXF1		transcription regulator		-1.997	0.149	ACTG2,CACNA1C,ITGA5,VCAM1
MRTFA	-1.366	transcription regulator	Inhibited	-2.726	0.158	CAMP,CBFB,CCL5,COX7A1,CPA3,CXCR4,DNAJB4,ELANE,EPX,F2R,FCN1,G0S2,HLA-A,HPGD,ITGA6,ITGB1,LCN2,LTF,MAP2,MAPK13,Mcpt8,MGST2,MPL,Ngp,OSCP1,PRG2,Prss34,PRSS57,PRTN3,RAMP1,RUNX1,S100A8,S100A9,S1PR1,Saa3,SELENOP,SLC35D3,SLPI,STAT1,Tpm2,VCL,ZFHX4
CASZ1	2.136	enzyme	Activated	2.198	0.178	ATP1A3,CCL17,CKM,ENPP1,FGF18,MRVI1,PPP1R1B,RAMP1,TGFB3,TNFRSF1B,TNNT1
ZNF281		transcription regulator		1.913	0.21	BLM,CXCR4,FANCD2,GADD45G,ODC1,PTGS1,XRCC2,XRCC3
HMGN1	1.394	transcription regulator		-1.982	0.242	CSF2RB,EGFL7,G0S2,GP2,H2-M2,Slfn1,UCHL5,XBP1
ESRRA		ligand-dependent nuclear receptor	Activated	3.547	0.245	ALAS1,ALDOC,ATP2A2,ATP5F1B,B4GALT6,CCR7,CDC6,CEBPA,CKB,COL1A1,CSRP2,CYB5A,CYCS,DEK,ENO1,EPAS1,ERBB2,FABP4,GAPDH,GOT1,HK2,IDH3A,IGFBP4,LDHA,LTF,MED24,MICOS10,NDUFB5,PCK2,PKM,PPARGC1A,PPP1R1B,PSMD3,RUNX2,Scd2,SPP1,STAC2,TIMM22,TNS4,TOP2A,TPI1,TRA2B,WNT11
SIX5	2.506	transcription regulator		-1.89	0.246	KRT18,PLTP,SFRP2,SIM1,SIX2,SLC6A13,ST14
CREBZF		transcription regulator	Inhibited	-2.195	0.25	ERN1,FASN,HSPA1A/HSPA1B,HSPA5,XBP1
RAD21		transcription regulator	Inhibited	-2	0.269	HLA-DQA1,HLA-DQB1,IRS2,MYC,PCDHGA10,PCDHGC3,PIM2,SOX4,THBS1
PROX1	4.654	transcription regulator		1.77	0.321	CCNE1,CCNE2,HOXD8,ITGA9,KDR,NRP1,PCK2
MAF	-1.805	transcription regulator	Inhibited	-2.751	0.327	ACSS2,ANPEP,CRYAB,CXCR5,GCLM,IFNG,IL12RB1,IL21,IL4,MAF,PRDM1,RORC,SCG5,TXN,VCAM1
LYL1		transcription regulator		1.951	0.343	BRCA1,CDH5,GATA1,ID3,ITGA2
GLI3		transcription regulator	Inhibited	-2.496	0.354	AKT1,BCL2,BMP4,CCND1,DUSP2,FOXO1,Gm21596/Hmgb1,H2AX,HMGB2,IRF1,KLF13,KLF2,NFKBIZ,RUNX1,RUNX2,STMN1,TNFAIP3
HOXB4		transcription regulator	Activated	2	0.355	CCNE1,E2F1,MPL,MYC
ASCL1		transcription regulator	Activated	3.352	0.357	BIRC5,CDCA7,CDK1,CDK2,CDKN1A,CIITA,E2F1,EPHA2,FOXM1,GADD45G,HES5,ID3,INSM1,Nrxn3,PROX1,RET,SALL3,SEMA6B,SEMA7A,SKP2,SLC35D3
RCAN1		transcription regulator	Activated	2.385	0.374	CCNA2,CCNF,CDK4,IL2,SELE,VCAM1
H2AX	2.721	transcription regulator	Activated	2	0.382	ATP5F1A,MYC,MYL6B,NDUFB8,PPARGC1A,SDHB,SFRP2,SLC7A11
Gm21596/Hmgb1	2.075	transcription regulator	Activated	2.216	0.39	CXCR4,HIF1A,HOXD9,IL1RL1,PKM
VAV1		transcription regulator		-1.951	0.5	BCL2,CCND1,IFNG,IL2,IL4,JUN
SQSTM1		transcription regulator	Inhibited	-2.333	0.544	ARID5A,FGL2,HMOX1,IL15RA,IRF1,JUN,LHX2,NFKBIA,PLAT,RSAD2
EED		transcription regulator	Inhibited	-2	1	CDKN1B,DAB2IP,GATA3,Hmga2,MYC,NKD1,RUNX2,TBX3,WIF1
SS18		transcription regulator	Inhibited	-2.646	1	CAMK2B,GADD45B,NFATC1,RET,SOCS3,SYNE1,TENT5C
