# Supplementary material for: A preclinical model of peripheral T‐cell lymphoma GATA3 reveals DNA damage response pathway vulnerability
Source: EMBO Mol Med. 2022 May 5;14(6):e15816. doi: 10.15252/emmm.202215816 (PMC9174882; doi:10.15252/emmm.202215816)
Supplement: Supplementary file 6 — Dataset EV5 [file EMMM-14-e15816-s006.xlsx]

## Sheet: Legend
Dataset EV5.
Gene set enrichment analysis results of HALLMARK and REACTOME genes sets (MSigDB v7.2) in the comparison of mPTCL TCRvβ8+ cells versus CD4 T-cells or mPTCL-infiltrated versus wildtype spleens.

## Sheet: HALLMARK
TermRank	Tissue	Term-full name	GS DETAILS	SIZE	ES	NES	NOM p-val	FDR q-val	FWER p-val	RANK AT MAX	LEADING EDGE	Term SHORT	Tissue+TERM
1	TCRvb8	HALLMARK_E2F_TARGETS	Details ...	200	0.81	3.04	0	0	0	2325	tags=77%, list=13%, signal=88%	E2F_TARGETS	TCRvb8_E2F_TARGETS
2	TCRvb8	HALLMARK_MYC_TARGETS_V1	Details ...	200	0.8	3	0	0	0	3346	tags=92%, list=19%, signal=111%	MYC_TARGETS_V1	TCRvb8_MYC_TARGETS_V1
3	TCRvb8	HALLMARK_G2M_CHECKPOINT	Details ...	196	0.75	2.83	0	0	0	2438	tags=66%, list=14%, signal=75%	G2M_CHECKPOINT	TCRvb8_G2M_CHECKPOINT
4	TCRvb8	HALLMARK_MYC_TARGETS_V2	Details ...	57	0.74	2.37	0	0	0	3174	tags=77%, list=18%, signal=94%	MYC_TARGETS_V2	TCRvb8_MYC_TARGETS_V2
5	TCRvb8	HALLMARK_MTORC1_SIGNALING	Details ...	199	0.6	2.26	0	0	0	2622	tags=52%, list=15%, signal=61%	MTORC1_SIGNALING	TCRvb8_MTORC1_SIGNALING
6	TCRvb8	HALLMARK_OXIDATIVE_PHOSPHORYLATION	Details ...	197	0.58	2.18	0	0	0	4925	tags=75%, list=28%, signal=102%	OXIDATIVE_PHOSPHORYLATION	TCRvb8_OXIDATIVE_PHOSPHORYLATION
7	TCRvb8	HALLMARK_UNFOLDED_PROTEIN_RESPONSE	Details ...	112	0.59	2.08	0	0	0	4999	tags=69%, list=28%, signal=95%	UNFOLDED_PROTEIN_RESPONSE	TCRvb8_UNFOLDED_PROTEIN_RESPONSE
8	TCRvb8	HALLMARK_DNA_REPAIR	Details ...	147	0.56	2.03	0	0	0	3052	tags=44%, list=17%, signal=53%	DNA_REPAIR	TCRvb8_DNA_REPAIR
9	TCRvb8	HALLMARK_GLYCOLYSIS	Details ...	200	0.5	1.87	0	0	0.003	3389	tags=42%, list=19%, signal=51%	GLYCOLYSIS	TCRvb8_GLYCOLYSIS
10	TCRvb8	HALLMARK_MITOTIC_SPINDLE	Details ...	198	0.45	1.71	0	0.002	0.019	3684	tags=38%, list=21%, signal=47%	MITOTIC_SPINDLE	TCRvb8_MITOTIC_SPINDLE
11	TCRvb8	HALLMARK_SPERMATOGENESIS	Details ...	133	0.44	1.57	0.003	0.007	0.082	1824	tags=19%, list=10%, signal=21%	SPERMATOGENESIS	TCRvb8_SPERMATOGENESIS
12	TCRvb8	HALLMARK_UV_RESPONSE_UP	Details ...	156	0.41	1.54	0	0.009	0.123	2871	tags=32%, list=16%, signal=38%	UV_RESPONSE_UP	TCRvb8_UV_RESPONSE_UP
13	TCRvb8	HALLMARK_REACTIVE_OXYGEN_SPECIES_PATHWAY	Details ...	49	0.46	1.41	0.045	0.035	0.429	3386	tags=41%, list=19%, signal=50%	REACTIVE_OXYGEN_SPECIES_PATHWAY	TCRvb8_REACTIVE_OXYGEN_SPECIES_PATHWAY
14	TCRvb8	HALLMARK_ESTROGEN_RESPONSE_LATE	Details ...	197	0.36	1.35	0.019	0.066	0.675	2415	tags=23%, list=14%, signal=26%	ESTROGEN_RESPONSE_LATE	TCRvb8_ESTROGEN_RESPONSE_LATE
15	TCRvb8	HALLMARK_ANDROGEN_RESPONSE	Details ...	98	0.38	1.33	0.053	0.076	0.748	2838	tags=35%, list=16%, signal=41%	ANDROGEN_RESPONSE	TCRvb8_ANDROGEN_RESPONSE
16	TCRvb8	HALLMARK_FATTY_ACID_METABOLISM	Details ...	157	0.35	1.28	0.051	0.108	0.885	3720	tags=36%, list=21%, signal=45%	FATTY_ACID_METABOLISM	TCRvb8_FATTY_ACID_METABOLISM
17	TCRvb8	HALLMARK_ADIPOGENESIS	Details ...	198	0.32	1.23	0.067	0.159	0.969	4194	tags=38%, list=23%, signal=49%	ADIPOGENESIS	TCRvb8_ADIPOGENESIS
18	TCRvb8	HALLMARK_PI3K_AKT_MTOR_SIGNALING	Details ...	105	0.32	1.13	0.203	0.342	0.999	4259	tags=35%, list=24%, signal=46%	PI3K_AKT_MTOR_SIGNALING	TCRvb8_PI3K_AKT_MTOR_SIGNALING
19	TCRvb8	HALLMARK_HYPOXIA	Details ...	197	0.29	1.09	0.235	0.413	1	1918	tags=18%, list=11%, signal=20%	HYPOXIA	TCRvb8_HYPOXIA
20	TCRvb8	HALLMARK_WNT_BETA_CATENIN_SIGNALING	Details ...	41	0.37	1.09	0.294	0.405	1	2518	tags=24%, list=14%, signal=28%	WNT_BETA_CATENIN_SIGNALING	TCRvb8_WNT_BETA_CATENIN_SIGNALING
21	TCRvb8	HALLMARK_PEROXISOME	Details ...	102	0.3	1.05	0.372	0.503	1	3955	tags=29%, list=22%, signal=38%	PEROXISOME	TCRvb8_PEROXISOME
22	TCRvb8	HALLMARK_ESTROGEN_RESPONSE_EARLY	Details ...	198	0.27	1.02	0.403	0.553	1	2324	tags=20%, list=13%, signal=23%	ESTROGEN_RESPONSE_EARLY	TCRvb8_ESTROGEN_RESPONSE_EARLY
23	TCRvb8	HALLMARK_P53_PATHWAY	Details ...	200	0.27	1.01	0.414	0.558	1	3728	tags=32%, list=21%, signal=40%	P53_PATHWAY	TCRvb8_P53_PATHWAY
24	TCRvb8	HALLMARK_PROTEIN_SECRETION	Details ...	96	0.29	1	0.456	0.579	1	4330	tags=36%, list=24%, signal=48%	PROTEIN_SECRETION	TCRvb8_PROTEIN_SECRETION
25	TCRvb8	HALLMARK_PANCREAS_BETA_CELLS	Details ...	40	0.34	1	0.446	0.557	1	1297	tags=10%, list=7%, signal=11%	PANCREAS_BETA_CELLS	TCRvb8_PANCREAS_BETA_CELLS
26	TCRvb8	HALLMARK_CHOLESTEROL_HOMEOSTASIS	Details ...	73	0.29	0.97	0.516	0.596	1	2256	tags=21%, list=13%, signal=23%	CHOLESTEROL_HOMEOSTASIS	TCRvb8_CHOLESTEROL_HOMEOSTASIS
27	TCRvb8	HALLMARK_XENOBIOTIC_METABOLISM	Details ...	195	0.25	0.96	0.569	0.625	1	1895	tags=16%, list=11%, signal=18%	XENOBIOTIC_METABOLISM	TCRvb8_XENOBIOTIC_METABOLISM
28	TCRvb8	HALLMARK_MYOGENESIS	Details ...	199	0.23	0.85	0.861	0.887	1	3477	tags=18%, list=19%, signal=22%	MYOGENESIS	TCRvb8_MYOGENESIS
29	TCRvb8	HALLMARK_TGF_BETA_SIGNALING	Details ...	53	0.26	0.81	0.815	0.923	1	2922	tags=25%, list=16%, signal=29%	TGF_BETA_SIGNALING	TCRvb8_TGF_BETA_SIGNALING
30	TCRvb8	HALLMARK_ANGIOGENESIS	Details ...	36	0.28	0.8	0.789	0.918	1	1918	tags=14%, list=11%, signal=16%	ANGIOGENESIS	TCRvb8_ANGIOGENESIS
1	Spleen	HALLMARK_MYC_TARGETS_V1	Details ...	200	0.79	3.48	0	0	0	2835	tags=88%, list=16%, signal=103%	MYC_TARGETS_V1	Spleen_MYC_TARGETS_V1
2	Spleen	HALLMARK_E2F_TARGETS	Details ...	200	0.76	3.3	0	0	0	2644	tags=77%, list=15%, signal=89%	E2F_TARGETS	Spleen_E2F_TARGETS
3	Spleen	HALLMARK_G2M_CHECKPOINT	Details ...	196	0.72	3.16	0	0	0	3109	tags=71%, list=17%, signal=86%	G2M_CHECKPOINT	Spleen_G2M_CHECKPOINT
4	Spleen	HALLMARK_MYC_TARGETS_V2	Details ...	57	0.75	2.7	0	0	0	3083	tags=82%, list=17%, signal=99%	MYC_TARGETS_V2	Spleen_MYC_TARGETS_V2
5	Spleen	HALLMARK_MTORC1_SIGNALING	Details ...	199	0.61	2.62	0	0	0	4015	tags=63%, list=22%, signal=80%	MTORC1_SIGNALING	Spleen_MTORC1_SIGNALING
6	Spleen	HALLMARK_OXIDATIVE_PHOSPHORYLATION	Details ...	197	0.6	2.61	0	0	0	4984	tags=74%, list=28%, signal=102%	OXIDATIVE_PHOSPHORYLATION	Spleen_OXIDATIVE_PHOSPHORYLATION
7	Spleen	HALLMARK_UNFOLDED_PROTEIN_RESPONSE	Details ...	112	0.58	2.34	0	0	0	5321	tags=70%, list=30%, signal=99%	UNFOLDED_PROTEIN_RESPONSE	Spleen_UNFOLDED_PROTEIN_RESPONSE
8	Spleen	HALLMARK_DNA_REPAIR	Details ...	147	0.53	2.21	0	0	0	4262	tags=54%, list=24%, signal=71%	DNA_REPAIR	Spleen_DNA_REPAIR
9	Spleen	HALLMARK_GLYCOLYSIS	Details ...	200	0.44	1.91	0	0	0	3137	tags=39%, list=18%, signal=47%	GLYCOLYSIS	Spleen_GLYCOLYSIS
10	Spleen	HALLMARK_MITOTIC_SPINDLE	Details ...	198	0.44	1.91	0	0	0	4116	tags=40%, list=23%, signal=52%	MITOTIC_SPINDLE	Spleen_MITOTIC_SPINDLE
11	Spleen	HALLMARK_PI3K_AKT_MTOR_SIGNALING	Details ...	105	0.45	1.81	0	0	0.005	4855	tags=47%, list=27%, signal=64%	PI3K_AKT_MTOR_SIGNALING	Spleen_PI3K_AKT_MTOR_SIGNALING
12	Spleen	HALLMARK_UV_RESPONSE_UP	Details ...	156	0.35	1.48	0.009	0.021	0.223	3163	tags=33%, list=18%, signal=39%	UV_RESPONSE_UP	Spleen_UV_RESPONSE_UP
13	Spleen	HALLMARK_SPERMATOGENESIS	Details ...	133	0.35	1.46	0.005	0.024	0.273	2971	tags=25%, list=17%, signal=30%	SPERMATOGENESIS	Spleen_SPERMATOGENESIS
14	Spleen	HALLMARK_ANDROGEN_RESPONSE	Details ...	98	0.36	1.41	0.027	0.035	0.388	3344	tags=35%, list=19%, signal=42%	ANDROGEN_RESPONSE	Spleen_ANDROGEN_RESPONSE
15	Spleen	HALLMARK_ESTROGEN_RESPONSE_LATE	Details ...	197	0.31	1.33	0.023	0.074	0.681	1535	tags=20%, list=9%, signal=22%	ESTROGEN_RESPONSE_LATE	Spleen_ESTROGEN_RESPONSE_LATE
16	Spleen	HALLMARK_P53_PATHWAY	Details ...	200	0.31	1.32	0.028	0.074	0.697	3352	tags=31%, list=19%, signal=37%	P53_PATHWAY	Spleen_P53_PATHWAY
17	Spleen	HALLMARK_HYPOXIA	Details ...	197	0.3	1.31	0.033	0.076	0.732	2617	tags=24%, list=15%, signal=28%	HYPOXIA	Spleen_HYPOXIA
18	Spleen	HALLMARK_REACTIVE_OXYGEN_SPECIES_PATHWAY	Details ...	49	0.35	1.21	0.148	0.172	0.96	4964	tags=47%, list=28%, signal=65%	REACTIVE_OXYGEN_SPECIES_PATHWAY	Spleen_REACTIVE_OXYGEN_SPECIES_PATHWAY
19	Spleen	HALLMARK_PEROXISOME	Details ...	102	0.3	1.2	0.119	0.171	0.967	3243	tags=26%, list=18%, signal=32%	PEROXISOME	Spleen_PEROXISOME
20	Spleen	HALLMARK_WNT_BETA_CATENIN_SIGNALING	Details ...	41	0.35	1.19	0.206	0.183	0.976	2514	tags=29%, list=14%, signal=34%	WNT_BETA_CATENIN_SIGNALING	Spleen_WNT_BETA_CATENIN_SIGNALING
21	Spleen	HALLMARK_PROTEIN_SECRETION	Details ...	96	0.3	1.17	0.168	0.201	0.988	5086	tags=46%, list=28%, signal=64%	PROTEIN_SECRETION	Spleen_PROTEIN_SECRETION
22	Spleen	HALLMARK_CHOLESTEROL_HOMEOSTASIS	Details ...	73	0.31	1.15	0.206	0.218	0.994	4460	tags=38%, list=25%, signal=51%	CHOLESTEROL_HOMEOSTASIS	Spleen_CHOLESTEROL_HOMEOSTASIS
23	Spleen	HALLMARK_IL2_STAT5_SIGNALING	Details ...	199	0.26	1.14	0.14	0.226	0.997	1896	tags=19%, list=11%, signal=21%	IL2_STAT5_SIGNALING	Spleen_IL2_STAT5_SIGNALING
24	Spleen	HALLMARK_FATTY_ACID_METABOLISM	Details ...	157	0.27	1.14	0.176	0.227	0.997	4054	tags=32%, list=23%, signal=41%	FATTY_ACID_METABOLISM	Spleen_FATTY_ACID_METABOLISM
25	Spleen	HALLMARK_ESTROGEN_RESPONSE_EARLY	Details ...	198	0.25	1.09	0.245	0.297	1	1535	tags=17%, list=9%, signal=19%	ESTROGEN_RESPONSE_EARLY	Spleen_ESTROGEN_RESPONSE_EARLY
26	Spleen	HALLMARK_ADIPOGENESIS	Details ...	198	0.22	0.98	0.524	0.569	1	3864	tags=33%, list=22%, signal=41%	ADIPOGENESIS	Spleen_ADIPOGENESIS
27	Spleen	HALLMARK_APOPTOSIS	Details ...	161	0.23	0.95	0.586	0.616	1	2090	tags=17%, list=12%, signal=20%	APOPTOSIS	Spleen_APOPTOSIS
28	Spleen	HALLMARK_PANCREAS_BETA_CELLS	Details ...	40	0.28	0.93	0.575	0.667	1	3483	tags=23%, list=19%, signal=28%	PANCREAS_BETA_CELLS	Spleen_PANCREAS_BETA_CELLS
29	Spleen	HALLMARK_TGF_BETA_SIGNALING	Details ...	53	0.26	0.91	0.61	0.677	1	3006	tags=23%, list=17%, signal=27%	TGF_BETA_SIGNALING	Spleen_TGF_BETA_SIGNALING

## Sheet: REACTOME
TermRank	Tissue	Term-full name	GS DETAILS	SIZE	ES	NES	NOM p-val	FDR q-val	FWER p-val	RANK AT MAX	LEADING EDGE	Term SHORT	Tissue+TERM
1	Spleen	REACTOME_TRANSLATION	Details ...	289	0.69	3.17	0	0	0	4788	tags=83%, list=27%, signal=112%	TRANSLATION	Spleen_TRANSLATION
2	Spleen	REACTOME_CELL_CYCLE_CHECKPOINTS	Details ...	266	0.67	3.06	0	0	0	3584	tags=66%, list=20%, signal=81%	CELL_CYCLE_CHECKPOINTS	Spleen_CELL_CYCLE_CHECKPOINTS
3	Spleen	REACTOME_RRNA_PROCESSING	Details ...	197	0.69	2.96	0	0	0	4534	tags=82%, list=25%, signal=109%	RRNA_PROCESSING	Spleen_RRNA_PROCESSING
4	Spleen	REACTOME_MITOTIC_METAPHASE_AND_ANAPHASE	Details ...	226	0.66	2.94	0	0	0	4605	tags=75%, list=26%, signal=100%	MITOTIC_METAPHASE_AND_ANAPHASE	Spleen_MITOTIC_METAPHASE_AND_ANAPHASE
5	Spleen	REACTOME_G2_M_CHECKPOINTS	Details ...	144	0.68	2.9	0	0	0	3225	tags=64%, list=18%, signal=77%	G2_M_CHECKPOINTS	Spleen_G2_M_CHECKPOINTS
6	Spleen	REACTOME_SEPARATION_OF_SISTER_CHROMATIDS	Details ...	183	0.67	2.89	0	0	0	4147	tags=73%, list=23%, signal=94%	SEPARATION_OF_SISTER_CHROMATIDS	Spleen_SEPARATION_OF_SISTER_CHROMATIDS
7	Spleen	REACTOME_M_PHASE	Details ...	366	0.62	2.89	0	0	0	4802	tags=68%, list=27%, signal=91%	M_PHASE	Spleen_M_PHASE
8	Spleen	REACTOME_INFLUENZA_INFECTION	Details ...	148	0.68	2.86	0	0	0	4869	tags=84%, list=27%, signal=115%	INFLUENZA_INFECTION	Spleen_INFLUENZA_INFECTION
9	Spleen	REACTOME_MITOTIC_G1_PHASE_AND_G1_S_TRANSITION	Details ...	147	0.68	2.86	0	0	0	3225	tags=67%, list=18%, signal=81%	MITOTIC_G1_PHASE_AND_G1_S_TRANSITION	Spleen_MITOTIC_G1_PHASE_AND_G1_S_TRANSITION
10	Spleen	REACTOME_PROCESSING_OF_CAPPED_INTRON_CONTAINING_PRE_MRNA	Details ...	238	0.64	2.84	0	0	0	5567	tags=81%, list=31%, signal=116%	PROCESSING_OF_CAPPED_INTRON_CONTAINING_PRE_MRNA	Spleen_PROCESSING_OF_CAPPED_INTRON_CONTAINING_PRE_MRNA
11	Spleen	REACTOME_EUKARYOTIC_TRANSLATION_INITIATION	Details ...	114	0.7	2.83	0	0	0	4534	tags=85%, list=25%, signal=113%	EUKARYOTIC_TRANSLATION_INITIATION	Spleen_EUKARYOTIC_TRANSLATION_INITIATION
12	Spleen	REACTOME_RESOLUTION_OF_SISTER_CHROMATID_COHESION	Details ...	118	0.69	2.83	0	0	0	4116	tags=77%, list=23%, signal=100%	RESOLUTION_OF_SISTER_CHROMATID_COHESION	Spleen_RESOLUTION_OF_SISTER_CHROMATID_COHESION
13	Spleen	REACTOME_DNA_REPLICATION	Details ...	127	0.69	2.82	0	0	0	3319	tags=69%, list=19%, signal=84%	DNA_REPLICATION	Spleen_DNA_REPLICATION
14	Spleen	REACTOME_DNA_REPLICATION_PRE_INITIATION	Details ...	84	0.73	2.8	0	0	0	3225	tags=74%, list=18%, signal=90%	DNA_REPLICATION_PRE_INITIATION	Spleen_DNA_REPLICATION_PRE_INITIATION
15	Spleen	REACTOME_MITOTIC_PROMETAPHASE	Details ...	193	0.64	2.78	0	0	0	4116	tags=67%, list=23%, signal=86%	MITOTIC_PROMETAPHASE	Spleen_MITOTIC_PROMETAPHASE
16	Spleen	REACTOME_S_PHASE	Details ...	162	0.66	2.78	0	0	0	4605	tags=75%, list=26%, signal=101%	S_PHASE	Spleen_S_PHASE
17	Spleen	REACTOME_MRNA_SPLICING	Details ...	187	0.64	2.75	0	0	0	5021	tags=74%, list=28%, signal=102%	MRNA_SPLICING	Spleen_MRNA_SPLICING
18	Spleen	REACTOME_MITOCHONDRIAL_TRANSLATION	Details ...	96	0.7	2.75	0	0	0	4724	tags=82%, list=26%, signal=111%	MITOCHONDRIAL_TRANSLATION	Spleen_MITOCHONDRIAL_TRANSLATION
19	Spleen	REACTOME_SRP_DEPENDENT_COTRANSLATIONAL_PROTEIN_TARGETING_TO_MEMBRANE	Details ...	108	0.69	2.74	0	0	0	4534	tags=84%, list=25%, signal=112%	SRP_DEPENDENT_COTRANSLATIONAL_PROTEIN_TARGETING_TO_MEMBRANE	Spleen_SRP_DEPENDENT_COTRANSLATIONAL_PROTEIN_TARGETING_TO_MEMBRANE
20	Spleen	REACTOME_MITOTIC_SPINDLE_CHECKPOINT	Details ...	109	0.68	2.73	0	0	0	3646	tags=70%, list=20%, signal=87%	MITOTIC_SPINDLE_CHECKPOINT	Spleen_MITOTIC_SPINDLE_CHECKPOINT
21	Spleen	REACTOME_CHROMOSOME_MAINTENANCE	Details ...	109	0.66	2.69	0	0	0	3806	tags=67%, list=21%, signal=85%	CHROMOSOME_MAINTENANCE	Spleen_CHROMOSOME_MAINTENANCE
22	Spleen	REACTOME_EUKARYOTIC_TRANSLATION_ELONGATION	Details ...	89	0.69	2.66	0	0	0	4869	tags=88%, list=27%, signal=120%	EUKARYOTIC_TRANSLATION_ELONGATION	Spleen_EUKARYOTIC_TRANSLATION_ELONGATION
23	Spleen	REACTOME_SWITCHING_OF_ORIGINS_TO_A_POST_REPLICATIVE_STATE	Details ...	91	0.68	2.66	0	0	0	4605	tags=77%, list=26%, signal=103%	SWITCHING_OF_ORIGINS_TO_A_POST_REPLICATIVE_STATE	Spleen_SWITCHING_OF_ORIGINS_TO_A_POST_REPLICATIVE_STATE
24	Spleen	REACTOME_NONSENSE_MEDIATED_DECAY_NMD_	Details ...	111	0.66	2.65	0	0	0	4869	tags=80%, list=27%, signal=110%	NONSENSE_MEDIATED_DECAY_NMD_	Spleen_NONSENSE_MEDIATED_DECAY_NMD_
25	Spleen	REACTOME_MITOTIC_G2_G2_M_PHASES	Details ...	191	0.61	2.64	0	0	0	4188	tags=62%, list=23%, signal=80%	MITOTIC_G2_G2_M_PHASES	Spleen_MITOTIC_G2_G2_M_PHASES
26	Spleen	REACTOME_SELENOAMINO_ACID_METABOLISM	Details ...	112	0.66	2.63	0	0	0	4534	tags=79%, list=25%, signal=106%	SELENOAMINO_ACID_METABOLISM	Spleen_SELENOAMINO_ACID_METABOLISM
27	Spleen	REACTOME_REGULATION_OF_EXPRESSION_OF_SLITS_AND_ROBOS	Details ...	167	0.62	2.63	0	0	0	4572	tags=74%, list=26%, signal=98%	REGULATION_OF_EXPRESSION_OF_SLITS_AND_ROBOS	Spleen_REGULATION_OF_EXPRESSION_OF_SLITS_AND_ROBOS
28	Spleen	REACTOME_RESPIRATORY_ELECTRON_TRANSPORT	Details ...	90	0.67	2.63	0	0	0	4964	tags=81%, list=28%, signal=112%	RESPIRATORY_ELECTRON_TRANSPORT	Spleen_RESPIRATORY_ELECTRON_TRANSPORT
29	Spleen	REACTOME_RESPONSE_OF_EIF2AK4_GCN2_TO_AMINO_ACID_DEFICIENCY	Details ...	97	0.66	2.62	0	0	0	4869	tags=82%, list=27%, signal=113%	RESPONSE_OF_EIF2AK4_GCN2_TO_AMINO_ACID_DEFICIENCY	Spleen_RESPONSE_OF_EIF2AK4_GCN2_TO_AMINO_ACID_DEFICIENCY
30	Spleen	REACTOME_RHO_GTPASES_ACTIVATE_FORMINS	Details ...	132	0.63	2.62	0	0	0	4116	tags=65%, list=23%, signal=84%	RHO_GTPASES_ACTIVATE_FORMINS	Spleen_RHO_GTPASES_ACTIVATE_FORMINS
31	Spleen	REACTOME_ORC1_REMOVAL_FROM_CHROMATIN	Details ...	71	0.7	2.6	0	0	0	3225	tags=69%, list=18%, signal=84%	ORC1_REMOVAL_FROM_CHROMATIN	Spleen_ORC1_REMOVAL_FROM_CHROMATIN
32	Spleen	REACTOME_RESPIRATORY_ELECTRON_TRANSPORT_ATP_SYNTHESIS_BY_CHEMIOSMOTIC_COUPLING_AND_HEAT_PRODUCTION_BY_UNCOUPLING_PROTEINS_	Details ...	112	0.64	2.6	0	0	0	4964	tags=79%, list=28%, signal=108%	RESPIRATORY_ELECTRON_TRANSPORT_ATP_SYNTHESIS_BY_CHEMIOSMOTIC_COUPLING_AND_HEAT_PRODUCTION_BY_UNCOUPLING_PROTEINS_	Spleen_RESPIRATORY_ELECTRON_TRANSPORT_ATP_SYNTHESIS_BY_CHEMIOSMOTIC_COUPLING_AND_HEAT_PRODUCTION_BY_UNCOUPLING_PROTEINS_
33	Spleen	REACTOME_ASSEMBLY_OF_THE_PRE_REPLICATIVE_COMPLEX	Details ...	68	0.72	2.59	0	0	0	3225	tags=71%, list=18%, signal=86%	ASSEMBLY_OF_THE_PRE_REPLICATIVE_COMPLEX	Spleen_ASSEMBLY_OF_THE_PRE_REPLICATIVE_COMPLEX
34	Spleen	REACTOME_HIV_INFECTION	Details ...	222	0.59	2.57	0	0	0	5211	tags=71%, list=29%, signal=99%	HIV_INFECTION	Spleen_HIV_INFECTION
35	Spleen	REACTOME_ACTIVATION_OF_ATR_IN_RESPONSE_TO_REPLICATION_STRESS	Details ...	37	0.77	2.57	0	0	0	2145	tags=68%, list=12%, signal=77%	ACTIVATION_OF_ATR_IN_RESPONSE_TO_REPLICATION_STRESS	Spleen_ACTIVATION_OF_ATR_IN_RESPONSE_TO_REPLICATION_STRESS
36	Spleen	REACTOME_APC_C_MEDIATED_DEGRADATION_OF_CELL_CYCLE_PROTEINS	Details ...	88	0.66	2.57	0	0	0	4605	tags=75%, list=26%, signal=101%	APC_C_MEDIATED_DEGRADATION_OF_CELL_CYCLE_PROTEINS	Spleen_APC_C_MEDIATED_DEGRADATION_OF_CELL_CYCLE_PROTEINS
37	Spleen	REACTOME_ACTIVATION_OF_THE_PRE_REPLICATIVE_COMPLEX	Details ...	32	0.8	2.56	0	0	0	2145	tags=81%, list=12%, signal=92%	ACTIVATION_OF_THE_PRE_REPLICATIVE_COMPLEX	Spleen_ACTIVATION_OF_THE_PRE_REPLICATIVE_COMPLEX
38	Spleen	REACTOME_HIV_LIFE_CYCLE	Details ...	142	0.61	2.56	0	0	0	5211	tags=73%, list=29%, signal=102%	HIV_LIFE_CYCLE	Spleen_HIV_LIFE_CYCLE
39	Spleen	REACTOME_THE_CITRIC_ACID_TCA_CYCLE_AND_RESPIRATORY_ELECTRON_TRANSPORT	Details ...	162	0.6	2.55	0	0	0	4964	tags=73%, list=28%, signal=100%	THE_CITRIC_ACID_TCA_CYCLE_AND_RESPIRATORY_ELECTRON_TRANSPORT	Spleen_THE_CITRIC_ACID_TCA_CYCLE_AND_RESPIRATORY_ELECTRON_TRANSPORT
40	Spleen	REACTOME_HOST_INTERACTIONS_OF_HIV_FACTORS	Details ...	128	0.61	2.55	0	0	0	4572	tags=71%, list=26%, signal=95%	HOST_INTERACTIONS_OF_HIV_FACTORS	Spleen_HOST_INTERACTIONS_OF_HIV_FACTORS
41	Spleen	REACTOME_CYCLIN_A_CDK2_ASSOCIATED_EVENTS_AT_S_PHASE_ENTRY	Details ...	85	0.66	2.54	0	0	0	3225	tags=62%, list=18%, signal=76%	CYCLIN_A_CDK2_ASSOCIATED_EVENTS_AT_S_PHASE_ENTRY	Spleen_CYCLIN_A_CDK2_ASSOCIATED_EVENTS_AT_S_PHASE_ENTRY
42	Spleen	REACTOME_RRNA_MODIFICATION_IN_THE_NUCLEUS_AND_CYTOSOL	Details ...	59	0.7	2.52	0	0	0	5247	tags=97%, list=29%, signal=136%	RRNA_MODIFICATION_IN_THE_NUCLEUS_AND_CYTOSOL	Spleen_RRNA_MODIFICATION_IN_THE_NUCLEUS_AND_CYTOSOL
43	Spleen	REACTOME_ACTIVATION_OF_THE_MRNA_UPON_BINDING_OF_THE_CAP_BINDING_COMPLEX_AND_EIFS_AND_SUBSEQUENT_BINDING_TO_43S	Details ...	57	0.7	2.51	0	0	0	4502	tags=86%, list=25%, signal=115%	ACTIVATION_OF_THE_MRNA_UPON_BINDING_OF_THE_CAP_BINDING_COMPLEX_AND_EIFS_AND_SUBSEQUENT_BINDING_TO_43S	Spleen_ACTIVATION_OF_THE_MRNA_UPON_BINDING_OF_THE_CAP_BINDING_COMPLEX_AND_EIFS_AND_SUBSEQUENT_BINDING_TO_43S
44	Spleen	REACTOME_DNA_REPAIR	Details ...	296	0.55	2.51	0	0	0	4576	tags=55%, list=26%, signal=73%	DNA_REPAIR	Spleen_DNA_REPAIR
45	Spleen	REACTOME_DNA_STRAND_ELONGATION	Details ...	32	0.79	2.51	0	0	0	2447	tags=84%, list=14%, signal=98%	DNA_STRAND_ELONGATION	Spleen_DNA_STRAND_ELONGATION
46	Spleen	REACTOME_APC_C_CDH1_MEDIATED_DEGRADATION_OF_CDC20_AND_OTHER_APC_C_CDH1_TARGETED_PROTEINS_IN_LATE_MITOSIS_EARLY_G1	Details ...	74	0.66	2.5	0	0	0	4605	tags=74%, list=26%, signal=100%	APC_C_CDH1_MEDIATED_DEGRADATION_OF_CDC20_AND_OTHER_APC_C_CDH1_TARGETED_PROTEINS_IN_LATE_MITOSIS_EARLY_G1	Spleen_APC_C_CDH1_MEDIATED_DEGRADATION_OF_CDC20_AND_OTHER_APC_C_CDH1_TARGETED_PROTEINS_IN_LATE_MITOSIS_EARLY_G1
47	Spleen	REACTOME_THE_ROLE_OF_GTSE1_IN_G2_M_PROGRESSION_AFTER_G2_CHECKPOINT	Details ...	73	0.67	2.5	0	0	0	2806	tags=63%, list=16%, signal=74%	THE_ROLE_OF_GTSE1_IN_G2_M_PROGRESSION_AFTER_G2_CHECKPOINT	Spleen_THE_ROLE_OF_GTSE1_IN_G2_M_PROGRESSION_AFTER_G2_CHECKPOINT
48	Spleen	REACTOME_SNRNP_ASSEMBLY	Details ...	52	0.71	2.5	0	0	0	3696	tags=75%, list=21%, signal=94%	SNRNP_ASSEMBLY	Spleen_SNRNP_ASSEMBLY
49	Spleen	REACTOME_TRNA_PROCESSING	Details ...	109	0.62	2.5	0	0	0	5623	tags=81%, list=31%, signal=117%	TRNA_PROCESSING	Spleen_TRNA_PROCESSING
50	Spleen	REACTOME_REGULATION_OF_MRNA_STABILITY_BY_PROTEINS_THAT_BIND_AU_RICH_ELEMENTS	Details ...	86	0.64	2.49	0	0	0	3225	tags=64%, list=18%, signal=78%	REGULATION_OF_MRNA_STABILITY_BY_PROTEINS_THAT_BIND_AU_RICH_ELEMENTS	Spleen_REGULATION_OF_MRNA_STABILITY_BY_PROTEINS_THAT_BIND_AU_RICH_ELEMENTS
51	Spleen	REACTOME_SCF_SKP2_MEDIATED_DEGRADATION_OF_P27_P21		60	0.68	2.48	0	0	0	3225	tags=68%, list=18%, signal=83%	SCF_SKP2_MEDIATED_DEGRADATION_OF_P27_P21	Spleen_SCF_SKP2_MEDIATED_DEGRADATION_OF_P27_P21
52	Spleen	REACTOME_HOMOLOGY_DIRECTED_REPAIR		113	0.61	2.48	0	0	0	3778	tags=56%, list=21%, signal=70%	HOMOLOGY_DIRECTED_REPAIR	Spleen_HOMOLOGY_DIRECTED_REPAIR
53	Spleen	REACTOME_AUF1_HNRNP_D0_BINDS_AND_DESTABILIZES_MRNA		54	0.69	2.47	0	0	0	3225	tags=69%, list=18%, signal=83%	AUF1_HNRNP_D0_BINDS_AND_DESTABILIZES_MRNA	Spleen_AUF1_HNRNP_D0_BINDS_AND_DESTABILIZES_MRNA
54	Spleen	REACTOME_SUMOYLATION_OF_DNA_DAMAGE_RESPONSE_AND_REPAIR_PROTEINS		75	0.65	2.46	0	0	0	3980	tags=67%, list=22%, signal=85%	SUMOYLATION_OF_DNA_DAMAGE_RESPONSE_AND_REPAIR_PROTEINS	Spleen_SUMOYLATION_OF_DNA_DAMAGE_RESPONSE_AND_REPAIR_PROTEINS
55	Spleen	REACTOME_TRNA_PROCESSING_IN_THE_NUCLEUS		58	0.69	2.46	0	0	0	4342	tags=81%, list=24%, signal=107%	TRNA_PROCESSING_IN_THE_NUCLEUS	Spleen_TRNA_PROCESSING_IN_THE_NUCLEUS
56	Spleen	REACTOME_REGULATION_OF_RUNX3_EXPRESSION_AND_ACTIVITY		55	0.69	2.46	0	0	0	4532	tags=76%, list=25%, signal=102%	REGULATION_OF_RUNX3_EXPRESSION_AND_ACTIVITY	Spleen_REGULATION_OF_RUNX3_EXPRESSION_AND_ACTIVITY
57	Spleen	REACTOME_TRANSPORT_OF_MATURE_TRANSCRIPT_TO_CYTOPLASM		81	0.64	2.45	0	0	0	5479	tags=81%, list=31%, signal=117%	TRANSPORT_OF_MATURE_TRANSCRIPT_TO_CYTOPLASM	Spleen_TRANSPORT_OF_MATURE_TRANSCRIPT_TO_CYTOPLASM
58	Spleen	REACTOME_DNA_DOUBLE_STRAND_BREAK_REPAIR		141	0.59	2.45	0	0	0	3789	tags=55%, list=21%, signal=69%	DNA_DOUBLE_STRAND_BREAK_REPAIR	Spleen_DNA_DOUBLE_STRAND_BREAK_REPAIR
59	Spleen	REACTOME_G1_S_DNA_DAMAGE_CHECKPOINTS		68	0.66	2.44	0	0	0	3225	tags=63%, list=18%, signal=77%	G1_S_DNA_DAMAGE_CHECKPOINTS	Spleen_G1_S_DNA_DAMAGE_CHECKPOINTS
60	Spleen	REACTOME_DEPOSITION_OF_NEW_CENPA_CONTAINING_NUCLEOSOMES_AT_THE_CENTROMERE		44	0.72	2.44	0	0	0	3233	tags=68%, list=18%, signal=83%	DEPOSITION_OF_NEW_CENPA_CONTAINING_NUCLEOSOMES_AT_THE_CENTROMERE	Spleen_DEPOSITION_OF_NEW_CENPA_CONTAINING_NUCLEOSOMES_AT_THE_CENTROMERE
61	Spleen	REACTOME_NEGATIVE_REGULATION_OF_NOTCH4_SIGNALING		54	0.68	2.43	0	0	0	3225	tags=69%, list=18%, signal=83%	NEGATIVE_REGULATION_OF_NOTCH4_SIGNALING	Spleen_NEGATIVE_REGULATION_OF_NOTCH4_SIGNALING
62	Spleen	REACTOME_DEGRADATION_OF_AXIN		55	0.68	2.43	0	0	0	3225	tags=65%, list=18%, signal=80%	DEGRADATION_OF_AXIN	Spleen_DEGRADATION_OF_AXIN
63	Spleen	REACTOME_DEFECTIVE_CFTR_CAUSES_CYSTIC_FIBROSIS		61	0.66	2.42	0	0	0	3225	tags=59%, list=18%, signal=72%	DEFECTIVE_CFTR_CAUSES_CYSTIC_FIBROSIS	Spleen_DEFECTIVE_CFTR_CAUSES_CYSTIC_FIBROSIS
64	Spleen	REACTOME_TELOMERE_MAINTENANCE		84	0.62	2.41	0	0	0	5198	tags=74%, list=29%, signal=104%	TELOMERE_MAINTENANCE	Spleen_TELOMERE_MAINTENANCE
65	Spleen	REACTOME_EPIGENETIC_REGULATION_OF_GENE_EXPRESSION		110	0.6	2.4	0	0	0	3746	tags=55%, list=21%, signal=70%	EPIGENETIC_REGULATION_OF_GENE_EXPRESSION	Spleen_EPIGENETIC_REGULATION_OF_GENE_EXPRESSION
66	Spleen	REACTOME_STABILIZATION_OF_P53		57	0.66	2.4	0	0	0	3225	tags=63%, list=18%, signal=77%	STABILIZATION_OF_P53	Spleen_STABILIZATION_OF_P53
67	Spleen	REACTOME_DECTIN_1_MEDIATED_NONCANONICAL_NF_KB_SIGNALING		62	0.66	2.4	0	0	0	3225	tags=61%, list=18%, signal=75%	DECTIN_1_MEDIATED_NONCANONICAL_NF_KB_SIGNALING	Spleen_DECTIN_1_MEDIATED_NONCANONICAL_NF_KB_SIGNALING
68	Spleen	REACTOME_SUMOYLATION_OF_DNA_REPLICATION_PROTEINS		45	0.7	2.39	0	0	0	3657	tags=76%, list=20%, signal=95%	SUMOYLATION_OF_DNA_REPLICATION_PROTEINS	Spleen_SUMOYLATION_OF_DNA_REPLICATION_PROTEINS
69	Spleen	REACTOME_G2_M_DNA_DAMAGE_CHECKPOINT		71	0.63	2.37	0	0	0	3584	tags=58%, list=20%, signal=72%	G2_M_DNA_DAMAGE_CHECKPOINT	Spleen_G2_M_DNA_DAMAGE_CHECKPOINT
70	Spleen	REACTOME_SUMOYLATION_OF_RNA_BINDING_PROTEINS		45	0.69	2.35	0	0	0	3657	tags=71%, list=20%, signal=89%	SUMOYLATION_OF_RNA_BINDING_PROTEINS	Spleen_SUMOYLATION_OF_RNA_BINDING_PROTEINS
71	Spleen	REACTOME_NUCLEAR_ENVELOPE_NE_REASSEMBLY		68	0.63	2.35	0	0	0	3646	tags=60%, list=20%, signal=75%	NUCLEAR_ENVELOPE_NE_REASSEMBLY	Spleen_NUCLEAR_ENVELOPE_NE_REASSEMBLY
72	Spleen	REACTOME_DEGRADATION_OF_GLI1_BY_THE_PROTEASOME		59	0.65	2.35	0	0	0	4572	tags=71%, list=26%, signal=95%	DEGRADATION_OF_GLI1_BY_THE_PROTEASOME	Spleen_DEGRADATION_OF_GLI1_BY_THE_PROTEASOME
73	Spleen	REACTOME_RNA_POLYMERASE_II_TRANSCRIPTION_TERMINATION		65	0.64	2.35	0	0	0	5216	tags=78%, list=29%, signal=110%	RNA_POLYMERASE_II_TRANSCRIPTION_TERMINATION	Spleen_RNA_POLYMERASE_II_TRANSCRIPTION_TERMINATION
74	Spleen	REACTOME_HDR_THROUGH_HOMOLOGOUS_RECOMBINATION_HRR_		66	0.63	2.34	0	0	0	4051	tags=62%, list=23%, signal=80%	HDR_THROUGH_HOMOLOGOUS_RECOMBINATION_HRR_	Spleen_HDR_THROUGH_HOMOLOGOUS_RECOMBINATION_HRR_
75	Spleen	REACTOME_UCH_PROTEINASES		92	0.6	2.34	0	0	0	4576	tags=59%, list=26%, signal=78%	UCH_PROTEINASES	Spleen_UCH_PROTEINASES
76	Spleen	REACTOME_MITOCHONDRIAL_PROTEIN_IMPORT		64	0.64	2.34	0	0	0	4183	tags=69%, list=23%, signal=89%	MITOCHONDRIAL_PROTEIN_IMPORT	Spleen_MITOCHONDRIAL_PROTEIN_IMPORT
77	Spleen	REACTOME_TRANSPORT_OF_MATURE_MRNAS_DERIVED_FROM_INTRONLESS_TRANSCRIPTS		42	0.68	2.34	0	0	0	5467	tags=90%, list=31%, signal=130%	TRANSPORT_OF_MATURE_MRNAS_DERIVED_FROM_INTRONLESS_TRANSCRIPTS	Spleen_TRANSPORT_OF_MATURE_MRNAS_DERIVED_FROM_INTRONLESS_TRANSCRIPTS
78	Spleen	REACTOME_VIRAL_MESSENGER_RNA_SYNTHESIS		43	0.69	2.34	0	0	0	5467	tags=95%, list=31%, signal=137%	VIRAL_MESSENGER_RNA_SYNTHESIS	Spleen_VIRAL_MESSENGER_RNA_SYNTHESIS
79	Spleen	REACTOME_PROCESSING_OF_DNA_DOUBLE_STRAND_BREAK_ENDS		74	0.62	2.34	0	0	0	3584	tags=55%, list=20%, signal=69%	PROCESSING_OF_DNA_DOUBLE_STRAND_BREAK_ENDS	Spleen_PROCESSING_OF_DNA_DOUBLE_STRAND_BREAK_ENDS
80	Spleen	REACTOME_CRISTAE_FORMATION		29	0.75	2.34	0	0	0	2823	tags=79%, list=16%, signal=94%	CRISTAE_FORMATION	Spleen_CRISTAE_FORMATION
81	Spleen	REACTOME_INTERACTIONS_OF_REV_WITH_HOST_CELLULAR_PROTEINS		36	0.71	2.34	0	0	0	3657	tags=78%, list=20%, signal=98%	INTERACTIONS_OF_REV_WITH_HOST_CELLULAR_PROTEINS	Spleen_INTERACTIONS_OF_REV_WITH_HOST_CELLULAR_PROTEINS
82	Spleen	REACTOME_SIGNALING_BY_ROBO_RECEPTORS		211	0.53	2.33	0	0	0	4572	tags=65%, list=26%, signal=86%	SIGNALING_BY_ROBO_RECEPTORS	Spleen_SIGNALING_BY_ROBO_RECEPTORS
83	Spleen	REACTOME_FORMATION_OF_RNA_POL_II_ELONGATION_COMPLEX_		56	0.65	2.33	0	0	0	3806	tags=61%, list=21%, signal=77%	FORMATION_OF_RNA_POL_II_ELONGATION_COMPLEX_	Spleen_FORMATION_OF_RNA_POL_II_ELONGATION_COMPLEX_
84	Spleen	REACTOME_TRNA_AMINOACYLATION		42	0.69	2.33	0	0	0	4788	tags=83%, list=27%, signal=114%	TRNA_AMINOACYLATION	Spleen_TRNA_AMINOACYLATION
85	Spleen	REACTOME_COMPLEX_I_BIOGENESIS		48	0.68	2.33	0	0	0	4964	tags=83%, list=28%, signal=115%	COMPLEX_I_BIOGENESIS	Spleen_COMPLEX_I_BIOGENESIS
86	Spleen	REACTOME_G0_AND_EARLY_G1		27	0.75	2.33	0	0	0	1990	tags=59%, list=11%, signal=67%	G0_AND_EARLY_G1	Spleen_G0_AND_EARLY_G1
87	Spleen	REACTOME_HOMOLOGOUS_DNA_PAIRING_AND_STRAND_EXCHANGE		42	0.69	2.32	0	0	0	3066	tags=60%, list=17%, signal=72%	HOMOLOGOUS_DNA_PAIRING_AND_STRAND_EXCHANGE	Spleen_HOMOLOGOUS_DNA_PAIRING_AND_STRAND_EXCHANGE
88	Spleen	REACTOME_TRANSCRIPTION_OF_THE_HIV_GENOME		67	0.63	2.32	0	0	0	5211	tags=72%, list=29%, signal=101%	TRANSCRIPTION_OF_THE_HIV_GENOME	Spleen_TRANSCRIPTION_OF_THE_HIV_GENOME
89	Spleen	REACTOME_TRANSPORT_OF_THE_SLBP_DEPENDANT_MATURE_MRNA		35	0.7	2.31	0	0	0	4246	tags=80%, list=24%, signal=105%	TRANSPORT_OF_THE_SLBP_DEPENDANT_MATURE_MRNA	Spleen_TRANSPORT_OF_THE_SLBP_DEPENDANT_MATURE_MRNA
90	Spleen	REACTOME_TRANSCRIPTION_COUPLED_NUCLEOTIDE_EXCISION_REPAIR_TC_NER_		76	0.61	2.31	0	0	0	4967	tags=72%, list=28%, signal=100%	TRANSCRIPTION_COUPLED_NUCLEOTIDE_EXCISION_REPAIR_TC_NER_	Spleen_TRANSCRIPTION_COUPLED_NUCLEOTIDE_EXCISION_REPAIR_TC_NER_
91	Spleen	REACTOME_G1_S_SPECIFIC_TRANSCRIPTION		28	0.75	2.31	0	0	0	2946	tags=71%, list=16%, signal=85%	G1_S_SPECIFIC_TRANSCRIPTION	Spleen_G1_S_SPECIFIC_TRANSCRIPTION
92	Spleen	REACTOME_RNA_POLYMERASE_I_TRANSCRIPTION_INITIATION		46	0.67	2.3	0	0	0	3746	tags=67%, list=21%, signal=85%	RNA_POLYMERASE_I_TRANSCRIPTION_INITIATION	Spleen_RNA_POLYMERASE_I_TRANSCRIPTION_INITIATION
93	Spleen	REACTOME_MRNA_SPLICING_MINOR_PATHWAY		52	0.66	2.3	0	0	0	5427	tags=83%, list=30%, signal=118%	MRNA_SPLICING_MINOR_PATHWAY	Spleen_MRNA_SPLICING_MINOR_PATHWAY
94	Spleen	REACTOME_EXTENSION_OF_TELOMERES		50	0.66	2.29	0	0	0	2232	tags=56%, list=12%, signal=64%	EXTENSION_OF_TELOMERES	Spleen_EXTENSION_OF_TELOMERES
95	Spleen	REACTOME_INTERACTIONS_OF_VPR_WITH_HOST_CELLULAR_PROTEINS		35	0.71	2.29	0	0	0	4246	tags=83%, list=24%, signal=108%	INTERACTIONS_OF_VPR_WITH_HOST_CELLULAR_PROTEINS	Spleen_INTERACTIONS_OF_VPR_WITH_HOST_CELLULAR_PROTEINS
96	Spleen	REACTOME_NUCLEOTIDE_EXCISION_REPAIR		108	0.58	2.29	0	0	0	4967	tags=66%, list=28%, signal=90%	NUCLEOTIDE_EXCISION_REPAIR	Spleen_NUCLEOTIDE_EXCISION_REPAIR
97	Spleen	REACTOME_TRANSCRIPTIONAL_REGULATION_BY_SMALL_RNAS		69	0.61	2.28	0	0	0	4345	tags=62%, list=24%, signal=82%	TRANSCRIPTIONAL_REGULATION_BY_SMALL_RNAS	Spleen_TRANSCRIPTIONAL_REGULATION_BY_SMALL_RNAS
98	Spleen	REACTOME_POSTMITOTIC_NUCLEAR_PORE_COMPLEX_NPC_REFORMATION		27	0.76	2.28	0	0	0	3646	tags=85%, list=20%, signal=107%	POSTMITOTIC_NUCLEAR_PORE_COMPLEX_NPC_REFORMATION	Spleen_POSTMITOTIC_NUCLEAR_PORE_COMPLEX_NPC_REFORMATION
99	Spleen	REACTOME_NUCLEAR_IMPORT_OF_REV_PROTEIN		33	0.71	2.27	0	0	0	4246	tags=82%, list=24%, signal=107%	NUCLEAR_IMPORT_OF_REV_PROTEIN	Spleen_NUCLEAR_IMPORT_OF_REV_PROTEIN
100	Spleen	REACTOME_CELLULAR_RESPONSE_TO_HYPOXIA		75	0.59	2.27	0	0	0	3225	tags=56%, list=18%, signal=68%	CELLULAR_RESPONSE_TO_HYPOXIA	Spleen_CELLULAR_RESPONSE_TO_HYPOXIA
101	Spleen	REACTOME_SUMOYLATION_OF_CHROMATIN_ORGANIZATION_PROTEINS		56	0.64	2.27	0	0	0	3657	tags=64%, list=20%, signal=81%	SUMOYLATION_OF_CHROMATIN_ORGANIZATION_PROTEINS	Spleen_SUMOYLATION_OF_CHROMATIN_ORGANIZATION_PROTEINS
102	Spleen	REACTOME_RHO_GTPASE_EFFECTORS		275	0.5	2.27	0	0	0	4345	tags=50%, list=24%, signal=65%	RHO_GTPASE_EFFECTORS	Spleen_RHO_GTPASE_EFFECTORS
103	Spleen	REACTOME_TRANSCRIPTIONAL_REGULATION_BY_TP53		350	0.49	2.26	0	0	0	4954	tags=55%, list=28%, signal=75%	TRANSCRIPTIONAL_REGULATION_BY_TP53	Spleen_TRANSCRIPTIONAL_REGULATION_BY_TP53
104	Spleen	REACTOME_SUMOYLATION_OF_SUMOYLATION_PROTEINS		34	0.69	2.26	0	0	0	4246	tags=76%, list=24%, signal=100%	SUMOYLATION_OF_SUMOYLATION_PROTEINS	Spleen_SUMOYLATION_OF_SUMOYLATION_PROTEINS
105	Spleen	REACTOME_CYCLIN_A_B1_B2_ASSOCIATED_EVENTS_DURING_G2_M_TRANSITION		25	0.76	2.26	0	0	0	3778	tags=92%, list=21%, signal=116%	CYCLIN_A_B1_B2_ASSOCIATED_EVENTS_DURING_G2_M_TRANSITION	Spleen_CYCLIN_A_B1_B2_ASSOCIATED_EVENTS_DURING_G2_M_TRANSITION
106	Spleen	REACTOME_POLO_LIKE_KINASE_MEDIATED_EVENTS		16	0.83	2.25	0	0	0.001	1990	tags=75%, list=11%, signal=84%	POLO_LIKE_KINASE_MEDIATED_EVENTS	Spleen_POLO_LIKE_KINASE_MEDIATED_EVENTS
107	Spleen	REACTOME_SUMOYLATION		171	0.52	2.25	0	0	0.001	3847	tags=50%, list=22%, signal=63%	SUMOYLATION	Spleen_SUMOYLATION
108	Spleen	REACTOME_REGULATION_OF_PTEN_STABILITY_AND_ACTIVITY		69	0.6	2.25	0	0	0.001	4636	tags=70%, list=26%, signal=94%	REGULATION_OF_PTEN_STABILITY_AND_ACTIVITY	Spleen_REGULATION_OF_PTEN_STABILITY_AND_ACTIVITY
109	Spleen	REACTOME_EXPORT_OF_VIRAL_RIBONUCLEOPROTEINS_FROM_NUCLEUS		31	0.7	2.24	0	0	0.001	4246	tags=81%, list=24%, signal=106%	EXPORT_OF_VIRAL_RIBONUCLEOPROTEINS_FROM_NUCLEUS	Spleen_EXPORT_OF_VIRAL_RIBONUCLEOPROTEINS_FROM_NUCLEUS
110	Spleen	REACTOME_HEDGEHOG_LIGAND_BIOGENESIS		65	0.6	2.24	0	0	0.001	3225	tags=55%, list=18%, signal=67%	HEDGEHOG_LIGAND_BIOGENESIS	Spleen_HEDGEHOG_LIGAND_BIOGENESIS
111	Spleen	REACTOME_POSITIVE_EPIGENETIC_REGULATION_OF_RRNA_EXPRESSION		69	0.6	2.24	0	0	0.001	3746	tags=55%, list=21%, signal=69%	POSITIVE_EPIGENETIC_REGULATION_OF_RRNA_EXPRESSION	Spleen_POSITIVE_EPIGENETIC_REGULATION_OF_RRNA_EXPRESSION
112	Spleen	REACTOME_MITOTIC_PROPHASE		104	0.56	2.24	0	0	0.002	4425	tags=57%, list=25%, signal=75%	MITOTIC_PROPHASE	Spleen_MITOTIC_PROPHASE
113	Spleen	REACTOME_GLOBAL_GENOME_NUCLEOTIDE_EXCISION_REPAIR_GG_NER_		83	0.58	2.23	0	0	0.002	4188	tags=59%, list=23%, signal=77%	GLOBAL_GENOME_NUCLEOTIDE_EXCISION_REPAIR_GG_NER_	Spleen_GLOBAL_GENOME_NUCLEOTIDE_EXCISION_REPAIR_GG_NER_
114	Spleen	REACTOME_TP53_REGULATES_TRANSCRIPTION_OF_DNA_REPAIR_GENES		60	0.62	2.22	0	0	0.002	4051	tags=58%, list=23%, signal=75%	TP53_REGULATES_TRANSCRIPTION_OF_DNA_REPAIR_GENES	Spleen_TP53_REGULATES_TRANSCRIPTION_OF_DNA_REPAIR_GENES
115	Spleen	REACTOME_HIV_TRANSCRIPTION_ELONGATION		41	0.67	2.22	0	0	0.002	3806	tags=66%, list=21%, signal=83%	HIV_TRANSCRIPTION_ELONGATION	Spleen_HIV_TRANSCRIPTION_ELONGATION
116	Spleen	REACTOME_REGULATION_OF_TP53_ACTIVITY_THROUGH_PHOSPHORYLATION		91	0.57	2.22	0	0	0.002	3419	tags=47%, list=19%, signal=58%	REGULATION_OF_TP53_ACTIVITY_THROUGH_PHOSPHORYLATION	Spleen_REGULATION_OF_TP53_ACTIVITY_THROUGH_PHOSPHORYLATION
117	Spleen	REACTOME_DEGRADATION_OF_DVL		57	0.61	2.22	0	0	0.002	4572	tags=70%, list=26%, signal=94%	DEGRADATION_OF_DVL	Spleen_DEGRADATION_OF_DVL
118	Spleen	REACTOME_NUCLEAR_PORE_COMPLEX_NPC_DISASSEMBLY		35	0.68	2.22	0	0	0.002	4246	tags=74%, list=24%, signal=97%	NUCLEAR_PORE_COMPLEX_NPC_DISASSEMBLY	Spleen_NUCLEAR_PORE_COMPLEX_NPC_DISASSEMBLY
119	Spleen	REACTOME_RESOLUTION_OF_D_LOOP_STRUCTURES_THROUGH_SYNTHESIS_DEPENDENT_STRAND_ANNEALING_SDSA_		26	0.74	2.22	0	0	0.002	3066	tags=65%, list=17%, signal=79%	RESOLUTION_OF_D_LOOP_STRUCTURES_THROUGH_SYNTHESIS_DEPENDENT_STRAND_ANNEALING_SDSA_	Spleen_RESOLUTION_OF_D_LOOP_STRUCTURES_THROUGH_SYNTHESIS_DEPENDENT_STRAND_ANNEALING_SDSA_
120	Spleen	REACTOME_RNA_POLYMERASE_I_TRANSCRIPTION		73	0.59	2.22	0	0	0.002	3746	tags=55%, list=21%, signal=69%	RNA_POLYMERASE_I_TRANSCRIPTION	Spleen_RNA_POLYMERASE_I_TRANSCRIPTION
121	Spleen	REACTOME_CELLULAR_RESPONSE_TO_HEAT_STRESS		98	0.56	2.21	0	0	0.002	4064	tags=60%, list=23%, signal=77%	CELLULAR_RESPONSE_TO_HEAT_STRESS	Spleen_CELLULAR_RESPONSE_TO_HEAT_STRESS
122	Spleen	REACTOME_NEGATIVE_EPIGENETIC_REGULATION_OF_RRNA_EXPRESSION		71	0.6	2.21	0	0	0.002	4345	tags=58%, list=24%, signal=76%	NEGATIVE_EPIGENETIC_REGULATION_OF_RRNA_EXPRESSION	Spleen_NEGATIVE_EPIGENETIC_REGULATION_OF_RRNA_EXPRESSION
123	Spleen	REACTOME_RUNX1_REGULATES_TRANSCRIPTION_OF_GENES_INVOLVED_IN_DIFFERENTIATION_OF_HSCS		93	0.56	2.21	0	0	0.002	3225	tags=49%, list=18%, signal=60%	RUNX1_REGULATES_TRANSCRIPTION_OF_GENES_INVOLVED_IN_DIFFERENTIATION_OF_HSCS	Spleen_RUNX1_REGULATES_TRANSCRIPTION_OF_GENES_INVOLVED_IN_DIFFERENTIATION_OF_HSCS
124	Spleen	REACTOME_METABOLISM_OF_POLYAMINES		59	0.61	2.2	0	0	0.002	3225	tags=59%, list=18%, signal=72%	METABOLISM_OF_POLYAMINES	Spleen_METABOLISM_OF_POLYAMINES
125	Spleen	REACTOME_DUAL_INCISION_IN_TC_NER		63	0.6	2.19	0	0	0.002	4967	tags=71%, list=28%, signal=99%	DUAL_INCISION_IN_TC_NER	Spleen_DUAL_INCISION_IN_TC_NER
126	Spleen	REACTOME_RNA_POLYMERASE_I_PROMOTER_ESCAPE		53	0.62	2.19	0	0	0.002	3669	tags=55%, list=21%, signal=69%	RNA_POLYMERASE_I_PROMOTER_ESCAPE	Spleen_RNA_POLYMERASE_I_PROMOTER_ESCAPE
127	Spleen	REACTOME_NS1_MEDIATED_EFFECTS_ON_HOST_PATHWAYS		39	0.67	2.19	0	0	0.002	4246	tags=74%, list=24%, signal=97%	NS1_MEDIATED_EFFECTS_ON_HOST_PATHWAYS	Spleen_NS1_MEDIATED_EFFECTS_ON_HOST_PATHWAYS
128	Spleen	REACTOME_CYTOSOLIC_TRNA_AMINOACYLATION		24	0.74	2.19	0	0	0.002	4413	tags=96%, list=25%, signal=127%	CYTOSOLIC_TRNA_AMINOACYLATION	Spleen_CYTOSOLIC_TRNA_AMINOACYLATION
129	Spleen	REACTOME_SUMOYLATION_OF_UBIQUITINYLATION_PROTEINS		38	0.66	2.18	0	0	0.002	4246	tags=71%, list=24%, signal=93%	SUMOYLATION_OF_UBIQUITINYLATION_PROTEINS	Spleen_SUMOYLATION_OF_UBIQUITINYLATION_PROTEINS
130	Spleen	REACTOME_HIV_TRANSCRIPTION_INITIATION		45	0.64	2.18	0	0	0.002	5211	tags=80%, list=29%, signal=113%	HIV_TRANSCRIPTION_INITIATION	Spleen_HIV_TRANSCRIPTION_INITIATION
131	Spleen	REACTOME_RESOLUTION_OF_D_LOOP_STRUCTURES		33	0.68	2.18	0	0	0.002	4051	tags=67%, list=23%, signal=86%	RESOLUTION_OF_D_LOOP_STRUCTURES	Spleen_RESOLUTION_OF_D_LOOP_STRUCTURES
132	Spleen	REACTOME_DEGRADATION_OF_BETA_CATENIN_BY_THE_DESTRUCTION_COMPLEX		85	0.56	2.16	0	0	0.002	3225	tags=55%, list=18%, signal=67%	DEGRADATION_OF_BETA_CATENIN_BY_THE_DESTRUCTION_COMPLEX	Spleen_DEGRADATION_OF_BETA_CATENIN_BY_THE_DESTRUCTION_COMPLEX
133	Spleen	REACTOME_TRANSCRIPTION_OF_E2F_TARGETS_UNDER_NEGATIVE_CONTROL_BY_DREAM_COMPLEX		19	0.76	2.16	0	0	0.002	1990	tags=58%, list=11%, signal=65%	TRANSCRIPTION_OF_E2F_TARGETS_UNDER_NEGATIVE_CONTROL_BY_DREAM_COMPLEX	Spleen_TRANSCRIPTION_OF_E2F_TARGETS_UNDER_NEGATIVE_CONTROL_BY_DREAM_COMPLEX
134	Spleen	REACTOME_TRANSCRIPTIONAL_REGULATION_BY_E2F6		33	0.67	2.15	0	0	0.002	3349	tags=61%, list=19%, signal=74%	TRANSCRIPTIONAL_REGULATION_BY_E2F6	Spleen_TRANSCRIPTIONAL_REGULATION_BY_E2F6
135	Spleen	REACTOME_REGULATION_OF_GLUCOKINASE_BY_GLUCOKINASE_REGULATORY_PROTEIN		31	0.68	2.15	0	0	0.002	4246	tags=74%, list=24%, signal=97%	REGULATION_OF_GLUCOKINASE_BY_GLUCOKINASE_REGULATORY_PROTEIN	Spleen_REGULATION_OF_GLUCOKINASE_BY_GLUCOKINASE_REGULATORY_PROTEIN
136	Spleen	REACTOME_AURKA_ACTIVATION_BY_TPX2		71	0.57	2.15	0	0	0.003	4801	tags=65%, list=27%, signal=88%	AURKA_ACTIVATION_BY_TPX2	Spleen_AURKA_ACTIVATION_BY_TPX2
137	Spleen	REACTOME_HDR_THROUGH_SINGLE_STRAND_ANNEALING_SSA_		37	0.65	2.15	0	0	0.003	3419	tags=51%, list=19%, signal=63%	HDR_THROUGH_SINGLE_STRAND_ANNEALING_SSA_	Spleen_HDR_THROUGH_SINGLE_STRAND_ANNEALING_SSA_
138	Spleen	REACTOME_FORMATION_OF_TC_NER_PRE_INCISION_COMPLEX		51	0.61	2.14	0	0	0.003	4883	tags=73%, list=27%, signal=100%	FORMATION_OF_TC_NER_PRE_INCISION_COMPLEX	Spleen_FORMATION_OF_TC_NER_PRE_INCISION_COMPLEX
139	Spleen	REACTOME_PTEN_REGULATION		138	0.51	2.14	0	0	0.003	4755	tags=58%, list=27%, signal=78%	PTEN_REGULATION	Spleen_PTEN_REGULATION
140	Spleen	REACTOME_RECRUITMENT_OF_NUMA_TO_MITOTIC_CENTROSOMES		87	0.55	2.14	0	0	0.003	4801	tags=60%, list=27%, signal=81%	RECRUITMENT_OF_NUMA_TO_MITOTIC_CENTROSOMES	Spleen_RECRUITMENT_OF_NUMA_TO_MITOTIC_CENTROSOMES
141	Spleen	REACTOME_UB_SPECIFIC_PROCESSING_PROTEASES		179	0.5	2.14	0	0	0.003	4636	tags=50%, list=26%, signal=67%	UB_SPECIFIC_PROCESSING_PROTEASES	Spleen_UB_SPECIFIC_PROCESSING_PROTEASES
142	Spleen	REACTOME_DEADENYLATION_DEPENDENT_MRNA_DECAY		56	0.6	2.14	0	0	0.003	4140	tags=63%, list=23%, signal=81%	DEADENYLATION_DEPENDENT_MRNA_DECAY	Spleen_DEADENYLATION_DEPENDENT_MRNA_DECAY
143	Spleen	REACTOME_REGULATION_OF_HSF1_MEDIATED_HEAT_SHOCK_RESPONSE		79	0.56	2.14	0	0	0.003	3657	tags=58%, list=20%, signal=73%	REGULATION_OF_HSF1_MEDIATED_HEAT_SHOCK_RESPONSE	Spleen_REGULATION_OF_HSF1_MEDIATED_HEAT_SHOCK_RESPONSE
144	Spleen	REACTOME_REGULATION_OF_RAS_BY_GAPS		68	0.57	2.13	0	0	0.003	4572	tags=66%, list=26%, signal=89%	REGULATION_OF_RAS_BY_GAPS	Spleen_REGULATION_OF_RAS_BY_GAPS
145	Spleen	REACTOME_TELOMERE_C_STRAND_LAGGING_STRAND_SYNTHESIS		33	0.67	2.13	0	0	0.003	3140	tags=64%, list=18%, signal=77%	TELOMERE_C_STRAND_LAGGING_STRAND_SYNTHESIS	Spleen_TELOMERE_C_STRAND_LAGGING_STRAND_SYNTHESIS
146	Spleen	REACTOME_ABC_TRANSPORTER_DISORDERS		77	0.56	2.12	0	0	0.003	3225	tags=47%, list=18%, signal=57%	ABC_TRANSPORTER_DISORDERS	Spleen_ABC_TRANSPORTER_DISORDERS
147	Spleen	REACTOME_FORMATION_OF_THE_EARLY_ELONGATION_COMPLEX		32	0.67	2.12	0	0	0.003	3806	tags=69%, list=21%, signal=87%	FORMATION_OF_THE_EARLY_ELONGATION_COMPLEX	Spleen_FORMATION_OF_THE_EARLY_ELONGATION_COMPLEX
148	Spleen	REACTOME_LAGGING_STRAND_SYNTHESIS		20	0.75	2.11	0	0	0.006	2145	tags=75%, list=12%, signal=85%	LAGGING_STRAND_SYNTHESIS	Spleen_LAGGING_STRAND_SYNTHESIS
149	Spleen	REACTOME_DOWNSTREAM_SIGNALING_EVENTS_OF_B_CELL_RECEPTOR_BCR_		81	0.55	2.11	0	0	0.006	3225	tags=51%, list=18%, signal=61%	DOWNSTREAM_SIGNALING_EVENTS_OF_B_CELL_RECEPTOR_BCR_	Spleen_DOWNSTREAM_SIGNALING_EVENTS_OF_B_CELL_RECEPTOR_BCR_
150	Spleen	REACTOME_INTERCONVERSION_OF_NUCLEOTIDE_DI_AND_TRIPHOSPHATES		28	0.69	2.11	0	0	0.006	1945	tags=57%, list=11%, signal=64%	INTERCONVERSION_OF_NUCLEOTIDE_DI_AND_TRIPHOSPHATES	Spleen_INTERCONVERSION_OF_NUCLEOTIDE_DI_AND_TRIPHOSPHATES
151	Spleen	REACTOME_REGULATION_OF_PLK1_ACTIVITY_AT_G2_M_TRANSITION		86	0.54	2.1	0	0	0.006	4801	tags=59%, list=27%, signal=81%	REGULATION_OF_PLK1_ACTIVITY_AT_G2_M_TRANSITION	Spleen_REGULATION_OF_PLK1_ACTIVITY_AT_G2_M_TRANSITION
152	Spleen	REACTOME_HIV_ELONGATION_ARREST_AND_RECOVERY		32	0.66	2.1	0	0	0.006	3806	tags=59%, list=21%, signal=75%	HIV_ELONGATION_ARREST_AND_RECOVERY	Spleen_HIV_ELONGATION_ARREST_AND_RECOVERY
153	Spleen	REACTOME_REGULATION_OF_TP53_ACTIVITY		158	0.5	2.1	0	0	0.006	3419	tags=43%, list=19%, signal=53%	REGULATION_OF_TP53_ACTIVITY	Spleen_REGULATION_OF_TP53_ACTIVITY
154	Spleen	REACTOME_REGULATION_OF_RUNX2_EXPRESSION_AND_ACTIVITY		73	0.55	2.1	0	0	0.006	3225	tags=52%, list=18%, signal=63%	REGULATION_OF_RUNX2_EXPRESSION_AND_ACTIVITY	Spleen_REGULATION_OF_RUNX2_EXPRESSION_AND_ACTIVITY
155	Spleen	REACTOME_METABOLISM_OF_NUCLEOTIDES		96	0.53	2.09	0	0	0.009	1945	tags=40%, list=11%, signal=44%	METABOLISM_OF_NUCLEOTIDES	Spleen_METABOLISM_OF_NUCLEOTIDES
156	Spleen	REACTOME_RECRUITMENT_OF_MITOTIC_CENTROSOME_PROTEINS_AND_COMPLEXES		78	0.56	2.09	0	0	0.01	4801	tags=60%, list=27%, signal=82%	RECRUITMENT_OF_MITOTIC_CENTROSOME_PROTEINS_AND_COMPLEXES	Spleen_RECRUITMENT_OF_MITOTIC_CENTROSOME_PROTEINS_AND_COMPLEXES
157	Spleen	REACTOME_CELLULAR_SENESCENCE		156	0.5	2.08	0	0	0.012	4661	tags=46%, list=26%, signal=61%	CELLULAR_SENESCENCE	Spleen_CELLULAR_SENESCENCE
158	Spleen	REACTOME_PERK_REGULATES_GENE_EXPRESSION		31	0.65	2.08	0	0	0.014	3651	tags=61%, list=20%, signal=77%	PERK_REGULATES_GENE_EXPRESSION	Spleen_PERK_REGULATES_GENE_EXPRESSION
159	Spleen	REACTOME_PROCESSIVE_SYNTHESIS_ON_THE_LAGGING_STRAND		15	0.77	2.08	0	0	0.014	2145	tags=80%, list=12%, signal=91%	PROCESSIVE_SYNTHESIS_ON_THE_LAGGING_STRAND	Spleen_PROCESSIVE_SYNTHESIS_ON_THE_LAGGING_STRAND
160	Spleen	REACTOME_TP53_REGULATES_TRANSCRIPTION_OF_CELL_CYCLE_GENES		49	0.61	2.08	0	0	0.015	4235	tags=65%, list=24%, signal=85%	TP53_REGULATES_TRANSCRIPTION_OF_CELL_CYCLE_GENES	Spleen_TP53_REGULATES_TRANSCRIPTION_OF_CELL_CYCLE_GENES
161	Spleen	REACTOME_PROCESSING_OF_CAPPED_INTRONLESS_PRE_MRNA		28	0.67	2.08	0	0	0.015	5216	tags=86%, list=29%, signal=121%	PROCESSING_OF_CAPPED_INTRONLESS_PRE_MRNA	Spleen_PROCESSING_OF_CAPPED_INTRONLESS_PRE_MRNA
162	Spleen	REACTOME_APC_CDC20_MEDIATED_DEGRADATION_OF_NEK2A		26	0.67	2.07	0	0	0.015	4605	tags=73%, list=26%, signal=98%	APC_CDC20_MEDIATED_DEGRADATION_OF_NEK2A	Spleen_APC_CDC20_MEDIATED_DEGRADATION_OF_NEK2A
163	Spleen	REACTOME_RNA_POLYMERASE_II_TRANSCRIBES_SNRNA_GENES		75	0.55	2.07	0	0	0.016	4937	tags=63%, list=28%, signal=86%	RNA_POLYMERASE_II_TRANSCRIBES_SNRNA_GENES	Spleen_RNA_POLYMERASE_II_TRANSCRIBES_SNRNA_GENES
164	Spleen	REACTOME_MRNA_CAPPING		28	0.66	2.07	0	0	0.016	5198	tags=86%, list=29%, signal=121%	MRNA_CAPPING	Spleen_MRNA_CAPPING
165	Spleen	REACTOME_METABOLISM_OF_AMINO_ACIDS_AND_DERIVATIVES		366	0.44	2.06	0	0	0.016	4534	tags=49%, list=25%, signal=65%	METABOLISM_OF_AMINO_ACIDS_AND_DERIVATIVES	Spleen_METABOLISM_OF_AMINO_ACIDS_AND_DERIVATIVES
166	Spleen	REACTOME_MAPK6_MAPK4_SIGNALING		91	0.52	2.06	0	0	0.018	4572	tags=56%, list=26%, signal=75%	MAPK6_MAPK4_SIGNALING	Spleen_MAPK6_MAPK4_SIGNALING
167	Spleen	REACTOME_ABORTIVE_ELONGATION_OF_HIV_1_TRANSCRIPT_IN_THE_ABSENCE_OF_TAT		23	0.68	2.05	0	0	0.02	3806	tags=70%, list=21%, signal=88%	ABORTIVE_ELONGATION_OF_HIV_1_TRANSCRIPT_IN_THE_ABSENCE_OF_TAT	Spleen_ABORTIVE_ELONGATION_OF_HIV_1_TRANSCRIPT_IN_THE_ABSENCE_OF_TAT
168	Spleen	REACTOME_OXIDATIVE_STRESS_INDUCED_SENESCENCE		88	0.53	2.05	0	0	0.02	3524	tags=39%, list=20%, signal=48%	OXIDATIVE_STRESS_INDUCED_SENESCENCE	Spleen_OXIDATIVE_STRESS_INDUCED_SENESCENCE
169	Spleen	REACTOME_COOPERATION_OF_PREFOLDIN_AND_TRIC_CCT_IN_ACTIN_AND_TUBULIN_FOLDING		29	0.66	2.05	0	0	0.02	3911	tags=72%, list=22%, signal=93%	COOPERATION_OF_PREFOLDIN_AND_TRIC_CCT_IN_ACTIN_AND_TUBULIN_FOLDING	Spleen_COOPERATION_OF_PREFOLDIN_AND_TRIC_CCT_IN_ACTIN_AND_TUBULIN_FOLDING
170	Spleen	REACTOME_NUCLEAR_ENVELOPE_BREAKDOWN		52	0.58	2.05	0	0	0.02	3657	tags=58%, list=20%, signal=72%	NUCLEAR_ENVELOPE_BREAKDOWN	Spleen_NUCLEAR_ENVELOPE_BREAKDOWN
171	Spleen	REACTOME_HCMV_EARLY_EVENTS		89	0.52	2.05	0	0	0.021	4487	tags=54%, list=25%, signal=72%	HCMV_EARLY_EVENTS	Spleen_HCMV_EARLY_EVENTS
172	Spleen	REACTOME_NUCLEOBASE_BIOSYNTHESIS		15	0.75	2.03	0	0	0.029	3019	tags=80%, list=17%, signal=96%	NUCLEOBASE_BIOSYNTHESIS	Spleen_NUCLEOBASE_BIOSYNTHESIS
173	Spleen	REACTOME_B_WICH_COMPLEX_POSITIVELY_REGULATES_RRNA_EXPRESSION		54	0.57	2.02	0	0	0.029	3726	tags=50%, list=21%, signal=63%	B_WICH_COMPLEX_POSITIVELY_REGULATES_RRNA_EXPRESSION	Spleen_B_WICH_COMPLEX_POSITIVELY_REGULATES_RRNA_EXPRESSION
174	Spleen	REACTOME_RECOGNITION_OF_DNA_DAMAGE_BY_PCNA_CONTAINING_REPLICATION_COMPLEX		30	0.65	2.02	0	0	0.032	4355	tags=73%, list=24%, signal=97%	RECOGNITION_OF_DNA_DAMAGE_BY_PCNA_CONTAINING_REPLICATION_COMPLEX	Spleen_RECOGNITION_OF_DNA_DAMAGE_BY_PCNA_CONTAINING_REPLICATION_COMPLEX
175	Spleen	REACTOME_MEIOTIC_RECOMBINATION		49	0.58	2.02	0	0	0.035	3066	tags=43%, list=17%, signal=52%	MEIOTIC_RECOMBINATION	Spleen_MEIOTIC_RECOMBINATION
176	Spleen	REACTOME_GLYCOLYSIS		70	0.54	2.01	0	0	0.043	3980	tags=57%, list=22%, signal=73%	GLYCOLYSIS	Spleen_GLYCOLYSIS
177	Spleen	REACTOME_GENE_SILENCING_BY_RNA		100	0.51	2.01	0	0	0.043	4345	tags=52%, list=24%, signal=68%	GENE_SILENCING_BY_RNA	Spleen_GENE_SILENCING_BY_RNA
178	Spleen	REACTOME_INITIATION_OF_NUCLEAR_ENVELOPE_NE_REFORMATION		19	0.7	2.01	0	0	0.045	3406	tags=63%, list=19%, signal=78%	INITIATION_OF_NUCLEAR_ENVELOPE_NE_REFORMATION	Spleen_INITIATION_OF_NUCLEAR_ENVELOPE_NE_REFORMATION
179	Spleen	REACTOME_CYCLIN_D_ASSOCIATED_EVENTS_IN_G1		47	0.58	2	0	0	0.045	3728	tags=57%, list=21%, signal=72%	CYCLIN_D_ASSOCIATED_EVENTS_IN_G1	Spleen_CYCLIN_D_ASSOCIATED_EVENTS_IN_G1
180	Spleen	REACTOME_SUMOYLATION_OF_DNA_METHYLATION_PROTEINS		15	0.74	2	0.002	0	0.052	2410	tags=60%, list=13%, signal=69%	SUMOYLATION_OF_DNA_METHYLATION_PROTEINS	Spleen_SUMOYLATION_OF_DNA_METHYLATION_PROTEINS
181	Spleen	REACTOME_HCMV_INFECTION		110	0.5	2	0	0	0.054	5343	tags=59%, list=30%, signal=84%	HCMV_INFECTION	Spleen_HCMV_INFECTION
182	Spleen	REACTOME_BASE_EXCISION_REPAIR		61	0.55	2	0	0	0.055	4545	tags=51%, list=25%, signal=68%	BASE_EXCISION_REPAIR	Spleen_BASE_EXCISION_REPAIR
183	Spleen	REACTOME_FORMATION_OF_ATP_BY_CHEMIOSMOTIC_COUPLING		16	0.74	1.99	0	0	0.06	2823	tags=81%, list=16%, signal=96%	FORMATION_OF_ATP_BY_CHEMIOSMOTIC_COUPLING	Spleen_FORMATION_OF_ATP_BY_CHEMIOSMOTIC_COUPLING
184	Spleen	REACTOME_SENESCENCE_ASSOCIATED_SECRETORY_PHENOTYPE_SASP_		73	0.53	1.99	0	0	0.063	4605	tags=51%, list=26%, signal=68%	SENESCENCE_ASSOCIATED_SECRETORY_PHENOTYPE_SASP_	Spleen_SENESCENCE_ASSOCIATED_SECRETORY_PHENOTYPE_SASP_
185	Spleen	REACTOME_GLUCOSE_METABOLISM		90	0.51	1.99	0	0	0.063	3657	tags=50%, list=20%, signal=63%	GLUCOSE_METABOLISM	Spleen_GLUCOSE_METABOLISM
186	Spleen	REACTOME_ASYMMETRIC_LOCALIZATION_OF_PCP_PROTEINS		64	0.53	1.98	0	0	0.067	3225	tags=52%, list=18%, signal=63%	ASYMMETRIC_LOCALIZATION_OF_PCP_PROTEINS	Spleen_ASYMMETRIC_LOCALIZATION_OF_PCP_PROTEINS
187	Spleen	REACTOME_RMTS_METHYLATE_HISTONE_ARGININES		47	0.57	1.98	0	0	0.069	4445	tags=53%, list=25%, signal=71%	RMTS_METHYLATE_HISTONE_ARGININES	Spleen_RMTS_METHYLATE_HISTONE_ARGININES
188	Spleen	REACTOME_E2F_MEDIATED_REGULATION_OF_DNA_REPLICATION		22	0.68	1.97	0	0	0.071	2946	tags=68%, list=16%, signal=82%	E2F_MEDIATED_REGULATION_OF_DNA_REPLICATION	Spleen_E2F_MEDIATED_REGULATION_OF_DNA_REPLICATION
189	Spleen	REACTOME_RNA_POLYMERASE_III_TRANSCRIPTION_INITIATION_FROM_TYPE_1_PROMOTER		28	0.63	1.97	0	0	0.072	5579	tags=79%, list=31%, signal=114%	RNA_POLYMERASE_III_TRANSCRIPTION_INITIATION_FROM_TYPE_1_PROMOTER	Spleen_RNA_POLYMERASE_III_TRANSCRIPTION_INITIATION_FROM_TYPE_1_PROMOTER
190	Spleen	REACTOME_UNFOLDED_PROTEIN_RESPONSE_UPR_		89	0.51	1.97	0	0	0.072	3651	tags=43%, list=20%, signal=53%	UNFOLDED_PROTEIN_RESPONSE_UPR_	Spleen_UNFOLDED_PROTEIN_RESPONSE_UPR_
191	Spleen	REACTOME_TRANSCRIPTION_OF_E2F_TARGETS_UNDER_NEGATIVE_CONTROL_BY_P107_RBL1_AND_P130_RBL2_IN_COMPLEX_WITH_HDAC1		16	0.74	1.97	0	0	0.076	2927	tags=63%, list=16%, signal=75%	TRANSCRIPTION_OF_E2F_TARGETS_UNDER_NEGATIVE_CONTROL_BY_P107_RBL1_AND_P130_RBL2_IN_COMPLEX_WITH_HDAC1	Spleen_TRANSCRIPTION_OF_E2F_TARGETS_UNDER_NEGATIVE_CONTROL_BY_P107_RBL1_AND_P130_RBL2_IN_COMPLEX_WITH_HDAC1
192	Spleen	REACTOME_HCMV_LATE_EVENTS		70	0.52	1.96	0	0.001	0.081	5467	tags=60%, list=31%, signal=86%	HCMV_LATE_EVENTS	Spleen_HCMV_LATE_EVENTS
193	Spleen	REACTOME_TRANSLESION_SYNTHESIS_BY_POLH		19	0.71	1.96	0	0.001	0.085	3195	tags=63%, list=18%, signal=77%	TRANSLESION_SYNTHESIS_BY_POLH	Spleen_TRANSLESION_SYNTHESIS_BY_POLH
194	Spleen	REACTOME_ANTIVIRAL_MECHANISM_BY_IFN_STIMULATED_GENES		76	0.52	1.96	0	0.001	0.085	3657	tags=55%, list=20%, signal=69%	ANTIVIRAL_MECHANISM_BY_IFN_STIMULATED_GENES	Spleen_ANTIVIRAL_MECHANISM_BY_IFN_STIMULATED_GENES
195	Spleen	REACTOME_RESOLUTION_OF_ABASIC_SITES_AP_SITES_		37	0.6	1.96	0	0.001	0.095	4970	tags=65%, list=28%, signal=90%	RESOLUTION_OF_ABASIC_SITES_AP_SITES_	Spleen_RESOLUTION_OF_ABASIC_SITES_AP_SITES_
196	Spleen	REACTOME_CLEC7A_DECTIN_1_SIGNALING		99	0.49	1.96	0	0.001	0.096	3225	tags=44%, list=18%, signal=54%	CLEC7A_DECTIN_1_SIGNALING	Spleen_CLEC7A_DECTIN_1_SIGNALING
197	Spleen	REACTOME_ATF4_ACTIVATES_GENES_IN_RESPONSE_TO_ENDOPLASMIC_RETICULUM_STRESS		26	0.63	1.95	0	0.001	0.096	3651	tags=58%, list=20%, signal=72%	ATF4_ACTIVATES_GENES_IN_RESPONSE_TO_ENDOPLASMIC_RETICULUM_STRESS	Spleen_ATF4_ACTIVATES_GENES_IN_RESPONSE_TO_ENDOPLASMIC_RETICULUM_STRESS
198	Spleen	REACTOME_INHIBITION_OF_THE_PROTEOLYTIC_ACTIVITY_OF_APC_C_REQUIRED_FOR_THE_ONSET_OF_ANAPHASE_BY_MITOTIC_SPINDLE_CHECKPOINT_COMPONENTS		21	0.67	1.95	0	0.001	0.105	4605	tags=76%, list=26%, signal=103%	INHIBITION_OF_THE_PROTEOLYTIC_ACTIVITY_OF_APC_C_REQUIRED_FOR_THE_ONSET_OF_ANAPHASE_BY_MITOTIC_SPINDLE_CHECKPOINT_COMPONENTS	Spleen_INHIBITION_OF_THE_PROTEOLYTIC_ACTIVITY_OF_APC_C_REQUIRED_FOR_THE_ONSET_OF_ANAPHASE_BY_MITOTIC_SPINDLE_CHECKPOINT_COMPONENTS
199	Spleen	REACTOME_CHROMATIN_MODIFYING_ENZYMES		232	0.44	1.95	0	0.001	0.107	5235	tags=48%, list=29%, signal=67%	CHROMATIN_MODIFYING_ENZYMES	Spleen_CHROMATIN_MODIFYING_ENZYMES
200	Spleen	REACTOME_APC_C_CDC20_MEDIATED_DEGRADATION_OF_CYCLIN_B		24	0.65	1.94	0	0.001	0.118	4605	tags=71%, list=26%, signal=95%	APC_C_CDC20_MEDIATED_DEGRADATION_OF_CYCLIN_B	Spleen_APC_C_CDC20_MEDIATED_DEGRADATION_OF_CYCLIN_B
201	Spleen	REACTOME_DUAL_INCISION_IN_GG_NER		40	0.59	1.94	0	0.001	0.12	4967	tags=68%, list=28%, signal=93%	DUAL_INCISION_IN_GG_NER	Spleen_DUAL_INCISION_IN_GG_NER
202	Spleen	REACTOME_DISEASES_OF_PROGRAMMED_CELL_DEATH		24	0.65	1.94	0	0.001	0.126	3077	tags=54%, list=17%, signal=65%	DISEASES_OF_PROGRAMMED_CELL_DEATH	Spleen_DISEASES_OF_PROGRAMMED_CELL_DEATH
203	Spleen	REACTOME_ERCC6_CSB_AND_EHMT2_G9A_POSITIVELY_REGULATE_RRNA_EXPRESSION		39	0.58	1.94	0	0.001	0.128	4345	tags=54%, list=24%, signal=71%	ERCC6_CSB_AND_EHMT2_G9A_POSITIVELY_REGULATE_RRNA_EXPRESSION	Spleen_ERCC6_CSB_AND_EHMT2_G9A_POSITIVELY_REGULATE_RRNA_EXPRESSION
204	Spleen	REACTOME_TRANSCRIPTIONAL_REGULATION_BY_RUNX3		96	0.5	1.93	0	0.001	0.128	2806	tags=48%, list=16%, signal=57%	TRANSCRIPTIONAL_REGULATION_BY_RUNX3	Spleen_TRANSCRIPTIONAL_REGULATION_BY_RUNX3
205	Spleen	REACTOME_FGFR2_ALTERNATIVE_SPLICING		27	0.62	1.93	0	0.001	0.132	3806	tags=63%, list=21%, signal=80%	FGFR2_ALTERNATIVE_SPLICING	Spleen_FGFR2_ALTERNATIVE_SPLICING
206	Spleen	REACTOME_RNA_POLYMERASE_I_TRANSCRIPTION_TERMINATION		30	0.61	1.93	0	0.001	0.134	3669	tags=63%, list=21%, signal=80%	RNA_POLYMERASE_I_TRANSCRIPTION_TERMINATION	Spleen_RNA_POLYMERASE_I_TRANSCRIPTION_TERMINATION
207	Spleen	REACTOME_NONHOMOLOGOUS_END_JOINING_NHEJ_		45	0.56	1.92	0.002	0.001	0.141	2773	tags=42%, list=16%, signal=50%	NONHOMOLOGOUS_END_JOINING_NHEJ_	Spleen_NONHOMOLOGOUS_END_JOINING_NHEJ_
208	Spleen	REACTOME_TP53_REGULATES_TRANSCRIPTION_OF_ADDITIONAL_CELL_CYCLE_GENES_WHOSE_EXACT_ROLE_IN_THE_P53_PATHWAY_REMAIN_UNCERTAIN		21	0.65	1.92	0.002	0.001	0.144	4140	tags=67%, list=23%, signal=87%	TP53_REGULATES_TRANSCRIPTION_OF_ADDITIONAL_CELL_CYCLE_GENES_WHOSE_EXACT_ROLE_IN_THE_P53_PATHWAY_REMAIN_UNCERTAIN	Spleen_TP53_REGULATES_TRANSCRIPTION_OF_ADDITIONAL_CELL_CYCLE_GENES_WHOSE_EXACT_ROLE_IN_THE_P53_PATHWAY_REMAIN_UNCERTAIN
209	Spleen	REACTOME_PRC2_METHYLATES_HISTONES_AND_DNA		36	0.61	1.92	0	0.001	0.149	2651	tags=47%, list=15%, signal=55%	PRC2_METHYLATES_HISTONES_AND_DNA	Spleen_PRC2_METHYLATES_HISTONES_AND_DNA
210	Spleen	REACTOME_DEUBIQUITINATION		255	0.43	1.92	0	0.001	0.151	4657	tags=44%, list=26%, signal=58%	DEUBIQUITINATION	Spleen_DEUBIQUITINATION
211	Spleen	REACTOME_MEIOSIS		80	0.5	1.91	0	0.001	0.154	3066	tags=36%, list=17%, signal=44%	MEIOSIS	Spleen_MEIOSIS
212	Spleen	REACTOME_MITOCHONDRIAL_CALCIUM_ION_TRANSPORT		23	0.64	1.91	0	0.001	0.159	4439	tags=61%, list=25%, signal=81%	MITOCHONDRIAL_CALCIUM_ION_TRANSPORT	Spleen_MITOCHONDRIAL_CALCIUM_ION_TRANSPORT
213	Spleen	REACTOME_PCNA_DEPENDENT_LONG_PATCH_BASE_EXCISION_REPAIR		21	0.67	1.91	0	0.001	0.161	4522	tags=86%, list=25%, signal=115%	PCNA_DEPENDENT_LONG_PATCH_BASE_EXCISION_REPAIR	Spleen_PCNA_DEPENDENT_LONG_PATCH_BASE_EXCISION_REPAIR
214	Spleen	REACTOME_RESOLUTION_OF_AP_SITES_VIA_THE_MULTIPLE_NUCLEOTIDE_PATCH_REPLACEMENT_PATHWAY		24	0.65	1.91	0	0.001	0.161	4970	tags=83%, list=28%, signal=115%	RESOLUTION_OF_AP_SITES_VIA_THE_MULTIPLE_NUCLEOTIDE_PATCH_REPLACEMENT_PATHWAY	Spleen_RESOLUTION_OF_AP_SITES_VIA_THE_MULTIPLE_NUCLEOTIDE_PATCH_REPLACEMENT_PATHWAY
215	Spleen	REACTOME_PROTEIN_LOCALIZATION		163	0.45	1.91	0	0.001	0.163	4183	tags=45%, list=23%, signal=58%	PROTEIN_LOCALIZATION	Spleen_PROTEIN_LOCALIZATION
216	Spleen	REACTOME_ABC_FAMILY_PROTEINS_MEDIATED_TRANSPORT		101	0.48	1.91	0	0.001	0.165	3225	tags=44%, list=18%, signal=53%	ABC_FAMILY_PROTEINS_MEDIATED_TRANSPORT	Spleen_ABC_FAMILY_PROTEINS_MEDIATED_TRANSPORT
217	Spleen	REACTOME_GAP_FILLING_DNA_REPAIR_SYNTHESIS_AND_LIGATION_IN_GG_NER		25	0.64	1.91	0	0.001	0.17	4967	tags=80%, list=28%, signal=111%	GAP_FILLING_DNA_REPAIR_SYNTHESIS_AND_LIGATION_IN_GG_NER	Spleen_GAP_FILLING_DNA_REPAIR_SYNTHESIS_AND_LIGATION_IN_GG_NER
218	Spleen	REACTOME_POLYMERASE_SWITCHING_ON_THE_C_STRAND_OF_THE_TELOMERE		25	0.64	1.91	0.006	0.001	0.174	1641	tags=48%, list=9%, signal=53%	POLYMERASE_SWITCHING_ON_THE_C_STRAND_OF_THE_TELOMERE	Spleen_POLYMERASE_SWITCHING_ON_THE_C_STRAND_OF_THE_TELOMERE
219	Spleen	REACTOME_TNFR2_NON_CANONICAL_NF_KB_PATHWAY		99	0.48	1.9	0	0.001	0.193	3225	tags=48%, list=18%, signal=59%	TNFR2_NON_CANONICAL_NF_KB_PATHWAY	Spleen_TNFR2_NON_CANONICAL_NF_KB_PATHWAY
220	Spleen	REACTOME_SYNTHESIS_OF_ACTIVE_UBIQUITIN_ROLES_OF_E1_AND_E2_ENZYMES		30	0.6	1.9	0.002	0.001	0.196	4571	tags=60%, list=26%, signal=80%	SYNTHESIS_OF_ACTIVE_UBIQUITIN_ROLES_OF_E1_AND_E2_ENZYMES	Spleen_SYNTHESIS_OF_ACTIVE_UBIQUITIN_ROLES_OF_E1_AND_E2_ENZYMES
221	Spleen	REACTOME_FORMATION_OF_INCISION_COMPLEX_IN_GG_NER		42	0.57	1.9	0	0.001	0.197	4188	tags=57%, list=23%, signal=74%	FORMATION_OF_INCISION_COMPLEX_IN_GG_NER	Spleen_FORMATION_OF_INCISION_COMPLEX_IN_GG_NER
222	Spleen	REACTOME_PYRUVATE_METABOLISM_AND_CITRIC_ACID_TCA_CYCLE		54	0.53	1.89	0	0.001	0.201	4625	tags=59%, list=26%, signal=80%	PYRUVATE_METABOLISM_AND_CITRIC_ACID_TCA_CYCLE	Spleen_PYRUVATE_METABOLISM_AND_CITRIC_ACID_TCA_CYCLE
223	Spleen	REACTOME_N_GLYCAN_TRIMMING_IN_THE_ER_AND_CALNEXIN_CALRETICULIN_CYCLE		34	0.58	1.89	0	0.001	0.214	3195	tags=44%, list=18%, signal=54%	N_GLYCAN_TRIMMING_IN_THE_ER_AND_CALNEXIN_CALRETICULIN_CYCLE	Spleen_N_GLYCAN_TRIMMING_IN_THE_ER_AND_CALNEXIN_CALRETICULIN_CYCLE
224	Spleen	REACTOME_DNA_DAMAGE_TELOMERE_STRESS_INDUCED_SENESCENCE		51	0.54	1.89	0	0.001	0.216	2651	tags=37%, list=15%, signal=44%	DNA_DAMAGE_TELOMERE_STRESS_INDUCED_SENESCENCE	Spleen_DNA_DAMAGE_TELOMERE_STRESS_INDUCED_SENESCENCE
225	Spleen	REACTOME_DISEASES_OF_MITOTIC_CELL_CYCLE		36	0.57	1.89	0.002	0.001	0.216	4804	tags=67%, list=27%, signal=91%	DISEASES_OF_MITOTIC_CELL_CYCLE	Spleen_DISEASES_OF_MITOTIC_CELL_CYCLE
226	Spleen	REACTOME_TELOMERE_EXTENSION_BY_TELOMERASE		22	0.64	1.89	0	0.001	0.218	4943	tags=68%, list=28%, signal=94%	TELOMERE_EXTENSION_BY_TELOMERASE	Spleen_TELOMERE_EXTENSION_BY_TELOMERASE
227	Spleen	REACTOME_CONDENSATION_OF_PROPHASE_CHROMOSOMES		36	0.58	1.89	0.002	0.001	0.219	2651	tags=42%, list=15%, signal=49%	CONDENSATION_OF_PROPHASE_CHROMOSOMES	Spleen_CONDENSATION_OF_PROPHASE_CHROMOSOMES
228	Spleen	REACTOME_MRNA_DECAY_BY_5_TO_3_EXORIBONUCLEASE		15	0.73	1.88	0.002	0.001	0.232	3537	tags=73%, list=20%, signal=91%	MRNA_DECAY_BY_5_TO_3_EXORIBONUCLEASE	Spleen_MRNA_DECAY_BY_5_TO_3_EXORIBONUCLEASE
229	Spleen	REACTOME_TRANSLESION_SYNTHESIS_BY_POLK		17	0.68	1.88	0.004	0.001	0.246	4967	tags=76%, list=28%, signal=106%	TRANSLESION_SYNTHESIS_BY_POLK	Spleen_TRANSLESION_SYNTHESIS_BY_POLK
230	Spleen	REACTOME_PHOSPHORYLATION_OF_THE_APC_C		20	0.66	1.87	0	0.001	0.25	4605	tags=75%, list=26%, signal=101%	PHOSPHORYLATION_OF_THE_APC_C	Spleen_PHOSPHORYLATION_OF_THE_APC_C
231	Spleen	REACTOME_DNA_DAMAGE_RECOGNITION_IN_GG_NER		38	0.56	1.87	0	0.001	0.254	5725	tags=68%, list=32%, signal=100%	DNA_DAMAGE_RECOGNITION_IN_GG_NER	Spleen_DNA_DAMAGE_RECOGNITION_IN_GG_NER
232	Spleen	REACTOME_TRNA_MODIFICATION_IN_THE_NUCLEUS_AND_CYTOSOL		43	0.54	1.87	0.002	0.002	0.261	5619	tags=70%, list=31%, signal=102%	TRNA_MODIFICATION_IN_THE_NUCLEUS_AND_CYTOSOL	Spleen_TRNA_MODIFICATION_IN_THE_NUCLEUS_AND_CYTOSOL
233	Spleen	REACTOME_TCR_SIGNALING		112	0.47	1.87	0	0.002	0.267	3672	tags=47%, list=21%, signal=59%	TCR_SIGNALING	Spleen_TCR_SIGNALING
234	Spleen	REACTOME_CROSS_PRESENTATION_OF_SOLUBLE_EXOGENOUS_ANTIGENS_ENDOSOMES_		49	0.54	1.87	0	0.002	0.269	2806	tags=61%, list=16%, signal=72%	CROSS_PRESENTATION_OF_SOLUBLE_EXOGENOUS_ANTIGENS_ENDOSOMES_	Spleen_CROSS_PRESENTATION_OF_SOLUBLE_EXOGENOUS_ANTIGENS_ENDOSOMES_
235	Spleen	REACTOME_FORMATION_OF_TUBULIN_FOLDING_INTERMEDIATES_BY_CCT_TRIC		22	0.64	1.87	0	0.002	0.273	2055	tags=55%, list=11%, signal=62%	FORMATION_OF_TUBULIN_FOLDING_INTERMEDIATES_BY_CCT_TRIC	Spleen_FORMATION_OF_TUBULIN_FOLDING_INTERMEDIATES_BY_CCT_TRIC
236	Spleen	REACTOME_MITOCHONDRIAL_TRNA_AMINOACYLATION		21	0.64	1.86	0.002	0.002	0.279	4788	tags=71%, list=27%, signal=97%	MITOCHONDRIAL_TRNA_AMINOACYLATION	Spleen_MITOCHONDRIAL_TRNA_AMINOACYLATION
237	Spleen	REACTOME_RNA_POLYMERASE_III_TRANSCRIPTION_INITIATION_FROM_TYPE_3_PROMOTER		28	0.6	1.86	0.002	0.002	0.287	5579	tags=68%, list=31%, signal=98%	RNA_POLYMERASE_III_TRANSCRIPTION_INITIATION_FROM_TYPE_3_PROMOTER	Spleen_RNA_POLYMERASE_III_TRANSCRIPTION_INITIATION_FROM_TYPE_3_PROMOTER
238	Spleen	REACTOME_KSRP_KHSRP_BINDS_AND_DESTABILIZES_MRNA		17	0.68	1.86	0	0.002	0.294	3651	tags=71%, list=20%, signal=89%	KSRP_KHSRP_BINDS_AND_DESTABILIZES_MRNA	Spleen_KSRP_KHSRP_BINDS_AND_DESTABILIZES_MRNA
239	Spleen	REACTOME_DNA_DAMAGE_BYPASS		48	0.54	1.86	0.002	0.002	0.306	4355	tags=56%, list=24%, signal=74%	DNA_DAMAGE_BYPASS	Spleen_DNA_DAMAGE_BYPASS
240	Spleen	REACTOME_TCF_DEPENDENT_SIGNALING_IN_RESPONSE_TO_WNT		195	0.43	1.85	0	0.002	0.307	3255	tags=39%, list=18%, signal=48%	TCF_DEPENDENT_SIGNALING_IN_RESPONSE_TO_WNT	Spleen_TCF_DEPENDENT_SIGNALING_IN_RESPONSE_TO_WNT
241	Spleen	REACTOME_HATS_ACETYLATE_HISTONES		100	0.47	1.85	0	0.002	0.307	6259	tags=61%, list=35%, signal=93%	HATS_ACETYLATE_HISTONES	Spleen_HATS_ACETYLATE_HISTONES
242	Spleen	REACTOME_PROGRAMMED_CELL_DEATH		176	0.43	1.85	0	0.002	0.307	3225	tags=41%, list=18%, signal=50%	PROGRAMMED_CELL_DEATH	Spleen_PROGRAMMED_CELL_DEATH
243	Spleen	REACTOME_HSP90_CHAPERONE_CYCLE_FOR_STEROID_HORMONE_RECEPTORS_SHR_		50	0.52	1.85	0	0.002	0.325	4801	tags=56%, list=27%, signal=76%	HSP90_CHAPERONE_CYCLE_FOR_STEROID_HORMONE_RECEPTORS_SHR_	Spleen_HSP90_CHAPERONE_CYCLE_FOR_STEROID_HORMONE_RECEPTORS_SHR_
244	Spleen	REACTOME_SIGNALING_BY_NOTCH4		82	0.48	1.85	0	0.002	0.329	3225	tags=49%, list=18%, signal=59%	SIGNALING_BY_NOTCH4	Spleen_SIGNALING_BY_NOTCH4
245	Spleen	REACTOME_FANCONI_ANEMIA_PATHWAY		36	0.56	1.84	0	0.002	0.338	3765	tags=47%, list=21%, signal=60%	FANCONI_ANEMIA_PATHWAY	Spleen_FANCONI_ANEMIA_PATHWAY
246	Spleen	REACTOME_DNA_METHYLATION		28	0.6	1.84	0	0.002	0.345	2651	tags=39%, list=15%, signal=46%	DNA_METHYLATION	Spleen_DNA_METHYLATION
247	Spleen	REACTOME_BUTYRATE_RESPONSE_FACTOR_1_BRF1_BINDS_AND_DESTABILIZES_MRNA		17	0.67	1.84	0.002	0.002	0.367	3651	tags=71%, list=20%, signal=89%	BUTYRATE_RESPONSE_FACTOR_1_BRF1_BINDS_AND_DESTABILIZES_MRNA	Spleen_BUTYRATE_RESPONSE_FACTOR_1_BRF1_BINDS_AND_DESTABILIZES_MRNA
248	Spleen	REACTOME_HEDGEHOG_ON_STATE		86	0.47	1.83	0	0.002	0.375	4572	tags=57%, list=26%, signal=76%	HEDGEHOG_ON_STATE	Spleen_HEDGEHOG_ON_STATE
249	Spleen	REACTOME_DNA_DOUBLE_STRAND_BREAK_RESPONSE		53	0.52	1.82	0	0.002	0.406	4888	tags=58%, list=27%, signal=80%	DNA_DOUBLE_STRAND_BREAK_RESPONSE	Spleen_DNA_DOUBLE_STRAND_BREAK_RESPONSE
250	Spleen	REACTOME_SELECTIVE_AUTOPHAGY		75	0.48	1.82	0	0.003	0.424	4115	tags=47%, list=23%, signal=60%	SELECTIVE_AUTOPHAGY	Spleen_SELECTIVE_AUTOPHAGY
251	Spleen	REACTOME_PROTEIN_UBIQUITINATION		70	0.49	1.82	0	0.003	0.446	4571	tags=49%, list=26%, signal=65%	PROTEIN_UBIQUITINATION	Spleen_PROTEIN_UBIQUITINATION
252	Spleen	REACTOME_INTERLEUKIN_1_SIGNALING		100	0.46	1.81	0	0.003	0.45	3225	tags=41%, list=18%, signal=50%	INTERLEUKIN_1_SIGNALING	Spleen_INTERLEUKIN_1_SIGNALING
253	Spleen	REACTOME_PROCESSING_OF_INTRONLESS_PRE_MRNAS		19	0.65	1.81	0	0.003	0.455	5567	tags=84%, list=31%, signal=122%	PROCESSING_OF_INTRONLESS_PRE_MRNAS	Spleen_PROCESSING_OF_INTRONLESS_PRE_MRNAS
254	Spleen	REACTOME_INHIBITION_OF_DNA_RECOMBINATION_AT_TELOMERE		39	0.54	1.81	0.002	0.003	0.475	5198	tags=59%, list=29%, signal=83%	INHIBITION_OF_DNA_RECOMBINATION_AT_TELOMERE	Spleen_INHIBITION_OF_DNA_RECOMBINATION_AT_TELOMERE
255	Spleen	REACTOME_HEDGEHOG_OFF_STATE		111	0.45	1.81	0	0.003	0.476	4572	tags=55%, list=26%, signal=73%	HEDGEHOG_OFF_STATE	Spleen_HEDGEHOG_OFF_STATE
256	Spleen	REACTOME_NEGATIVE_REGULATION_OF_MAPK_PATHWAY		43	0.52	1.8	0	0.003	0.526	3465	tags=44%, list=19%, signal=55%	NEGATIVE_REGULATION_OF_MAPK_PATHWAY	Spleen_NEGATIVE_REGULATION_OF_MAPK_PATHWAY
257	Spleen	REACTOME_REGULATION_OF_PTEN_GENE_TRANSCRIPTION		60	0.49	1.79	0.002	0.004	0.559	4900	tags=57%, list=27%, signal=78%	REGULATION_OF_PTEN_GENE_TRANSCRIPTION	Spleen_REGULATION_OF_PTEN_GENE_TRANSCRIPTION
258	Spleen	REACTOME_MRNA_DECAY_BY_3_TO_5_EXORIBONUCLEASE		16	0.67	1.79	0	0.004	0.571	3677	tags=69%, list=21%, signal=86%	MRNA_DECAY_BY_3_TO_5_EXORIBONUCLEASE	Spleen_MRNA_DECAY_BY_3_TO_5_EXORIBONUCLEASE
259	Spleen	REACTOME_CITRIC_ACID_CYCLE_TCA_CYCLE_		22	0.61	1.79	0.004	0.004	0.574	3837	tags=68%, list=21%, signal=87%	CITRIC_ACID_CYCLE_TCA_CYCLE_	Spleen_CITRIC_ACID_CYCLE_TCA_CYCLE_
260	Spleen	REACTOME_MISMATCH_REPAIR		15	0.69	1.79	0.004	0.004	0.574	3310	tags=73%, list=19%, signal=90%	MISMATCH_REPAIR	Spleen_MISMATCH_REPAIR
261	Spleen	REACTOME_GASTRIN_CREB_SIGNALLING_PATHWAY_VIA_PKC_AND_MAPK		18	0.64	1.79	0.006	0.004	0.578	5173	tags=67%, list=29%, signal=94%	GASTRIN_CREB_SIGNALLING_PATHWAY_VIA_PKC_AND_MAPK	Spleen_GASTRIN_CREB_SIGNALLING_PATHWAY_VIA_PKC_AND_MAPK
262	Spleen	REACTOME_TRISTETRAPROLIN_TTP_ZFP36_BINDS_AND_DESTABILIZES_MRNA		17	0.65	1.79	0.002	0.004	0.584	3651	tags=71%, list=20%, signal=89%	TRISTETRAPROLIN_TTP_ZFP36_BINDS_AND_DESTABILIZES_MRNA	Spleen_TRISTETRAPROLIN_TTP_ZFP36_BINDS_AND_DESTABILIZES_MRNA
263	Spleen	REACTOME_TRANSCRIPTIONAL_REGULATION_OF_GRANULOPOIESIS		53	0.5	1.78	0	0.004	0.595	2651	tags=36%, list=15%, signal=42%	TRANSCRIPTIONAL_REGULATION_OF_GRANULOPOIESIS	Spleen_TRANSCRIPTIONAL_REGULATION_OF_GRANULOPOIESIS
264	Spleen	REACTOME_INTERLEUKIN_12_SIGNALING		45	0.51	1.78	0	0.004	0.611	3753	tags=53%, list=21%, signal=67%	INTERLEUKIN_12_SIGNALING	Spleen_INTERLEUKIN_12_SIGNALING
265	Spleen	REACTOME_RAF_ACTIVATION		34	0.54	1.77	0.004	0.005	0.652	5173	tags=59%, list=29%, signal=83%	RAF_ACTIVATION	Spleen_RAF_ACTIVATION
266	Spleen	REACTOME_CONVERSION_FROM_APC_C_CDC20_TO_APC_C_CDH1_IN_LATE_ANAPHASE		20	0.63	1.77	0.004	0.005	0.655	4605	tags=65%, list=26%, signal=87%	CONVERSION_FROM_APC_C_CDC20_TO_APC_C_CDH1_IN_LATE_ANAPHASE	Spleen_CONVERSION_FROM_APC_C_CDC20_TO_APC_C_CDH1_IN_LATE_ANAPHASE
267	Spleen	REACTOME_NEDDYLATION		232	0.4	1.76	0	0.005	0.679	4669	tags=44%, list=26%, signal=59%	NEDDYLATION	Spleen_NEDDYLATION
268	Spleen	REACTOME_SIRT1_NEGATIVELY_REGULATES_RRNA_EXPRESSION		31	0.56	1.76	0	0.005	0.681	3524	tags=42%, list=20%, signal=52%	SIRT1_NEGATIVELY_REGULATES_RRNA_EXPRESSION	Spleen_SIRT1_NEGATIVELY_REGULATES_RRNA_EXPRESSION
269	Spleen	REACTOME_ESTROGEN_DEPENDENT_GENE_EXPRESSION		113	0.44	1.76	0	0.005	0.683	3847	tags=38%, list=22%, signal=48%	ESTROGEN_DEPENDENT_GENE_EXPRESSION	Spleen_ESTROGEN_DEPENDENT_GENE_EXPRESSION
270	Spleen	REACTOME_SMAD2_SMAD3_SMAD4_HETEROTRIMER_REGULATES_TRANSCRIPTION		31	0.56	1.76	0.002	0.005	0.686	4634	tags=48%, list=26%, signal=65%	SMAD2_SMAD3_SMAD4_HETEROTRIMER_REGULATES_TRANSCRIPTION	Spleen_SMAD2_SMAD3_SMAD4_HETEROTRIMER_REGULATES_TRANSCRIPTION
271	Spleen	REACTOME_TRANSLESION_SYNTHESIS_BY_Y_FAMILY_DNA_POLYMERASES_BYPASSES_LESIONS_ON_DNA_TEMPLATE		39	0.52	1.74	0.002	0.006	0.752	4355	tags=54%, list=24%, signal=71%	TRANSLESION_SYNTHESIS_BY_Y_FAMILY_DNA_POLYMERASES_BYPASSES_LESIONS_ON_DNA_TEMPLATE	Spleen_TRANSLESION_SYNTHESIS_BY_Y_FAMILY_DNA_POLYMERASES_BYPASSES_LESIONS_ON_DNA_TEMPLATE
272	Spleen	REACTOME_TP53_REGULATES_TRANSCRIPTION_OF_GENES_INVOLVED_IN_G2_CELL_CYCLE_ARREST		18	0.62	1.74	0.004	0.006	0.763	1860	tags=50%, list=10%, signal=56%	TP53_REGULATES_TRANSCRIPTION_OF_GENES_INVOLVED_IN_G2_CELL_CYCLE_ARREST	Spleen_TP53_REGULATES_TRANSCRIPTION_OF_GENES_INVOLVED_IN_G2_CELL_CYCLE_ARREST
273	Spleen	REACTOME_SPRY_REGULATION_OF_FGF_SIGNALING		16	0.65	1.74	0.007	0.006	0.774	4105	tags=56%, list=23%, signal=73%	SPRY_REGULATION_OF_FGF_SIGNALING	Spleen_SPRY_REGULATION_OF_FGF_SIGNALING
274	Spleen	REACTOME_HSF1_ACTIVATION		29	0.55	1.74	0.006	0.007	0.786	3166	tags=48%, list=18%, signal=59%	HSF1_ACTIVATION	Spleen_HSF1_ACTIVATION
275	Spleen	REACTOME_REGULATION_OF_TP53_ACTIVITY_THROUGH_METHYLATION		18	0.62	1.73	0.004	0.007	0.794	3195	tags=44%, list=18%, signal=54%	REGULATION_OF_TP53_ACTIVITY_THROUGH_METHYLATION	Spleen_REGULATION_OF_TP53_ACTIVITY_THROUGH_METHYLATION
276	Spleen	REACTOME_PROCESSIVE_SYNTHESIS_ON_THE_C_STRAND_OF_THE_TELOMERE		18	0.63	1.73	0.002	0.007	0.797	3140	tags=56%, list=18%, signal=67%	PROCESSIVE_SYNTHESIS_ON_THE_C_STRAND_OF_THE_TELOMERE	Spleen_PROCESSIVE_SYNTHESIS_ON_THE_C_STRAND_OF_THE_TELOMERE
277	Spleen	REACTOME_ABERRANT_REGULATION_OF_MITOTIC_G1_S_TRANSITION_IN_CANCER_DUE_TO_RB1_DEFECTS		17	0.64	1.73	0.007	0.007	0.803	1788	tags=53%, list=10%, signal=59%	ABERRANT_REGULATION_OF_MITOTIC_G1_S_TRANSITION_IN_CANCER_DUE_TO_RB1_DEFECTS	Spleen_ABERRANT_REGULATION_OF_MITOTIC_G1_S_TRANSITION_IN_CANCER_DUE_TO_RB1_DEFECTS
278	Spleen	REACTOME_GENE_AND_PROTEIN_EXPRESSION_BY_JAK_STAT_SIGNALING_AFTER_INTERLEUKIN_12_STIMULATION		36	0.53	1.73	0.006	0.007	0.814	4981	tags=72%, list=28%, signal=100%	GENE_AND_PROTEIN_EXPRESSION_BY_JAK_STAT_SIGNALING_AFTER_INTERLEUKIN_12_STIMULATION	Spleen_GENE_AND_PROTEIN_EXPRESSION_BY_JAK_STAT_SIGNALING_AFTER_INTERLEUKIN_12_STIMULATION
279	Spleen	REACTOME_MITOCHONDRIAL_BIOGENESIS		91	0.44	1.72	0.002	0.008	0.839	5834	tags=67%, list=33%, signal=99%	MITOCHONDRIAL_BIOGENESIS	Spleen_MITOCHONDRIAL_BIOGENESIS
280	Spleen	REACTOME_CHAPERONE_MEDIATED_AUTOPHAGY		21	0.59	1.72	0.002	0.008	0.842	3195	tags=43%, list=18%, signal=52%	CHAPERONE_MEDIATED_AUTOPHAGY	Spleen_CHAPERONE_MEDIATED_AUTOPHAGY
281	Spleen	REACTOME_FCERI_MEDIATED_NF_KB_ACTIVATION		90	0.44	1.72	0	0.008	0.843	2806	tags=41%, list=16%, signal=49%	FCERI_MEDIATED_NF_KB_ACTIVATION	Spleen_FCERI_MEDIATED_NF_KB_ACTIVATION
282	Spleen	REACTOME_TP53_REGULATES_METABOLIC_GENES		84	0.45	1.71	0.002	0.008	0.86	4755	tags=52%, list=27%, signal=71%	TP53_REGULATES_METABOLIC_GENES	Spleen_TP53_REGULATES_METABOLIC_GENES
283	Spleen	REACTOME_INTERLEUKIN_12_FAMILY_SIGNALING		55	0.48	1.71	0.002	0.009	0.866	3753	tags=49%, list=21%, signal=62%	INTERLEUKIN_12_FAMILY_SIGNALING	Spleen_INTERLEUKIN_12_FAMILY_SIGNALING
284	Spleen	REACTOME_ANTIGEN_PROCESSING_UBIQUITINATION_PROTEASOME_DEGRADATION		303	0.37	1.71	0	0.009	0.868	4605	tags=41%, list=26%, signal=54%	ANTIGEN_PROCESSING_UBIQUITINATION_PROTEASOME_DEGRADATION	Spleen_ANTIGEN_PROCESSING_UBIQUITINATION_PROTEASOME_DEGRADATION
285	Spleen	REACTOME_INTERLEUKIN_1_FAMILY_SIGNALING		136	0.41	1.7	0	0.009	0.878	4598	tags=45%, list=26%, signal=60%	INTERLEUKIN_1_FAMILY_SIGNALING	Spleen_INTERLEUKIN_1_FAMILY_SIGNALING
286	Spleen	REACTOME_CALNEXIN_CALRETICULIN_CYCLE		25	0.57	1.7	0.004	0.009	0.882	4249	tags=48%, list=24%, signal=63%	CALNEXIN_CALRETICULIN_CYCLE	Spleen_CALNEXIN_CALRETICULIN_CYCLE
287	Spleen	REACTOME_REPRODUCTION		105	0.42	1.7	0	0.009	0.89	3066	tags=29%, list=17%, signal=34%	REPRODUCTION	Spleen_REPRODUCTION
288	Spleen	REACTOME_PCP_CE_PATHWAY		92	0.43	1.7	0.002	0.01	0.895	3401	tags=43%, list=19%, signal=53%	PCP_CE_PATHWAY	Spleen_PCP_CE_PATHWAY
289	Spleen	REACTOME_SIGNALING_BY_RHO_GTPASES		403	0.36	1.7	0	0.01	0.9	3581	tags=36%, list=20%, signal=44%	SIGNALING_BY_RHO_GTPASES	Spleen_SIGNALING_BY_RHO_GTPASES
290	Spleen	REACTOME_RNA_POLYMERASE_III_CHAIN_ELONGATION		18	0.62	1.69	0.005	0.01	0.901	5579	tags=78%, list=31%, signal=113%	RNA_POLYMERASE_III_CHAIN_ELONGATION	Spleen_RNA_POLYMERASE_III_CHAIN_ELONGATION
291	Spleen	REACTOME_REGULATION_OF_TP53_EXPRESSION_AND_DEGRADATION		37	0.51	1.68	0.002	0.011	0.936	3196	tags=49%, list=18%, signal=59%	REGULATION_OF_TP53_EXPRESSION_AND_DEGRADATION	Spleen_REGULATION_OF_TP53_EXPRESSION_AND_DEGRADATION
292	Spleen	REACTOME_AGGREPHAGY		37	0.51	1.68	0.002	0.011	0.945	4115	tags=49%, list=23%, signal=63%	AGGREPHAGY	Spleen_AGGREPHAGY
293	Spleen	REACTOME_PKMTS_METHYLATE_HISTONE_LYSINES		49	0.48	1.68	0.007	0.011	0.946	3989	tags=39%, list=22%, signal=50%	PKMTS_METHYLATE_HISTONE_LYSINES	Spleen_PKMTS_METHYLATE_HISTONE_LYSINES
294	Spleen	REACTOME_MITOPHAGY		29	0.53	1.68	0.008	0.012	0.949	3974	tags=55%, list=22%, signal=71%	MITOPHAGY	Spleen_MITOPHAGY
295	Spleen	REACTOME_PROCESSING_OF_SMDT1		16	0.62	1.67	0.017	0.012	0.954	5054	tags=63%, list=28%, signal=87%	PROCESSING_OF_SMDT1	Spleen_PROCESSING_OF_SMDT1
296	Spleen	REACTOME_SUMOYLATION_OF_TRANSCRIPTION_FACTORS		20	0.58	1.67	0.008	0.012	0.954	2855	tags=40%, list=16%, signal=48%	SUMOYLATION_OF_TRANSCRIPTION_FACTORS	Spleen_SUMOYLATION_OF_TRANSCRIPTION_FACTORS
297	Spleen	REACTOME_ANCHORING_OF_THE_BASAL_BODY_TO_THE_PLASMA_MEMBRANE		95	0.43	1.67	0	0.012	0.954	4801	tags=49%, list=27%, signal=67%	ANCHORING_OF_THE_BASAL_BODY_TO_THE_PLASMA_MEMBRANE	Spleen_ANCHORING_OF_THE_BASAL_BODY_TO_THE_PLASMA_MEMBRANE
298	Spleen	REACTOME_RAF_INDEPENDENT_MAPK1_3_ACTIVATION		23	0.57	1.67	0.009	0.012	0.957	3063	tags=39%, list=17%, signal=47%	RAF_INDEPENDENT_MAPK1_3_ACTIVATION	Spleen_RAF_INDEPENDENT_MAPK1_3_ACTIVATION
299	Spleen	REACTOME_SIGNALING_BY_WNT		292	0.37	1.67	0	0.012	0.959	3630	tags=36%, list=20%, signal=44%	SIGNALING_BY_WNT	Spleen_SIGNALING_BY_WNT
300	Spleen	REACTOME_RNA_POLYMERASE_III_TRANSCRIPTION		41	0.5	1.67	0.006	0.012	0.964	5035	tags=59%, list=28%, signal=81%	RNA_POLYMERASE_III_TRANSCRIPTION	Spleen_RNA_POLYMERASE_III_TRANSCRIPTION
301	Spleen	REACTOME_ACTIVATION_OF_ANTERIOR_HOX_GENES_IN_HINDBRAIN_DEVELOPMENT_DURING_EARLY_EMBRYOGENESIS		85	0.43	1.67	0.004	0.012	0.965	4845	tags=49%, list=27%, signal=67%	ACTIVATION_OF_ANTERIOR_HOX_GENES_IN_HINDBRAIN_DEVELOPMENT_DURING_EARLY_EMBRYOGENESIS	Spleen_ACTIVATION_OF_ANTERIOR_HOX_GENES_IN_HINDBRAIN_DEVELOPMENT_DURING_EARLY_EMBRYOGENESIS
302	Spleen	REACTOME_ABERRANT_REGULATION_OF_MITOTIC_EXIT_IN_CANCER_DUE_TO_RB1_DEFECTS		20	0.59	1.67	0.009	0.013	0.968	4605	tags=65%, list=26%, signal=87%	ABERRANT_REGULATION_OF_MITOTIC_EXIT_IN_CANCER_DUE_TO_RB1_DEFECTS	Spleen_ABERRANT_REGULATION_OF_MITOTIC_EXIT_IN_CANCER_DUE_TO_RB1_DEFECTS
303	Spleen	REACTOME_TRANSCRIPTIONAL_REGULATION_BY_RUNX1		200	0.38	1.66	0	0.013	0.972	3306	tags=37%, list=18%, signal=44%	TRANSCRIPTIONAL_REGULATION_BY_RUNX1	Spleen_TRANSCRIPTIONAL_REGULATION_BY_RUNX1
304	Spleen	REACTOME_FC_EPSILON_RECEPTOR_FCERI_SIGNALING		140	0.4	1.66	0	0.014	0.975	3287	tags=39%, list=18%, signal=47%	FC_EPSILON_RECEPTOR_FCERI_SIGNALING	Spleen_FC_EPSILON_RECEPTOR_FCERI_SIGNALING
305	Spleen	REACTOME_RUNX1_INTERACTS_WITH_CO_FACTORS_WHOSE_PRECISE_EFFECT_ON_RUNX1_TARGETS_IS_NOT_KNOWN		36	0.51	1.66	0.012	0.014	0.975	4626	tags=53%, list=26%, signal=71%	RUNX1_INTERACTS_WITH_CO_FACTORS_WHOSE_PRECISE_EFFECT_ON_RUNX1_TARGETS_IS_NOT_KNOWN	Spleen_RUNX1_INTERACTS_WITH_CO_FACTORS_WHOSE_PRECISE_EFFECT_ON_RUNX1_TARGETS_IS_NOT_KNOWN
306	Spleen	REACTOME_TRANSCRIPTIONAL_REGULATION_BY_RUNX2		119	0.41	1.65	0	0.014	0.977	4572	tags=52%, list=26%, signal=70%	TRANSCRIPTIONAL_REGULATION_BY_RUNX2	Spleen_TRANSCRIPTIONAL_REGULATION_BY_RUNX2
307	Spleen	REACTOME_PYRUVATE_METABOLISM		30	0.52	1.65	0.015	0.014	0.977	4959	tags=57%, list=28%, signal=78%	PYRUVATE_METABOLISM	Spleen_PYRUVATE_METABOLISM
308	Spleen	REACTOME_PROTEIN_METHYLATION		17	0.59	1.65	0.02	0.015	0.979	3826	tags=65%, list=21%, signal=82%	PROTEIN_METHYLATION	Spleen_PROTEIN_METHYLATION
309	Spleen	REACTOME_ESR_MEDIATED_SIGNALING		184	0.38	1.64	0	0.015	0.981	3847	tags=37%, list=22%, signal=47%	ESR_MEDIATED_SIGNALING	Spleen_ESR_MEDIATED_SIGNALING
310	Spleen	REACTOME_ZINC_TRANSPORTERS		17	0.6	1.64	0.006	0.016	0.988	2453	tags=41%, list=14%, signal=48%	ZINC_TRANSPORTERS	Spleen_ZINC_TRANSPORTERS
311	Spleen	REACTOME_COPI_DEPENDENT_GOLGI_TO_ER_RETROGRADE_TRAFFIC		91	0.42	1.63	0	0.016	0.988	4040	tags=43%, list=23%, signal=55%	COPI_DEPENDENT_GOLGI_TO_ER_RETROGRADE_TRAFFIC	Spleen_COPI_DEPENDENT_GOLGI_TO_ER_RETROGRADE_TRAFFIC
312	Spleen	REACTOME_TERMINATION_OF_TRANSLESION_DNA_SYNTHESIS		32	0.51	1.63	0.013	0.016	0.988	4355	tags=56%, list=24%, signal=74%	TERMINATION_OF_TRANSLESION_DNA_SYNTHESIS	Spleen_TERMINATION_OF_TRANSLESION_DNA_SYNTHESIS
313	Spleen	REACTOME_DISEASES_ASSOCIATED_WITH_N_GLYCOSYLATION_OF_PROTEINS		17	0.6	1.63	0.017	0.017	0.991	2988	tags=41%, list=17%, signal=49%	DISEASES_ASSOCIATED_WITH_N_GLYCOSYLATION_OF_PROTEINS	Spleen_DISEASES_ASSOCIATED_WITH_N_GLYCOSYLATION_OF_PROTEINS
314	Spleen	REACTOME_FORMATION_OF_SENESCENCE_ASSOCIATED_HETEROCHROMATIN_FOCI_SAHF_		17	0.6	1.62	0.019	0.018	0.991	2449	tags=47%, list=14%, signal=54%	FORMATION_OF_SENESCENCE_ASSOCIATED_HETEROCHROMATIN_FOCI_SAHF_	Spleen_FORMATION_OF_SENESCENCE_ASSOCIATED_HETEROCHROMATIN_FOCI_SAHF_
315	Spleen	REACTOME_RHO_GTPASES_ACTIVATE_IQGAPS		26	0.52	1.62	0.015	0.018	0.992	4317	tags=62%, list=24%, signal=81%	RHO_GTPASES_ACTIVATE_IQGAPS	Spleen_RHO_GTPASES_ACTIVATE_IQGAPS
316	Spleen	REACTOME_TRANSLOCATION_OF_SLC2A4_GLUT4_TO_THE_PLASMA_MEMBRANE		66	0.44	1.61	0.004	0.019	0.995	4343	tags=44%, list=24%, signal=58%	TRANSLOCATION_OF_SLC2A4_GLUT4_TO_THE_PLASMA_MEMBRANE	Spleen_TRANSLOCATION_OF_SLC2A4_GLUT4_TO_THE_PLASMA_MEMBRANE
317	Spleen	REACTOME_ORGANELLE_BIOGENESIS_AND_MAINTENANCE		285	0.36	1.61	0	0.019	0.995	4625	tags=43%, list=26%, signal=57%	ORGANELLE_BIOGENESIS_AND_MAINTENANCE	Spleen_ORGANELLE_BIOGENESIS_AND_MAINTENANCE
318	Spleen	REACTOME_BETA_CATENIN_INDEPENDENT_WNT_SIGNALING		146	0.38	1.61	0.003	0.021	0.998	3401	tags=36%, list=19%, signal=44%	BETA_CATENIN_INDEPENDENT_WNT_SIGNALING	Spleen_BETA_CATENIN_INDEPENDENT_WNT_SIGNALING
319	Spleen	REACTOME_SIGNALING_BY_NOTCH		210	0.36	1.6	0	0.022	0.999	4536	tags=42%, list=25%, signal=55%	SIGNALING_BY_NOTCH	Spleen_SIGNALING_BY_NOTCH
320	Spleen	REACTOME_KINESINS		53	0.45	1.6	0.013	0.022	0.999	1649	tags=32%, list=9%, signal=35%	KINESINS	Spleen_KINESINS
321	Spleen	REACTOME_DISORDERS_OF_TRANSMEMBRANE_TRANSPORTERS		174	0.38	1.59	0.002	0.023	0.999	3229	tags=33%, list=18%, signal=40%	DISORDERS_OF_TRANSMEMBRANE_TRANSPORTERS	Spleen_DISORDERS_OF_TRANSMEMBRANE_TRANSPORTERS
322	Spleen	REACTOME_ERBB2_REGULATES_CELL_MOTILITY		15	0.59	1.59	0.033	0.024	0.999	1308	tags=33%, list=7%, signal=36%	ERBB2_REGULATES_CELL_MOTILITY	Spleen_ERBB2_REGULATES_CELL_MOTILITY
323	Spleen	REACTOME_E3_UBIQUITIN_LIGASES_UBIQUITINATE_TARGET_PROTEINS		50	0.45	1.59	0.012	0.024	0.999	4164	tags=44%, list=23%, signal=57%	E3_UBIQUITIN_LIGASES_UBIQUITINATE_TARGET_PROTEINS	Spleen_E3_UBIQUITIN_LIGASES_UBIQUITINATE_TARGET_PROTEINS
324	Spleen	REACTOME_SIGNALING_BY_HEDGEHOG		148	0.38	1.58	0	0.024	0.999	4726	tags=49%, list=26%, signal=66%	SIGNALING_BY_HEDGEHOG	Spleen_SIGNALING_BY_HEDGEHOG
325	Spleen	REACTOME_SUMOYLATION_OF_TRANSCRIPTION_COFACTORS		41	0.46	1.58	0.011	0.026	0.999	4610	tags=49%, list=26%, signal=66%	SUMOYLATION_OF_TRANSCRIPTION_COFACTORS	Spleen_SUMOYLATION_OF_TRANSCRIPTION_COFACTORS
326	Spleen	REACTOME_MTORC1_MEDIATED_SIGNALLING		23	0.52	1.57	0.018	0.026	0.999	5474	tags=70%, list=31%, signal=100%	MTORC1_MEDIATED_SIGNALLING	Spleen_MTORC1_MEDIATED_SIGNALLING
327	Spleen	REACTOME_TRANSCRIPTIONAL_ACTIVITY_OF_SMAD2_SMAD3_SMAD4_HETEROTRIMER		43	0.46	1.57	0.017	0.027	1	4634	tags=42%, list=26%, signal=56%	TRANSCRIPTIONAL_ACTIVITY_OF_SMAD2_SMAD3_SMAD4_HETEROTRIMER	Spleen_TRANSCRIPTIONAL_ACTIVITY_OF_SMAD2_SMAD3_SMAD4_HETEROTRIMER
328	Spleen	REACTOME_GOLGI_TO_ER_RETROGRADE_TRANSPORT		125	0.38	1.57	0.004	0.028	1	5346	tags=50%, list=30%, signal=70%	GOLGI_TO_ER_RETROGRADE_TRANSPORT	Spleen_GOLGI_TO_ER_RETROGRADE_TRANSPORT
329	Spleen	REACTOME_DEADENYLATION_OF_MRNA		25	0.51	1.56	0.034	0.029	1	5321	tags=64%, list=30%, signal=91%	DEADENYLATION_OF_MRNA	Spleen_DEADENYLATION_OF_MRNA
330	Spleen	REACTOME_SIGNALING_BY_TGF_BETA_RECEPTOR_COMPLEX		72	0.41	1.56	0.007	0.03	1	4634	tags=43%, list=26%, signal=58%	SIGNALING_BY_TGF_BETA_RECEPTOR_COMPLEX	Spleen_SIGNALING_BY_TGF_BETA_RECEPTOR_COMPLEX
331	Spleen	REACTOME_IRE1ALPHA_ACTIVATES_CHAPERONES		48	0.45	1.55	0.009	0.031	1	3483	tags=35%, list=19%, signal=44%	IRE1ALPHA_ACTIVATES_CHAPERONES	Spleen_IRE1ALPHA_ACTIVATES_CHAPERONES
332	Spleen	REACTOME_HDACS_DEACETYLATE_HISTONES		52	0.44	1.55	0.015	0.032	1	4947	tags=48%, list=28%, signal=66%	HDACS_DEACETYLATE_HISTONES	Spleen_HDACS_DEACETYLATE_HISTONES
333	Spleen	REACTOME_RHO_GTPASES_ACTIVATE_PKNS		54	0.43	1.54	0.015	0.035	1	4345	tags=41%, list=24%, signal=54%	RHO_GTPASES_ACTIVATE_PKNS	Spleen_RHO_GTPASES_ACTIVATE_PKNS
334	Spleen	REACTOME_SIGNALING_BY_FGFR2		72	0.42	1.53	0.008	0.037	1	3806	tags=42%, list=21%, signal=53%	SIGNALING_BY_FGFR2	Spleen_SIGNALING_BY_FGFR2
335	Spleen	REACTOME_GLUCONEOGENESIS		34	0.48	1.53	0.019	0.037	1	2900	tags=38%, list=16%, signal=46%	GLUCONEOGENESIS	Spleen_GLUCONEOGENESIS
336	Spleen	REACTOME_FORMATION_OF_THE_BETA_CATENIN_TCF_TRANSACTIVATING_COMPLEX		54	0.43	1.53	0.022	0.037	1	3690	tags=41%, list=21%, signal=51%	FORMATION_OF_THE_BETA_CATENIN_TCF_TRANSACTIVATING_COMPLEX	Spleen_FORMATION_OF_THE_BETA_CATENIN_TCF_TRANSACTIVATING_COMPLEX
337	Spleen	REACTOME_POST_CHAPERONIN_TUBULIN_FOLDING_PATHWAY		19	0.54	1.53	0.028	0.037	1	5939	tags=74%, list=33%, signal=110%	POST_CHAPERONIN_TUBULIN_FOLDING_PATHWAY	Spleen_POST_CHAPERONIN_TUBULIN_FOLDING_PATHWAY
338	Spleen	REACTOME_INSERTION_OF_TAIL_ANCHORED_PROTEINS_INTO_THE_ENDOPLASMIC_RETICULUM_MEMBRANE		22	0.52	1.52	0.047	0.039	1	4352	tags=59%, list=24%, signal=78%	INSERTION_OF_TAIL_ANCHORED_PROTEINS_INTO_THE_ENDOPLASMIC_RETICULUM_MEMBRANE	Spleen_INSERTION_OF_TAIL_ANCHORED_PROTEINS_INTO_THE_ENDOPLASMIC_RETICULUM_MEMBRANE
339	Spleen	REACTOME_MEIOTIC_SYNAPSIS		50	0.43	1.52	0.014	0.039	1	2971	tags=30%, list=17%, signal=36%	MEIOTIC_SYNAPSIS	Spleen_MEIOTIC_SYNAPSIS
340	Spleen	REACTOME_SIGNALING_BY_FGFR2_IIIA_TM		19	0.54	1.52	0.043	0.039	1	3806	tags=68%, list=21%, signal=87%	SIGNALING_BY_FGFR2_IIIA_TM	Spleen_SIGNALING_BY_FGFR2_IIIA_TM
341	Spleen	REACTOME_SEALING_OF_THE_NUCLEAR_ENVELOPE_NE_BY_ESCRT_III		24	0.51	1.52	0.026	0.04	1	5718	tags=71%, list=32%, signal=104%	SEALING_OF_THE_NUCLEAR_ENVELOPE_NE_BY_ESCRT_III	Spleen_SEALING_OF_THE_NUCLEAR_ENVELOPE_NE_BY_ESCRT_III
342	Spleen	REACTOME_MICRORNA_MIRNA_BIOGENESIS		25	0.51	1.52	0.033	0.041	1	5198	tags=72%, list=29%, signal=101%	MICRORNA_MIRNA_BIOGENESIS	Spleen_MICRORNA_MIRNA_BIOGENESIS
343	Spleen	REACTOME_ONCOGENE_INDUCED_SENESCENCE		35	0.47	1.51	0.026	0.041	1	3195	tags=34%, list=18%, signal=42%	ONCOGENE_INDUCED_SENESCENCE	Spleen_ONCOGENE_INDUCED_SENESCENCE
344	Spleen	REACTOME_PROTEIN_FOLDING		98	0.38	1.51	0.011	0.041	1	3974	tags=38%, list=22%, signal=48%	PROTEIN_FOLDING	Spleen_PROTEIN_FOLDING
345	Spleen	REACTOME_DISEASES_OF_SIGNAL_TRANSDUCTION_BY_GROWTH_FACTOR_RECEPTORS_AND_SECOND_MESSENGERS		386	0.32	1.51	0	0.042	1	3825	tags=34%, list=21%, signal=42%	DISEASES_OF_SIGNAL_TRANSDUCTION_BY_GROWTH_FACTOR_RECEPTORS_AND_SECOND_MESSENGERS	Spleen_DISEASES_OF_SIGNAL_TRANSDUCTION_BY_GROWTH_FACTOR_RECEPTORS_AND_SECOND_MESSENGERS
346	Spleen	REACTOME_SIGNALING_BY_MODERATE_KINASE_ACTIVITY_BRAF_MUTANTS		45	0.44	1.51	0.017	0.042	1	4064	tags=42%, list=23%, signal=55%	SIGNALING_BY_MODERATE_KINASE_ACTIVITY_BRAF_MUTANTS	Spleen_SIGNALING_BY_MODERATE_KINASE_ACTIVITY_BRAF_MUTANTS
347	Spleen	REACTOME_RESPONSE_OF_MTB_TO_PHAGOCYTOSIS		23	0.5	1.51	0.037	0.043	1	3464	tags=48%, list=19%, signal=59%	RESPONSE_OF_MTB_TO_PHAGOCYTOSIS	Spleen_RESPONSE_OF_MTB_TO_PHAGOCYTOSIS
348	Spleen	REACTOME_C_TYPE_LECTIN_RECEPTORS_CLRS_		134	0.36	1.5	0.002	0.043	1	3225	tags=36%, list=18%, signal=43%	C_TYPE_LECTIN_RECEPTORS_CLRS_	Spleen_C_TYPE_LECTIN_RECEPTORS_CLRS_
349	Spleen	REACTOME_CHOLESTEROL_BIOSYNTHESIS		25	0.51	1.5	0.023	0.044	1	5412	tags=48%, list=30%, signal=69%	CHOLESTEROL_BIOSYNTHESIS	Spleen_CHOLESTEROL_BIOSYNTHESIS
350	Spleen	REACTOME_PINK1_PRKN_MEDIATED_MITOPHAGY		22	0.51	1.49	0.04	0.047	1	3370	tags=50%, list=19%, signal=62%	PINK1_PRKN_MEDIATED_MITOPHAGY	Spleen_PINK1_PRKN_MEDIATED_MITOPHAGY
351	Spleen	REACTOME_REGULATION_OF_MECP2_EXPRESSION_AND_ACTIVITY		32	0.47	1.49	0.038	0.049	1	4487	tags=47%, list=25%, signal=62%	REGULATION_OF_MECP2_EXPRESSION_AND_ACTIVITY	Spleen_REGULATION_OF_MECP2_EXPRESSION_AND_ACTIVITY
352	Spleen	REACTOME_NUCLEAR_EVENTS_KINASE_AND_TRANSCRIPTION_FACTOR_ACTIVATION_		61	0.41	1.48	0.021	0.05	1	2873	tags=31%, list=16%, signal=37%	NUCLEAR_EVENTS_KINASE_AND_TRANSCRIPTION_FACTOR_ACTIVATION_	Spleen_NUCLEAR_EVENTS_KINASE_AND_TRANSCRIPTION_FACTOR_ACTIVATION_
353	Spleen	REACTOME_COOPERATION_OF_PDCL_PHLP1_AND_TRIC_CCT_IN_G_PROTEIN_BETA_FOLDING		42	0.44	1.48	0.017	0.051	1	2055	tags=33%, list=11%, signal=38%	COOPERATION_OF_PDCL_PHLP1_AND_TRIC_CCT_IN_G_PROTEIN_BETA_FOLDING	Spleen_COOPERATION_OF_PDCL_PHLP1_AND_TRIC_CCT_IN_G_PROTEIN_BETA_FOLDING
354	Spleen	REACTOME_ER_QUALITY_CONTROL_COMPARTMENT_ERQC_		20	0.51	1.48	0.053	0.052	1	4249	tags=40%, list=24%, signal=52%	ER_QUALITY_CONTROL_COMPARTMENT_ERQC_	Spleen_ER_QUALITY_CONTROL_COMPARTMENT_ERQC_
355	Spleen	REACTOME_DARPP_32_EVENTS		23	0.5	1.47	0.049	0.053	1	2873	tags=39%, list=16%, signal=47%	DARPP_32_EVENTS	Spleen_DARPP_32_EVENTS
356	Spleen	REACTOME_PHOSPHORYLATION_SITE_MUTANTS_OF_CTNNB1_ARE_NOT_TARGETED_TO_THE_PROTEASOME_BY_THE_DESTRUCTION_COMPLEX		15	0.55	1.47	0.06	0.055	1	2873	tags=47%, list=16%, signal=56%	PHOSPHORYLATION_SITE_MUTANTS_OF_CTNNB1_ARE_NOT_TARGETED_TO_THE_PROTEASOME_BY_THE_DESTRUCTION_COMPLEX	Spleen_PHOSPHORYLATION_SITE_MUTANTS_OF_CTNNB1_ARE_NOT_TARGETED_TO_THE_PROTEASOME_BY_THE_DESTRUCTION_COMPLEX
357	Spleen	REACTOME_CLASS_I_PEROXISOMAL_MEMBRANE_PROTEIN_IMPORT		20	0.53	1.47	0.043	0.055	1	5468	tags=40%, list=31%, signal=58%	CLASS_I_PEROXISOMAL_MEMBRANE_PROTEIN_IMPORT	Spleen_CLASS_I_PEROXISOMAL_MEMBRANE_PROTEIN_IMPORT
358	Spleen	REACTOME_SIGNALING_BY_NUCLEAR_RECEPTORS		255	0.33	1.47	0.002	0.055	1	3847	tags=33%, list=22%, signal=41%	SIGNALING_BY_NUCLEAR_RECEPTORS	Spleen_SIGNALING_BY_NUCLEAR_RECEPTORS
359	Spleen	REACTOME_BASE_EXCISION_REPAIR_AP_SITE_FORMATION		34	0.46	1.46	0.036	0.058	1	2715	tags=26%, list=15%, signal=31%	BASE_EXCISION_REPAIR_AP_SITE_FORMATION	Spleen_BASE_EXCISION_REPAIR_AP_SITE_FORMATION
360	Spleen	REACTOME_CLASS_I_MHC_MEDIATED_ANTIGEN_PROCESSING_PRESENTATION		360	0.32	1.46	0	0.058	1	3371	tags=31%, list=19%, signal=37%	CLASS_I_MHC_MEDIATED_ANTIGEN_PROCESSING_PRESENTATION	Spleen_CLASS_I_MHC_MEDIATED_ANTIGEN_PROCESSING_PRESENTATION
361	Spleen	REACTOME_TRANSCRIPTIONAL_REGULATION_BY_THE_AP_2_TFAP2_FAMILY_OF_TRANSCRIPTION_FACTORS		35	0.45	1.46	0.045	0.059	1	2410	tags=34%, list=13%, signal=40%	TRANSCRIPTIONAL_REGULATION_BY_THE_AP_2_TFAP2_FAMILY_OF_TRANSCRIPTION_FACTORS	Spleen_TRANSCRIPTIONAL_REGULATION_BY_THE_AP_2_TFAP2_FAMILY_OF_TRANSCRIPTION_FACTORS
362	Spleen	REACTOME_DOWNREGULATION_OF_ERBB2_SIGNALING		29	0.46	1.46	0.038	0.059	1	2477	tags=31%, list=14%, signal=36%	DOWNREGULATION_OF_ERBB2_SIGNALING	Spleen_DOWNREGULATION_OF_ERBB2_SIGNALING
363	Spleen	REACTOME_AUTOPHAGY		139	0.35	1.45	0.009	0.062	1	4972	tags=42%, list=28%, signal=57%	AUTOPHAGY	Spleen_AUTOPHAGY
364	Spleen	REACTOME_APOPTOTIC_EXECUTION_PHASE		52	0.41	1.45	0.027	0.064	1	3023	tags=31%, list=17%, signal=37%	APOPTOTIC_EXECUTION_PHASE	Spleen_APOPTOTIC_EXECUTION_PHASE
365	Spleen	REACTOME_ONCOGENIC_MAPK_SIGNALING		82	0.38	1.44	0.024	0.069	1	3825	tags=34%, list=21%, signal=43%	ONCOGENIC_MAPK_SIGNALING	Spleen_ONCOGENIC_MAPK_SIGNALING
366	Spleen	REACTOME_ASPARAGINE_N_LINKED_GLYCOSYLATION		294	0.32	1.44	0.003	0.069	1	5102	tags=39%, list=29%, signal=54%	ASPARAGINE_N_LINKED_GLYCOSYLATION	Spleen_ASPARAGINE_N_LINKED_GLYCOSYLATION
367	Spleen	REACTOME_ACTIVATED_PKN1_STIMULATES_TRANSCRIPTION_OF_AR_ANDROGEN_RECEPTOR_REGULATED_GENES_KLK2_AND_KLK3		28	0.46	1.43	0.036	0.072	1	3524	tags=36%, list=20%, signal=44%	ACTIVATED_PKN1_STIMULATES_TRANSCRIPTION_OF_AR_ANDROGEN_RECEPTOR_REGULATED_GENES_KLK2_AND_KLK3	Spleen_ACTIVATED_PKN1_STIMULATES_TRANSCRIPTION_OF_AR_ANDROGEN_RECEPTOR_REGULATED_GENES_KLK2_AND_KLK3
368	Spleen	REACTOME_APOPTOTIC_FACTOR_MEDIATED_RESPONSE		16	0.53	1.43	0.068	0.072	1	4235	tags=56%, list=24%, signal=74%	APOPTOTIC_FACTOR_MEDIATED_RESPONSE	Spleen_APOPTOTIC_FACTOR_MEDIATED_RESPONSE
369	Spleen	REACTOME_MAPK_TARGETS_NUCLEAR_EVENTS_MEDIATED_BY_MAP_KINASES		31	0.45	1.43	0.046	0.073	1	4855	tags=45%, list=27%, signal=62%	MAPK_TARGETS_NUCLEAR_EVENTS_MEDIATED_BY_MAP_KINASES	Spleen_MAPK_TARGETS_NUCLEAR_EVENTS_MEDIATED_BY_MAP_KINASES
370	Spleen	REACTOME_ERK_MAPK_TARGETS		22	0.5	1.42	0.063	0.074	1	4855	tags=50%, list=27%, signal=69%	ERK_MAPK_TARGETS	Spleen_ERK_MAPK_TARGETS
371	Spleen	REACTOME_INTRACELLULAR_SIGNALING_BY_SECOND_MESSENGERS		302	0.31	1.42	0	0.075	1	3355	tags=31%, list=19%, signal=38%	INTRACELLULAR_SIGNALING_BY_SECOND_MESSENGERS	Spleen_INTRACELLULAR_SIGNALING_BY_SECOND_MESSENGERS
372	Spleen	REACTOME_RECYCLING_PATHWAY_OF_L1		42	0.41	1.41	0.051	0.083	1	4871	tags=52%, list=27%, signal=72%	RECYCLING_PATHWAY_OF_L1	Spleen_RECYCLING_PATHWAY_OF_L1
373	Spleen	REACTOME_ATTENUATION_PHASE		26	0.47	1.41	0.065	0.083	1	2971	tags=35%, list=17%, signal=41%	ATTENUATION_PHASE	Spleen_ATTENUATION_PHASE
374	Spleen	REACTOME_LATE_ENDOSOMAL_MICROAUTOPHAGY		30	0.44	1.4	0.045	0.085	1	5144	tags=47%, list=29%, signal=65%	LATE_ENDOSOMAL_MICROAUTOPHAGY	Spleen_LATE_ENDOSOMAL_MICROAUTOPHAGY
375	Spleen	REACTOME_SIGNALING_BY_ERBB2_IN_CANCER		26	0.46	1.4	0.074	0.085	1	3287	tags=38%, list=18%, signal=47%	SIGNALING_BY_ERBB2_IN_CANCER	Spleen_SIGNALING_BY_ERBB2_IN_CANCER
376	Spleen	REACTOME_ANTIGEN_PRESENTATION_FOLDING_ASSEMBLY_AND_PEPTIDE_LOADING_OF_CLASS_I_MHC		21	0.48	1.4	0.08	0.086	1	3371	tags=43%, list=19%, signal=53%	ANTIGEN_PRESENTATION_FOLDING_ASSEMBLY_AND_PEPTIDE_LOADING_OF_CLASS_I_MHC	Spleen_ANTIGEN_PRESENTATION_FOLDING_ASSEMBLY_AND_PEPTIDE_LOADING_OF_CLASS_I_MHC
377	Spleen	REACTOME_HSF1_DEPENDENT_TRANSACTIVATION		36	0.42	1.4	0.07	0.088	1	2971	tags=33%, list=17%, signal=40%	HSF1_DEPENDENT_TRANSACTIVATION	Spleen_HSF1_DEPENDENT_TRANSACTIVATION
378	Spleen	REACTOME_ASSOCIATION_OF_TRIC_CCT_WITH_TARGET_PROTEINS_DURING_BIOSYNTHESIS		39	0.42	1.39	0.067	0.088	1	2055	tags=28%, list=11%, signal=32%	ASSOCIATION_OF_TRIC_CCT_WITH_TARGET_PROTEINS_DURING_BIOSYNTHESIS	Spleen_ASSOCIATION_OF_TRIC_CCT_WITH_TARGET_PROTEINS_DURING_BIOSYNTHESIS
379	Spleen	REACTOME_MTOR_SIGNALLING		40	0.42	1.39	0.056	0.088	1	3069	tags=33%, list=17%, signal=39%	MTOR_SIGNALLING	Spleen_MTOR_SIGNALLING
380	Spleen	REACTOME_RAS_PROCESSING		23	0.47	1.39	0.064	0.091	1	5991	tags=57%, list=34%, signal=85%	RAS_PROCESSING	Spleen_RAS_PROCESSING
381	Spleen	REACTOME_CILIUM_ASSEMBLY		194	0.32	1.39	0.006	0.093	1	4907	tags=41%, list=27%, signal=56%	CILIUM_ASSEMBLY	Spleen_CILIUM_ASSEMBLY
382	Spleen	REACTOME_ANTIGEN_PROCESSING_CROSS_PRESENTATION		95	0.35	1.38	0.037	0.096	1	3225	tags=42%, list=18%, signal=51%	ANTIGEN_PROCESSING_CROSS_PRESENTATION	Spleen_ANTIGEN_PROCESSING_CROSS_PRESENTATION
383	Spleen	REACTOME_COPI_INDEPENDENT_GOLGI_TO_ER_RETROGRADE_TRAFFIC		47	0.4	1.38	0.066	0.096	1	5855	tags=57%, list=33%, signal=85%	COPI_INDEPENDENT_GOLGI_TO_ER_RETROGRADE_TRAFFIC	Spleen_COPI_INDEPENDENT_GOLGI_TO_ER_RETROGRADE_TRAFFIC
384	Spleen	REACTOME_FACTORS_INVOLVED_IN_MEGAKARYOCYTE_DEVELOPMENT_AND_PLATELET_PRODUCTION		138	0.33	1.38	0.011	0.097	1	4359	tags=38%, list=24%, signal=49%	FACTORS_INVOLVED_IN_MEGAKARYOCYTE_DEVELOPMENT_AND_PLATELET_PRODUCTION	Spleen_FACTORS_INVOLVED_IN_MEGAKARYOCYTE_DEVELOPMENT_AND_PLATELET_PRODUCTION
385	Spleen	REACTOME_SIGNALING_BY_INTERLEUKINS		438	0.29	1.38	0	0.099	1	3531	tags=29%, list=20%, signal=35%	SIGNALING_BY_INTERLEUKINS	Spleen_SIGNALING_BY_INTERLEUKINS
386	Spleen	REACTOME_MAP2K_AND_MAPK_ACTIVATION		40	0.41	1.37	0.058	0.099	1	3728	tags=38%, list=21%, signal=47%	MAP2K_AND_MAPK_ACTIVATION	Spleen_MAP2K_AND_MAPK_ACTIVATION
387	Spleen	REACTOME_CYTOSOLIC_SENSORS_OF_PATHOGEN_ASSOCIATED_DNA_		63	0.37	1.36	0.051	0.11	1	5579	tags=46%, list=31%, signal=67%	CYTOSOLIC_SENSORS_OF_PATHOGEN_ASSOCIATED_DNA_	Spleen_CYTOSOLIC_SENSORS_OF_PATHOGEN_ASSOCIATED_DNA_
388	Spleen	REACTOME_NEGATIVE_REGULATION_OF_TCF_DEPENDENT_SIGNALING_BY_WNT_LIGAND_ANTAGONISTS		15	0.5	1.36	0.093	0.11	1	477	tags=20%, list=3%, signal=21%	NEGATIVE_REGULATION_OF_TCF_DEPENDENT_SIGNALING_BY_WNT_LIGAND_ANTAGONISTS	Spleen_NEGATIVE_REGULATION_OF_TCF_DEPENDENT_SIGNALING_BY_WNT_LIGAND_ANTAGONISTS
389	Spleen	REACTOME_SIGNALING_BY_ERBB2_ECD_MUTANTS		16	0.5	1.36	0.115	0.111	1	3287	tags=44%, list=18%, signal=54%	SIGNALING_BY_ERBB2_ECD_MUTANTS	Spleen_SIGNALING_BY_ERBB2_ECD_MUTANTS
390	Spleen	REACTOME_SIGNALING_BY_BRAF_AND_RAF_FUSIONS		65	0.36	1.35	0.067	0.115	1	4064	tags=35%, list=23%, signal=46%	SIGNALING_BY_BRAF_AND_RAF_FUSIONS	Spleen_SIGNALING_BY_BRAF_AND_RAF_FUSIONS
391	Spleen	REACTOME_DISEASES_ASSOCIATED_WITH_GLYCOSYLATION_PRECURSOR_BIOSYNTHESIS		18	0.47	1.34	0.104	0.12	1	4577	tags=50%, list=26%, signal=67%	DISEASES_ASSOCIATED_WITH_GLYCOSYLATION_PRECURSOR_BIOSYNTHESIS	Spleen_DISEASES_ASSOCIATED_WITH_GLYCOSYLATION_PRECURSOR_BIOSYNTHESIS
392	Spleen	REACTOME_MAPK_FAMILY_SIGNALING_CASCADES		324	0.29	1.34	0.008	0.126	1	3484	tags=30%, list=19%, signal=37%	MAPK_FAMILY_SIGNALING_CASCADES	Spleen_MAPK_FAMILY_SIGNALING_CASCADES
393	Spleen	REACTOME_SIGNALING_BY_ERBB2		50	0.38	1.33	0.075	0.126	1	3937	tags=38%, list=22%, signal=49%	SIGNALING_BY_ERBB2	Spleen_SIGNALING_BY_ERBB2
394	Spleen	REACTOME_THE_NLRP3_INFLAMMASOME		15	0.51	1.33	0.139	0.131	1	2289	tags=40%, list=13%, signal=46%	THE_NLRP3_INFLAMMASOME	Spleen_THE_NLRP3_INFLAMMASOME
395	Spleen	REACTOME_INTERLEUKIN_37_SIGNALING		20	0.46	1.32	0.116	0.138	1	3572	tags=40%, list=20%, signal=50%	INTERLEUKIN_37_SIGNALING	Spleen_INTERLEUKIN_37_SIGNALING
396	Spleen	REACTOME_CONSTITUTIVE_SIGNALING_BY_LIGAND_RESPONSIVE_EGFR_CANCER_VARIANTS		19	0.48	1.32	0.129	0.14	1	5218	tags=58%, list=29%, signal=82%	CONSTITUTIVE_SIGNALING_BY_LIGAND_RESPONSIVE_EGFR_CANCER_VARIANTS	Spleen_CONSTITUTIVE_SIGNALING_BY_LIGAND_RESPONSIVE_EGFR_CANCER_VARIANTS
397	Spleen	REACTOME_TGF_BETA_RECEPTOR_SIGNALING_ACTIVATES_SMADS		32	0.41	1.3	0.12	0.155	1	4530	tags=50%, list=25%, signal=67%	TGF_BETA_RECEPTOR_SIGNALING_ACTIVATES_SMADS	Spleen_TGF_BETA_RECEPTOR_SIGNALING_ACTIVATES_SMADS
398	Spleen	REACTOME_SIGNALING_BY_WNT_IN_CANCER		34	0.4	1.3	0.122	0.157	1	2873	tags=32%, list=16%, signal=38%	SIGNALING_BY_WNT_IN_CANCER	Spleen_SIGNALING_BY_WNT_IN_CANCER
399	Spleen	REACTOME_TRANSCRIPTIONAL_REGULATION_BY_VENTX		40	0.38	1.3	0.106	0.156	1	4605	tags=43%, list=26%, signal=57%	TRANSCRIPTIONAL_REGULATION_BY_VENTX	Spleen_TRANSCRIPTIONAL_REGULATION_BY_VENTX
400	Spleen	REACTOME_REGULATION_OF_PYRUVATE_DEHYDROGENASE_PDH_COMPLEX		16	0.47	1.29	0.154	0.165	1	4959	tags=63%, list=28%, signal=86%	REGULATION_OF_PYRUVATE_DEHYDROGENASE_PDH_COMPLEX	Spleen_REGULATION_OF_PYRUVATE_DEHYDROGENASE_PDH_COMPLEX
401	Spleen	REACTOME_ENDOSOMAL_SORTING_COMPLEX_REQUIRED_FOR_TRANSPORT_ESCRT_		28	0.42	1.29	0.145	0.164	1	5957	tags=57%, list=33%, signal=86%	ENDOSOMAL_SORTING_COMPLEX_REQUIRED_FOR_TRANSPORT_ESCRT_	Spleen_ENDOSOMAL_SORTING_COMPLEX_REQUIRED_FOR_TRANSPORT_ESCRT_
402	Spleen	REACTOME_INTRINSIC_PATHWAY_FOR_APOPTOSIS		51	0.36	1.29	0.107	0.164	1	3028	tags=37%, list=17%, signal=45%	INTRINSIC_PATHWAY_FOR_APOPTOSIS	Spleen_INTRINSIC_PATHWAY_FOR_APOPTOSIS
403	Spleen	REACTOME_RESPONSE_OF_EIF2AK1_HRI_TO_HEME_DEFICIENCY		15	0.5	1.29	0.153	0.165	1	1108	tags=27%, list=6%, signal=28%	RESPONSE_OF_EIF2AK1_HRI_TO_HEME_DEFICIENCY	Spleen_RESPONSE_OF_EIF2AK1_HRI_TO_HEME_DEFICIENCY
404	Spleen	REACTOME_SIGNALING_BY_PTK6		54	0.37	1.28	0.092	0.167	1	3263	tags=33%, list=18%, signal=41%	SIGNALING_BY_PTK6	Spleen_SIGNALING_BY_PTK6
405	Spleen	REACTOME_INTRA_GOLGI_AND_RETROGRADE_GOLGI_TO_ER_TRAFFIC		191	0.3	1.28	0.034	0.168	1	5346	tags=40%, list=30%, signal=57%	INTRA_GOLGI_AND_RETROGRADE_GOLGI_TO_ER_TRAFFIC	Spleen_INTRA_GOLGI_AND_RETROGRADE_GOLGI_TO_ER_TRAFFIC
406	Spleen	REACTOME_RNA_POLYMERASE_III_TRANSCRIPTION_TERMINATION		23	0.44	1.28	0.138	0.169	1	5579	tags=65%, list=31%, signal=95%	RNA_POLYMERASE_III_TRANSCRIPTION_TERMINATION	Spleen_RNA_POLYMERASE_III_TRANSCRIPTION_TERMINATION
407	Spleen	REACTOME_APOPTOTIC_CLEAVAGE_OF_CELLULAR_PROTEINS		38	0.39	1.28	0.131	0.169	1	2894	tags=26%, list=16%, signal=31%	APOPTOTIC_CLEAVAGE_OF_CELLULAR_PROTEINS	Spleen_APOPTOTIC_CLEAVAGE_OF_CELLULAR_PROTEINS
408	Spleen	REACTOME_FLT3_SIGNALING		291	0.28	1.28	0.041	0.17	1	3018	tags=27%, list=17%, signal=33%	FLT3_SIGNALING	Spleen_FLT3_SIGNALING
409	Spleen	REACTOME_SIGNALING_BY_THE_B_CELL_RECEPTOR_BCR_		121	0.32	1.28	0.071	0.17	1	3225	tags=37%, list=18%, signal=45%	SIGNALING_BY_THE_B_CELL_RECEPTOR_BCR_	Spleen_SIGNALING_BY_THE_B_CELL_RECEPTOR_BCR_
410	Spleen	REACTOME_METALLOPROTEASE_DUBS		27	0.41	1.28	0.139	0.171	1	4729	tags=37%, list=26%, signal=50%	METALLOPROTEASE_DUBS	Spleen_METALLOPROTEASE_DUBS
411	Spleen	REACTOME_SIGNALING_BY_FGFR2_IN_DISEASE		43	0.37	1.28	0.129	0.171	1	3806	tags=42%, list=21%, signal=53%	SIGNALING_BY_FGFR2_IN_DISEASE	Spleen_SIGNALING_BY_FGFR2_IN_DISEASE
412	Spleen	REACTOME_SHC1_EVENTS_IN_ERBB2_SIGNALING		22	0.43	1.28	0.142	0.171	1	3045	tags=36%, list=17%, signal=44%	SHC1_EVENTS_IN_ERBB2_SIGNALING	Spleen_SHC1_EVENTS_IN_ERBB2_SIGNALING
413	Spleen	REACTOME_TNF_RECEPTOR_SUPERFAMILY_TNFSF_MEMBERS_MEDIATING_NON_CANONICAL_NF_KB_PATHWAY		16	0.46	1.27	0.169	0.173	1	1000	tags=25%, list=6%, signal=26%	TNF_RECEPTOR_SUPERFAMILY_TNFSF_MEMBERS_MEDIATING_NON_CANONICAL_NF_KB_PATHWAY	Spleen_TNF_RECEPTOR_SUPERFAMILY_TNFSF_MEMBERS_MEDIATING_NON_CANONICAL_NF_KB_PATHWAY
414	Spleen	REACTOME_RECOGNITION_AND_ASSOCIATION_OF_DNA_GLYCOSYLASE_WITH_SITE_CONTAINING_AN_AFFECTED_PURINE		27	0.41	1.27	0.154	0.173	1	4545	tags=33%, list=25%, signal=45%	RECOGNITION_AND_ASSOCIATION_OF_DNA_GLYCOSYLASE_WITH_SITE_CONTAINING_AN_AFFECTED_PURINE	Spleen_RECOGNITION_AND_ASSOCIATION_OF_DNA_GLYCOSYLASE_WITH_SITE_CONTAINING_AN_AFFECTED_PURINE
415	Spleen	REACTOME_GLYCOGEN_SYNTHESIS		15	0.49	1.27	0.18	0.177	1	4478	tags=60%, list=25%, signal=80%	GLYCOGEN_SYNTHESIS	Spleen_GLYCOGEN_SYNTHESIS
416	Spleen	REACTOME_NGF_STIMULATED_TRANSCRIPTION		39	0.38	1.27	0.132	0.179	1	2743	tags=31%, list=15%, signal=36%	NGF_STIMULATED_TRANSCRIPTION	Spleen_NGF_STIMULATED_TRANSCRIPTION
417	Spleen	REACTOME_PI3K_EVENTS_IN_ERBB2_SIGNALING		16	0.46	1.24	0.174	0.204	1	1308	tags=25%, list=7%, signal=27%	PI3K_EVENTS_IN_ERBB2_SIGNALING	Spleen_PI3K_EVENTS_IN_ERBB2_SIGNALING
418	Spleen	REACTOME_PIWI_INTERACTING_RNA_PIRNA_BIOGENESIS		29	0.4	1.24	0.17	0.206	1	5610	tags=55%, list=31%, signal=80%	PIWI_INTERACTING_RNA_PIRNA_BIOGENESIS	Spleen_PIWI_INTERACTING_RNA_PIRNA_BIOGENESIS
419	Spleen	REACTOME_ACTIVATION_OF_AMPK_DOWNSTREAM_OF_NMDARS		23	0.42	1.24	0.188	0.208	1	4726	tags=48%, list=26%, signal=65%	ACTIVATION_OF_AMPK_DOWNSTREAM_OF_NMDARS	Spleen_ACTIVATION_OF_AMPK_DOWNSTREAM_OF_NMDARS
420	Spleen	REACTOME_REGULATION_OF_CHOLESTEROL_BIOSYNTHESIS_BY_SREBP_SREBF_		55	0.35	1.24	0.137	0.211	1	5986	tags=56%, list=33%, signal=84%	REGULATION_OF_CHOLESTEROL_BIOSYNTHESIS_BY_SREBP_SREBF_	Spleen_REGULATION_OF_CHOLESTEROL_BIOSYNTHESIS_BY_SREBP_SREBF_
421	Spleen	REACTOME_PURINERGIC_SIGNALING_IN_LEISHMANIASIS_INFECTION		24	0.4	1.24	0.164	0.211	1	2451	tags=33%, list=14%, signal=39%	PURINERGIC_SIGNALING_IN_LEISHMANIASIS_INFECTION	Spleen_PURINERGIC_SIGNALING_IN_LEISHMANIASIS_INFECTION
422	Spleen	REACTOME_CONSTITUTIVE_SIGNALING_BY_EGFRVIII		15	0.46	1.24	0.202	0.211	1	5218	tags=60%, list=29%, signal=85%	CONSTITUTIVE_SIGNALING_BY_EGFRVIII	Spleen_CONSTITUTIVE_SIGNALING_BY_EGFRVIII
423	Spleen	REACTOME_GENERATION_OF_SECOND_MESSENGER_MOLECULES		28	0.4	1.23	0.162	0.213	1	927	tags=29%, list=5%, signal=30%	GENERATION_OF_SECOND_MESSENGER_MOLECULES	Spleen_GENERATION_OF_SECOND_MESSENGER_MOLECULES
424	Spleen	REACTOME_REGULATION_OF_TP53_ACTIVITY_THROUGH_ACETYLATION		30	0.39	1.23	0.187	0.219	1	4706	tags=50%, list=26%, signal=68%	REGULATION_OF_TP53_ACTIVITY_THROUGH_ACETYLATION	Spleen_REGULATION_OF_TP53_ACTIVITY_THROUGH_ACETYLATION
425	Spleen	REACTOME_METABOLISM_OF_COFACTORS		18	0.44	1.23	0.191	0.222	1	2544	tags=33%, list=14%, signal=39%	METABOLISM_OF_COFACTORS	Spleen_METABOLISM_OF_COFACTORS
426	Spleen	REACTOME_NUCLEOTIDE_SALVAGE		23	0.42	1.22	0.195	0.224	1	1875	tags=30%, list=10%, signal=34%	NUCLEOTIDE_SALVAGE	Spleen_NUCLEOTIDE_SALVAGE
427	Spleen	REACTOME_RHO_GTPASES_ACTIVATE_WASPS_AND_WAVES		35	0.38	1.22	0.16	0.223	1	4317	tags=40%, list=24%, signal=53%	RHO_GTPASES_ACTIVATE_WASPS_AND_WAVES	Spleen_RHO_GTPASES_ACTIVATE_WASPS_AND_WAVES
428	Spleen	REACTOME_SIGNALING_BY_NTRKS		134	0.29	1.22	0.102	0.226	1	4055	tags=31%, list=23%, signal=40%	SIGNALING_BY_NTRKS	Spleen_SIGNALING_BY_NTRKS
429	Spleen	REACTOME_FGFR2_MUTANT_RECEPTOR_ACTIVATION		33	0.38	1.22	0.197	0.234	1	3806	tags=42%, list=21%, signal=54%	FGFR2_MUTANT_RECEPTOR_ACTIVATION	Spleen_FGFR2_MUTANT_RECEPTOR_ACTIVATION
430	Spleen	REACTOME_SIGNALING_BY_FGFR		86	0.32	1.21	0.127	0.234	1	3806	tags=36%, list=21%, signal=46%	SIGNALING_BY_FGFR	Spleen_SIGNALING_BY_FGFR
431	Spleen	REACTOME_TNFS_BIND_THEIR_PHYSIOLOGICAL_RECEPTORS		28	0.39	1.21	0.165	0.235	1	1285	tags=29%, list=7%, signal=31%	TNFS_BIND_THEIR_PHYSIOLOGICAL_RECEPTORS	Spleen_TNFS_BIND_THEIR_PHYSIOLOGICAL_RECEPTORS
432	Spleen	REACTOME_SULFUR_AMINO_ACID_METABOLISM		27	0.4	1.21	0.193	0.237	1	3850	tags=37%, list=22%, signal=47%	SULFUR_AMINO_ACID_METABOLISM	Spleen_SULFUR_AMINO_ACID_METABOLISM
433	Spleen	REACTOME_TRANSCRIPTIONAL_ACTIVATION_OF_MITOCHONDRIAL_BIOGENESIS		54	0.34	1.21	0.17	0.241	1	5802	tags=63%, list=32%, signal=93%	TRANSCRIPTIONAL_ACTIVATION_OF_MITOCHONDRIAL_BIOGENESIS	Spleen_TRANSCRIPTIONAL_ACTIVATION_OF_MITOCHONDRIAL_BIOGENESIS
434	Spleen	REACTOME_OPIOID_SIGNALLING		89	0.31	1.21	0.137	0.242	1	3045	tags=28%, list=17%, signal=34%	OPIOID_SIGNALLING	Spleen_OPIOID_SIGNALLING
435	Spleen	REACTOME_BETA_CATENIN_PHOSPHORYLATION_CASCADE		17	0.44	1.19	0.258	0.265	1	2873	tags=41%, list=16%, signal=49%	BETA_CATENIN_PHOSPHORYLATION_CASCADE	Spleen_BETA_CATENIN_PHOSPHORYLATION_CASCADE
436	Spleen	REACTOME_BIOSYNTHESIS_OF_THE_N_GLYCAN_PRECURSOR_DOLICHOL_LIPID_LINKED_OLIGOSACCHARIDE_LLO_AND_TRANSFER_TO_A_NASCENT_PROTEIN		77	0.31	1.18	0.171	0.271	1	5244	tags=38%, list=29%, signal=53%	BIOSYNTHESIS_OF_THE_N_GLYCAN_PRECURSOR_DOLICHOL_LIPID_LINKED_OLIGOSACCHARIDE_LLO_AND_TRANSFER_TO_A_NASCENT_PROTEIN	Spleen_BIOSYNTHESIS_OF_THE_N_GLYCAN_PRECURSOR_DOLICHOL_LIPID_LINKED_OLIGOSACCHARIDE_LLO_AND_TRANSFER_TO_A_NASCENT_PROTEIN
437	Spleen	REACTOME_BETA_DEFENSINS		26	0.39	1.18	0.231	0.271	1	57	tags=4%, list=0%, signal=4%	BETA_DEFENSINS	Spleen_BETA_DEFENSINS
438	Spleen	REACTOME_TGF_BETA_RECEPTOR_SIGNALING_IN_EMT_EPITHELIAL_TO_MESENCHYMAL_TRANSITION_		16	0.43	1.18	0.252	0.275	1	3195	tags=31%, list=18%, signal=38%	TGF_BETA_RECEPTOR_SIGNALING_IN_EMT_EPITHELIAL_TO_MESENCHYMAL_TRANSITION_	Spleen_TGF_BETA_RECEPTOR_SIGNALING_IN_EMT_EPITHELIAL_TO_MESENCHYMAL_TRANSITION_
439	Spleen	REACTOME_GRB2_EVENTS_IN_ERBB2_SIGNALING		16	0.45	1.18	0.257	0.279	1	3018	tags=38%, list=17%, signal=45%	GRB2_EVENTS_IN_ERBB2_SIGNALING	Spleen_GRB2_EVENTS_IN_ERBB2_SIGNALING
440	Spleen	REACTOME_ASSEMBLY_OF_THE_HIV_VIRION		15	0.45	1.17	0.251	0.285	1	4061	tags=47%, list=23%, signal=60%	ASSEMBLY_OF_THE_HIV_VIRION	Spleen_ASSEMBLY_OF_THE_HIV_VIRION
441	Spleen	REACTOME_TRANSCRIPTIONAL_REGULATION_OF_WHITE_ADIPOCYTE_DIFFERENTIATION		83	0.31	1.17	0.168	0.285	1	5478	tags=52%, list=31%, signal=74%	TRANSCRIPTIONAL_REGULATION_OF_WHITE_ADIPOCYTE_DIFFERENTIATION	Spleen_TRANSCRIPTIONAL_REGULATION_OF_WHITE_ADIPOCYTE_DIFFERENTIATION
442	Spleen	REACTOME_DETOXIFICATION_OF_REACTIVE_OXYGEN_SPECIES		36	0.36	1.17	0.232	0.288	1	1698	tags=22%, list=9%, signal=25%	DETOXIFICATION_OF_REACTIVE_OXYGEN_SPECIES	Spleen_DETOXIFICATION_OF_REACTIVE_OXYGEN_SPECIES
443	Spleen	REACTOME_DEACTIVATION_OF_THE_BETA_CATENIN_TRANSACTIVATING_COMPLEX		42	0.35	1.17	0.233	0.289	1	3255	tags=36%, list=18%, signal=44%	DEACTIVATION_OF_THE_BETA_CATENIN_TRANSACTIVATING_COMPLEX	Spleen_DEACTIVATION_OF_THE_BETA_CATENIN_TRANSACTIVATING_COMPLEX
444	Spleen	REACTOME_SIGNALING_BY_TGFB_FAMILY_MEMBERS		101	0.29	1.16	0.171	0.297	1	4634	tags=35%, list=26%, signal=47%	SIGNALING_BY_TGFB_FAMILY_MEMBERS	Spleen_SIGNALING_BY_TGFB_FAMILY_MEMBERS
445	Spleen	REACTOME_CARBOXYTERMINAL_POST_TRANSLATIONAL_MODIFICATIONS_OF_TUBULIN		37	0.35	1.16	0.228	0.298	1	3911	tags=32%, list=22%, signal=41%	CARBOXYTERMINAL_POST_TRANSLATIONAL_MODIFICATIONS_OF_TUBULIN	Spleen_CARBOXYTERMINAL_POST_TRANSLATIONAL_MODIFICATIONS_OF_TUBULIN
446	Spleen	REACTOME_INFECTION_WITH_MYCOBACTERIUM_TUBERCULOSIS		27	0.37	1.16	0.259	0.298	1	3464	tags=41%, list=19%, signal=50%	INFECTION_WITH_MYCOBACTERIUM_TUBERCULOSIS	Spleen_INFECTION_WITH_MYCOBACTERIUM_TUBERCULOSIS
447	Spleen	REACTOME_METABOLISM_OF_CARBOHYDRATES		284	0.26	1.16	0.114	0.3	1	3061	tags=26%, list=17%, signal=31%	METABOLISM_OF_CARBOHYDRATES	Spleen_METABOLISM_OF_CARBOHYDRATES
448	Spleen	REACTOME_SIGNALING_BY_NTRK3_TRKC_		17	0.43	1.16	0.265	0.301	1	5218	tags=59%, list=29%, signal=83%	SIGNALING_BY_NTRK3_TRKC_	Spleen_SIGNALING_BY_NTRK3_TRKC_
449	Spleen	REACTOME_SIGNALLING_TO_ERKS		34	0.35	1.16	0.24	0.307	1	5729	tags=50%, list=32%, signal=73%	SIGNALLING_TO_ERKS	Spleen_SIGNALLING_TO_ERKS
450	Spleen	REACTOME_DOWNREGULATION_OF_SMAD2_3_SMAD4_TRANSCRIPTIONAL_ACTIVITY		22	0.39	1.15	0.242	0.311	1	5391	tags=50%, list=30%, signal=72%	DOWNREGULATION_OF_SMAD2_3_SMAD4_TRANSCRIPTIONAL_ACTIVITY	Spleen_DOWNREGULATION_OF_SMAD2_3_SMAD4_TRANSCRIPTIONAL_ACTIVITY
451	Spleen	REACTOME_MITOCHONDRIAL_FATTY_ACID_BETA_OXIDATION		36	0.36	1.15	0.257	0.315	1	4312	tags=39%, list=24%, signal=51%	MITOCHONDRIAL_FATTY_ACID_BETA_OXIDATION	Spleen_MITOCHONDRIAL_FATTY_ACID_BETA_OXIDATION
452	Spleen	REACTOME_MECP2_REGULATES_NEURONAL_RECEPTORS_AND_CHANNELS		18	0.42	1.14	0.287	0.324	1	2927	tags=28%, list=16%, signal=33%	MECP2_REGULATES_NEURONAL_RECEPTORS_AND_CHANNELS	Spleen_MECP2_REGULATES_NEURONAL_RECEPTORS_AND_CHANNELS
453	Spleen	REACTOME_BUDDING_AND_MATURATION_OF_HIV_VIRION		25	0.38	1.14	0.272	0.326	1	5144	tags=52%, list=29%, signal=73%	BUDDING_AND_MATURATION_OF_HIV_VIRION	Spleen_BUDDING_AND_MATURATION_OF_HIV_VIRION
454	Spleen	REACTOME_DEPOLYMERISATION_OF_THE_NUCLEAR_LAMINA		15	0.43	1.14	0.273	0.327	1	3045	tags=40%, list=17%, signal=48%	DEPOLYMERISATION_OF_THE_NUCLEAR_LAMINA	Spleen_DEPOLYMERISATION_OF_THE_NUCLEAR_LAMINA
455	Spleen	REACTOME_RUNX1_REGULATES_GENES_INVOLVED_IN_MEGAKARYOCYTE_DIFFERENTIATION_AND_PLATELET_FUNCTION		61	0.31	1.14	0.232	0.329	1	4345	tags=31%, list=24%, signal=41%	RUNX1_REGULATES_GENES_INVOLVED_IN_MEGAKARYOCYTE_DIFFERENTIATION_AND_PLATELET_FUNCTION	Spleen_RUNX1_REGULATES_GENES_INVOLVED_IN_MEGAKARYOCYTE_DIFFERENTIATION_AND_PLATELET_FUNCTION
456	Spleen	REACTOME_METABOLISM_OF_NITRIC_OXIDE_NOS3_ACTIVATION_AND_REGULATION		15	0.43	1.14	0.286	0.329	1	3926	tags=47%, list=22%, signal=60%	METABOLISM_OF_NITRIC_OXIDE_NOS3_ACTIVATION_AND_REGULATION	Spleen_METABOLISM_OF_NITRIC_OXIDE_NOS3_ACTIVATION_AND_REGULATION
457	Spleen	REACTOME_ACTIVATION_OF_BAD_AND_TRANSLOCATION_TO_MITOCHONDRIA_		15	0.43	1.14	0.288	0.331	1	3462	tags=53%, list=19%, signal=66%	ACTIVATION_OF_BAD_AND_TRANSLOCATION_TO_MITOCHONDRIA_	Spleen_ACTIVATION_OF_BAD_AND_TRANSLOCATION_TO_MITOCHONDRIA_
458	Spleen	REACTOME_NEUTROPHIL_DEGRANULATION		449	0.24	1.13	0.138	0.346	1	2484	tags=20%, list=14%, signal=22%	NEUTROPHIL_DEGRANULATION	Spleen_NEUTROPHIL_DEGRANULATION
459	Spleen	REACTOME_AMINO_ACIDS_REGULATE_MTORC1		55	0.32	1.12	0.264	0.356	1	5250	tags=47%, list=29%, signal=67%	AMINO_ACIDS_REGULATE_MTORC1	Spleen_AMINO_ACIDS_REGULATE_MTORC1
460	Spleen	REACTOME_GPVI_MEDIATED_ACTIVATION_CASCADE		34	0.34	1.12	0.272	0.359	1	4317	tags=38%, list=24%, signal=50%	GPVI_MEDIATED_ACTIVATION_CASCADE	Spleen_GPVI_MEDIATED_ACTIVATION_CASCADE
461	Spleen	REACTOME_SIGNALING_BY_EGFR_IN_CANCER		25	0.37	1.11	0.302	0.369	1	5218	tags=56%, list=29%, signal=79%	SIGNALING_BY_EGFR_IN_CANCER	Spleen_SIGNALING_BY_EGFR_IN_CANCER
462	Spleen	REACTOME_ACTIVATION_OF_NMDA_RECEPTORS_AND_POSTSYNAPTIC_EVENTS		87	0.28	1.11	0.263	0.37	1	4726	tags=39%, list=26%, signal=53%	ACTIVATION_OF_NMDA_RECEPTORS_AND_POSTSYNAPTIC_EVENTS	Spleen_ACTIVATION_OF_NMDA_RECEPTORS_AND_POSTSYNAPTIC_EVENTS
463	Spleen	REACTOME_DEFENSINS		33	0.34	1.11	0.276	0.37	1	57	tags=3%, list=0%, signal=3%	DEFENSINS	Spleen_DEFENSINS
464	Spleen	REACTOME_DOWNREGULATION_OF_TGF_BETA_RECEPTOR_SIGNALING		26	0.37	1.11	0.301	0.374	1	3937	tags=38%, list=22%, signal=49%	DOWNREGULATION_OF_TGF_BETA_RECEPTOR_SIGNALING	Spleen_DOWNREGULATION_OF_TGF_BETA_RECEPTOR_SIGNALING
465	Spleen	REACTOME_TRIGLYCERIDE_CATABOLISM		22	0.38	1.11	0.313	0.38	1	3565	tags=32%, list=20%, signal=40%	TRIGLYCERIDE_CATABOLISM	Spleen_TRIGLYCERIDE_CATABOLISM
466	Spleen	REACTOME_RHO_GTPASES_ACTIVATE_CIT		18	0.4	1.1	0.33	0.39	1	4273	tags=39%, list=24%, signal=51%	RHO_GTPASES_ACTIVATE_CIT	Spleen_RHO_GTPASES_ACTIVATE_CIT
467	Spleen	REACTOME_ADORA2B_MEDIATED_ANTI_INFLAMMATORY_CYTOKINES_PRODUCTION		128	0.26	1.09	0.282	0.404	1	2594	tags=19%, list=15%, signal=22%	ADORA2B_MEDIATED_ANTI_INFLAMMATORY_CYTOKINES_PRODUCTION	Spleen_ADORA2B_MEDIATED_ANTI_INFLAMMATORY_CYTOKINES_PRODUCTION
468	Spleen	REACTOME_BBSOME_MEDIATED_CARGO_TARGETING_TO_CILIUM		23	0.37	1.08	0.349	0.418	1	2055	tags=30%, list=11%, signal=34%	BBSOME_MEDIATED_CARGO_TARGETING_TO_CILIUM	Spleen_BBSOME_MEDIATED_CARGO_TARGETING_TO_CILIUM
469	Spleen	REACTOME_GAP_JUNCTION_TRAFFICKING_AND_REGULATION		42	0.32	1.08	0.33	0.419	1	3911	tags=38%, list=22%, signal=49%	GAP_JUNCTION_TRAFFICKING_AND_REGULATION	Spleen_GAP_JUNCTION_TRAFFICKING_AND_REGULATION
470	Spleen	REACTOME_UPTAKE_AND_ACTIONS_OF_BACTERIAL_TOXINS		29	0.35	1.08	0.334	0.418	1	3562	tags=34%, list=20%, signal=43%	UPTAKE_AND_ACTIONS_OF_BACTERIAL_TOXINS	Spleen_UPTAKE_AND_ACTIONS_OF_BACTERIAL_TOXINS
471	Spleen	REACTOME_COPI_MEDIATED_ANTEROGRADE_TRANSPORT		95	0.27	1.08	0.289	0.422	1	5326	tags=41%, list=30%, signal=58%	COPI_MEDIATED_ANTEROGRADE_TRANSPORT	Spleen_COPI_MEDIATED_ANTEROGRADE_TRANSPORT
472	Spleen	REACTOME_CIRCADIAN_CLOCK		68	0.29	1.07	0.31	0.432	1	4697	tags=37%, list=26%, signal=50%	CIRCADIAN_CLOCK	Spleen_CIRCADIAN_CLOCK
473	Spleen	REACTOME_CA_DEPENDENT_EVENTS		36	0.33	1.07	0.336	0.436	1	2594	tags=33%, list=15%, signal=39%	CA_DEPENDENT_EVENTS	Spleen_CA_DEPENDENT_EVENTS
474	Spleen	REACTOME_TRANSPORT_TO_THE_GOLGI_AND_SUBSEQUENT_MODIFICATION		177	0.25	1.07	0.298	0.435	1	5102	tags=37%, list=29%, signal=52%	TRANSPORT_TO_THE_GOLGI_AND_SUBSEQUENT_MODIFICATION	Spleen_TRANSPORT_TO_THE_GOLGI_AND_SUBSEQUENT_MODIFICATION
475	Spleen	REACTOME_EXTRA_NUCLEAR_ESTROGEN_SIGNALING		75	0.29	1.06	0.342	0.452	1	3296	tags=31%, list=18%, signal=37%	EXTRA_NUCLEAR_ESTROGEN_SIGNALING	Spleen_EXTRA_NUCLEAR_ESTROGEN_SIGNALING
476	Spleen	REACTOME_ER_TO_GOLGI_ANTEROGRADE_TRANSPORT		147	0.25	1.06	0.306	0.454	1	5099	tags=37%, list=29%, signal=51%	ER_TO_GOLGI_ANTEROGRADE_TRANSPORT	Spleen_ER_TO_GOLGI_ANTEROGRADE_TRANSPORT
477	Spleen	REACTOME_ACTIVATION_OF_GENE_EXPRESSION_BY_SREBF_SREBP_		42	0.32	1.06	0.349	0.457	1	5930	tags=57%, list=33%, signal=85%	ACTIVATION_OF_GENE_EXPRESSION_BY_SREBF_SREBP_	Spleen_ACTIVATION_OF_GENE_EXPRESSION_BY_SREBF_SREBP_
478	Spleen	REACTOME_SIGNALLING_TO_RAS		20	0.37	1.06	0.374	0.459	1	5530	tags=60%, list=31%, signal=87%	SIGNALLING_TO_RAS	Spleen_SIGNALLING_TO_RAS
479	Spleen	REACTOME_ENERGY_DEPENDENT_REGULATION_OF_MTOR_BY_LKB1_AMPK		29	0.34	1.06	0.384	0.462	1	5250	tags=38%, list=29%, signal=54%	ENERGY_DEPENDENT_REGULATION_OF_MTOR_BY_LKB1_AMPK	Spleen_ENERGY_DEPENDENT_REGULATION_OF_MTOR_BY_LKB1_AMPK
480	Spleen	REACTOME_O_GLYCOSYLATION_OF_TSR_DOMAIN_CONTAINING_PROTEINS		39	0.31	1.05	0.37	0.464	1	993	tags=18%, list=6%, signal=19%	O_GLYCOSYLATION_OF_TSR_DOMAIN_CONTAINING_PROTEINS	Spleen_O_GLYCOSYLATION_OF_TSR_DOMAIN_CONTAINING_PROTEINS
481	Spleen	REACTOME_GLYCOGEN_STORAGE_DISEASES		15	0.4	1.05	0.393	0.465	1	5106	tags=53%, list=29%, signal=75%	GLYCOGEN_STORAGE_DISEASES	Spleen_GLYCOGEN_STORAGE_DISEASES
482	Spleen	REACTOME_GAP_JUNCTION_ASSEMBLY		30	0.34	1.05	0.363	0.469	1	3911	tags=37%, list=22%, signal=47%	GAP_JUNCTION_ASSEMBLY	Spleen_GAP_JUNCTION_ASSEMBLY
483	Spleen	REACTOME_SIGNALING_BY_FGFR_IN_DISEASE		63	0.29	1.05	0.375	0.469	1	3806	tags=35%, list=21%, signal=44%	SIGNALING_BY_FGFR_IN_DISEASE	Spleen_SIGNALING_BY_FGFR_IN_DISEASE
484	Spleen	REACTOME_PD_1_SIGNALING		17	0.38	1.04	0.379	0.482	1	1295	tags=29%, list=7%, signal=32%	PD_1_SIGNALING	Spleen_PD_1_SIGNALING
485	Spleen	REACTOME_TRANSPORT_OF_CONNEXONS_TO_THE_PLASMA_MEMBRANE		15	0.39	1.04	0.395	0.489	1	979	tags=27%, list=5%, signal=28%	TRANSPORT_OF_CONNEXONS_TO_THE_PLASMA_MEMBRANE	Spleen_TRANSPORT_OF_CONNEXONS_TO_THE_PLASMA_MEMBRANE
486	Spleen	REACTOME_ACTIVATION_OF_BH3_ONLY_PROTEINS		30	0.33	1.03	0.386	0.503	1	3462	tags=40%, list=19%, signal=50%	ACTIVATION_OF_BH3_ONLY_PROTEINS	Spleen_ACTIVATION_OF_BH3_ONLY_PROTEINS
487	Spleen	REACTOME_COPII_MEDIATED_VESICLE_TRANSPORT		67	0.28	1.03	0.4	0.504	1	4681	tags=34%, list=26%, signal=46%	COPII_MEDIATED_VESICLE_TRANSPORT	Spleen_COPII_MEDIATED_VESICLE_TRANSPORT
488	Spleen	REACTOME_TRANSCRIPTIONAL_REGULATION_BY_MECP2		63	0.28	1.02	0.401	0.525	1	4636	tags=32%, list=26%, signal=43%	TRANSCRIPTIONAL_REGULATION_BY_MECP2	Spleen_TRANSCRIPTIONAL_REGULATION_BY_MECP2
489	Spleen	REACTOME_PRE_NOTCH_EXPRESSION_AND_PROCESSING		83	0.26	1.02	0.438	0.536	1	2651	tags=17%, list=15%, signal=20%	PRE_NOTCH_EXPRESSION_AND_PROCESSING	Spleen_PRE_NOTCH_EXPRESSION_AND_PROCESSING
490	Spleen	REACTOME_DAP12_SIGNALING		28	0.33	1.02	0.439	0.536	1	3287	tags=32%, list=18%, signal=39%	DAP12_SIGNALING	Spleen_DAP12_SIGNALING
491	Spleen	REACTOME_CREB1_PHOSPHORYLATION_THROUGH_NMDA_RECEPTOR_MEDIATED_ACTIVATION_OF_RAS_SIGNALING		28	0.32	1	0.466	0.559	1	4064	tags=43%, list=23%, signal=55%	CREB1_PHOSPHORYLATION_THROUGH_NMDA_RECEPTOR_MEDIATED_ACTIVATION_OF_RAS_SIGNALING	Spleen_CREB1_PHOSPHORYLATION_THROUGH_NMDA_RECEPTOR_MEDIATED_ACTIVATION_OF_RAS_SIGNALING
492	Spleen	REACTOME_INTERLEUKIN_4_AND_INTERLEUKIN_13_SIGNALING		109	0.25	1	0.445	0.567	1	2486	tags=20%, list=14%, signal=23%	INTERLEUKIN_4_AND_INTERLEUKIN_13_SIGNALING	Spleen_INTERLEUKIN_4_AND_INTERLEUKIN_13_SIGNALING
493	Spleen	REACTOME_TOLL_LIKE_RECEPTOR_10_TLR10_CASCADE		81	0.26	1	0.434	0.572	1	4855	tags=32%, list=27%, signal=44%	TOLL_LIKE_RECEPTOR_10_TLR10_CASCADE	Spleen_TOLL_LIKE_RECEPTOR_10_TLR10_CASCADE
494	Spleen	REACTOME_INTERLEUKIN_7_SIGNALING		26	0.34	0.99	0.463	0.587	1	2132	tags=23%, list=12%, signal=26%	INTERLEUKIN_7_SIGNALING	Spleen_INTERLEUKIN_7_SIGNALING
495	Spleen	REACTOME_PURINE_CATABOLISM		17	0.37	0.99	0.478	0.59	1	1617	tags=24%, list=9%, signal=26%	PURINE_CATABOLISM	Spleen_PURINE_CATABOLISM
496	Spleen	REACTOME_GLYCOGEN_METABOLISM		26	0.32	0.98	0.5	0.599	1	4478	tags=42%, list=25%, signal=56%	GLYCOGEN_METABOLISM	Spleen_GLYCOGEN_METABOLISM
497	Spleen	REACTOME_RIPK1_MEDIATED_REGULATED_NECROSIS		19	0.34	0.97	0.511	0.622	1	3195	tags=26%, list=18%, signal=32%	RIPK1_MEDIATED_REGULATED_NECROSIS	Spleen_RIPK1_MEDIATED_REGULATED_NECROSIS
498	Spleen	REACTOME_THE_ROLE_OF_NEF_IN_HIV_1_REPLICATION_AND_DISEASE_PATHOGENESIS		28	0.31	0.97	0.505	0.628	1	6133	tags=68%, list=34%, signal=103%	THE_ROLE_OF_NEF_IN_HIV_1_REPLICATION_AND_DISEASE_PATHOGENESIS	Spleen_THE_ROLE_OF_NEF_IN_HIV_1_REPLICATION_AND_DISEASE_PATHOGENESIS
499	Spleen	REACTOME_SEMA3A_PAK_DEPENDENT_AXON_REPULSION		16	0.36	0.97	0.488	0.634	1	4293	tags=50%, list=24%, signal=66%	SEMA3A_PAK_DEPENDENT_AXON_REPULSION	Spleen_SEMA3A_PAK_DEPENDENT_AXON_REPULSION
500	Spleen	REACTOME_STING_MEDIATED_INDUCTION_OF_HOST_IMMUNE_RESPONSES		16	0.36	0.96	0.522	0.649	1	4360	tags=38%, list=24%, signal=50%	STING_MEDIATED_INDUCTION_OF_HOST_IMMUNE_RESPONSES	Spleen_STING_MEDIATED_INDUCTION_OF_HOST_IMMUNE_RESPONSES
501	Spleen	REACTOME_MYD88_INDEPENDENT_TLR4_CASCADE_		94	0.24	0.96	0.555	0.659	1	5337	tags=35%, list=30%, signal=50%	MYD88_INDEPENDENT_TLR4_CASCADE_	Spleen_MYD88_INDEPENDENT_TLR4_CASCADE_
502	Spleen	REACTOME_GLYOXYLATE_METABOLISM_AND_GLYCINE_DEGRADATION		31	0.3	0.96	0.495	0.659	1	5886	tags=55%, list=33%, signal=82%	GLYOXYLATE_METABOLISM_AND_GLYCINE_DEGRADATION	Spleen_GLYOXYLATE_METABOLISM_AND_GLYCINE_DEGRADATION
503	Spleen	REACTOME_INTERFERON_SIGNALING		167	0.23	0.96	0.547	0.659	1	3657	tags=30%, list=20%, signal=37%	INTERFERON_SIGNALING	Spleen_INTERFERON_SIGNALING
504	Spleen	REACTOME_PLATELET_SENSITIZATION_BY_LDL		17	0.35	0.95	0.521	0.66	1	4730	tags=47%, list=26%, signal=64%	PLATELET_SENSITIZATION_BY_LDL	Spleen_PLATELET_SENSITIZATION_BY_LDL
505	Spleen	REACTOME_REGULATION_OF_FZD_BY_UBIQUITINATION		21	0.33	0.95	0.522	0.661	1	386	tags=14%, list=2%, signal=15%	REGULATION_OF_FZD_BY_UBIQUITINATION	Spleen_REGULATION_OF_FZD_BY_UBIQUITINATION
506	Spleen	REACTOME_EPH_EPHRIN_SIGNALING		89	0.25	0.95	0.548	0.662	1	4317	tags=34%, list=24%, signal=44%	EPH_EPHRIN_SIGNALING	Spleen_EPH_EPHRIN_SIGNALING
507	Spleen	REACTOME_PEPTIDE_HORMONE_METABOLISM		86	0.25	0.95	0.563	0.662	1	2453	tags=21%, list=14%, signal=24%	PEPTIDE_HORMONE_METABOLISM	Spleen_PEPTIDE_HORMONE_METABOLISM
508	Spleen	REACTOME_PHASE_4_RESTING_MEMBRANE_POTENTIAL		18	0.35	0.95	0.546	0.662	1	1881	tags=22%, list=11%, signal=25%	PHASE_4_RESTING_MEMBRANE_POTENTIAL	Spleen_PHASE_4_RESTING_MEMBRANE_POTENTIAL
509	Spleen	REACTOME_FOXO_MEDIATED_TRANSCRIPTION		66	0.26	0.95	0.544	0.673	1	3570	tags=29%, list=20%, signal=36%	FOXO_MEDIATED_TRANSCRIPTION	Spleen_FOXO_MEDIATED_TRANSCRIPTION
510	Spleen	REACTOME_NEGATIVE_REGULATION_OF_FGFR4_SIGNALING		31	0.3	0.95	0.539	0.672	1	4105	tags=32%, list=23%, signal=42%	NEGATIVE_REGULATION_OF_FGFR4_SIGNALING	Spleen_NEGATIVE_REGULATION_OF_FGFR4_SIGNALING
511	Spleen	REACTOME_PROSTACYCLIN_SIGNALLING_THROUGH_PROSTACYCLIN_RECEPTOR		19	0.33	0.95	0.524	0.672	1	3430	tags=37%, list=19%, signal=46%	PROSTACYCLIN_SIGNALLING_THROUGH_PROSTACYCLIN_RECEPTOR	Spleen_PROSTACYCLIN_SIGNALLING_THROUGH_PROSTACYCLIN_RECEPTOR
512	Spleen	REACTOME_REGULATION_OF_RUNX1_EXPRESSION_AND_ACTIVITY		17	0.34	0.94	0.547	0.676	1	1211	tags=18%, list=7%, signal=19%	REGULATION_OF_RUNX1_EXPRESSION_AND_ACTIVITY	Spleen_REGULATION_OF_RUNX1_EXPRESSION_AND_ACTIVITY
513	Spleen	REACTOME_METAL_ION_SLC_TRANSPORTERS		26	0.31	0.94	0.521	0.678	1	2453	tags=27%, list=14%, signal=31%	METAL_ION_SLC_TRANSPORTERS	Spleen_METAL_ION_SLC_TRANSPORTERS
514	Spleen	REACTOME_BRANCHED_CHAIN_AMINO_ACID_CATABOLISM		21	0.33	0.94	0.55	0.677	1	4910	tags=48%, list=27%, signal=66%	BRANCHED_CHAIN_AMINO_ACID_CATABOLISM	Spleen_BRANCHED_CHAIN_AMINO_ACID_CATABOLISM
515	Spleen	REACTOME_SYNTHESIS_OF_SUBSTRATES_IN_N_GLYCAN_BIOSYTHESIS		63	0.25	0.94	0.572	0.681	1	5244	tags=35%, list=29%, signal=49%	SYNTHESIS_OF_SUBSTRATES_IN_N_GLYCAN_BIOSYTHESIS	Spleen_SYNTHESIS_OF_SUBSTRATES_IN_N_GLYCAN_BIOSYTHESIS
516	Spleen	REACTOME_CRMPS_IN_SEMA3A_SIGNALING		16	0.35	0.93	0.542	0.692	1	2292	tags=25%, list=13%, signal=29%	CRMPS_IN_SEMA3A_SIGNALING	Spleen_CRMPS_IN_SEMA3A_SIGNALING
517	Spleen	REACTOME_POTENTIAL_THERAPEUTICS_FOR_SARS		37	0.28	0.93	0.575	0.691	1	3063	tags=24%, list=17%, signal=29%	POTENTIAL_THERAPEUTICS_FOR_SARS	Spleen_POTENTIAL_THERAPEUTICS_FOR_SARS
518	Spleen	REACTOME_SIGNALING_BY_FGFR4		41	0.27	0.93	0.571	0.695	1	4105	tags=34%, list=23%, signal=44%	SIGNALING_BY_FGFR4	Spleen_SIGNALING_BY_FGFR4
519	Spleen	REACTOME_PKA_MEDIATED_PHOSPHORYLATION_OF_CREB		19	0.32	0.93	0.568	0.698	1	2594	tags=37%, list=15%, signal=43%	PKA_MEDIATED_PHOSPHORYLATION_OF_CREB	Spleen_PKA_MEDIATED_PHOSPHORYLATION_OF_CREB
520	Spleen	REACTOME_G_PROTEIN_MEDIATED_EVENTS		53	0.27	0.93	0.582	0.703	1	2594	tags=25%, list=15%, signal=29%	G_PROTEIN_MEDIATED_EVENTS	Spleen_G_PROTEIN_MEDIATED_EVENTS
521	Spleen	REACTOME_DAG_AND_IP3_SIGNALING		40	0.28	0.93	0.602	0.706	1	3287	tags=33%, list=18%, signal=40%	DAG_AND_IP3_SIGNALING	Spleen_DAG_AND_IP3_SIGNALING
522	Spleen	REACTOME_INTRAFLAGELLAR_TRANSPORT		53	0.26	0.92	0.608	0.712	1	4726	tags=38%, list=26%, signal=51%	INTRAFLAGELLAR_TRANSPORT	Spleen_INTRAFLAGELLAR_TRANSPORT
523	Spleen	REACTOME_COSTIMULATION_BY_THE_CD28_FAMILY		63	0.25	0.92	0.626	0.716	1	3728	tags=32%, list=21%, signal=40%	COSTIMULATION_BY_THE_CD28_FAMILY	Spleen_COSTIMULATION_BY_THE_CD28_FAMILY
524	Spleen	REACTOME_NEGATIVE_REGULATION_OF_FGFR1_SIGNALING		33	0.28	0.92	0.576	0.719	1	4105	tags=30%, list=23%, signal=39%	NEGATIVE_REGULATION_OF_FGFR1_SIGNALING	Spleen_NEGATIVE_REGULATION_OF_FGFR1_SIGNALING
525	Spleen	REACTOME_SPHINGOLIPID_METABOLISM		82	0.24	0.91	0.655	0.737	1	3509	tags=27%, list=20%, signal=33%	SPHINGOLIPID_METABOLISM	Spleen_SPHINGOLIPID_METABOLISM
526	Spleen	REACTOME_NEGATIVE_REGULATION_OF_FGFR3_SIGNALING		29	0.29	0.91	0.606	0.739	1	4105	tags=34%, list=23%, signal=45%	NEGATIVE_REGULATION_OF_FGFR3_SIGNALING	Spleen_NEGATIVE_REGULATION_OF_FGFR3_SIGNALING
527	Spleen	REACTOME_SLC_TRANSPORTER_DISORDERS		97	0.23	0.91	0.665	0.743	1	3657	tags=25%, list=20%, signal=31%	SLC_TRANSPORTER_DISORDERS	Spleen_SLC_TRANSPORTER_DISORDERS
528	Spleen	REACTOME_TRANSCRIPTIONAL_REGULATION_OF_PLURIPOTENT_STEM_CELLS		31	0.28	0.9	0.583	0.745	1	767	tags=13%, list=4%, signal=13%	TRANSCRIPTIONAL_REGULATION_OF_PLURIPOTENT_STEM_CELLS	Spleen_TRANSCRIPTIONAL_REGULATION_OF_PLURIPOTENT_STEM_CELLS
529	Spleen	REACTOME_CA2_PATHWAY		62	0.25	0.9	0.643	0.754	1	3296	tags=21%, list=18%, signal=26%	CA2_PATHWAY	Spleen_CA2_PATHWAY
530	Spleen	REACTOME_NEGATIVE_REGULATION_OF_NMDA_RECEPTOR_MEDIATED_NEURONAL_TRANSMISSION		21	0.31	0.89	0.595	0.772	1	3088	tags=33%, list=17%, signal=40%	NEGATIVE_REGULATION_OF_NMDA_RECEPTOR_MEDIATED_NEURONAL_TRANSMISSION	Spleen_NEGATIVE_REGULATION_OF_NMDA_RECEPTOR_MEDIATED_NEURONAL_TRANSMISSION
531	Spleen	REACTOME_SUMOYLATION_OF_INTRACELLULAR_RECEPTORS		30	0.28	0.89	0.651	0.781	1	3283	tags=30%, list=18%, signal=37%	SUMOYLATION_OF_INTRACELLULAR_RECEPTORS	Spleen_SUMOYLATION_OF_INTRACELLULAR_RECEPTORS
532	Spleen	REACTOME_NEF_MEDIATES_DOWN_MODULATION_OF_CELL_SURFACE_RECEPTORS_BY_RECRUITING_THEM_TO_CLATHRIN_ADAPTERS		21	0.3	0.88	0.63	0.787	1	6133	tags=67%, list=34%, signal=101%	NEF_MEDIATES_DOWN_MODULATION_OF_CELL_SURFACE_RECEPTORS_BY_RECRUITING_THEM_TO_CLATHRIN_ADAPTERS	Spleen_NEF_MEDIATES_DOWN_MODULATION_OF_CELL_SURFACE_RECEPTORS_BY_RECRUITING_THEM_TO_CLATHRIN_ADAPTERS
533	Spleen	REACTOME_METABOLISM_OF_AMINE_DERIVED_HORMONES		18	0.33	0.88	0.613	0.786	1	2002	tags=11%, list=11%, signal=12%	METABOLISM_OF_AMINE_DERIVED_HORMONES	Spleen_METABOLISM_OF_AMINE_DERIVED_HORMONES
534	Spleen	REACTOME_SYNDECAN_INTERACTIONS		27	0.28	0.87	0.676	0.811	1	3273	tags=22%, list=18%, signal=27%	SYNDECAN_INTERACTIONS	Spleen_SYNDECAN_INTERACTIONS
535	Spleen	REACTOME_VEGFR2_MEDIATED_VASCULAR_PERMEABILITY		27	0.28	0.87	0.689	0.813	1	4338	tags=48%, list=24%, signal=63%	VEGFR2_MEDIATED_VASCULAR_PERMEABILITY	Spleen_VEGFR2_MEDIATED_VASCULAR_PERMEABILITY
536	Spleen	REACTOME_INTERLEUKIN_10_SIGNALING		42	0.26	0.87	0.683	0.82	1	2258	tags=21%, list=13%, signal=24%	INTERLEUKIN_10_SIGNALING	Spleen_INTERLEUKIN_10_SIGNALING
537	Spleen	REACTOME_NEGATIVE_REGULATION_OF_FGFR2_SIGNALING		34	0.27	0.87	0.658	0.819	1	4105	tags=29%, list=23%, signal=38%	NEGATIVE_REGULATION_OF_FGFR2_SIGNALING	Spleen_NEGATIVE_REGULATION_OF_FGFR2_SIGNALING
538	Spleen	REACTOME_SYNTHESIS_OF_GLYCOSYLPHOSPHATIDYLINOSITOL_GPI_		18	0.31	0.87	0.652	0.82	1	2579	tags=17%, list=14%, signal=19%	SYNTHESIS_OF_GLYCOSYLPHOSPHATIDYLINOSITOL_GPI_	Spleen_SYNTHESIS_OF_GLYCOSYLPHOSPHATIDYLINOSITOL_GPI_
539	Spleen	REACTOME_SIGNALING_BY_FGFR1		50	0.25	0.86	0.687	0.823	1	4257	tags=32%, list=24%, signal=42%	SIGNALING_BY_FGFR1	Spleen_SIGNALING_BY_FGFR1
540	Spleen	REACTOME_CARGO_RECOGNITION_FOR_CLATHRIN_MEDIATED_ENDOCYTOSIS		103	0.22	0.86	0.753	0.824	1	4980	tags=36%, list=28%, signal=50%	CARGO_RECOGNITION_FOR_CLATHRIN_MEDIATED_ENDOCYTOSIS	Spleen_CARGO_RECOGNITION_FOR_CLATHRIN_MEDIATED_ENDOCYTOSIS
541	Spleen	REACTOME_SIGNALING_BY_HIPPO		20	0.3	0.85	0.687	0.838	1	2894	tags=25%, list=16%, signal=30%	SIGNALING_BY_HIPPO	Spleen_SIGNALING_BY_HIPPO
542	Spleen	REACTOME_INTERLEUKIN_17_SIGNALING		70	0.23	0.85	0.764	0.848	1	5337	tags=34%, list=30%, signal=49%	INTERLEUKIN_17_SIGNALING	Spleen_INTERLEUKIN_17_SIGNALING
543	Spleen	REACTOME_WNT_LIGAND_BIOGENESIS_AND_TRAFFICKING		26	0.28	0.85	0.691	0.847	1	3595	tags=31%, list=20%, signal=38%	WNT_LIGAND_BIOGENESIS_AND_TRAFFICKING	Spleen_WNT_LIGAND_BIOGENESIS_AND_TRAFFICKING
544	Spleen	REACTOME_METABOLISM_OF_STEROIDS		146	0.2	0.85	0.848	0.848	1	4460	tags=28%, list=25%, signal=37%	METABOLISM_OF_STEROIDS	Spleen_METABOLISM_OF_STEROIDS
545	Spleen	REACTOME_SIGNALING_BY_NTRK2_TRKB_		25	0.28	0.85	0.657	0.848	1	5288	tags=52%, list=30%, signal=74%	SIGNALING_BY_NTRK2_TRKB_	Spleen_SIGNALING_BY_NTRK2_TRKB_
546	Spleen	REACTOME_NEGATIVE_REGULATORS_OF_DDX58_IFIH1_SIGNALING		33	0.26	0.85	0.694	0.849	1	3672	tags=30%, list=21%, signal=38%	NEGATIVE_REGULATORS_OF_DDX58_IFIH1_SIGNALING	Spleen_NEGATIVE_REGULATORS_OF_DDX58_IFIH1_SIGNALING
547	Spleen	REACTOME_CLATHRIN_MEDIATED_ENDOCYTOSIS		142	0.2	0.84	0.843	0.851	1	4645	tags=32%, list=26%, signal=42%	CLATHRIN_MEDIATED_ENDOCYTOSIS	Spleen_CLATHRIN_MEDIATED_ENDOCYTOSIS
548	Spleen	REACTOME_METABOLISM_OF_WATER_SOLUBLE_VITAMINS_AND_COFACTORS		116	0.21	0.84	0.824	0.854	1	2726	tags=20%, list=15%, signal=23%	METABOLISM_OF_WATER_SOLUBLE_VITAMINS_AND_COFACTORS	Spleen_METABOLISM_OF_WATER_SOLUBLE_VITAMINS_AND_COFACTORS
549	Spleen	REACTOME_STRIATED_MUSCLE_CONTRACTION		36	0.26	0.84	0.733	0.854	1	1587	tags=14%, list=9%, signal=15%	STRIATED_MUSCLE_CONTRACTION	Spleen_STRIATED_MUSCLE_CONTRACTION
550	Spleen	REACTOME_N_GLYCAN_ANTENNAE_ELONGATION_IN_THE_MEDIAL_TRANS_GOLGI		25	0.28	0.84	0.722	0.855	1	5102	tags=44%, list=29%, signal=61%	N_GLYCAN_ANTENNAE_ELONGATION_IN_THE_MEDIAL_TRANS_GOLGI	Spleen_N_GLYCAN_ANTENNAE_ELONGATION_IN_THE_MEDIAL_TRANS_GOLGI
551	Spleen	REACTOME_REGULATION_OF_LIPID_METABOLISM_BY_PPARALPHA		117	0.21	0.84	0.841	0.861	1	5966	tags=47%, list=33%, signal=70%	REGULATION_OF_LIPID_METABOLISM_BY_PPARALPHA	Spleen_REGULATION_OF_LIPID_METABOLISM_BY_PPARALPHA
552	Spleen	REACTOME_SIGNALING_BY_FGFR3		40	0.25	0.83	0.739	0.864	1	3287	tags=30%, list=18%, signal=37%	SIGNALING_BY_FGFR3	Spleen_SIGNALING_BY_FGFR3
553	Spleen	REACTOME_TIE2_SIGNALING		18	0.3	0.83	0.721	0.866	1	3018	tags=22%, list=17%, signal=27%	TIE2_SIGNALING	Spleen_TIE2_SIGNALING
554	Spleen	REACTOME_DOWNSTREAM_SIGNAL_TRANSDUCTION		29	0.27	0.83	0.735	0.866	1	3890	tags=28%, list=22%, signal=35%	DOWNSTREAM_SIGNAL_TRANSDUCTION	Spleen_DOWNSTREAM_SIGNAL_TRANSDUCTION
555	Spleen	REACTOME_RAS_ACTIVATION_UPON_CA2_INFLUX_THROUGH_NMDA_RECEPTOR		20	0.28	0.83	0.721	0.865	1	3088	tags=35%, list=17%, signal=42%	RAS_ACTIVATION_UPON_CA2_INFLUX_THROUGH_NMDA_RECEPTOR	Spleen_RAS_ACTIVATION_UPON_CA2_INFLUX_THROUGH_NMDA_RECEPTOR
556	Spleen	REACTOME_SIGNALING_BY_EGFR		50	0.23	0.83	0.783	0.867	1	6036	tags=50%, list=34%, signal=75%	SIGNALING_BY_EGFR	Spleen_SIGNALING_BY_EGFR
557	Spleen	REACTOME_ADP_SIGNALLING_THROUGH_P2Y_PURINOCEPTOR_12		22	0.28	0.83	0.735	0.867	1	1772	tags=18%, list=10%, signal=20%	ADP_SIGNALLING_THROUGH_P2Y_PURINOCEPTOR_12	Spleen_ADP_SIGNALLING_THROUGH_P2Y_PURINOCEPTOR_12
558	Spleen	REACTOME_FOXO_MEDIATED_TRANSCRIPTION_OF_OXIDATIVE_STRESS_METABOLIC_AND_NEURONAL_GENES		30	0.26	0.83	0.749	0.869	1	4635	tags=33%, list=26%, signal=45%	FOXO_MEDIATED_TRANSCRIPTION_OF_OXIDATIVE_STRESS_METABOLIC_AND_NEURONAL_GENES	Spleen_FOXO_MEDIATED_TRANSCRIPTION_OF_OXIDATIVE_STRESS_METABOLIC_AND_NEURONAL_GENES
559	Spleen	REACTOME_TICAM1_RIP1_MEDIATED_IKK_COMPLEX_RECRUITMENT		18	0.3	0.82	0.712	0.873	1	3672	tags=33%, list=21%, signal=42%	TICAM1_RIP1_MEDIATED_IKK_COMPLEX_RECRUITMENT	Spleen_TICAM1_RIP1_MEDIATED_IKK_COMPLEX_RECRUITMENT
560	Spleen	REACTOME_RUNX2_REGULATES_BONE_DEVELOPMENT		30	0.26	0.82	0.747	0.871	1	3728	tags=37%, list=21%, signal=46%	RUNX2_REGULATES_BONE_DEVELOPMENT	Spleen_RUNX2_REGULATES_BONE_DEVELOPMENT
561	Spleen	REACTOME_NUCLEOBASE_CATABOLISM		34	0.25	0.82	0.787	0.876	1	1617	tags=15%, list=9%, signal=16%	NUCLEOBASE_CATABOLISM	Spleen_NUCLEOBASE_CATABOLISM
562	Spleen	REACTOME_CARGO_TRAFFICKING_TO_THE_PERICILIARY_MEMBRANE		51	0.24	0.82	0.804	0.88	1	2055	tags=18%, list=11%, signal=20%	CARGO_TRAFFICKING_TO_THE_PERICILIARY_MEMBRANE	Spleen_CARGO_TRAFFICKING_TO_THE_PERICILIARY_MEMBRANE
563	Spleen	REACTOME_G_BETA_GAMMA_SIGNALLING_THROUGH_PI3KGAMMA		25	0.27	0.8	0.778	0.899	1	3796	tags=32%, list=21%, signal=41%	G_BETA_GAMMA_SIGNALLING_THROUGH_PI3KGAMMA	Spleen_G_BETA_GAMMA_SIGNALLING_THROUGH_PI3KGAMMA
564	Spleen	REACTOME_SPHINGOLIPID_DE_NOVO_BIOSYNTHESIS		44	0.23	0.8	0.818	0.902	1	3509	tags=25%, list=20%, signal=31%	SPHINGOLIPID_DE_NOVO_BIOSYNTHESIS	Spleen_SPHINGOLIPID_DE_NOVO_BIOSYNTHESIS
565	Spleen	REACTOME_RET_SIGNALING		39	0.24	0.8	0.825	0.902	1	695	tags=8%, list=4%, signal=8%	RET_SIGNALING	Spleen_RET_SIGNALING
566	Spleen	REACTOME_DAP12_INTERACTIONS		35	0.25	0.8	0.768	0.908	1	3287	tags=29%, list=18%, signal=35%	DAP12_INTERACTIONS	Spleen_DAP12_INTERACTIONS
567	Spleen	REACTOME_SEMAPHORIN_INTERACTIONS		63	0.22	0.8	0.852	0.909	1	1896	tags=14%, list=11%, signal=16%	SEMAPHORIN_INTERACTIONS	Spleen_SEMAPHORIN_INTERACTIONS
568	Spleen	REACTOME_SIGNALING_BY_ERBB4		58	0.22	0.79	0.838	0.911	1	4518	tags=31%, list=25%, signal=41%	SIGNALING_BY_ERBB4	Spleen_SIGNALING_BY_ERBB4
569	Spleen	REACTOME_DDX58_IFIH1_MEDIATED_INDUCTION_OF_INTERFERON_ALPHA_BETA		64	0.21	0.79	0.881	0.91	1	3672	tags=20%, list=21%, signal=25%	DDX58_IFIH1_MEDIATED_INDUCTION_OF_INTERFERON_ALPHA_BETA	Spleen_DDX58_IFIH1_MEDIATED_INDUCTION_OF_INTERFERON_ALPHA_BETA
570	Spleen	REACTOME_VEGFR2_MEDIATED_CELL_PROLIFERATION		19	0.28	0.79	0.77	0.912	1	3728	tags=42%, list=21%, signal=53%	VEGFR2_MEDIATED_CELL_PROLIFERATION	Spleen_VEGFR2_MEDIATED_CELL_PROLIFERATION
571	Spleen	REACTOME_LYSOSOME_VESICLE_BIOGENESIS		35	0.24	0.78	0.843	0.929	1	1409	tags=14%, list=8%, signal=15%	LYSOSOME_VESICLE_BIOGENESIS	Spleen_LYSOSOME_VESICLE_BIOGENESIS
572	Spleen	REACTOME_SIGNALING_BY_RETINOIC_ACID		40	0.23	0.77	0.84	0.933	1	5047	tags=38%, list=28%, signal=52%	SIGNALING_BY_RETINOIC_ACID	Spleen_SIGNALING_BY_RETINOIC_ACID
573	Spleen	REACTOME_EGFR_DOWNREGULATION		31	0.24	0.77	0.847	0.934	1	4980	tags=39%, list=28%, signal=54%	EGFR_DOWNREGULATION	Spleen_EGFR_DOWNREGULATION
574	Spleen	REACTOME_SIGNAL_AMPLIFICATION		33	0.24	0.77	0.854	0.934	1	1772	tags=15%, list=10%, signal=17%	SIGNAL_AMPLIFICATION	Spleen_SIGNAL_AMPLIFICATION
575	Spleen	REACTOME_ASSEMBLY_AND_CELL_SURFACE_PRESENTATION_OF_NMDA_RECEPTORS		38	0.23	0.77	0.861	0.937	1	4064	tags=32%, list=23%, signal=41%	ASSEMBLY_AND_CELL_SURFACE_PRESENTATION_OF_NMDA_RECEPTORS	Spleen_ASSEMBLY_AND_CELL_SURFACE_PRESENTATION_OF_NMDA_RECEPTORS
576	Spleen	REACTOME_FATTY_ACYL_COA_BIOSYNTHESIS		35	0.24	0.77	0.857	0.935	1	4015	tags=29%, list=22%, signal=37%	FATTY_ACYL_COA_BIOSYNTHESIS	Spleen_FATTY_ACYL_COA_BIOSYNTHESIS
577	Spleen	REACTOME_G_PROTEIN_ACTIVATION		28	0.25	0.76	0.831	0.938	1	1772	tags=14%, list=10%, signal=16%	G_PROTEIN_ACTIVATION	Spleen_G_PROTEIN_ACTIVATION
578	Spleen	REACTOME_GLUCAGON_LIKE_PEPTIDE_1_GLP1_REGULATES_INSULIN_SECRETION		41	0.23	0.76	0.881	0.937	1	2144	tags=17%, list=12%, signal=19%	GLUCAGON_LIKE_PEPTIDE_1_GLP1_REGULATES_INSULIN_SECRETION	Spleen_GLUCAGON_LIKE_PEPTIDE_1_GLP1_REGULATES_INSULIN_SECRETION
579	Spleen	REACTOME_SARS_COV_INFECTIONS		84	0.2	0.76	0.926	0.94	1	3195	tags=20%, list=18%, signal=25%	SARS_COV_INFECTIONS	Spleen_SARS_COV_INFECTIONS
580	Spleen	REACTOME_CONSTITUTIVE_SIGNALING_BY_AKT1_E17K_IN_CANCER		26	0.25	0.75	0.841	0.946	1	2760	tags=23%, list=15%, signal=27%	CONSTITUTIVE_SIGNALING_BY_AKT1_E17K_IN_CANCER	Spleen_CONSTITUTIVE_SIGNALING_BY_AKT1_E17K_IN_CANCER
581	Spleen	REACTOME_TOLL_LIKE_RECEPTOR_TLR1_TLR2_CASCADE		94	0.19	0.75	0.941	0.947	1	4855	tags=31%, list=27%, signal=42%	TOLL_LIKE_RECEPTOR_TLR1_TLR2_CASCADE	Spleen_TOLL_LIKE_RECEPTOR_TLR1_TLR2_CASCADE
582	Spleen	REACTOME_NEPHRIN_FAMILY_INTERACTIONS		22	0.26	0.75	0.814	0.948	1	3556	tags=18%, list=20%, signal=23%	NEPHRIN_FAMILY_INTERACTIONS	Spleen_NEPHRIN_FAMILY_INTERACTIONS
583	Spleen	REACTOME_LISTERIA_MONOCYTOGENES_ENTRY_INTO_HOST_CELLS		20	0.25	0.74	0.853	0.957	1	4616	tags=45%, list=26%, signal=61%	LISTERIA_MONOCYTOGENES_ENTRY_INTO_HOST_CELLS	Spleen_LISTERIA_MONOCYTOGENES_ENTRY_INTO_HOST_CELLS
584	Spleen	REACTOME_CTLA4_INHIBITORY_SIGNALING		21	0.26	0.74	0.842	0.956	1	4730	tags=43%, list=26%, signal=58%	CTLA4_INHIBITORY_SIGNALING	Spleen_CTLA4_INHIBITORY_SIGNALING
585	Spleen	REACTOME_G_BETA_GAMMA_SIGNALLING_THROUGH_CDC42		20	0.26	0.73	0.861	0.96	1	3296	tags=30%, list=18%, signal=37%	G_BETA_GAMMA_SIGNALLING_THROUGH_CDC42	Spleen_G_BETA_GAMMA_SIGNALLING_THROUGH_CDC42
586	Spleen	REACTOME_DISASSEMBLY_OF_THE_DESTRUCTION_COMPLEX_AND_RECRUITMENT_OF_AXIN_TO_THE_MEMBRANE		31	0.23	0.73	0.881	0.959	1	2873	tags=23%, list=16%, signal=27%	DISASSEMBLY_OF_THE_DESTRUCTION_COMPLEX_AND_RECRUITMENT_OF_AXIN_TO_THE_MEMBRANE	Spleen_DISASSEMBLY_OF_THE_DESTRUCTION_COMPLEX_AND_RECRUITMENT_OF_AXIN_TO_THE_MEMBRANE
587	Spleen	REACTOME_ELEVATION_OF_CYTOSOLIC_CA2_LEVELS		16	0.27	0.73	0.825	0.958	1	124	tags=6%, list=1%, signal=6%	ELEVATION_OF_CYTOSOLIC_CA2_LEVELS	Spleen_ELEVATION_OF_CYTOSOLIC_CA2_LEVELS
588	Spleen	REACTOME_TOLL_LIKE_RECEPTOR_9_TLR9_CASCADE		92	0.19	0.73	0.956	0.959	1	4855	tags=28%, list=27%, signal=39%	TOLL_LIKE_RECEPTOR_9_TLR9_CASCADE	Spleen_TOLL_LIKE_RECEPTOR_9_TLR9_CASCADE
589	Spleen	REACTOME_DISEASES_OF_CARBOHYDRATE_METABOLISM		33	0.23	0.73	0.88	0.962	1	5182	tags=42%, list=29%, signal=60%	DISEASES_OF_CARBOHYDRATE_METABOLISM	Spleen_DISEASES_OF_CARBOHYDRATE_METABOLISM
590	Spleen	REACTOME_SIGNALING_BY_FGFR1_IN_DISEASE		38	0.22	0.72	0.931	0.966	1	3287	tags=24%, list=18%, signal=29%	SIGNALING_BY_FGFR1_IN_DISEASE	Spleen_SIGNALING_BY_FGFR1_IN_DISEASE
591	Spleen	REACTOME_SMOOTH_MUSCLE_CONTRACTION		36	0.22	0.72	0.899	0.965	1	4273	tags=33%, list=24%, signal=44%	SMOOTH_MUSCLE_CONTRACTION	Spleen_SMOOTH_MUSCLE_CONTRACTION
592	Spleen	REACTOME_THROMBOXANE_SIGNALLING_THROUGH_TP_RECEPTOR		24	0.24	0.72	0.88	0.965	1	1772	tags=17%, list=10%, signal=18%	THROMBOXANE_SIGNALLING_THROUGH_TP_RECEPTOR	Spleen_THROMBOXANE_SIGNALLING_THROUGH_TP_RECEPTOR
593	Spleen	REACTOME_DIGESTION_AND_ABSORPTION		24	0.24	0.71	0.884	0.969	1	137	tags=4%, list=1%, signal=4%	DIGESTION_AND_ABSORPTION	Spleen_DIGESTION_AND_ABSORPTION
594	Spleen	REACTOME_CD28_CO_STIMULATION		33	0.22	0.7	0.896	0.974	1	4338	tags=36%, list=24%, signal=48%	CD28_CO_STIMULATION	Spleen_CD28_CO_STIMULATION
595	Spleen	REACTOME_PEROXISOMAL_PROTEIN_IMPORT		63	0.19	0.7	0.963	0.974	1	3243	tags=22%, list=18%, signal=27%	PEROXISOMAL_PROTEIN_IMPORT	Spleen_PEROXISOMAL_PROTEIN_IMPORT
596	Spleen	REACTOME_EPHA_MEDIATED_GROWTH_CONE_COLLAPSE		28	0.22	0.7	0.924	0.974	1	4588	tags=29%, list=26%, signal=38%	EPHA_MEDIATED_GROWTH_CONE_COLLAPSE	Spleen_EPHA_MEDIATED_GROWTH_CONE_COLLAPSE
597	Spleen	REACTOME_SYNTHESIS_OF_PIPS_AT_THE_EARLY_ENDOSOME_MEMBRANE		16	0.25	0.68	0.908	0.989	1	144	tags=6%, list=1%, signal=6%	SYNTHESIS_OF_PIPS_AT_THE_EARLY_ENDOSOME_MEMBRANE	Spleen_SYNTHESIS_OF_PIPS_AT_THE_EARLY_ENDOSOME_MEMBRANE
598	Spleen	REACTOME_INLB_MEDIATED_ENTRY_OF_LISTERIA_MONOCYTOGENES_INTO_HOST_CELL		15	0.26	0.67	0.924	0.989	1	6730	tags=67%, list=38%, signal=107%	INLB_MEDIATED_ENTRY_OF_LISTERIA_MONOCYTOGENES_INTO_HOST_CELL	Spleen_INLB_MEDIATED_ENTRY_OF_LISTERIA_MONOCYTOGENES_INTO_HOST_CELL
599	Spleen	REACTOME_NOTCH3_ACTIVATION_AND_TRANSMISSION_OF_SIGNAL_TO_THE_NUCLEUS		25	0.22	0.67	0.938	0.991	1	4536	tags=32%, list=25%, signal=43%	NOTCH3_ACTIVATION_AND_TRANSMISSION_OF_SIGNAL_TO_THE_NUCLEUS	Spleen_NOTCH3_ACTIVATION_AND_TRANSMISSION_OF_SIGNAL_TO_THE_NUCLEUS
600	Spleen	REACTOME_PRESYNAPTIC_FUNCTION_OF_KAINATE_RECEPTORS		21	0.23	0.66	0.933	0.992	1	3583	tags=29%, list=20%, signal=36%	PRESYNAPTIC_FUNCTION_OF_KAINATE_RECEPTORS	Spleen_PRESYNAPTIC_FUNCTION_OF_KAINATE_RECEPTORS
601	Spleen	REACTOME_SIGNALING_BY_CYTOSOLIC_FGFR1_FUSION_MUTANTS		18	0.24	0.66	0.926	0.992	1	5580	tags=33%, list=31%, signal=48%	SIGNALING_BY_CYTOSOLIC_FGFR1_FUSION_MUTANTS	Spleen_SIGNALING_BY_CYTOSOLIC_FGFR1_FUSION_MUTANTS
602	Spleen	REACTOME_TRANSLATION_OF_STRUCTURAL_PROTEINS		28	0.21	0.66	0.961	0.992	1	2477	tags=21%, list=14%, signal=25%	TRANSLATION_OF_STRUCTURAL_PROTEINS	Spleen_TRANSLATION_OF_STRUCTURAL_PROTEINS
603	Spleen	REACTOME_IKK_COMPLEX_RECRUITMENT_MEDIATED_BY_RIP1		21	0.23	0.66	0.928	0.991	1	5274	tags=43%, list=30%, signal=61%	IKK_COMPLEX_RECRUITMENT_MEDIATED_BY_RIP1	Spleen_IKK_COMPLEX_RECRUITMENT_MEDIATED_BY_RIP1
604	Spleen	REACTOME_INSULIN_RECEPTOR_RECYCLING		26	0.21	0.65	0.95	0.992	1	4764	tags=38%, list=27%, signal=52%	INSULIN_RECEPTOR_RECYCLING	Spleen_INSULIN_RECEPTOR_RECYCLING
605	Spleen	REACTOME_RHO_GTPASES_ACTIVATE_NADPH_OXIDASES		24	0.22	0.65	0.948	0.991	1	4500	tags=33%, list=25%, signal=44%	RHO_GTPASES_ACTIVATE_NADPH_OXIDASES	Spleen_RHO_GTPASES_ACTIVATE_NADPH_OXIDASES
606	Spleen	REACTOME_EGR2_AND_SOX10_MEDIATED_INITIATION_OF_SCHWANN_CELL_MYELINATION		28	0.21	0.64	0.964	0.992	1	4877	tags=32%, list=27%, signal=44%	EGR2_AND_SOX10_MEDIATED_INITIATION_OF_SCHWANN_CELL_MYELINATION	Spleen_EGR2_AND_SOX10_MEDIATED_INITIATION_OF_SCHWANN_CELL_MYELINATION
607	Spleen	REACTOME_RAB_GERANYLGERANYLATION		63	0.17	0.64	0.993	0.992	1	4603	tags=27%, list=26%, signal=36%	RAB_GERANYLGERANYLATION	Spleen_RAB_GERANYLGERANYLATION
608	Spleen	REACTOME_VXPX_CARGO_TARGETING_TO_CILIUM		21	0.22	0.63	0.952	0.995	1	4180	tags=24%, list=23%, signal=31%	VXPX_CARGO_TARGETING_TO_CILIUM	Spleen_VXPX_CARGO_TARGETING_TO_CILIUM
609	Spleen	REACTOME_GAMMA_CARBOXYLATION_HYPUSINE_FORMATION_AND_ARYLSULFATASE_ACTIVATION		36	0.19	0.63	0.97	0.994	1	5115	tags=36%, list=29%, signal=50%	GAMMA_CARBOXYLATION_HYPUSINE_FORMATION_AND_ARYLSULFATASE_ACTIVATION	Spleen_GAMMA_CARBOXYLATION_HYPUSINE_FORMATION_AND_ARYLSULFATASE_ACTIVATION
610	Spleen	REACTOME_CARGO_CONCENTRATION_IN_THE_ER		33	0.2	0.63	0.969	0.992	1	4551	tags=27%, list=25%, signal=37%	CARGO_CONCENTRATION_IN_THE_ER	Spleen_CARGO_CONCENTRATION_IN_THE_ER
611	Spleen	REACTOME_MAP3K8_TPL2_DEPENDENT_MAPK1_3_ACTIVATION		16	0.23	0.62	0.955	0.992	1	5061	tags=31%, list=28%, signal=44%	MAP3K8_TPL2_DEPENDENT_MAPK1_3_ACTIVATION	Spleen_MAP3K8_TPL2_DEPENDENT_MAPK1_3_ACTIVATION
612	Spleen	REACTOME_HDMS_DEMETHYLATE_HISTONES		28	0.2	0.62	0.968	0.993	1	6829	tags=43%, list=38%, signal=69%	HDMS_DEMETHYLATE_HISTONES	Spleen_HDMS_DEMETHYLATE_HISTONES
613	Spleen	REACTOME_RHO_GTPASES_ACTIVATE_ROCKS		18	0.22	0.6	0.983	0.995	1	7257	tags=56%, list=41%, signal=93%	RHO_GTPASES_ACTIVATE_ROCKS	Spleen_RHO_GTPASES_ACTIVATE_ROCKS
614	Spleen	REACTOME_COBALAMIN_CBL_VITAMIN_B12_TRANSPORT_AND_METABOLISM		19	0.21	0.58	0.963	0.997	1	3259	tags=21%, list=18%, signal=26%	COBALAMIN_CBL_VITAMIN_B12_TRANSPORT_AND_METABOLISM	Spleen_COBALAMIN_CBL_VITAMIN_B12_TRANSPORT_AND_METABOLISM
615	Spleen	REACTOME_RIP_MEDIATED_NFKB_ACTIVATION_VIA_ZBP1		17	0.21	0.58	0.963	0.996	1	5274	tags=29%, list=30%, signal=42%	RIP_MEDIATED_NFKB_ACTIVATION_VIA_ZBP1	Spleen_RIP_MEDIATED_NFKB_ACTIVATION_VIA_ZBP1
616	Spleen	REACTOME_TRAF6_MEDIATED_NF_KB_ACTIVATION		23	0.2	0.57	0.981	0.996	1	1248	tags=9%, list=7%, signal=9%	TRAF6_MEDIATED_NF_KB_ACTIVATION	Spleen_TRAF6_MEDIATED_NF_KB_ACTIVATION
617	Spleen	REACTOME_PEROXISOMAL_LIPID_METABOLISM		29	0.18	0.57	0.973	0.994	1	4873	tags=31%, list=27%, signal=43%	PEROXISOMAL_LIPID_METABOLISM	Spleen_PEROXISOMAL_LIPID_METABOLISM
618	Spleen	REACTOME_LDL_CLEARANCE		19	0.19	0.54	0.988	0.998	1	7156	tags=58%, list=40%, signal=96%	LDL_CLEARANCE	Spleen_LDL_CLEARANCE
619	Spleen	REACTOME_SIGNALING_BY_PDGF		58	0.14	0.52	1	0.998	1	5173	tags=29%, list=29%, signal=41%	SIGNALING_BY_PDGF	Spleen_SIGNALING_BY_PDGF
620	Spleen	REACTOME_TNFR1_INDUCED_NFKAPPAB_SIGNALING_PATHWAY		30	0.14	0.43	1	1	1	15452	tags=100%, list=86%, signal=736%	TNFR1_INDUCED_NFKAPPAB_SIGNALING_PATHWAY	Spleen_TNFR1_INDUCED_NFKAPPAB_SIGNALING_PATHWAY
1	TCRvb8	REACTOME_CELL_CYCLE_CHECKPOINTS	Details ...	266	0.71	2.77	0	0	0	3068	tags=64%, list=17%, signal=76%	CELL_CYCLE_CHECKPOINTS	TCRvb8_CELL_CYCLE_CHECKPOINTS
2	TCRvb8	REACTOME_DNA_REPLICATION	Details ...	127	0.75	2.72	0	0	0	3018	tags=75%, list=17%, signal=89%	DNA_REPLICATION	TCRvb8_DNA_REPLICATION
3	TCRvb8	REACTOME_MITOTIC_METAPHASE_AND_ANAPHASE	Details ...	226	0.7	2.67	0	0	0	3401	tags=64%, list=19%, signal=78%	MITOTIC_METAPHASE_AND_ANAPHASE	TCRvb8_MITOTIC_METAPHASE_AND_ANAPHASE
4	TCRvb8	REACTOME_G2_M_CHECKPOINTS	Details ...	144	0.72	2.63	0	0	0	3068	tags=67%, list=17%, signal=81%	G2_M_CHECKPOINTS	TCRvb8_G2_M_CHECKPOINTS
5	TCRvb8	REACTOME_M_PHASE	Details ...	366	0.66	2.63	0	0	0	3401	tags=57%, list=19%, signal=69%	M_PHASE	TCRvb8_M_PHASE
6	TCRvb8	REACTOME_TRANSLATION	Details ...	289	0.67	2.6	0	0	0	4895	tags=78%, list=27%, signal=106%	TRANSLATION	TCRvb8_TRANSLATION
7	TCRvb8	REACTOME_MITOTIC_PROMETAPHASE	Details ...	193	0.69	2.59	0	0	0	3185	tags=58%, list=18%, signal=69%	MITOTIC_PROMETAPHASE	TCRvb8_MITOTIC_PROMETAPHASE
8	TCRvb8	REACTOME_CHROMOSOME_MAINTENANCE	Details ...	109	0.73	2.59	0	0	0	3400	tags=69%, list=19%, signal=84%	CHROMOSOME_MAINTENANCE	TCRvb8_CHROMOSOME_MAINTENANCE
9	TCRvb8	REACTOME_MITOTIC_G1_PHASE_AND_G1_S_TRANSITION	Details ...	147	0.71	2.57	0	0	0	3018	tags=67%, list=17%, signal=80%	MITOTIC_G1_PHASE_AND_G1_S_TRANSITION	TCRvb8_MITOTIC_G1_PHASE_AND_G1_S_TRANSITION
10	TCRvb8	REACTOME_SEPARATION_OF_SISTER_CHROMATIDS	Details ...	183	0.69	2.57	0	0	0	3018	tags=61%, list=17%, signal=73%	SEPARATION_OF_SISTER_CHROMATIDS	TCRvb8_SEPARATION_OF_SISTER_CHROMATIDS
11	TCRvb8	REACTOME_DNA_REPLICATION_PRE_INITIATION	Details ...	84	0.76	2.57	0	0	0	3018	tags=79%, list=17%, signal=94%	DNA_REPLICATION_PRE_INITIATION	TCRvb8_DNA_REPLICATION_PRE_INITIATION
12	TCRvb8	REACTOME_MITOTIC_G2_G2_M_PHASES	Details ...	191	0.68	2.56	0	0	0	3205	tags=59%, list=18%, signal=71%	MITOTIC_G2_G2_M_PHASES	TCRvb8_MITOTIC_G2_G2_M_PHASES
13	TCRvb8	REACTOME_S_PHASE	Details ...	162	0.69	2.55	0	0	0	3449	tags=69%, list=19%, signal=85%	S_PHASE	TCRvb8_S_PHASE
14	TCRvb8	REACTOME_RESOLUTION_OF_SISTER_CHROMATID_COHESION	Details ...	118	0.72	2.54	0	0	0	2232	tags=55%, list=12%, signal=63%	RESOLUTION_OF_SISTER_CHROMATID_COHESION	TCRvb8_RESOLUTION_OF_SISTER_CHROMATID_COHESION
15	TCRvb8	REACTOME_MITOTIC_SPINDLE_CHECKPOINT	Details ...	109	0.71	2.48	0	0	0	2998	tags=61%, list=17%, signal=73%	MITOTIC_SPINDLE_CHECKPOINT	TCRvb8_MITOTIC_SPINDLE_CHECKPOINT
16	TCRvb8	REACTOME_RRNA_PROCESSING	Details ...	197	0.65	2.47	0	0	0	5107	tags=80%, list=29%, signal=110%	RRNA_PROCESSING	TCRvb8_RRNA_PROCESSING
17	TCRvb8	REACTOME_PROCESSING_OF_CAPPED_INTRON_CONTAINING_PRE_MRNA	Details ...	238	0.64	2.47	0	0	0	4233	tags=67%, list=24%, signal=87%	PROCESSING_OF_CAPPED_INTRON_CONTAINING_PRE_MRNA	TCRvb8_PROCESSING_OF_CAPPED_INTRON_CONTAINING_PRE_MRNA
18	TCRvb8	REACTOME_ORC1_REMOVAL_FROM_CHROMATIN	Details ...	71	0.73	2.45	0	0	0	3018	tags=72%, list=17%, signal=86%	ORC1_REMOVAL_FROM_CHROMATIN	TCRvb8_ORC1_REMOVAL_FROM_CHROMATIN
19	TCRvb8	REACTOME_INFLUENZA_INFECTION	Details ...	148	0.67	2.45	0	0	0	4835	tags=81%, list=27%, signal=110%	INFLUENZA_INFECTION	TCRvb8_INFLUENZA_INFECTION
20	TCRvb8	REACTOME_SWITCHING_OF_ORIGINS_TO_A_POST_REPLICATIVE_STATE	Details ...	91	0.71	2.44	0	0	0	3309	tags=70%, list=19%, signal=86%	SWITCHING_OF_ORIGINS_TO_A_POST_REPLICATIVE_STATE	TCRvb8_SWITCHING_OF_ORIGINS_TO_A_POST_REPLICATIVE_STATE
21	TCRvb8	REACTOME_APC_C_MEDIATED_DEGRADATION_OF_CELL_CYCLE_PROTEINS	Details ...	88	0.71	2.44	0	0	0	3309	tags=69%, list=19%, signal=85%	APC_C_MEDIATED_DEGRADATION_OF_CELL_CYCLE_PROTEINS	TCRvb8_APC_C_MEDIATED_DEGRADATION_OF_CELL_CYCLE_PROTEINS
22	TCRvb8	REACTOME_MRNA_SPLICING	Details ...	187	0.64	2.42	0	0	0	4290	tags=68%, list=24%, signal=88%	MRNA_SPLICING	TCRvb8_MRNA_SPLICING
23	TCRvb8	REACTOME_ASSEMBLY_OF_THE_PRE_REPLICATIVE_COMPLEX	Details ...	68	0.74	2.42	0	0	0	3018	tags=75%, list=17%, signal=90%	ASSEMBLY_OF_THE_PRE_REPLICATIVE_COMPLEX	TCRvb8_ASSEMBLY_OF_THE_PRE_REPLICATIVE_COMPLEX
24	TCRvb8	REACTOME_ACTIVATION_OF_ATR_IN_RESPONSE_TO_REPLICATION_STRESS	Details ...	37	0.81	2.41	0	0	0	897	tags=62%, list=5%, signal=65%	ACTIVATION_OF_ATR_IN_RESPONSE_TO_REPLICATION_STRESS	TCRvb8_ACTIVATION_OF_ATR_IN_RESPONSE_TO_REPLICATION_STRESS
25	TCRvb8	REACTOME_DNA_STRAND_ELONGATION	Details ...	32	0.85	2.4	0	0	0	2283	tags=94%, list=13%, signal=107%	DNA_STRAND_ELONGATION	TCRvb8_DNA_STRAND_ELONGATION
26	TCRvb8	REACTOME_TELOMERE_MAINTENANCE	Details ...	84	0.71	2.39	0	0	0	3714	tags=68%, list=21%, signal=85%	TELOMERE_MAINTENANCE	TCRvb8_TELOMERE_MAINTENANCE
27	TCRvb8	REACTOME_ACTIVATION_OF_THE_PRE_REPLICATIVE_COMPLEX	Details ...	32	0.84	2.39	0	0	0	2421	tags=88%, list=14%, signal=101%	ACTIVATION_OF_THE_PRE_REPLICATIVE_COMPLEX	TCRvb8_ACTIVATION_OF_THE_PRE_REPLICATIVE_COMPLEX
28	TCRvb8	REACTOME_RHO_GTPASES_ACTIVATE_FORMINS	Details ...	132	0.65	2.36	0	0	0	2262	tags=48%, list=13%, signal=55%	RHO_GTPASES_ACTIVATE_FORMINS	TCRvb8_RHO_GTPASES_ACTIVATE_FORMINS
29	TCRvb8	REACTOME_EUKARYOTIC_TRANSLATION_INITIATION	Details ...	114	0.67	2.35	0	0	0	4849	tags=82%, list=27%, signal=112%	EUKARYOTIC_TRANSLATION_INITIATION	TCRvb8_EUKARYOTIC_TRANSLATION_INITIATION
30	TCRvb8	REACTOME_SCF_SKP2_MEDIATED_DEGRADATION_OF_P27_P21	Details ...	60	0.73	2.35	0	0	0	3018	tags=73%, list=17%, signal=88%	SCF_SKP2_MEDIATED_DEGRADATION_OF_P27_P21	TCRvb8_SCF_SKP2_MEDIATED_DEGRADATION_OF_P27_P21
31	TCRvb8	REACTOME_MITOCHONDRIAL_TRANSLATION	Details ...	96	0.68	2.35	0	0	0	4321	tags=74%, list=24%, signal=97%	MITOCHONDRIAL_TRANSLATION	TCRvb8_MITOCHONDRIAL_TRANSLATION
32	TCRvb8	REACTOME_THE_ROLE_OF_GTSE1_IN_G2_M_PROGRESSION_AFTER_G2_CHECKPOINT	Details ...	73	0.72	2.35	0	0	0	3018	tags=68%, list=17%, signal=82%	THE_ROLE_OF_GTSE1_IN_G2_M_PROGRESSION_AFTER_G2_CHECKPOINT	TCRvb8_THE_ROLE_OF_GTSE1_IN_G2_M_PROGRESSION_AFTER_G2_CHECKPOINT
33	TCRvb8	REACTOME_HOMOLOGY_DIRECTED_REPAIR	Details ...	113	0.66	2.33	0	0	0	3458	tags=57%, list=19%, signal=70%	HOMOLOGY_DIRECTED_REPAIR	TCRvb8_HOMOLOGY_DIRECTED_REPAIR
34	TCRvb8	REACTOME_NUCLEAR_ENVELOPE_NE_REASSEMBLY	Details ...	68	0.72	2.32	0	0	0	2253	tags=53%, list=13%, signal=60%	NUCLEAR_ENVELOPE_NE_REASSEMBLY	TCRvb8_NUCLEAR_ENVELOPE_NE_REASSEMBLY
35	TCRvb8	REACTOME_DNA_DOUBLE_STRAND_BREAK_REPAIR	Details ...	141	0.63	2.31	0	0	0	3458	tags=52%, list=19%, signal=65%	DNA_DOUBLE_STRAND_BREAK_REPAIR	TCRvb8_DNA_DOUBLE_STRAND_BREAK_REPAIR
36	TCRvb8	REACTOME_NEGATIVE_REGULATION_OF_NOTCH4_SIGNALING	Details ...	54	0.72	2.31	0	0	0	3018	tags=72%, list=17%, signal=87%	NEGATIVE_REGULATION_OF_NOTCH4_SIGNALING	TCRvb8_NEGATIVE_REGULATION_OF_NOTCH4_SIGNALING
37	TCRvb8	REACTOME_EXTENSION_OF_TELOMERES	Details ...	50	0.75	2.3	0	0	0	1366	tags=54%, list=8%, signal=58%	EXTENSION_OF_TELOMERES	TCRvb8_EXTENSION_OF_TELOMERES
38	TCRvb8	REACTOME_APC_C_CDH1_MEDIATED_DEGRADATION_OF_CDC20_AND_OTHER_APC_C_CDH1_TARGETED_PROTEINS_IN_LATE_MITOSIS_EARLY_G1	Details ...	74	0.69	2.3	0	0	0	3309	tags=69%, list=19%, signal=84%	APC_C_CDH1_MEDIATED_DEGRADATION_OF_CDC20_AND_OTHER_APC_C_CDH1_TARGETED_PROTEINS_IN_LATE_MITOSIS_EARLY_G1	TCRvb8_APC_C_CDH1_MEDIATED_DEGRADATION_OF_CDC20_AND_OTHER_APC_C_CDH1_TARGETED_PROTEINS_IN_LATE_MITOSIS_EARLY_G1
39	TCRvb8	REACTOME_HDR_THROUGH_HOMOLOGOUS_RECOMBINATION_HRR_	Details ...	66	0.7	2.29	0	0	0	2309	tags=53%, list=13%, signal=61%	HDR_THROUGH_HOMOLOGOUS_RECOMBINATION_HRR_	TCRvb8_HDR_THROUGH_HOMOLOGOUS_RECOMBINATION_HRR_
40	TCRvb8	REACTOME_G2_M_DNA_DAMAGE_CHECKPOINT	Details ...	71	0.69	2.29	0	0	0	3400	tags=62%, list=19%, signal=76%	G2_M_DNA_DAMAGE_CHECKPOINT	TCRvb8_G2_M_DNA_DAMAGE_CHECKPOINT
41	TCRvb8	REACTOME_SRP_DEPENDENT_COTRANSLATIONAL_PROTEIN_TARGETING_TO_MEMBRANE	Details ...	108	0.66	2.29	0	0	0	4890	tags=80%, list=27%, signal=109%	SRP_DEPENDENT_COTRANSLATIONAL_PROTEIN_TARGETING_TO_MEMBRANE	TCRvb8_SRP_DEPENDENT_COTRANSLATIONAL_PROTEIN_TARGETING_TO_MEMBRANE
42	TCRvb8	REACTOME_BASE_EXCISION_REPAIR	Details ...	61	0.71	2.28	0	0	0	2457	tags=52%, list=14%, signal=61%	BASE_EXCISION_REPAIR	TCRvb8_BASE_EXCISION_REPAIR
43	TCRvb8	REACTOME_CYCLIN_A_CDK2_ASSOCIATED_EVENTS_AT_S_PHASE_ENTRY	Details ...	85	0.67	2.28	0	0	0	3018	tags=65%, list=17%, signal=77%	CYCLIN_A_CDK2_ASSOCIATED_EVENTS_AT_S_PHASE_ENTRY	TCRvb8_CYCLIN_A_CDK2_ASSOCIATED_EVENTS_AT_S_PHASE_ENTRY
44	TCRvb8	REACTOME_DEPOSITION_OF_NEW_CENPA_CONTAINING_NUCLEOSOMES_AT_THE_CENTROMERE	Details ...	44	0.75	2.28	0	0	0	2747	tags=68%, list=15%, signal=80%	DEPOSITION_OF_NEW_CENPA_CONTAINING_NUCLEOSOMES_AT_THE_CENTROMERE	TCRvb8_DEPOSITION_OF_NEW_CENPA_CONTAINING_NUCLEOSOMES_AT_THE_CENTROMERE
45	TCRvb8	REACTOME_SELENOAMINO_ACID_METABOLISM	Details ...	112	0.64	2.28	0	0	0	4835	tags=74%, list=27%, signal=101%	SELENOAMINO_ACID_METABOLISM	TCRvb8_SELENOAMINO_ACID_METABOLISM
46	TCRvb8	REACTOME_REGULATION_OF_EXPRESSION_OF_SLITS_AND_ROBOS	Details ...	167	0.61	2.28	0	0	0	4840	tags=71%, list=27%, signal=97%	REGULATION_OF_EXPRESSION_OF_SLITS_AND_ROBOS	TCRvb8_REGULATION_OF_EXPRESSION_OF_SLITS_AND_ROBOS
47	TCRvb8	REACTOME_TRANSPORT_OF_MATURE_TRANSCRIPT_TO_CYTOPLASM	Details ...	81	0.67	2.26	0	0	0	4196	tags=72%, list=23%, signal=93%	TRANSPORT_OF_MATURE_TRANSCRIPT_TO_CYTOPLASM	TCRvb8_TRANSPORT_OF_MATURE_TRANSCRIPT_TO_CYTOPLASM
48	TCRvb8	REACTOME_G1_S_DNA_DAMAGE_CHECKPOINTS	Details ...	68	0.68	2.25	0	0	0	3018	tags=65%, list=17%, signal=78%	G1_S_DNA_DAMAGE_CHECKPOINTS	TCRvb8_G1_S_DNA_DAMAGE_CHECKPOINTS
49	TCRvb8	REACTOME_PROCESSING_OF_DNA_DOUBLE_STRAND_BREAK_ENDS	Details ...	74	0.68	2.24	0	0	0	3458	tags=58%, list=19%, signal=72%	PROCESSING_OF_DNA_DOUBLE_STRAND_BREAK_ENDS	TCRvb8_PROCESSING_OF_DNA_DOUBLE_STRAND_BREAK_ENDS
50	TCRvb8	REACTOME_G1_S_SPECIFIC_TRANSCRIPTION	Details ...	28	0.8	2.24	0	0	0	2918	tags=75%, list=16%, signal=89%	G1_S_SPECIFIC_TRANSCRIPTION	TCRvb8_G1_S_SPECIFIC_TRANSCRIPTION
51	TCRvb8	REACTOME_EUKARYOTIC_TRANSLATION_ELONGATION		89	0.65	2.22	0	0	0	4835	tags=78%, list=27%, signal=106%	EUKARYOTIC_TRANSLATION_ELONGATION	TCRvb8_EUKARYOTIC_TRANSLATION_ELONGATION
52	TCRvb8	REACTOME_TRANSCRIPTIONAL_REGULATION_BY_SMALL_RNAS		69	0.68	2.22	0	0	0	4368	tags=75%, list=24%, signal=99%	TRANSCRIPTIONAL_REGULATION_BY_SMALL_RNAS	TCRvb8_TRANSCRIPTIONAL_REGULATION_BY_SMALL_RNAS
53	TCRvb8	REACTOME_HOMOLOGOUS_DNA_PAIRING_AND_STRAND_EXCHANGE		42	0.75	2.22	0	0	0	2309	tags=60%, list=13%, signal=68%	HOMOLOGOUS_DNA_PAIRING_AND_STRAND_EXCHANGE	TCRvb8_HOMOLOGOUS_DNA_PAIRING_AND_STRAND_EXCHANGE
54	TCRvb8	REACTOME_TRNA_PROCESSING_IN_THE_NUCLEUS		58	0.69	2.22	0	0	0	4546	tags=79%, list=25%, signal=106%	TRNA_PROCESSING_IN_THE_NUCLEUS	TCRvb8_TRNA_PROCESSING_IN_THE_NUCLEUS
55	TCRvb8	REACTOME_RRNA_MODIFICATION_IN_THE_NUCLEUS_AND_CYTOSOL		59	0.7	2.22	0	0	0	4926	tags=90%, list=28%, signal=124%	RRNA_MODIFICATION_IN_THE_NUCLEUS_AND_CYTOSOL	TCRvb8_RRNA_MODIFICATION_IN_THE_NUCLEUS_AND_CYTOSOL
56	TCRvb8	REACTOME_SNRNP_ASSEMBLY		52	0.71	2.22	0	0	0	4081	tags=77%, list=23%, signal=99%	SNRNP_ASSEMBLY	TCRvb8_SNRNP_ASSEMBLY
57	TCRvb8	REACTOME_RESPIRATORY_ELECTRON_TRANSPORT		90	0.65	2.21	0	0	0	5042	tags=79%, list=28%, signal=109%	RESPIRATORY_ELECTRON_TRANSPORT	TCRvb8_RESPIRATORY_ELECTRON_TRANSPORT
58	TCRvb8	REACTOME_MRNA_SPLICING_MINOR_PATHWAY		52	0.7	2.21	0	0	0	3296	tags=69%, list=18%, signal=85%	MRNA_SPLICING_MINOR_PATHWAY	TCRvb8_MRNA_SPLICING_MINOR_PATHWAY
59	TCRvb8	REACTOME_THE_CITRIC_ACID_TCA_CYCLE_AND_RESPIRATORY_ELECTRON_TRANSPORT		162	0.6	2.2	0	0	0	4796	tags=71%, list=27%, signal=96%	THE_CITRIC_ACID_TCA_CYCLE_AND_RESPIRATORY_ELECTRON_TRANSPORT	TCRvb8_THE_CITRIC_ACID_TCA_CYCLE_AND_RESPIRATORY_ELECTRON_TRANSPORT
60	TCRvb8	REACTOME_HEDGEHOG_LIGAND_BIOGENESIS		65	0.67	2.2	0	0	0	3078	tags=60%, list=17%, signal=72%	HEDGEHOG_LIGAND_BIOGENESIS	TCRvb8_HEDGEHOG_LIGAND_BIOGENESIS
61	TCRvb8	REACTOME_MITOTIC_PROPHASE		104	0.62	2.19	0	0	0	4379	tags=63%, list=24%, signal=84%	MITOTIC_PROPHASE	TCRvb8_MITOTIC_PROPHASE
62	TCRvb8	REACTOME_SUMOYLATION_OF_DNA_REPLICATION_PROTEINS		45	0.71	2.19	0	0	0.001	3500	tags=71%, list=20%, signal=88%	SUMOYLATION_OF_DNA_REPLICATION_PROTEINS	TCRvb8_SUMOYLATION_OF_DNA_REPLICATION_PROTEINS
63	TCRvb8	REACTOME_REGULATION_OF_PLK1_ACTIVITY_AT_G2_M_TRANSITION		86	0.65	2.18	0	0	0.001	3205	tags=52%, list=18%, signal=63%	REGULATION_OF_PLK1_ACTIVITY_AT_G2_M_TRANSITION	TCRvb8_REGULATION_OF_PLK1_ACTIVITY_AT_G2_M_TRANSITION
64	TCRvb8	REACTOME_AURKA_ACTIVATION_BY_TPX2		71	0.65	2.18	0	0	0.001	3185	tags=55%, list=18%, signal=67%	AURKA_ACTIVATION_BY_TPX2	TCRvb8_AURKA_ACTIVATION_BY_TPX2
65	TCRvb8	REACTOME_RESPIRATORY_ELECTRON_TRANSPORT_ATP_SYNTHESIS_BY_CHEMIOSMOTIC_COUPLING_AND_HEAT_PRODUCTION_BY_UNCOUPLING_PROTEINS_		112	0.62	2.17	0	0	0.001	5042	tags=76%, list=28%, signal=105%	RESPIRATORY_ELECTRON_TRANSPORT_ATP_SYNTHESIS_BY_CHEMIOSMOTIC_COUPLING_AND_HEAT_PRODUCTION_BY_UNCOUPLING_PROTEINS_	TCRvb8_RESPIRATORY_ELECTRON_TRANSPORT_ATP_SYNTHESIS_BY_CHEMIOSMOTIC_COUPLING_AND_HEAT_PRODUCTION_BY_UNCOUPLING_PROTEINS_
66	TCRvb8	REACTOME_RECRUITMENT_OF_NUMA_TO_MITOTIC_CENTROSOMES		87	0.63	2.17	0	0	0.001	3185	tags=51%, list=18%, signal=61%	RECRUITMENT_OF_NUMA_TO_MITOTIC_CENTROSOMES	TCRvb8_RECRUITMENT_OF_NUMA_TO_MITOTIC_CENTROSOMES
67	TCRvb8	REACTOME_NONSENSE_MEDIATED_DECAY_NMD_		111	0.62	2.17	0	0	0.001	5092	tags=75%, list=28%, signal=104%	NONSENSE_MEDIATED_DECAY_NMD_	TCRvb8_NONSENSE_MEDIATED_DECAY_NMD_
68	TCRvb8	REACTOME_AUF1_HNRNP_D0_BINDS_AND_DESTABILIZES_MRNA		54	0.7	2.17	0	0	0.001	3018	tags=72%, list=17%, signal=87%	AUF1_HNRNP_D0_BINDS_AND_DESTABILIZES_MRNA	TCRvb8_AUF1_HNRNP_D0_BINDS_AND_DESTABILIZES_MRNA
69	TCRvb8	REACTOME_RHO_GTPASE_EFFECTORS		275	0.56	2.16	0	0	0.001	3433	tags=42%, list=19%, signal=51%	RHO_GTPASE_EFFECTORS	TCRvb8_RHO_GTPASE_EFFECTORS
70	TCRvb8	REACTOME_DNA_REPAIR		296	0.55	2.15	0	0	0.001	3458	tags=45%, list=19%, signal=54%	DNA_REPAIR	TCRvb8_DNA_REPAIR
71	TCRvb8	REACTOME_G0_AND_EARLY_G1		27	0.79	2.15	0	0	0.001	706	tags=48%, list=4%, signal=50%	G0_AND_EARLY_G1	TCRvb8_G0_AND_EARLY_G1
72	TCRvb8	REACTOME_REGULATION_OF_MRNA_STABILITY_BY_PROTEINS_THAT_BIND_AU_RICH_ELEMENTS		86	0.64	2.15	0	0	0.001	3018	tags=62%, list=17%, signal=74%	REGULATION_OF_MRNA_STABILITY_BY_PROTEINS_THAT_BIND_AU_RICH_ELEMENTS	TCRvb8_REGULATION_OF_MRNA_STABILITY_BY_PROTEINS_THAT_BIND_AU_RICH_ELEMENTS
73	TCRvb8	REACTOME_METABOLISM_OF_POLYAMINES		59	0.67	2.15	0	0	0.001	3018	tags=68%, list=17%, signal=81%	METABOLISM_OF_POLYAMINES	TCRvb8_METABOLISM_OF_POLYAMINES
74	TCRvb8	REACTOME_VIRAL_MESSENGER_RNA_SYNTHESIS		43	0.71	2.15	0	0	0.001	4137	tags=84%, list=23%, signal=109%	VIRAL_MESSENGER_RNA_SYNTHESIS	TCRvb8_VIRAL_MESSENGER_RNA_SYNTHESIS
75	TCRvb8	REACTOME_RESPONSE_OF_EIF2AK4_GCN2_TO_AMINO_ACID_DEFICIENCY		97	0.62	2.14	0	0	0.001	4835	tags=74%, list=27%, signal=101%	RESPONSE_OF_EIF2AK4_GCN2_TO_AMINO_ACID_DEFICIENCY	TCRvb8_RESPONSE_OF_EIF2AK4_GCN2_TO_AMINO_ACID_DEFICIENCY
76	TCRvb8	REACTOME_RNA_POLYMERASE_II_TRANSCRIPTION_TERMINATION		65	0.65	2.14	0	0	0.001	4290	tags=71%, list=24%, signal=93%	RNA_POLYMERASE_II_TRANSCRIPTION_TERMINATION	TCRvb8_RNA_POLYMERASE_II_TRANSCRIPTION_TERMINATION
77	TCRvb8	REACTOME_TRNA_AMINOACYLATION		42	0.7	2.14	0	0	0.001	3399	tags=67%, list=19%, signal=82%	TRNA_AMINOACYLATION	TCRvb8_TRNA_AMINOACYLATION
78	TCRvb8	REACTOME_INTERACTIONS_OF_REV_WITH_HOST_CELLULAR_PROTEINS		36	0.73	2.13	0	0	0.001	4081	tags=83%, list=23%, signal=108%	INTERACTIONS_OF_REV_WITH_HOST_CELLULAR_PROTEINS	TCRvb8_INTERACTIONS_OF_REV_WITH_HOST_CELLULAR_PROTEINS
79	TCRvb8	REACTOME_RESOLUTION_OF_ABASIC_SITES_AP_SITES_		37	0.74	2.13	0	0	0.001	2283	tags=59%, list=13%, signal=68%	RESOLUTION_OF_ABASIC_SITES_AP_SITES_	TCRvb8_RESOLUTION_OF_ABASIC_SITES_AP_SITES_
80	TCRvb8	REACTOME_LAGGING_STRAND_SYNTHESIS		20	0.82	2.13	0	0	0.001	2283	tags=90%, list=13%, signal=103%	LAGGING_STRAND_SYNTHESIS	TCRvb8_LAGGING_STRAND_SYNTHESIS
81	TCRvb8	REACTOME_DEFECTIVE_CFTR_CAUSES_CYSTIC_FIBROSIS		61	0.66	2.13	0	0	0.001	3018	tags=62%, list=17%, signal=75%	DEFECTIVE_CFTR_CAUSES_CYSTIC_FIBROSIS	TCRvb8_DEFECTIVE_CFTR_CAUSES_CYSTIC_FIBROSIS
82	TCRvb8	REACTOME_DEGRADATION_OF_GLI1_BY_THE_PROTEASOME		59	0.66	2.12	0	0	0.001	3018	tags=63%, list=17%, signal=75%	DEGRADATION_OF_GLI1_BY_THE_PROTEASOME	TCRvb8_DEGRADATION_OF_GLI1_BY_THE_PROTEASOME
83	TCRvb8	REACTOME_REGULATION_OF_PTEN_STABILITY_AND_ACTIVITY		69	0.64	2.12	0	0	0.001	3018	tags=61%, list=17%, signal=73%	REGULATION_OF_PTEN_STABILITY_AND_ACTIVITY	TCRvb8_REGULATION_OF_PTEN_STABILITY_AND_ACTIVITY
84	TCRvb8	REACTOME_REGULATION_OF_RUNX3_EXPRESSION_AND_ACTIVITY		55	0.67	2.12	0	0	0.001	3018	tags=69%, list=17%, signal=83%	REGULATION_OF_RUNX3_EXPRESSION_AND_ACTIVITY	TCRvb8_REGULATION_OF_RUNX3_EXPRESSION_AND_ACTIVITY
85	TCRvb8	REACTOME_RESOLUTION_OF_AP_SITES_VIA_THE_MULTIPLE_NUCLEOTIDE_PATCH_REPLACEMENT_PATHWAY		24	0.8	2.12	0	0	0.001	2283	tags=75%, list=13%, signal=86%	RESOLUTION_OF_AP_SITES_VIA_THE_MULTIPLE_NUCLEOTIDE_PATCH_REPLACEMENT_PATHWAY	TCRvb8_RESOLUTION_OF_AP_SITES_VIA_THE_MULTIPLE_NUCLEOTIDE_PATCH_REPLACEMENT_PATHWAY
86	TCRvb8	REACTOME_TELOMERE_C_STRAND_LAGGING_STRAND_SYNTHESIS		33	0.75	2.12	0	0	0.001	3081	tags=73%, list=17%, signal=88%	TELOMERE_C_STRAND_LAGGING_STRAND_SYNTHESIS	TCRvb8_TELOMERE_C_STRAND_LAGGING_STRAND_SYNTHESIS
87	TCRvb8	REACTOME_STABILIZATION_OF_P53		57	0.66	2.11	0	0	0.001	3018	tags=63%, list=17%, signal=76%	STABILIZATION_OF_P53	TCRvb8_STABILIZATION_OF_P53
88	TCRvb8	REACTOME_DEGRADATION_OF_DVL		57	0.66	2.11	0	0	0.001	3018	tags=61%, list=17%, signal=74%	DEGRADATION_OF_DVL	TCRvb8_DEGRADATION_OF_DVL
89	TCRvb8	REACTOME_POSTMITOTIC_NUCLEAR_PORE_COMPLEX_NPC_REFORMATION		27	0.78	2.11	0	0	0.001	3274	tags=85%, list=18%, signal=104%	POSTMITOTIC_NUCLEAR_PORE_COMPLEX_NPC_REFORMATION	TCRvb8_POSTMITOTIC_NUCLEAR_PORE_COMPLEX_NPC_REFORMATION
90	TCRvb8	REACTOME_DEGRADATION_OF_AXIN		55	0.66	2.1	0	0	0.001	3018	tags=67%, list=17%, signal=81%	DEGRADATION_OF_AXIN	TCRvb8_DEGRADATION_OF_AXIN
91	TCRvb8	REACTOME_ACTIVATION_OF_THE_MRNA_UPON_BINDING_OF_THE_CAP_BINDING_COMPLEX_AND_EIFS_AND_SUBSEQUENT_BINDING_TO_43S		57	0.66	2.1	0	0	0.001	5092	tags=88%, list=28%, signal=122%	ACTIVATION_OF_THE_MRNA_UPON_BINDING_OF_THE_CAP_BINDING_COMPLEX_AND_EIFS_AND_SUBSEQUENT_BINDING_TO_43S	TCRvb8_ACTIVATION_OF_THE_MRNA_UPON_BINDING_OF_THE_CAP_BINDING_COMPLEX_AND_EIFS_AND_SUBSEQUENT_BINDING_TO_43S
92	TCRvb8	REACTOME_TRANSPORT_OF_THE_SLBP_DEPENDANT_MATURE_MRNA		35	0.72	2.1	0	0	0.001	4081	tags=80%, list=23%, signal=103%	TRANSPORT_OF_THE_SLBP_DEPENDANT_MATURE_MRNA	TCRvb8_TRANSPORT_OF_THE_SLBP_DEPENDANT_MATURE_MRNA
93	TCRvb8	REACTOME_RESOLUTION_OF_D_LOOP_STRUCTURES		33	0.73	2.1	0	0	0.001	1277	tags=48%, list=7%, signal=52%	RESOLUTION_OF_D_LOOP_STRUCTURES	TCRvb8_RESOLUTION_OF_D_LOOP_STRUCTURES
94	TCRvb8	REACTOME_COMPLEX_I_BIOGENESIS		48	0.68	2.1	0	0	0.001	5042	tags=85%, list=28%, signal=119%	COMPLEX_I_BIOGENESIS	TCRvb8_COMPLEX_I_BIOGENESIS
95	TCRvb8	REACTOME_PCNA_DEPENDENT_LONG_PATCH_BASE_EXCISION_REPAIR		21	0.8	2.1	0	0	0.001	2283	tags=81%, list=13%, signal=93%	PCNA_DEPENDENT_LONG_PATCH_BASE_EXCISION_REPAIR	TCRvb8_PCNA_DEPENDENT_LONG_PATCH_BASE_EXCISION_REPAIR
96	TCRvb8	REACTOME_HIV_TRANSCRIPTION_ELONGATION		41	0.7	2.1	0	0	0.002	4161	tags=76%, list=23%, signal=98%	HIV_TRANSCRIPTION_ELONGATION	TCRvb8_HIV_TRANSCRIPTION_ELONGATION
97	TCRvb8	REACTOME_NUCLEAR_IMPORT_OF_REV_PROTEIN		33	0.72	2.09	0	0	0.002	4081	tags=82%, list=23%, signal=106%	NUCLEAR_IMPORT_OF_REV_PROTEIN	TCRvb8_NUCLEAR_IMPORT_OF_REV_PROTEIN
98	TCRvb8	REACTOME_TRNA_PROCESSING		109	0.59	2.09	0	0	0.002	4781	tags=61%, list=27%, signal=83%	TRNA_PROCESSING	TCRvb8_TRNA_PROCESSING
99	TCRvb8	REACTOME_HIV_LIFE_CYCLE		142	0.57	2.09	0	0	0.002	4536	tags=61%, list=25%, signal=81%	HIV_LIFE_CYCLE	TCRvb8_HIV_LIFE_CYCLE
100	TCRvb8	REACTOME_TRANSPORT_OF_MATURE_MRNAS_DERIVED_FROM_INTRONLESS_TRANSCRIPTS		42	0.7	2.09	0	0	0.002	4081	tags=76%, list=23%, signal=98%	TRANSPORT_OF_MATURE_MRNAS_DERIVED_FROM_INTRONLESS_TRANSCRIPTS	TCRvb8_TRANSPORT_OF_MATURE_MRNAS_DERIVED_FROM_INTRONLESS_TRANSCRIPTS
101	TCRvb8	REACTOME_CYTOSOLIC_TRNA_AMINOACYLATION		24	0.78	2.08	0	0	0.002	3370	tags=92%, list=19%, signal=113%	CYTOSOLIC_TRNA_AMINOACYLATION	TCRvb8_CYTOSOLIC_TRNA_AMINOACYLATION
102	TCRvb8	REACTOME_RECRUITMENT_OF_MITOTIC_CENTROSOME_PROTEINS_AND_COMPLEXES		78	0.62	2.08	0	0	0.003	3185	tags=51%, list=18%, signal=62%	RECRUITMENT_OF_MITOTIC_CENTROSOME_PROTEINS_AND_COMPLEXES	TCRvb8_RECRUITMENT_OF_MITOTIC_CENTROSOME_PROTEINS_AND_COMPLEXES
103	TCRvb8	REACTOME_HDR_THROUGH_SINGLE_STRAND_ANNEALING_SSA_		37	0.7	2.07	0	0	0.003	2283	tags=49%, list=13%, signal=56%	HDR_THROUGH_SINGLE_STRAND_ANNEALING_SSA_	TCRvb8_HDR_THROUGH_SINGLE_STRAND_ANNEALING_SSA_
104	TCRvb8	REACTOME_RESOLUTION_OF_D_LOOP_STRUCTURES_THROUGH_SYNTHESIS_DEPENDENT_STRAND_ANNEALING_SDSA_		26	0.76	2.07	0	0	0.003	1277	tags=54%, list=7%, signal=58%	RESOLUTION_OF_D_LOOP_STRUCTURES_THROUGH_SYNTHESIS_DEPENDENT_STRAND_ANNEALING_SDSA_	TCRvb8_RESOLUTION_OF_D_LOOP_STRUCTURES_THROUGH_SYNTHESIS_DEPENDENT_STRAND_ANNEALING_SDSA_
105	TCRvb8	REACTOME_CELLULAR_RESPONSE_TO_HYPOXIA		75	0.62	2.07	0	0	0.003	3129	tags=59%, list=18%, signal=71%	CELLULAR_RESPONSE_TO_HYPOXIA	TCRvb8_CELLULAR_RESPONSE_TO_HYPOXIA
106	TCRvb8	REACTOME_INTERACTIONS_OF_VPR_WITH_HOST_CELLULAR_PROTEINS		35	0.72	2.06	0	0	0.004	4081	tags=80%, list=23%, signal=103%	INTERACTIONS_OF_VPR_WITH_HOST_CELLULAR_PROTEINS	TCRvb8_INTERACTIONS_OF_VPR_WITH_HOST_CELLULAR_PROTEINS
107	TCRvb8	REACTOME_MITOCHONDRIAL_PROTEIN_IMPORT		64	0.63	2.06	0	0	0.004	3804	tags=70%, list=21%, signal=89%	MITOCHONDRIAL_PROTEIN_IMPORT	TCRvb8_MITOCHONDRIAL_PROTEIN_IMPORT
108	TCRvb8	REACTOME_SUMOYLATION_OF_SUMOYLATION_PROTEINS		34	0.71	2.05	0	0	0.004	4081	tags=76%, list=23%, signal=99%	SUMOYLATION_OF_SUMOYLATION_PROTEINS	TCRvb8_SUMOYLATION_OF_SUMOYLATION_PROTEINS
109	TCRvb8	REACTOME_RECOGNITION_OF_DNA_DAMAGE_BY_PCNA_CONTAINING_REPLICATION_COMPLEX		30	0.73	2.05	0	0	0.004	2999	tags=70%, list=17%, signal=84%	RECOGNITION_OF_DNA_DAMAGE_BY_PCNA_CONTAINING_REPLICATION_COMPLEX	TCRvb8_RECOGNITION_OF_DNA_DAMAGE_BY_PCNA_CONTAINING_REPLICATION_COMPLEX
110	TCRvb8	REACTOME_FORMATION_OF_THE_EARLY_ELONGATION_COMPLEX		32	0.72	2.05	0	0	0.004	4161	tags=81%, list=23%, signal=106%	FORMATION_OF_THE_EARLY_ELONGATION_COMPLEX	TCRvb8_FORMATION_OF_THE_EARLY_ELONGATION_COMPLEX
111	TCRvb8	REACTOME_RUNX1_REGULATES_TRANSCRIPTION_OF_GENES_INVOLVED_IN_DIFFERENTIATION_OF_HSCS		93	0.6	2.05	0	0	0.004	3103	tags=56%, list=17%, signal=67%	RUNX1_REGULATES_TRANSCRIPTION_OF_GENES_INVOLVED_IN_DIFFERENTIATION_OF_HSCS	TCRvb8_RUNX1_REGULATES_TRANSCRIPTION_OF_GENES_INVOLVED_IN_DIFFERENTIATION_OF_HSCS
112	TCRvb8	REACTOME_NUCLEAR_PORE_COMPLEX_NPC_DISASSEMBLY		35	0.69	2.05	0	0	0.004	4081	tags=74%, list=23%, signal=96%	NUCLEAR_PORE_COMPLEX_NPC_DISASSEMBLY	TCRvb8_NUCLEAR_PORE_COMPLEX_NPC_DISASSEMBLY
113	TCRvb8	REACTOME_NS1_MEDIATED_EFFECTS_ON_HOST_PATHWAYS		39	0.69	2.04	0	0	0.004	4081	tags=74%, list=23%, signal=96%	NS1_MEDIATED_EFFECTS_ON_HOST_PATHWAYS	TCRvb8_NS1_MEDIATED_EFFECTS_ON_HOST_PATHWAYS
114	TCRvb8	REACTOME_HOST_INTERACTIONS_OF_HIV_FACTORS		128	0.57	2.04	0	0	0.004	3508	tags=59%, list=20%, signal=73%	HOST_INTERACTIONS_OF_HIV_FACTORS	TCRvb8_HOST_INTERACTIONS_OF_HIV_FACTORS
115	TCRvb8	REACTOME_POLO_LIKE_KINASE_MEDIATED_EVENTS		16	0.83	2.04	0	0	0.004	690	tags=63%, list=4%, signal=65%	POLO_LIKE_KINASE_MEDIATED_EVENTS	TCRvb8_POLO_LIKE_KINASE_MEDIATED_EVENTS
116	TCRvb8	REACTOME_DECTIN_1_MEDIATED_NONCANONICAL_NF_KB_SIGNALING		62	0.64	2.03	0	0	0.005	3018	tags=63%, list=17%, signal=75%	DECTIN_1_MEDIATED_NONCANONICAL_NF_KB_SIGNALING	TCRvb8_DECTIN_1_MEDIATED_NONCANONICAL_NF_KB_SIGNALING
117	TCRvb8	REACTOME_ASYMMETRIC_LOCALIZATION_OF_PCP_PROTEINS		64	0.63	2.03	0	0	0.006	3075	tags=59%, list=17%, signal=71%	ASYMMETRIC_LOCALIZATION_OF_PCP_PROTEINS	TCRvb8_ASYMMETRIC_LOCALIZATION_OF_PCP_PROTEINS
118	TCRvb8	REACTOME_POLYMERASE_SWITCHING_ON_THE_C_STRAND_OF_THE_TELOMERE		25	0.76	2.03	0	0	0.006	1366	tags=56%, list=8%, signal=61%	POLYMERASE_SWITCHING_ON_THE_C_STRAND_OF_THE_TELOMERE	TCRvb8_POLYMERASE_SWITCHING_ON_THE_C_STRAND_OF_THE_TELOMERE
119	TCRvb8	REACTOME_SUMOYLATION_OF_RNA_BINDING_PROTEINS		45	0.66	2.02	0	0	0.007	4081	tags=71%, list=23%, signal=92%	SUMOYLATION_OF_RNA_BINDING_PROTEINS	TCRvb8_SUMOYLATION_OF_RNA_BINDING_PROTEINS
120	TCRvb8	REACTOME_HIV_INFECTION		222	0.53	2.02	0	0	0.007	4560	tags=61%, list=26%, signal=81%	HIV_INFECTION	TCRvb8_HIV_INFECTION
121	TCRvb8	REACTOME_DISEASES_OF_PROGRAMMED_CELL_DEATH		24	0.75	2.02	0	0	0.007	1493	tags=46%, list=8%, signal=50%	DISEASES_OF_PROGRAMMED_CELL_DEATH	TCRvb8_DISEASES_OF_PROGRAMMED_CELL_DEATH
122	TCRvb8	REACTOME_EXPORT_OF_VIRAL_RIBONUCLEOPROTEINS_FROM_NUCLEUS		31	0.71	2.02	0	0	0.008	4081	tags=81%, list=23%, signal=104%	EXPORT_OF_VIRAL_RIBONUCLEOPROTEINS_FROM_NUCLEUS	TCRvb8_EXPORT_OF_VIRAL_RIBONUCLEOPROTEINS_FROM_NUCLEUS
123	TCRvb8	REACTOME_SIGNALING_BY_ROBO_RECEPTORS		211	0.53	2.02	0	0	0.008	4840	tags=63%, list=27%, signal=85%	SIGNALING_BY_ROBO_RECEPTORS	TCRvb8_SIGNALING_BY_ROBO_RECEPTORS
124	TCRvb8	REACTOME_DNA_DAMAGE_TELOMERE_STRESS_INDUCED_SENESCENCE		51	0.65	2.02	0	0	0.008	3400	tags=51%, list=19%, signal=63%	DNA_DAMAGE_TELOMERE_STRESS_INDUCED_SENESCENCE	TCRvb8_DNA_DAMAGE_TELOMERE_STRESS_INDUCED_SENESCENCE
125	TCRvb8	REACTOME_TRANSCRIPTION_COUPLED_NUCLEOTIDE_EXCISION_REPAIR_TC_NER_		76	0.61	2.01	0	0	0.008	4521	tags=70%, list=25%, signal=93%	TRANSCRIPTION_COUPLED_NUCLEOTIDE_EXCISION_REPAIR_TC_NER_	TCRvb8_TRANSCRIPTION_COUPLED_NUCLEOTIDE_EXCISION_REPAIR_TC_NER_
126	TCRvb8	REACTOME_NUCLEOTIDE_EXCISION_REPAIR		108	0.57	2.01	0	0	0.008	4521	tags=63%, list=25%, signal=84%	NUCLEOTIDE_EXCISION_REPAIR	TCRvb8_NUCLEOTIDE_EXCISION_REPAIR
127	TCRvb8	REACTOME_REGULATION_OF_TP53_ACTIVITY_THROUGH_PHOSPHORYLATION		91	0.59	2.01	0	0	0.008	3287	tags=44%, list=18%, signal=54%	REGULATION_OF_TP53_ACTIVITY_THROUGH_PHOSPHORYLATION	TCRvb8_REGULATION_OF_TP53_ACTIVITY_THROUGH_PHOSPHORYLATION
128	TCRvb8	REACTOME_GAP_FILLING_DNA_REPAIR_SYNTHESIS_AND_LIGATION_IN_GG_NER		25	0.74	2.01	0	0	0.008	2999	tags=72%, list=17%, signal=86%	GAP_FILLING_DNA_REPAIR_SYNTHESIS_AND_LIGATION_IN_GG_NER	TCRvb8_GAP_FILLING_DNA_REPAIR_SYNTHESIS_AND_LIGATION_IN_GG_NER
129	TCRvb8	REACTOME_TRANSCRIPTION_OF_THE_HIV_GENOME		67	0.61	2.01	0	0	0.008	5558	tags=75%, list=31%, signal=108%	TRANSCRIPTION_OF_THE_HIV_GENOME	TCRvb8_TRANSCRIPTION_OF_THE_HIV_GENOME
130	TCRvb8	REACTOME_SUMOYLATION_OF_UBIQUITINYLATION_PROTEINS		38	0.68	2	0	0	0.011	4081	tags=71%, list=23%, signal=92%	SUMOYLATION_OF_UBIQUITINYLATION_PROTEINS	TCRvb8_SUMOYLATION_OF_UBIQUITINYLATION_PROTEINS
131	TCRvb8	REACTOME_CRISTAE_FORMATION		29	0.72	2	0	0	0.012	3586	tags=90%, list=20%, signal=112%	CRISTAE_FORMATION	TCRvb8_CRISTAE_FORMATION
132	TCRvb8	REACTOME_TP53_REGULATES_TRANSCRIPTION_OF_CELL_CYCLE_GENES		49	0.64	2	0	0	0.012	3424	tags=55%, list=19%, signal=68%	TP53_REGULATES_TRANSCRIPTION_OF_CELL_CYCLE_GENES	TCRvb8_TP53_REGULATES_TRANSCRIPTION_OF_CELL_CYCLE_GENES
133	TCRvb8	REACTOME_NUCLEAR_ENVELOPE_BREAKDOWN		52	0.64	2	0	0	0.012	2232	tags=48%, list=12%, signal=55%	NUCLEAR_ENVELOPE_BREAKDOWN	TCRvb8_NUCLEAR_ENVELOPE_BREAKDOWN
134	TCRvb8	REACTOME_TELOMERE_EXTENSION_BY_TELOMERASE		22	0.75	2	0	0	0.012	936	tags=36%, list=5%, signal=38%	TELOMERE_EXTENSION_BY_TELOMERASE	TCRvb8_TELOMERE_EXTENSION_BY_TELOMERASE
135	TCRvb8	REACTOME_CROSS_PRESENTATION_OF_SOLUBLE_EXOGENOUS_ANTIGENS_ENDOSOMES_		49	0.65	1.99	0	0	0.012	3018	tags=67%, list=17%, signal=81%	CROSS_PRESENTATION_OF_SOLUBLE_EXOGENOUS_ANTIGENS_ENDOSOMES_	TCRvb8_CROSS_PRESENTATION_OF_SOLUBLE_EXOGENOUS_ANTIGENS_ENDOSOMES_
136	TCRvb8	REACTOME_REGULATION_OF_GLUCOKINASE_BY_GLUCOKINASE_REGULATORY_PROTEIN		31	0.7	1.99	0	0	0.014	4368	tags=77%, list=24%, signal=102%	REGULATION_OF_GLUCOKINASE_BY_GLUCOKINASE_REGULATORY_PROTEIN	TCRvb8_REGULATION_OF_GLUCOKINASE_BY_GLUCOKINASE_REGULATORY_PROTEIN
137	TCRvb8	REACTOME_METABOLISM_OF_NUCLEOTIDES		96	0.58	1.99	0	0	0.016	3052	tags=51%, list=17%, signal=61%	METABOLISM_OF_NUCLEOTIDES	TCRvb8_METABOLISM_OF_NUCLEOTIDES
138	TCRvb8	REACTOME_RNA_POLYMERASE_I_PROMOTER_ESCAPE		53	0.64	1.99	0.002	0	0.016	4408	tags=70%, list=25%, signal=92%	RNA_POLYMERASE_I_PROMOTER_ESCAPE	TCRvb8_RNA_POLYMERASE_I_PROMOTER_ESCAPE
139	TCRvb8	REACTOME_CYCLIN_A_B1_B2_ASSOCIATED_EVENTS_DURING_G2_M_TRANSITION		25	0.73	1.99	0	0	0.016	3142	tags=68%, list=18%, signal=82%	CYCLIN_A_B1_B2_ASSOCIATED_EVENTS_DURING_G2_M_TRANSITION	TCRvb8_CYCLIN_A_B1_B2_ASSOCIATED_EVENTS_DURING_G2_M_TRANSITION
140	TCRvb8	REACTOME_GLOBAL_GENOME_NUCLEOTIDE_EXCISION_REPAIR_GG_NER_		83	0.59	1.98	0	0	0.018	4521	tags=64%, list=25%, signal=85%	GLOBAL_GENOME_NUCLEOTIDE_EXCISION_REPAIR_GG_NER_	TCRvb8_GLOBAL_GENOME_NUCLEOTIDE_EXCISION_REPAIR_GG_NER_
141	TCRvb8	REACTOME_HCMV_EARLY_EVENTS		89	0.58	1.98	0	0	0.018	4081	tags=54%, list=23%, signal=70%	HCMV_EARLY_EVENTS	TCRvb8_HCMV_EARLY_EVENTS
142	TCRvb8	REACTOME_TRANSCRIPTIONAL_REGULATION_BY_E2F6		33	0.68	1.98	0	0	0.018	3905	tags=73%, list=22%, signal=93%	TRANSCRIPTIONAL_REGULATION_BY_E2F6	TCRvb8_TRANSCRIPTIONAL_REGULATION_BY_E2F6
143	TCRvb8	REACTOME_UNFOLDED_PROTEIN_RESPONSE_UPR_		89	0.58	1.98	0	0	0.018	2622	tags=42%, list=15%, signal=48%	UNFOLDED_PROTEIN_RESPONSE_UPR_	TCRvb8_UNFOLDED_PROTEIN_RESPONSE_UPR_
144	TCRvb8	REACTOME_PROCESSIVE_SYNTHESIS_ON_THE_LAGGING_STRAND		15	0.84	1.97	0	0	0.02	2283	tags=93%, list=13%, signal=107%	PROCESSIVE_SYNTHESIS_ON_THE_LAGGING_STRAND	TCRvb8_PROCESSIVE_SYNTHESIS_ON_THE_LAGGING_STRAND
145	TCRvb8	REACTOME_FORMATION_OF_RNA_POL_II_ELONGATION_COMPLEX_		56	0.62	1.97	0	0	0.021	4161	tags=64%, list=23%, signal=84%	FORMATION_OF_RNA_POL_II_ELONGATION_COMPLEX_	TCRvb8_FORMATION_OF_RNA_POL_II_ELONGATION_COMPLEX_
146	TCRvb8	REACTOME_TRANSLESION_SYNTHESIS_BY_POLH		19	0.76	1.97	0	0	0.022	2999	tags=74%, list=17%, signal=88%	TRANSLESION_SYNTHESIS_BY_POLH	TCRvb8_TRANSLESION_SYNTHESIS_BY_POLH
147	TCRvb8	REACTOME_ABORTIVE_ELONGATION_OF_HIV_1_TRANSCRIPT_IN_THE_ABSENCE_OF_TAT		23	0.73	1.97	0	0	0.022	4137	tags=83%, list=23%, signal=107%	ABORTIVE_ELONGATION_OF_HIV_1_TRANSCRIPT_IN_THE_ABSENCE_OF_TAT	TCRvb8_ABORTIVE_ELONGATION_OF_HIV_1_TRANSCRIPT_IN_THE_ABSENCE_OF_TAT
148	TCRvb8	REACTOME_CONDENSATION_OF_PROPHASE_CHROMOSOMES		36	0.68	1.97	0	0	0.022	3717	tags=64%, list=21%, signal=80%	CONDENSATION_OF_PROPHASE_CHROMOSOMES	TCRvb8_CONDENSATION_OF_PROPHASE_CHROMOSOMES
149	TCRvb8	REACTOME_GENE_SILENCING_BY_RNA		100	0.56	1.97	0	0	0.022	4368	tags=59%, list=24%, signal=78%	GENE_SILENCING_BY_RNA	TCRvb8_GENE_SILENCING_BY_RNA
150	TCRvb8	REACTOME_GLYCOLYSIS		70	0.59	1.96	0	0	0.023	4081	tags=57%, list=23%, signal=74%	GLYCOLYSIS	TCRvb8_GLYCOLYSIS
151	TCRvb8	REACTOME_PERK_REGULATES_GENE_EXPRESSION		31	0.69	1.96	0	0	0.025	2486	tags=55%, list=14%, signal=64%	PERK_REGULATES_GENE_EXPRESSION	TCRvb8_PERK_REGULATES_GENE_EXPRESSION
152	TCRvb8	REACTOME_CELLULAR_RESPONSE_TO_HEAT_STRESS		98	0.57	1.95	0	0	0.03	4375	tags=61%, list=24%, signal=81%	CELLULAR_RESPONSE_TO_HEAT_STRESS	TCRvb8_CELLULAR_RESPONSE_TO_HEAT_STRESS
153	TCRvb8	REACTOME_APC_CDC20_MEDIATED_DEGRADATION_OF_NEK2A		26	0.72	1.95	0	0	0.031	3309	tags=65%, list=19%, signal=80%	APC_CDC20_MEDIATED_DEGRADATION_OF_NEK2A	TCRvb8_APC_CDC20_MEDIATED_DEGRADATION_OF_NEK2A
154	TCRvb8	REACTOME_RNA_POLYMERASE_I_TRANSCRIPTION		73	0.58	1.95	0	0	0.031	4408	tags=66%, list=25%, signal=87%	RNA_POLYMERASE_I_TRANSCRIPTION	TCRvb8_RNA_POLYMERASE_I_TRANSCRIPTION
155	TCRvb8	REACTOME_TP53_REGULATES_TRANSCRIPTION_OF_DNA_REPAIR_GENES		60	0.61	1.95	0	0	0.032	4161	tags=60%, list=23%, signal=78%	TP53_REGULATES_TRANSCRIPTION_OF_DNA_REPAIR_GENES	TCRvb8_TP53_REGULATES_TRANSCRIPTION_OF_DNA_REPAIR_GENES
156	TCRvb8	REACTOME_KINESINS		53	0.61	1.94	0	0	0.033	730	tags=28%, list=4%, signal=29%	KINESINS	TCRvb8_KINESINS
157	TCRvb8	REACTOME_INITIATION_OF_NUCLEAR_ENVELOPE_NE_REFORMATION		19	0.76	1.94	0	0	0.034	1888	tags=53%, list=11%, signal=59%	INITIATION_OF_NUCLEAR_ENVELOPE_NE_REFORMATION	TCRvb8_INITIATION_OF_NUCLEAR_ENVELOPE_NE_REFORMATION
158	TCRvb8	REACTOME_TRANSCRIPTIONAL_REGULATION_BY_TP53		350	0.49	1.94	0	0	0.034	4070	tags=47%, list=23%, signal=59%	TRANSCRIPTIONAL_REGULATION_BY_TP53	TCRvb8_TRANSCRIPTIONAL_REGULATION_BY_TP53
159	TCRvb8	REACTOME_HIV_TRANSCRIPTION_INITIATION		45	0.64	1.94	0	0	0.034	5707	tags=82%, list=32%, signal=120%	HIV_TRANSCRIPTION_INITIATION	TCRvb8_HIV_TRANSCRIPTION_INITIATION
160	TCRvb8	REACTOME_MISMATCH_REPAIR		15	0.79	1.93	0	0	0.037	2283	tags=73%, list=13%, signal=84%	MISMATCH_REPAIR	TCRvb8_MISMATCH_REPAIR
161	TCRvb8	REACTOME_MEIOTIC_RECOMBINATION		49	0.62	1.93	0	0	0.04	3717	tags=57%, list=21%, signal=72%	MEIOTIC_RECOMBINATION	TCRvb8_MEIOTIC_RECOMBINATION
162	TCRvb8	REACTOME_SENESCENCE_ASSOCIATED_SECRETORY_PHENOTYPE_SASP_		73	0.58	1.93	0	0	0.04	3494	tags=48%, list=20%, signal=59%	SENESCENCE_ASSOCIATED_SECRETORY_PHENOTYPE_SASP_	TCRvb8_SENESCENCE_ASSOCIATED_SECRETORY_PHENOTYPE_SASP_
163	TCRvb8	REACTOME_E2F_MEDIATED_REGULATION_OF_DNA_REPLICATION		22	0.74	1.93	0.002	0	0.04	766	tags=50%, list=4%, signal=52%	E2F_MEDIATED_REGULATION_OF_DNA_REPLICATION	TCRvb8_E2F_MEDIATED_REGULATION_OF_DNA_REPLICATION
164	TCRvb8	REACTOME_TRANSCRIPTION_OF_E2F_TARGETS_UNDER_NEGATIVE_CONTROL_BY_DREAM_COMPLEX		19	0.76	1.93	0	0	0.04	3334	tags=68%, list=19%, signal=84%	TRANSCRIPTION_OF_E2F_TARGETS_UNDER_NEGATIVE_CONTROL_BY_DREAM_COMPLEX	TCRvb8_TRANSCRIPTION_OF_E2F_TARGETS_UNDER_NEGATIVE_CONTROL_BY_DREAM_COMPLEX
165	TCRvb8	REACTOME_BASE_EXCISION_REPAIR_AP_SITE_FORMATION		34	0.66	1.93	0	0	0.044	2457	tags=41%, list=14%, signal=48%	BASE_EXCISION_REPAIR_AP_SITE_FORMATION	TCRvb8_BASE_EXCISION_REPAIR_AP_SITE_FORMATION
166	TCRvb8	REACTOME_UCH_PROTEINASES		92	0.56	1.92	0	0	0.051	3018	tags=52%, list=17%, signal=62%	UCH_PROTEINASES	TCRvb8_UCH_PROTEINASES
167	TCRvb8	REACTOME_INHIBITION_OF_DNA_RECOMBINATION_AT_TELOMERE		39	0.65	1.92	0.002	0	0.053	4302	tags=62%, list=24%, signal=81%	INHIBITION_OF_DNA_RECOMBINATION_AT_TELOMERE	TCRvb8_INHIBITION_OF_DNA_RECOMBINATION_AT_TELOMERE
168	TCRvb8	REACTOME_FGFR2_ALTERNATIVE_SPLICING		27	0.71	1.92	0	0	0.053	4711	tags=81%, list=26%, signal=110%	FGFR2_ALTERNATIVE_SPLICING	TCRvb8_FGFR2_ALTERNATIVE_SPLICING
169	TCRvb8	REACTOME_NEGATIVE_EPIGENETIC_REGULATION_OF_RRNA_EXPRESSION		71	0.59	1.92	0	0	0.057	4408	tags=63%, list=25%, signal=84%	NEGATIVE_EPIGENETIC_REGULATION_OF_RRNA_EXPRESSION	TCRvb8_NEGATIVE_EPIGENETIC_REGULATION_OF_RRNA_EXPRESSION
170	TCRvb8	REACTOME_INTERCONVERSION_OF_NUCLEOTIDE_DI_AND_TRIPHOSPHATES		28	0.69	1.91	0.002	0	0.057	3052	tags=68%, list=17%, signal=82%	INTERCONVERSION_OF_NUCLEOTIDE_DI_AND_TRIPHOSPHATES	TCRvb8_INTERCONVERSION_OF_NUCLEOTIDE_DI_AND_TRIPHOSPHATES
171	TCRvb8	REACTOME_FORMATION_OF_TUBULIN_FOLDING_INTERMEDIATES_BY_CCT_TRIC		22	0.73	1.91	0	0	0.057	2510	tags=64%, list=14%, signal=74%	FORMATION_OF_TUBULIN_FOLDING_INTERMEDIATES_BY_CCT_TRIC	TCRvb8_FORMATION_OF_TUBULIN_FOLDING_INTERMEDIATES_BY_CCT_TRIC
172	TCRvb8	REACTOME_DUAL_INCISION_IN_TC_NER		63	0.59	1.91	0	0	0.057	4161	tags=63%, list=23%, signal=82%	DUAL_INCISION_IN_TC_NER	TCRvb8_DUAL_INCISION_IN_TC_NER
173	TCRvb8	REACTOME_PROCESSIVE_SYNTHESIS_ON_THE_C_STRAND_OF_THE_TELOMERE		18	0.76	1.91	0	0	0.058	2283	tags=61%, list=13%, signal=70%	PROCESSIVE_SYNTHESIS_ON_THE_C_STRAND_OF_THE_TELOMERE	TCRvb8_PROCESSIVE_SYNTHESIS_ON_THE_C_STRAND_OF_THE_TELOMERE
174	TCRvb8	REACTOME_TRANSCRIPTION_OF_E2F_TARGETS_UNDER_NEGATIVE_CONTROL_BY_P107_RBL1_AND_P130_RBL2_IN_COMPLEX_WITH_HDAC1		16	0.77	1.91	0	0	0.06	3334	tags=69%, list=19%, signal=84%	TRANSCRIPTION_OF_E2F_TARGETS_UNDER_NEGATIVE_CONTROL_BY_P107_RBL1_AND_P130_RBL2_IN_COMPLEX_WITH_HDAC1	TCRvb8_TRANSCRIPTION_OF_E2F_TARGETS_UNDER_NEGATIVE_CONTROL_BY_P107_RBL1_AND_P130_RBL2_IN_COMPLEX_WITH_HDAC1
175	TCRvb8	REACTOME_CELLULAR_SENESCENCE		156	0.52	1.91	0	0	0.06	3578	tags=40%, list=20%, signal=50%	CELLULAR_SENESCENCE	TCRvb8_CELLULAR_SENESCENCE
176	TCRvb8	REACTOME_POSITIVE_EPIGENETIC_REGULATION_OF_RRNA_EXPRESSION		69	0.58	1.91	0	0	0.064	4408	tags=67%, list=25%, signal=88%	POSITIVE_EPIGENETIC_REGULATION_OF_RRNA_EXPRESSION	TCRvb8_POSITIVE_EPIGENETIC_REGULATION_OF_RRNA_EXPRESSION
177	TCRvb8	REACTOME_METABOLISM_OF_AMINO_ACIDS_AND_DERIVATIVES		366	0.48	1.91	0	0	0.065	4213	tags=47%, list=24%, signal=61%	METABOLISM_OF_AMINO_ACIDS_AND_DERIVATIVES	TCRvb8_METABOLISM_OF_AMINO_ACIDS_AND_DERIVATIVES
178	TCRvb8	REACTOME_EPIGENETIC_REGULATION_OF_GENE_EXPRESSION		110	0.54	1.9	0	0	0.068	4408	tags=64%, list=25%, signal=84%	EPIGENETIC_REGULATION_OF_GENE_EXPRESSION	TCRvb8_EPIGENETIC_REGULATION_OF_GENE_EXPRESSION
179	TCRvb8	REACTOME_HEDGEHOG_OFF_STATE		111	0.55	1.9	0	0	0.068	3092	tags=47%, list=17%, signal=56%	HEDGEHOG_OFF_STATE	TCRvb8_HEDGEHOG_OFF_STATE
180	TCRvb8	REACTOME_INHIBITION_OF_THE_PROTEOLYTIC_ACTIVITY_OF_APC_C_REQUIRED_FOR_THE_ONSET_OF_ANAPHASE_BY_MITOTIC_SPINDLE_CHECKPOINT_COMPONENTS		21	0.73	1.9	0.002	0	0.069	3309	tags=67%, list=19%, signal=82%	INHIBITION_OF_THE_PROTEOLYTIC_ACTIVITY_OF_APC_C_REQUIRED_FOR_THE_ONSET_OF_ANAPHASE_BY_MITOTIC_SPINDLE_CHECKPOINT_COMPONENTS	TCRvb8_INHIBITION_OF_THE_PROTEOLYTIC_ACTIVITY_OF_APC_C_REQUIRED_FOR_THE_ONSET_OF_ANAPHASE_BY_MITOTIC_SPINDLE_CHECKPOINT_COMPONENTS
181	TCRvb8	REACTOME_COOPERATION_OF_PREFOLDIN_AND_TRIC_CCT_IN_ACTIN_AND_TUBULIN_FOLDING		29	0.68	1.9	0	0	0.074	2510	tags=59%, list=14%, signal=68%	COOPERATION_OF_PREFOLDIN_AND_TRIC_CCT_IN_ACTIN_AND_TUBULIN_FOLDING	TCRvb8_COOPERATION_OF_PREFOLDIN_AND_TRIC_CCT_IN_ACTIN_AND_TUBULIN_FOLDING
182	TCRvb8	REACTOME_SUMOYLATION_OF_DNA_DAMAGE_RESPONSE_AND_REPAIR_PROTEINS		75	0.56	1.9	0	0	0.075	4201	tags=57%, list=23%, signal=75%	SUMOYLATION_OF_DNA_DAMAGE_RESPONSE_AND_REPAIR_PROTEINS	TCRvb8_SUMOYLATION_OF_DNA_DAMAGE_RESPONSE_AND_REPAIR_PROTEINS
183	TCRvb8	REACTOME_MRNA_CAPPING		28	0.68	1.9	0	0	0.077	4711	tags=86%, list=26%, signal=116%	MRNA_CAPPING	TCRvb8_MRNA_CAPPING
184	TCRvb8	REACTOME_DISEASES_OF_MITOTIC_CELL_CYCLE		36	0.66	1.9	0	0	0.078	3549	tags=64%, list=20%, signal=80%	DISEASES_OF_MITOTIC_CELL_CYCLE	TCRvb8_DISEASES_OF_MITOTIC_CELL_CYCLE
185	TCRvb8	REACTOME_DNA_DAMAGE_BYPASS		48	0.61	1.9	0	0	0.079	3053	tags=54%, list=17%, signal=65%	DNA_DAMAGE_BYPASS	TCRvb8_DNA_DAMAGE_BYPASS
186	TCRvb8	REACTOME_APC_C_CDC20_MEDIATED_DEGRADATION_OF_CYCLIN_B		24	0.71	1.89	0	0.001	0.092	3309	tags=63%, list=19%, signal=77%	APC_C_CDC20_MEDIATED_DEGRADATION_OF_CYCLIN_B	TCRvb8_APC_C_CDC20_MEDIATED_DEGRADATION_OF_CYCLIN_B
187	TCRvb8	REACTOME_HIV_ELONGATION_ARREST_AND_RECOVERY		32	0.67	1.89	0	0.001	0.095	4137	tags=69%, list=23%, signal=89%	HIV_ELONGATION_ARREST_AND_RECOVERY	TCRvb8_HIV_ELONGATION_ARREST_AND_RECOVERY
188	TCRvb8	REACTOME_HCMV_LATE_EVENTS		70	0.57	1.89	0	0.001	0.096	4618	tags=56%, list=26%, signal=75%	HCMV_LATE_EVENTS	TCRvb8_HCMV_LATE_EVENTS
189	TCRvb8	REACTOME_REGULATION_OF_HSF1_MEDIATED_HEAT_SHOCK_RESPONSE		79	0.57	1.88	0	0.001	0.1	4375	tags=63%, list=24%, signal=83%	REGULATION_OF_HSF1_MEDIATED_HEAT_SHOCK_RESPONSE	TCRvb8_REGULATION_OF_HSF1_MEDIATED_HEAT_SHOCK_RESPONSE
190	TCRvb8	REACTOME_DNA_METHYLATION		28	0.68	1.88	0	0.001	0.101	4302	tags=68%, list=24%, signal=89%	DNA_METHYLATION	TCRvb8_DNA_METHYLATION
191	TCRvb8	REACTOME_SIGNALING_BY_NOTCH4		82	0.56	1.88	0	0.001	0.109	3018	tags=52%, list=17%, signal=63%	SIGNALING_BY_NOTCH4	TCRvb8_SIGNALING_BY_NOTCH4
192	TCRvb8	REACTOME_NUCLEOBASE_BIOSYNTHESIS		15	0.77	1.88	0.002	0.001	0.112	2435	tags=80%, list=14%, signal=93%	NUCLEOBASE_BIOSYNTHESIS	TCRvb8_NUCLEOBASE_BIOSYNTHESIS
193	TCRvb8	REACTOME_RMTS_METHYLATE_HISTONE_ARGININES		47	0.61	1.87	0	0.001	0.119	2765	tags=47%, list=15%, signal=55%	RMTS_METHYLATE_HISTONE_ARGININES	TCRvb8_RMTS_METHYLATE_HISTONE_ARGININES
194	TCRvb8	REACTOME_DUAL_INCISION_IN_GG_NER		40	0.63	1.87	0.002	0.001	0.127	2999	tags=55%, list=17%, signal=66%	DUAL_INCISION_IN_GG_NER	TCRvb8_DUAL_INCISION_IN_GG_NER
195	TCRvb8	REACTOME_PHOSPHORYLATION_OF_THE_APC_C		20	0.72	1.87	0	0.001	0.127	3309	tags=65%, list=19%, signal=80%	PHOSPHORYLATION_OF_THE_APC_C	TCRvb8_PHOSPHORYLATION_OF_THE_APC_C
196	TCRvb8	REACTOME_REGULATION_OF_RUNX2_EXPRESSION_AND_ACTIVITY		73	0.56	1.87	0	0.001	0.127	3018	tags=56%, list=17%, signal=67%	REGULATION_OF_RUNX2_EXPRESSION_AND_ACTIVITY	TCRvb8_REGULATION_OF_RUNX2_EXPRESSION_AND_ACTIVITY
197	TCRvb8	REACTOME_FORMATION_OF_ATP_BY_CHEMIOSMOTIC_COUPLING		16	0.78	1.87	0	0.001	0.131	3235	tags=88%, list=18%, signal=107%	FORMATION_OF_ATP_BY_CHEMIOSMOTIC_COUPLING	TCRvb8_FORMATION_OF_ATP_BY_CHEMIOSMOTIC_COUPLING
198	TCRvb8	REACTOME_ATF4_ACTIVATES_GENES_IN_RESPONSE_TO_ENDOPLASMIC_RETICULUM_STRESS		26	0.67	1.86	0	0.001	0.153	5222	tags=81%, list=29%, signal=114%	ATF4_ACTIVATES_GENES_IN_RESPONSE_TO_ENDOPLASMIC_RETICULUM_STRESS	TCRvb8_ATF4_ACTIVATES_GENES_IN_RESPONSE_TO_ENDOPLASMIC_RETICULUM_STRESS
199	TCRvb8	REACTOME_ABC_TRANSPORTER_DISORDERS		77	0.56	1.85	0	0.001	0.173	3018	tags=51%, list=17%, signal=61%	ABC_TRANSPORTER_DISORDERS	TCRvb8_ABC_TRANSPORTER_DISORDERS
200	TCRvb8	REACTOME_ERCC6_CSB_AND_EHMT2_G9A_POSITIVELY_REGULATE_RRNA_EXPRESSION		39	0.62	1.84	0	0.001	0.181	4343	tags=67%, list=24%, signal=88%	ERCC6_CSB_AND_EHMT2_G9A_POSITIVELY_REGULATE_RRNA_EXPRESSION	TCRvb8_ERCC6_CSB_AND_EHMT2_G9A_POSITIVELY_REGULATE_RRNA_EXPRESSION
201	TCRvb8	REACTOME_GLUCOSE_METABOLISM		90	0.54	1.84	0	0.001	0.185	4379	tags=57%, list=24%, signal=75%	GLUCOSE_METABOLISM	TCRvb8_GLUCOSE_METABOLISM
202	TCRvb8	REACTOME_PROCESSING_OF_CAPPED_INTRONLESS_PRE_MRNA		28	0.67	1.84	0	0.001	0.187	4579	tags=75%, list=26%, signal=101%	PROCESSING_OF_CAPPED_INTRONLESS_PRE_MRNA	TCRvb8_PROCESSING_OF_CAPPED_INTRONLESS_PRE_MRNA
203	TCRvb8	REACTOME_TCF_DEPENDENT_SIGNALING_IN_RESPONSE_TO_WNT		195	0.49	1.84	0	0.001	0.199	3103	tags=39%, list=17%, signal=47%	TCF_DEPENDENT_SIGNALING_IN_RESPONSE_TO_WNT	TCRvb8_TCF_DEPENDENT_SIGNALING_IN_RESPONSE_TO_WNT
204	TCRvb8	REACTOME_SIRT1_NEGATIVELY_REGULATES_RRNA_EXPRESSION		31	0.65	1.84	0	0.001	0.199	4302	tags=65%, list=24%, signal=85%	SIRT1_NEGATIVELY_REGULATES_RRNA_EXPRESSION	TCRvb8_SIRT1_NEGATIVELY_REGULATES_RRNA_EXPRESSION
205	TCRvb8	REACTOME_HCMV_INFECTION		110	0.53	1.84	0	0.001	0.2	4081	tags=46%, list=23%, signal=60%	HCMV_INFECTION	TCRvb8_HCMV_INFECTION
206	TCRvb8	REACTOME_PRC2_METHYLATES_HISTONES_AND_DNA		36	0.63	1.84	0	0.001	0.203	4348	tags=72%, list=24%, signal=95%	PRC2_METHYLATES_HISTONES_AND_DNA	TCRvb8_PRC2_METHYLATES_HISTONES_AND_DNA
207	TCRvb8	REACTOME_AGGREPHAGY		37	0.62	1.84	0.002	0.001	0.205	2999	tags=43%, list=17%, signal=52%	AGGREPHAGY	TCRvb8_AGGREPHAGY
208	TCRvb8	REACTOME_ABC_FAMILY_PROTEINS_MEDIATED_TRANSPORT		101	0.52	1.83	0	0.001	0.208	3018	tags=48%, list=17%, signal=57%	ABC_FAMILY_PROTEINS_MEDIATED_TRANSPORT	TCRvb8_ABC_FAMILY_PROTEINS_MEDIATED_TRANSPORT
209	TCRvb8	REACTOME_TRANSLESION_SYNTHESIS_BY_POLK		17	0.74	1.83	0	0.001	0.213	3053	tags=71%, list=17%, signal=85%	TRANSLESION_SYNTHESIS_BY_POLK	TCRvb8_TRANSLESION_SYNTHESIS_BY_POLK
210	TCRvb8	REACTOME_ANCHORING_OF_THE_BASAL_BODY_TO_THE_PLASMA_MEMBRANE		95	0.54	1.83	0	0.001	0.213	3185	tags=44%, list=18%, signal=54%	ANCHORING_OF_THE_BASAL_BODY_TO_THE_PLASMA_MEMBRANE	TCRvb8_ANCHORING_OF_THE_BASAL_BODY_TO_THE_PLASMA_MEMBRANE
211	TCRvb8	REACTOME_B_WICH_COMPLEX_POSITIVELY_REGULATES_RRNA_EXPRESSION		54	0.57	1.83	0	0.001	0.24	4408	tags=65%, list=25%, signal=86%	B_WICH_COMPLEX_POSITIVELY_REGULATES_RRNA_EXPRESSION	TCRvb8_B_WICH_COMPLEX_POSITIVELY_REGULATES_RRNA_EXPRESSION
212	TCRvb8	REACTOME_TRANSLESION_SYNTHESIS_BY_Y_FAMILY_DNA_POLYMERASES_BYPASSES_LESIONS_ON_DNA_TEMPLATE		39	0.62	1.83	0	0.001	0.241	3053	tags=56%, list=17%, signal=68%	TRANSLESION_SYNTHESIS_BY_Y_FAMILY_DNA_POLYMERASES_BYPASSES_LESIONS_ON_DNA_TEMPLATE	TCRvb8_TRANSLESION_SYNTHESIS_BY_Y_FAMILY_DNA_POLYMERASES_BYPASSES_LESIONS_ON_DNA_TEMPLATE
213	TCRvb8	REACTOME_REGULATION_OF_TP53_ACTIVITY		158	0.5	1.82	0	0.001	0.242	3582	tags=40%, list=20%, signal=49%	REGULATION_OF_TP53_ACTIVITY	TCRvb8_REGULATION_OF_TP53_ACTIVITY
214	TCRvb8	REACTOME_CONVERSION_FROM_APC_C_CDC20_TO_APC_C_CDH1_IN_LATE_ANAPHASE		20	0.7	1.81	0.002	0.002	0.312	3874	tags=65%, list=22%, signal=83%	CONVERSION_FROM_APC_C_CDC20_TO_APC_C_CDH1_IN_LATE_ANAPHASE	TCRvb8_CONVERSION_FROM_APC_C_CDC20_TO_APC_C_CDH1_IN_LATE_ANAPHASE
215	TCRvb8	REACTOME_TERMINATION_OF_TRANSLESION_DNA_SYNTHESIS		32	0.64	1.8	0	0.002	0.318	2999	tags=59%, list=17%, signal=71%	TERMINATION_OF_TRANSLESION_DNA_SYNTHESIS	TCRvb8_TERMINATION_OF_TRANSLESION_DNA_SYNTHESIS
216	TCRvb8	REACTOME_PTEN_REGULATION		138	0.5	1.8	0	0.002	0.339	3122	tags=46%, list=17%, signal=55%	PTEN_REGULATION	TCRvb8_PTEN_REGULATION
217	TCRvb8	REACTOME_CITRIC_ACID_CYCLE_TCA_CYCLE_		22	0.68	1.8	0.002	0.002	0.362	4096	tags=73%, list=23%, signal=94%	CITRIC_ACID_CYCLE_TCA_CYCLE_	TCRvb8_CITRIC_ACID_CYCLE_TCA_CYCLE_
218	TCRvb8	REACTOME_SIGNALING_BY_RHO_GTPASES		403	0.45	1.79	0	0.002	0.365	3433	tags=34%, list=19%, signal=42%	SIGNALING_BY_RHO_GTPASES	TCRvb8_SIGNALING_BY_RHO_GTPASES
219	TCRvb8	REACTOME_IRE1ALPHA_ACTIVATES_CHAPERONES		48	0.58	1.79	0.002	0.002	0.385	2622	tags=40%, list=15%, signal=46%	IRE1ALPHA_ACTIVATES_CHAPERONES	TCRvb8_IRE1ALPHA_ACTIVATES_CHAPERONES
220	TCRvb8	REACTOME_RECOGNITION_AND_ASSOCIATION_OF_DNA_GLYCOSYLASE_WITH_SITE_CONTAINING_AN_AFFECTED_PURINE		27	0.64	1.79	0	0.002	0.394	2457	tags=37%, list=14%, signal=43%	RECOGNITION_AND_ASSOCIATION_OF_DNA_GLYCOSYLASE_WITH_SITE_CONTAINING_AN_AFFECTED_PURINE	TCRvb8_RECOGNITION_AND_ASSOCIATION_OF_DNA_GLYCOSYLASE_WITH_SITE_CONTAINING_AN_AFFECTED_PURINE
221	TCRvb8	REACTOME_NONHOMOLOGOUS_END_JOINING_NHEJ_		45	0.59	1.78	0	0.003	0.434	3400	tags=49%, list=19%, signal=60%	NONHOMOLOGOUS_END_JOINING_NHEJ_	TCRvb8_NONHOMOLOGOUS_END_JOINING_NHEJ_
222	TCRvb8	REACTOME_SIGNALING_BY_FGFR2_IIIA_TM		19	0.7	1.78	0.002	0.003	0.439	4137	tags=79%, list=23%, signal=103%	SIGNALING_BY_FGFR2_IIIA_TM	TCRvb8_SIGNALING_BY_FGFR2_IIIA_TM
223	TCRvb8	REACTOME_REGULATION_OF_RAS_BY_GAPS		68	0.54	1.78	0	0.003	0.439	3216	tags=56%, list=18%, signal=68%	REGULATION_OF_RAS_BY_GAPS	TCRvb8_REGULATION_OF_RAS_BY_GAPS
224	TCRvb8	REACTOME_SUMOYLATION_OF_CHROMATIN_ORGANIZATION_PROTEINS		56	0.56	1.78	0	0.003	0.439	4081	tags=64%, list=23%, signal=83%	SUMOYLATION_OF_CHROMATIN_ORGANIZATION_PROTEINS	TCRvb8_SUMOYLATION_OF_CHROMATIN_ORGANIZATION_PROTEINS
225	TCRvb8	REACTOME_PYRUVATE_METABOLISM_AND_CITRIC_ACID_TCA_CYCLE		54	0.57	1.77	0	0.003	0.473	4493	tags=65%, list=25%, signal=86%	PYRUVATE_METABOLISM_AND_CITRIC_ACID_TCA_CYCLE	TCRvb8_PYRUVATE_METABOLISM_AND_CITRIC_ACID_TCA_CYCLE
226	TCRvb8	REACTOME_DNA_DOUBLE_STRAND_BREAK_RESPONSE		53	0.57	1.77	0	0.003	0.501	3400	tags=47%, list=19%, signal=58%	DNA_DOUBLE_STRAND_BREAK_RESPONSE	TCRvb8_DNA_DOUBLE_STRAND_BREAK_RESPONSE
227	TCRvb8	REACTOME_DEADENYLATION_DEPENDENT_MRNA_DECAY		56	0.56	1.76	0	0.003	0.502	4999	tags=64%, list=28%, signal=89%	DEADENYLATION_DEPENDENT_MRNA_DECAY	TCRvb8_DEADENYLATION_DEPENDENT_MRNA_DECAY
228	TCRvb8	REACTOME_PCP_CE_PATHWAY		92	0.51	1.76	0	0.003	0.526	3075	tags=45%, list=17%, signal=54%	PCP_CE_PATHWAY	TCRvb8_PCP_CE_PATHWAY
229	TCRvb8	REACTOME_PROTEIN_LOCALIZATION		163	0.47	1.76	0	0.003	0.526	4130	tags=50%, list=23%, signal=64%	PROTEIN_LOCALIZATION	TCRvb8_PROTEIN_LOCALIZATION
230	TCRvb8	REACTOME_FORMATION_OF_TC_NER_PRE_INCISION_COMPLEX		51	0.57	1.76	0.002	0.003	0.529	4711	tags=71%, list=26%, signal=96%	FORMATION_OF_TC_NER_PRE_INCISION_COMPLEX	TCRvb8_FORMATION_OF_TC_NER_PRE_INCISION_COMPLEX
231	TCRvb8	REACTOME_TRANSCRIPTIONAL_REGULATION_BY_RUNX2		119	0.5	1.76	0	0.003	0.529	3122	tags=44%, list=17%, signal=53%	TRANSCRIPTIONAL_REGULATION_BY_RUNX2	TCRvb8_TRANSCRIPTIONAL_REGULATION_BY_RUNX2
232	TCRvb8	REACTOME_DEGRADATION_OF_BETA_CATENIN_BY_THE_DESTRUCTION_COMPLEX		85	0.52	1.76	0	0.003	0.529	3018	tags=52%, list=17%, signal=62%	DEGRADATION_OF_BETA_CATENIN_BY_THE_DESTRUCTION_COMPLEX	TCRvb8_DEGRADATION_OF_BETA_CATENIN_BY_THE_DESTRUCTION_COMPLEX
233	TCRvb8	REACTOME_MEIOSIS		80	0.52	1.76	0	0.003	0.539	2457	tags=36%, list=14%, signal=42%	MEIOSIS	TCRvb8_MEIOSIS
234	TCRvb8	REACTOME_UB_SPECIFIC_PROCESSING_PROTEASES		179	0.47	1.74	0	0.004	0.633	3102	tags=40%, list=17%, signal=48%	UB_SPECIFIC_PROCESSING_PROTEASES	TCRvb8_UB_SPECIFIC_PROCESSING_PROTEASES
235	TCRvb8	REACTOME_FANCONI_ANEMIA_PATHWAY		36	0.59	1.73	0	0.005	0.642	3434	tags=44%, list=19%, signal=55%	FANCONI_ANEMIA_PATHWAY	TCRvb8_FANCONI_ANEMIA_PATHWAY
236	TCRvb8	REACTOME_ABERRANT_REGULATION_OF_MITOTIC_G1_S_TRANSITION_IN_CANCER_DUE_TO_RB1_DEFECTS		17	0.71	1.73	0	0.005	0.661	1862	tags=59%, list=10%, signal=66%	ABERRANT_REGULATION_OF_MITOTIC_G1_S_TRANSITION_IN_CANCER_DUE_TO_RB1_DEFECTS	TCRvb8_ABERRANT_REGULATION_OF_MITOTIC_G1_S_TRANSITION_IN_CANCER_DUE_TO_RB1_DEFECTS
237	TCRvb8	REACTOME_COPI_DEPENDENT_GOLGI_TO_ER_RETROGRADE_TRAFFIC		91	0.5	1.72	0	0.005	0.684	4052	tags=43%, list=23%, signal=55%	COPI_DEPENDENT_GOLGI_TO_ER_RETROGRADE_TRAFFIC	TCRvb8_COPI_DEPENDENT_GOLGI_TO_ER_RETROGRADE_TRAFFIC
238	TCRvb8	REACTOME_DISORDERS_OF_TRANSMEMBRANE_TRANSPORTERS		174	0.47	1.72	0	0.005	0.707	4081	tags=43%, list=23%, signal=55%	DISORDERS_OF_TRANSMEMBRANE_TRANSPORTERS	TCRvb8_DISORDERS_OF_TRANSMEMBRANE_TRANSPORTERS
239	TCRvb8	REACTOME_KSRP_KHSRP_BINDS_AND_DESTABILIZES_MRNA		17	0.7	1.72	0.007	0.006	0.718	4999	tags=82%, list=28%, signal=114%	KSRP_KHSRP_BINDS_AND_DESTABILIZES_MRNA	TCRvb8_KSRP_KHSRP_BINDS_AND_DESTABILIZES_MRNA
240	TCRvb8	REACTOME_HSP90_CHAPERONE_CYCLE_FOR_STEROID_HORMONE_RECEPTORS_SHR_		50	0.56	1.72	0	0.005	0.72	2549	tags=32%, list=14%, signal=37%	HSP90_CHAPERONE_CYCLE_FOR_STEROID_HORMONE_RECEPTORS_SHR_	TCRvb8_HSP90_CHAPERONE_CYCLE_FOR_STEROID_HORMONE_RECEPTORS_SHR_
241	TCRvb8	REACTOME_SIGNALING_BY_HEDGEHOG		148	0.47	1.72	0	0.006	0.726	3092	tags=39%, list=17%, signal=47%	SIGNALING_BY_HEDGEHOG	TCRvb8_SIGNALING_BY_HEDGEHOG
242	TCRvb8	REACTOME_PROGRAMMED_CELL_DEATH		176	0.46	1.71	0	0.006	0.767	3243	tags=42%, list=18%, signal=51%	PROGRAMMED_CELL_DEATH	TCRvb8_PROGRAMMED_CELL_DEATH
243	TCRvb8	REACTOME_DNA_DAMAGE_RECOGNITION_IN_GG_NER		38	0.57	1.71	0.002	0.006	0.769	4745	tags=58%, list=27%, signal=79%	DNA_DAMAGE_RECOGNITION_IN_GG_NER	TCRvb8_DNA_DAMAGE_RECOGNITION_IN_GG_NER
244	TCRvb8	REACTOME_RNA_POLYMERASE_I_TRANSCRIPTION_INITIATION		46	0.56	1.7	0.003	0.007	0.786	4408	tags=70%, list=25%, signal=92%	RNA_POLYMERASE_I_TRANSCRIPTION_INITIATION	TCRvb8_RNA_POLYMERASE_I_TRANSCRIPTION_INITIATION
245	TCRvb8	REACTOME_HEDGEHOG_ON_STATE		86	0.5	1.7	0	0.007	0.817	3018	tags=45%, list=17%, signal=54%	HEDGEHOG_ON_STATE	TCRvb8_HEDGEHOG_ON_STATE
246	TCRvb8	REACTOME_FGFR2_MUTANT_RECEPTOR_ACTIVATION		33	0.6	1.69	0.002	0.007	0.833	4137	tags=48%, list=23%, signal=63%	FGFR2_MUTANT_RECEPTOR_ACTIVATION	TCRvb8_FGFR2_MUTANT_RECEPTOR_ACTIVATION
247	TCRvb8	REACTOME_SUMOYLATION		171	0.45	1.69	0	0.007	0.836	4081	tags=45%, list=23%, signal=58%	SUMOYLATION	TCRvb8_SUMOYLATION
248	TCRvb8	REACTOME_ORGANELLE_BIOGENESIS_AND_MAINTENANCE		285	0.43	1.69	0	0.008	0.849	3586	tags=39%, list=20%, signal=48%	ORGANELLE_BIOGENESIS_AND_MAINTENANCE	TCRvb8_ORGANELLE_BIOGENESIS_AND_MAINTENANCE
249	TCRvb8	REACTOME_ABERRANT_REGULATION_OF_MITOTIC_EXIT_IN_CANCER_DUE_TO_RB1_DEFECTS		20	0.65	1.69	0.005	0.008	0.851	3309	tags=60%, list=19%, signal=74%	ABERRANT_REGULATION_OF_MITOTIC_EXIT_IN_CANCER_DUE_TO_RB1_DEFECTS	TCRvb8_ABERRANT_REGULATION_OF_MITOTIC_EXIT_IN_CANCER_DUE_TO_RB1_DEFECTS
250	TCRvb8	REACTOME_TP53_REGULATES_TRANSCRIPTION_OF_GENES_INVOLVED_IN_G2_CELL_CYCLE_ARREST		18	0.66	1.69	0.005	0.008	0.853	3334	tags=61%, list=19%, signal=75%	TP53_REGULATES_TRANSCRIPTION_OF_GENES_INVOLVED_IN_G2_CELL_CYCLE_ARREST	TCRvb8_TP53_REGULATES_TRANSCRIPTION_OF_GENES_INVOLVED_IN_G2_CELL_CYCLE_ARREST
251	TCRvb8	REACTOME_CYCLIN_D_ASSOCIATED_EVENTS_IN_G1		47	0.54	1.68	0.005	0.009	0.89	3626	tags=49%, list=20%, signal=61%	CYCLIN_D_ASSOCIATED_EVENTS_IN_G1	TCRvb8_CYCLIN_D_ASSOCIATED_EVENTS_IN_G1
252	TCRvb8	REACTOME_SYNTHESIS_OF_ACTIVE_UBIQUITIN_ROLES_OF_E1_AND_E2_ENZYMES		30	0.61	1.67	0.012	0.009	0.903	4697	tags=60%, list=26%, signal=81%	SYNTHESIS_OF_ACTIVE_UBIQUITIN_ROLES_OF_E1_AND_E2_ENZYMES	TCRvb8_SYNTHESIS_OF_ACTIVE_UBIQUITIN_ROLES_OF_E1_AND_E2_ENZYMES
253	TCRvb8	REACTOME_RNA_POLYMERASE_I_TRANSCRIPTION_TERMINATION		30	0.59	1.67	0.007	0.009	0.907	4408	tags=67%, list=25%, signal=88%	RNA_POLYMERASE_I_TRANSCRIPTION_TERMINATION	TCRvb8_RNA_POLYMERASE_I_TRANSCRIPTION_TERMINATION
254	TCRvb8	REACTOME_ACTIVATION_OF_ANTERIOR_HOX_GENES_IN_HINDBRAIN_DEVELOPMENT_DURING_EARLY_EMBRYOGENESIS		85	0.49	1.66	0	0.01	0.921	4137	tags=51%, list=23%, signal=66%	ACTIVATION_OF_ANTERIOR_HOX_GENES_IN_HINDBRAIN_DEVELOPMENT_DURING_EARLY_EMBRYOGENESIS	TCRvb8_ACTIVATION_OF_ANTERIOR_HOX_GENES_IN_HINDBRAIN_DEVELOPMENT_DURING_EARLY_EMBRYOGENESIS
255	TCRvb8	REACTOME_RNA_POLYMERASE_III_TRANSCRIPTION_INITIATION_FROM_TYPE_1_PROMOTER		28	0.6	1.66	0.005	0.01	0.921	4137	tags=61%, list=23%, signal=79%	RNA_POLYMERASE_III_TRANSCRIPTION_INITIATION_FROM_TYPE_1_PROMOTER	TCRvb8_RNA_POLYMERASE_III_TRANSCRIPTION_INITIATION_FROM_TYPE_1_PROMOTER
256	TCRvb8	REACTOME_MAPK6_MAPK4_SIGNALING		91	0.48	1.66	0	0.011	0.937	3018	tags=44%, list=17%, signal=53%	MAPK6_MAPK4_SIGNALING	TCRvb8_MAPK6_MAPK4_SIGNALING
257	TCRvb8	REACTOME_FORMATION_OF_SENESCENCE_ASSOCIATED_HETEROCHROMATIN_FOCI_SAHF_		17	0.67	1.66	0.009	0.011	0.938	3300	tags=59%, list=18%, signal=72%	FORMATION_OF_SENESCENCE_ASSOCIATED_HETEROCHROMATIN_FOCI_SAHF_	TCRvb8_FORMATION_OF_SENESCENCE_ASSOCIATED_HETEROCHROMATIN_FOCI_SAHF_
258	TCRvb8	REACTOME_TRANSCRIPTIONAL_REGULATION_OF_GRANULOPOIESIS		53	0.53	1.66	0.006	0.011	0.939	2457	tags=40%, list=14%, signal=46%	TRANSCRIPTIONAL_REGULATION_OF_GRANULOPOIESIS	TCRvb8_TRANSCRIPTIONAL_REGULATION_OF_GRANULOPOIESIS
259	TCRvb8	REACTOME_OXIDATIVE_STRESS_INDUCED_SENESCENCE		88	0.49	1.66	0	0.011	0.939	3717	tags=40%, list=21%, signal=50%	OXIDATIVE_STRESS_INDUCED_SENESCENCE	TCRvb8_OXIDATIVE_STRESS_INDUCED_SENESCENCE
260	TCRvb8	REACTOME_RNA_POLYMERASE_II_TRANSCRIBES_SNRNA_GENES		75	0.5	1.65	0.003	0.011	0.947	5451	tags=67%, list=30%, signal=96%	RNA_POLYMERASE_II_TRANSCRIBES_SNRNA_GENES	TCRvb8_RNA_POLYMERASE_II_TRANSCRIBES_SNRNA_GENES
261	TCRvb8	REACTOME_SIGNALING_BY_FGFR2		72	0.5	1.65	0.002	0.012	0.956	4711	tags=47%, list=26%, signal=64%	SIGNALING_BY_FGFR2	TCRvb8_SIGNALING_BY_FGFR2
262	TCRvb8	REACTOME_DOWNSTREAM_SIGNALING_EVENTS_OF_B_CELL_RECEPTOR_BCR_		81	0.49	1.65	0.003	0.012	0.957	3018	tags=48%, list=17%, signal=58%	DOWNSTREAM_SIGNALING_EVENTS_OF_B_CELL_RECEPTOR_BCR_	TCRvb8_DOWNSTREAM_SIGNALING_EVENTS_OF_B_CELL_RECEPTOR_BCR_
263	TCRvb8	REACTOME_MRNA_DECAY_BY_3_TO_5_EXORIBONUCLEASE		16	0.68	1.64	0.013	0.012	0.963	4999	tags=81%, list=28%, signal=113%	MRNA_DECAY_BY_3_TO_5_EXORIBONUCLEASE	TCRvb8_MRNA_DECAY_BY_3_TO_5_EXORIBONUCLEASE
264	TCRvb8	REACTOME_PROTEIN_UBIQUITINATION		70	0.5	1.64	0	0.013	0.966	4130	tags=44%, list=23%, signal=57%	PROTEIN_UBIQUITINATION	TCRvb8_PROTEIN_UBIQUITINATION
265	TCRvb8	REACTOME_INSERTION_OF_TAIL_ANCHORED_PROTEINS_INTO_THE_ENDOPLASMIC_RETICULUM_MEMBRANE		22	0.63	1.64	0.007	0.013	0.969	3417	tags=68%, list=19%, signal=84%	INSERTION_OF_TAIL_ANCHORED_PROTEINS_INTO_THE_ENDOPLASMIC_RETICULUM_MEMBRANE	TCRvb8_INSERTION_OF_TAIL_ANCHORED_PROTEINS_INTO_THE_ENDOPLASMIC_RETICULUM_MEMBRANE
266	TCRvb8	REACTOME_TRANSCRIPTIONAL_REGULATION_BY_RUNX3		96	0.48	1.63	0	0.014	0.971	3018	tags=49%, list=17%, signal=59%	TRANSCRIPTIONAL_REGULATION_BY_RUNX3	TCRvb8_TRANSCRIPTIONAL_REGULATION_BY_RUNX3
267	TCRvb8	REACTOME_FCERI_MEDIATED_NF_KB_ACTIVATION		90	0.48	1.63	0	0.014	0.971	3018	tags=42%, list=17%, signal=51%	FCERI_MEDIATED_NF_KB_ACTIVATION	TCRvb8_FCERI_MEDIATED_NF_KB_ACTIVATION
268	TCRvb8	REACTOME_ERK_MAPK_TARGETS		22	0.62	1.63	0.012	0.014	0.973	3649	tags=45%, list=20%, signal=57%	ERK_MAPK_TARGETS	TCRvb8_ERK_MAPK_TARGETS
269	TCRvb8	REACTOME_N_GLYCAN_TRIMMING_IN_THE_ER_AND_CALNEXIN_CALRETICULIN_CYCLE		34	0.54	1.62	0.012	0.015	0.979	3924	tags=50%, list=22%, signal=64%	N_GLYCAN_TRIMMING_IN_THE_ER_AND_CALNEXIN_CALRETICULIN_CYCLE	TCRvb8_N_GLYCAN_TRIMMING_IN_THE_ER_AND_CALNEXIN_CALRETICULIN_CYCLE
270	TCRvb8	REACTOME_PROTEIN_FOLDING		98	0.47	1.62	0	0.016	0.984	2743	tags=34%, list=15%, signal=40%	PROTEIN_FOLDING	TCRvb8_PROTEIN_FOLDING
271	TCRvb8	REACTOME_MITOCHONDRIAL_BIOGENESIS		91	0.47	1.61	0.001	0.018	0.992	3586	tags=48%, list=20%, signal=60%	MITOCHONDRIAL_BIOGENESIS	TCRvb8_MITOCHONDRIAL_BIOGENESIS
272	TCRvb8	REACTOME_SIGNALING_BY_WNT		292	0.41	1.61	0	0.018	0.994	3103	tags=33%, list=17%, signal=39%	SIGNALING_BY_WNT	TCRvb8_SIGNALING_BY_WNT
273	TCRvb8	REACTOME_KERATINIZATION		131	0.45	1.6	0	0.019	0.997	1335	tags=5%, list=7%, signal=6%	KERATINIZATION	TCRvb8_KERATINIZATION
274	TCRvb8	REACTOME_GOLGI_TO_ER_RETROGRADE_TRANSPORT		125	0.45	1.6	0.001	0.019	0.997	4662	tags=42%, list=26%, signal=57%	GOLGI_TO_ER_RETROGRADE_TRANSPORT	TCRvb8_GOLGI_TO_ER_RETROGRADE_TRANSPORT
275	TCRvb8	REACTOME_SEALING_OF_THE_NUCLEAR_ENVELOPE_NE_BY_ESCRT_III		24	0.6	1.6	0.022	0.019	0.997	2253	tags=29%, list=13%, signal=33%	SEALING_OF_THE_NUCLEAR_ENVELOPE_NE_BY_ESCRT_III	TCRvb8_SEALING_OF_THE_NUCLEAR_ENVELOPE_NE_BY_ESCRT_III
276	TCRvb8	REACTOME_RNA_POLYMERASE_III_CHAIN_ELONGATION		18	0.63	1.6	0.023	0.019	0.997	2352	tags=44%, list=13%, signal=51%	RNA_POLYMERASE_III_CHAIN_ELONGATION	TCRvb8_RNA_POLYMERASE_III_CHAIN_ELONGATION
277	TCRvb8	REACTOME_SELECTIVE_AUTOPHAGY		75	0.48	1.59	0	0.02	0.997	2999	tags=36%, list=17%, signal=43%	SELECTIVE_AUTOPHAGY	TCRvb8_SELECTIVE_AUTOPHAGY
278	TCRvb8	REACTOME_HSF1_ACTIVATION		29	0.57	1.59	0.015	0.02	0.998	2542	tags=41%, list=14%, signal=48%	HSF1_ACTIVATION	TCRvb8_HSF1_ACTIVATION
279	TCRvb8	REACTOME_POST_CHAPERONIN_TUBULIN_FOLDING_PATHWAY		19	0.64	1.59	0.017	0.021	0.998	2743	tags=42%, list=15%, signal=50%	POST_CHAPERONIN_TUBULIN_FOLDING_PATHWAY	TCRvb8_POST_CHAPERONIN_TUBULIN_FOLDING_PATHWAY
280	TCRvb8	REACTOME_MRNA_DECAY_BY_5_TO_3_EXORIBONUCLEASE		15	0.66	1.58	0.012	0.022	0.999	2511	tags=47%, list=14%, signal=54%	MRNA_DECAY_BY_5_TO_3_EXORIBONUCLEASE	TCRvb8_MRNA_DECAY_BY_5_TO_3_EXORIBONUCLEASE
281	TCRvb8	REACTOME_BETA_CATENIN_INDEPENDENT_WNT_SIGNALING		146	0.44	1.58	0.001	0.022	0.999	3075	tags=38%, list=17%, signal=46%	BETA_CATENIN_INDEPENDENT_WNT_SIGNALING	TCRvb8_BETA_CATENIN_INDEPENDENT_WNT_SIGNALING
282	TCRvb8	REACTOME_ZINC_TRANSPORTERS		17	0.64	1.58	0.02	0.022	0.999	3890	tags=59%, list=22%, signal=75%	ZINC_TRANSPORTERS	TCRvb8_ZINC_TRANSPORTERS
283	TCRvb8	REACTOME_SIGNALING_BY_NOTCH		210	0.41	1.58	0	0.023	0.999	3018	tags=34%, list=17%, signal=41%	SIGNALING_BY_NOTCH	TCRvb8_SIGNALING_BY_NOTCH
284	TCRvb8	REACTOME_CILIUM_ASSEMBLY		194	0.42	1.57	0.001	0.025	0.999	3246	tags=34%, list=18%, signal=41%	CILIUM_ASSEMBLY	TCRvb8_CILIUM_ASSEMBLY
285	TCRvb8	REACTOME_SIGNALING_BY_FGFR2_IN_DISEASE		43	0.52	1.57	0.011	0.025	0.999	4159	tags=44%, list=23%, signal=57%	SIGNALING_BY_FGFR2_IN_DISEASE	TCRvb8_SIGNALING_BY_FGFR2_IN_DISEASE
286	TCRvb8	REACTOME_CLEC7A_DECTIN_1_SIGNALING		99	0.45	1.57	0.002	0.025	0.999	3433	tags=47%, list=19%, signal=58%	CLEC7A_DECTIN_1_SIGNALING	TCRvb8_CLEC7A_DECTIN_1_SIGNALING
287	TCRvb8	REACTOME_COOPERATION_OF_PDCL_PHLP1_AND_TRIC_CCT_IN_G_PROTEIN_BETA_FOLDING		42	0.52	1.57	0.011	0.025	0.999	3366	tags=45%, list=19%, signal=56%	COOPERATION_OF_PDCL_PHLP1_AND_TRIC_CCT_IN_G_PROTEIN_BETA_FOLDING	TCRvb8_COOPERATION_OF_PDCL_PHLP1_AND_TRIC_CCT_IN_G_PROTEIN_BETA_FOLDING
288	TCRvb8	REACTOME_SIGNALING_BY_FGFR		86	0.46	1.56	0.002	0.027	0.999	4164	tags=41%, list=23%, signal=53%	SIGNALING_BY_FGFR	TCRvb8_SIGNALING_BY_FGFR
289	TCRvb8	REACTOME_ACTIVATION_OF_AMPK_DOWNSTREAM_OF_NMDARS		23	0.59	1.56	0.026	0.027	1	2191	tags=35%, list=12%, signal=40%	ACTIVATION_OF_AMPK_DOWNSTREAM_OF_NMDARS	TCRvb8_ACTIVATION_OF_AMPK_DOWNSTREAM_OF_NMDARS
290	TCRvb8	REACTOME_REPRODUCTION		105	0.45	1.56	0	0.027	1	2457	tags=29%, list=14%, signal=33%	REPRODUCTION	TCRvb8_REPRODUCTION
291	TCRvb8	REACTOME_PROCESSING_OF_INTRONLESS_PRE_MRNAS		19	0.61	1.55	0.02	0.03	1	5985	tags=89%, list=33%, signal=134%	PROCESSING_OF_INTRONLESS_PRE_MRNAS	TCRvb8_PROCESSING_OF_INTRONLESS_PRE_MRNAS
292	TCRvb8	REACTOME_REGULATION_OF_FZD_BY_UBIQUITINATION		21	0.6	1.54	0.021	0.031	1	2999	tags=24%, list=17%, signal=29%	REGULATION_OF_FZD_BY_UBIQUITINATION	TCRvb8_REGULATION_OF_FZD_BY_UBIQUITINATION
293	TCRvb8	REACTOME_DEUBIQUITINATION		255	0.4	1.54	0	0.031	1	3018	tags=35%, list=17%, signal=41%	DEUBIQUITINATION	TCRvb8_DEUBIQUITINATION
294	TCRvb8	REACTOME_DEPOLYMERISATION_OF_THE_NUCLEAR_LAMINA		15	0.64	1.54	0.023	0.033	1	1368	tags=40%, list=8%, signal=43%	DEPOLYMERISATION_OF_THE_NUCLEAR_LAMINA	TCRvb8_DEPOLYMERISATION_OF_THE_NUCLEAR_LAMINA
295	TCRvb8	REACTOME_FORMATION_OF_THE_CORNIFIED_ENVELOPE		99	0.45	1.53	0.003	0.033	1	1335	tags=7%, list=7%, signal=8%	FORMATION_OF_THE_CORNIFIED_ENVELOPE	TCRvb8_FORMATION_OF_THE_CORNIFIED_ENVELOPE
296	TCRvb8	REACTOME_ACTIVATED_PKN1_STIMULATES_TRANSCRIPTION_OF_AR_ANDROGEN_RECEPTOR_REGULATED_GENES_KLK2_AND_KLK3		28	0.56	1.53	0.02	0.033	1	4302	tags=57%, list=24%, signal=75%	ACTIVATED_PKN1_STIMULATES_TRANSCRIPTION_OF_AR_ANDROGEN_RECEPTOR_REGULATED_GENES_KLK2_AND_KLK3	TCRvb8_ACTIVATED_PKN1_STIMULATES_TRANSCRIPTION_OF_AR_ANDROGEN_RECEPTOR_REGULATED_GENES_KLK2_AND_KLK3
297	TCRvb8	REACTOME_APOPTOTIC_FACTOR_MEDIATED_RESPONSE		16	0.63	1.53	0.043	0.036	1	3234	tags=44%, list=18%, signal=53%	APOPTOTIC_FACTOR_MEDIATED_RESPONSE	TCRvb8_APOPTOTIC_FACTOR_MEDIATED_RESPONSE
298	TCRvb8	REACTOME_MEIOTIC_SYNAPSIS		50	0.49	1.52	0.012	0.037	1	2457	tags=32%, list=14%, signal=37%	MEIOTIC_SYNAPSIS	TCRvb8_MEIOTIC_SYNAPSIS
299	TCRvb8	REACTOME_MAPK_TARGETS_NUCLEAR_EVENTS_MEDIATED_BY_MAP_KINASES		31	0.53	1.52	0.019	0.037	1	3798	tags=39%, list=21%, signal=49%	MAPK_TARGETS_NUCLEAR_EVENTS_MEDIATED_BY_MAP_KINASES	TCRvb8_MAPK_TARGETS_NUCLEAR_EVENTS_MEDIATED_BY_MAP_KINASES
300	TCRvb8	REACTOME_NEGATIVE_REGULATION_OF_MAPK_PATHWAY		43	0.5	1.52	0.014	0.038	1	3360	tags=37%, list=19%, signal=46%	NEGATIVE_REGULATION_OF_MAPK_PATHWAY	TCRvb8_NEGATIVE_REGULATION_OF_MAPK_PATHWAY
301	TCRvb8	REACTOME_ESTROGEN_DEPENDENT_GENE_EXPRESSION		113	0.44	1.52	0.003	0.038	1	3400	tags=38%, list=19%, signal=47%	ESTROGEN_DEPENDENT_GENE_EXPRESSION	TCRvb8_ESTROGEN_DEPENDENT_GENE_EXPRESSION
302	TCRvb8	REACTOME_AMINO_ACID_TRANSPORT_ACROSS_THE_PLASMA_MEMBRANE		33	0.53	1.52	0.021	0.038	1	2342	tags=30%, list=13%, signal=35%	AMINO_ACID_TRANSPORT_ACROSS_THE_PLASMA_MEMBRANE	TCRvb8_AMINO_ACID_TRANSPORT_ACROSS_THE_PLASMA_MEMBRANE
303	TCRvb8	REACTOME_TP53_REGULATES_METABOLIC_GENES		84	0.44	1.51	0.005	0.039	1	4058	tags=49%, list=23%, signal=63%	TP53_REGULATES_METABOLIC_GENES	TCRvb8_TP53_REGULATES_METABOLIC_GENES
304	TCRvb8	REACTOME_TRISTETRAPROLIN_TTP_ZFP36_BINDS_AND_DESTABILIZES_MRNA		17	0.62	1.51	0.032	0.04	1	3243	tags=53%, list=18%, signal=65%	TRISTETRAPROLIN_TTP_ZFP36_BINDS_AND_DESTABILIZES_MRNA	TCRvb8_TRISTETRAPROLIN_TTP_ZFP36_BINDS_AND_DESTABILIZES_MRNA
305	TCRvb8	REACTOME_FORMATION_OF_INCISION_COMPLEX_IN_GG_NER		42	0.5	1.51	0.01	0.04	1	4521	tags=60%, list=25%, signal=79%	FORMATION_OF_INCISION_COMPLEX_IN_GG_NER	TCRvb8_FORMATION_OF_INCISION_COMPLEX_IN_GG_NER
306	TCRvb8	REACTOME_RHO_GTPASES_ACTIVATE_PKNS		54	0.47	1.51	0.014	0.042	1	3433	tags=43%, list=19%, signal=53%	RHO_GTPASES_ACTIVATE_PKNS	TCRvb8_RHO_GTPASES_ACTIVATE_PKNS
307	TCRvb8	REACTOME_TRANSPORT_OF_CONNEXONS_TO_THE_PLASMA_MEMBRANE		15	0.63	1.5	0.035	0.043	1	2191	tags=40%, list=12%, signal=46%	TRANSPORT_OF_CONNEXONS_TO_THE_PLASMA_MEMBRANE	TCRvb8_TRANSPORT_OF_CONNEXONS_TO_THE_PLASMA_MEMBRANE
308	TCRvb8	REACTOME_ESR_MEDIATED_SIGNALING		184	0.4	1.5	0	0.043	1	4159	tags=39%, list=23%, signal=50%	ESR_MEDIATED_SIGNALING	TCRvb8_ESR_MEDIATED_SIGNALING
309	TCRvb8	REACTOME_METABOLISM_OF_COFACTORS		18	0.59	1.5	0.042	0.043	1	4047	tags=50%, list=23%, signal=65%	METABOLISM_OF_COFACTORS	TCRvb8_METABOLISM_OF_COFACTORS
310	TCRvb8	REACTOME_PYRUVATE_METABOLISM		30	0.52	1.5	0.025	0.043	1	4493	tags=63%, list=25%, signal=84%	PYRUVATE_METABOLISM	TCRvb8_PYRUVATE_METABOLISM
311	TCRvb8	REACTOME_TRANSCRIPTIONAL_REGULATION_BY_THE_AP_2_TFAP2_FAMILY_OF_TRANSCRIPTION_FACTORS		35	0.51	1.5	0.018	0.043	1	1436	tags=31%, list=8%, signal=34%	TRANSCRIPTIONAL_REGULATION_BY_THE_AP_2_TFAP2_FAMILY_OF_TRANSCRIPTION_FACTORS	TCRvb8_TRANSCRIPTIONAL_REGULATION_BY_THE_AP_2_TFAP2_FAMILY_OF_TRANSCRIPTION_FACTORS
312	TCRvb8	REACTOME_MITOCHONDRIAL_TRNA_AMINOACYLATION		21	0.57	1.49	0.036	0.047	1	3399	tags=43%, list=19%, signal=53%	MITOCHONDRIAL_TRNA_AMINOACYLATION	TCRvb8_MITOCHONDRIAL_TRNA_AMINOACYLATION
313	TCRvb8	REACTOME_RNA_POLYMERASE_III_TRANSCRIPTION_TERMINATION		23	0.55	1.48	0.044	0.049	1	4137	tags=48%, list=23%, signal=62%	RNA_POLYMERASE_III_TRANSCRIPTION_TERMINATION	TCRvb8_RNA_POLYMERASE_III_TRANSCRIPTION_TERMINATION
314	TCRvb8	REACTOME_RHO_GTPASES_ACTIVATE_CIT		18	0.59	1.48	0.041	0.049	1	607	tags=22%, list=3%, signal=23%	RHO_GTPASES_ACTIVATE_CIT	TCRvb8_RHO_GTPASES_ACTIVATE_CIT
315	TCRvb8	REACTOME_RNA_POLYMERASE_III_TRANSCRIPTION		41	0.49	1.48	0.034	0.052	1	4137	tags=44%, list=23%, signal=57%	RNA_POLYMERASE_III_TRANSCRIPTION	TCRvb8_RNA_POLYMERASE_III_TRANSCRIPTION
316	TCRvb8	REACTOME_DETOXIFICATION_OF_REACTIVE_OXYGEN_SPECIES		36	0.51	1.47	0.029	0.054	1	3191	tags=33%, list=18%, signal=40%	DETOXIFICATION_OF_REACTIVE_OXYGEN_SPECIES	TCRvb8_DETOXIFICATION_OF_REACTIVE_OXYGEN_SPECIES
317	TCRvb8	REACTOME_INTERLEUKIN_1_SIGNALING		100	0.43	1.47	0.016	0.055	1	3128	tags=42%, list=17%, signal=51%	INTERLEUKIN_1_SIGNALING	TCRvb8_INTERLEUKIN_1_SIGNALING
318	TCRvb8	REACTOME_GAP_JUNCTION_ASSEMBLY		30	0.53	1.47	0.036	0.055	1	3288	tags=30%, list=18%, signal=37%	GAP_JUNCTION_ASSEMBLY	TCRvb8_GAP_JUNCTION_ASSEMBLY
319	TCRvb8	REACTOME_BUTYRATE_RESPONSE_FACTOR_1_BRF1_BINDS_AND_DESTABILIZES_MRNA		17	0.6	1.46	0.036	0.059	1	3243	tags=53%, list=18%, signal=65%	BUTYRATE_RESPONSE_FACTOR_1_BRF1_BINDS_AND_DESTABILIZES_MRNA	TCRvb8_BUTYRATE_RESPONSE_FACTOR_1_BRF1_BINDS_AND_DESTABILIZES_MRNA
320	TCRvb8	REACTOME_CALNEXIN_CALRETICULIN_CYCLE		25	0.54	1.45	0.047	0.062	1	3924	tags=48%, list=22%, signal=61%	CALNEXIN_CALRETICULIN_CYCLE	TCRvb8_CALNEXIN_CALRETICULIN_CYCLE
321	TCRvb8	REACTOME_GENE_AND_PROTEIN_EXPRESSION_BY_JAK_STAT_SIGNALING_AFTER_INTERLEUKIN_12_STIMULATION		36	0.5	1.45	0.051	0.064	1	4978	tags=61%, list=28%, signal=85%	GENE_AND_PROTEIN_EXPRESSION_BY_JAK_STAT_SIGNALING_AFTER_INTERLEUKIN_12_STIMULATION	TCRvb8_GENE_AND_PROTEIN_EXPRESSION_BY_JAK_STAT_SIGNALING_AFTER_INTERLEUKIN_12_STIMULATION
322	TCRvb8	REACTOME_NEDDYLATION		232	0.38	1.45	0	0.065	1	3406	tags=35%, list=19%, signal=43%	NEDDYLATION	TCRvb8_NEDDYLATION
323	TCRvb8	REACTOME_RHO_GTPASES_ACTIVATE_IQGAPS		26	0.52	1.44	0.047	0.068	1	3773	tags=46%, list=21%, signal=58%	RHO_GTPASES_ACTIVATE_IQGAPS	TCRvb8_RHO_GTPASES_ACTIVATE_IQGAPS
324	TCRvb8	REACTOME_GLYCOGEN_STORAGE_DISEASES		15	0.6	1.44	0.058	0.068	1	5680	tags=67%, list=32%, signal=98%	GLYCOGEN_STORAGE_DISEASES	TCRvb8_GLYCOGEN_STORAGE_DISEASES
325	TCRvb8	REACTOME_RNA_POLYMERASE_III_TRANSCRIPTION_INITIATION_FROM_TYPE_3_PROMOTER		28	0.51	1.43	0.054	0.072	1	4810	tags=46%, list=27%, signal=63%	RNA_POLYMERASE_III_TRANSCRIPTION_INITIATION_FROM_TYPE_3_PROMOTER	TCRvb8_RNA_POLYMERASE_III_TRANSCRIPTION_INITIATION_FROM_TYPE_3_PROMOTER
326	TCRvb8	REACTOME_TRNA_MODIFICATION_IN_THE_NUCLEUS_AND_CYTOSOL		43	0.48	1.43	0.051	0.073	1	4895	tags=49%, list=27%, signal=67%	TRNA_MODIFICATION_IN_THE_NUCLEUS_AND_CYTOSOL	TCRvb8_TRNA_MODIFICATION_IN_THE_NUCLEUS_AND_CYTOSOL
327	TCRvb8	REACTOME_TP53_REGULATES_TRANSCRIPTION_OF_ADDITIONAL_CELL_CYCLE_GENES_WHOSE_EXACT_ROLE_IN_THE_P53_PATHWAY_REMAIN_UNCERTAIN		21	0.55	1.43	0.064	0.073	1	4876	tags=57%, list=27%, signal=78%	TP53_REGULATES_TRANSCRIPTION_OF_ADDITIONAL_CELL_CYCLE_GENES_WHOSE_EXACT_ROLE_IN_THE_P53_PATHWAY_REMAIN_UNCERTAIN	TCRvb8_TP53_REGULATES_TRANSCRIPTION_OF_ADDITIONAL_CELL_CYCLE_GENES_WHOSE_EXACT_ROLE_IN_THE_P53_PATHWAY_REMAIN_UNCERTAIN
328	TCRvb8	REACTOME_FACTORS_INVOLVED_IN_MEGAKARYOCYTE_DEVELOPMENT_AND_PLATELET_PRODUCTION		138	0.39	1.43	0.008	0.074	1	730	tags=16%, list=4%, signal=16%	FACTORS_INVOLVED_IN_MEGAKARYOCYTE_DEVELOPMENT_AND_PLATELET_PRODUCTION	TCRvb8_FACTORS_INVOLVED_IN_MEGAKARYOCYTE_DEVELOPMENT_AND_PLATELET_PRODUCTION
329	TCRvb8	REACTOME_PIWI_INTERACTING_RNA_PIRNA_BIOGENESIS		29	0.51	1.43	0.048	0.074	1	4844	tags=55%, list=27%, signal=76%	PIWI_INTERACTING_RNA_PIRNA_BIOGENESIS	TCRvb8_PIWI_INTERACTING_RNA_PIRNA_BIOGENESIS
330	TCRvb8	REACTOME_GLYCOGEN_SYNTHESIS		15	0.6	1.43	0.067	0.074	1	5689	tags=67%, list=32%, signal=98%	GLYCOGEN_SYNTHESIS	TCRvb8_GLYCOGEN_SYNTHESIS
331	TCRvb8	REACTOME_GAP_JUNCTION_TRAFFICKING_AND_REGULATION		42	0.47	1.43	0.053	0.074	1	3773	tags=31%, list=21%, signal=39%	GAP_JUNCTION_TRAFFICKING_AND_REGULATION	TCRvb8_GAP_JUNCTION_TRAFFICKING_AND_REGULATION
332	TCRvb8	REACTOME_APOPTOTIC_EXECUTION_PHASE		52	0.46	1.43	0.034	0.074	1	3460	tags=35%, list=19%, signal=43%	APOPTOTIC_EXECUTION_PHASE	TCRvb8_APOPTOTIC_EXECUTION_PHASE
333	TCRvb8	REACTOME_ANTIVIRAL_MECHANISM_BY_IFN_STIMULATED_GENES		76	0.42	1.42	0.022	0.081	1	3500	tags=50%, list=20%, signal=62%	ANTIVIRAL_MECHANISM_BY_IFN_STIMULATED_GENES	TCRvb8_ANTIVIRAL_MECHANISM_BY_IFN_STIMULATED_GENES
334	TCRvb8	REACTOME_MICRORNA_MIRNA_BIOGENESIS		25	0.53	1.42	0.064	0.081	1	4137	tags=60%, list=23%, signal=78%	MICRORNA_MIRNA_BIOGENESIS	TCRvb8_MICRORNA_MIRNA_BIOGENESIS
335	TCRvb8	REACTOME_REGULATION_OF_TP53_EXPRESSION_AND_DEGRADATION		37	0.49	1.41	0.053	0.087	1	3582	tags=41%, list=20%, signal=51%	REGULATION_OF_TP53_EXPRESSION_AND_DEGRADATION	TCRvb8_REGULATION_OF_TP53_EXPRESSION_AND_DEGRADATION
336	TCRvb8	REACTOME_INTERLEUKIN_12_SIGNALING		45	0.46	1.4	0.049	0.089	1	5229	tags=60%, list=29%, signal=85%	INTERLEUKIN_12_SIGNALING	TCRvb8_INTERLEUKIN_12_SIGNALING
337	TCRvb8	REACTOME_E3_UBIQUITIN_LIGASES_UBIQUITINATE_TARGET_PROTEINS		50	0.44	1.4	0.041	0.091	1	3400	tags=36%, list=19%, signal=44%	E3_UBIQUITIN_LIGASES_UBIQUITINATE_TARGET_PROTEINS	TCRvb8_E3_UBIQUITIN_LIGASES_UBIQUITINATE_TARGET_PROTEINS
338	TCRvb8	REACTOME_PROSTACYCLIN_SIGNALLING_THROUGH_PROSTACYCLIN_RECEPTOR		19	0.54	1.4	0.088	0.093	1	3331	tags=42%, list=19%, signal=52%	PROSTACYCLIN_SIGNALLING_THROUGH_PROSTACYCLIN_RECEPTOR	TCRvb8_PROSTACYCLIN_SIGNALLING_THROUGH_PROSTACYCLIN_RECEPTOR
339	TCRvb8	REACTOME_TRANSCRIPTIONAL_REGULATION_BY_RUNX1		200	0.37	1.4	0.012	0.094	1	3018	tags=36%, list=17%, signal=42%	TRANSCRIPTIONAL_REGULATION_BY_RUNX1	TCRvb8_TRANSCRIPTIONAL_REGULATION_BY_RUNX1
340	TCRvb8	REACTOME_MITOPHAGY		29	0.5	1.39	0.062	0.094	1	2999	tags=41%, list=17%, signal=50%	MITOPHAGY	TCRvb8_MITOPHAGY
341	TCRvb8	REACTOME_RESPONSE_OF_MTB_TO_PHAGOCYTOSIS		23	0.53	1.39	0.074	0.095	1	3822	tags=48%, list=21%, signal=61%	RESPONSE_OF_MTB_TO_PHAGOCYTOSIS	TCRvb8_RESPONSE_OF_MTB_TO_PHAGOCYTOSIS
342	TCRvb8	REACTOME_TNFR2_NON_CANONICAL_NF_KB_PATHWAY		99	0.4	1.39	0.032	0.095	1	3018	tags=43%, list=17%, signal=52%	TNFR2_NON_CANONICAL_NF_KB_PATHWAY	TCRvb8_TNFR2_NON_CANONICAL_NF_KB_PATHWAY
343	TCRvb8	REACTOME_CHAPERONE_MEDIATED_AUTOPHAGY		21	0.53	1.39	0.071	0.097	1	2999	tags=38%, list=17%, signal=46%	CHAPERONE_MEDIATED_AUTOPHAGY	TCRvb8_CHAPERONE_MEDIATED_AUTOPHAGY
344	TCRvb8	REACTOME_GLUCONEOGENESIS		34	0.48	1.39	0.07	0.097	1	3447	tags=44%, list=19%, signal=55%	GLUCONEOGENESIS	TCRvb8_GLUCONEOGENESIS
345	TCRvb8	REACTOME_MITOCHONDRIAL_CALCIUM_ION_TRANSPORT		23	0.51	1.39	0.085	0.097	1	4499	tags=57%, list=25%, signal=75%	MITOCHONDRIAL_CALCIUM_ION_TRANSPORT	TCRvb8_MITOCHONDRIAL_CALCIUM_ION_TRANSPORT
346	TCRvb8	REACTOME_HATS_ACETYLATE_HISTONES		100	0.4	1.39	0.019	0.098	1	4414	tags=41%, list=25%, signal=54%	HATS_ACETYLATE_HISTONES	TCRvb8_HATS_ACETYLATE_HISTONES
347	TCRvb8	REACTOME_ANTIGEN_PROCESSING_CROSS_PRESENTATION		95	0.4	1.39	0.024	0.098	1	3018	tags=43%, list=17%, signal=52%	ANTIGEN_PROCESSING_CROSS_PRESENTATION	TCRvb8_ANTIGEN_PROCESSING_CROSS_PRESENTATION
348	TCRvb8	REACTOME_RECYCLING_PATHWAY_OF_L1		42	0.46	1.38	0.064	0.098	1	4317	tags=40%, list=24%, signal=53%	RECYCLING_PATHWAY_OF_L1	TCRvb8_RECYCLING_PATHWAY_OF_L1
349	TCRvb8	REACTOME_MTORC1_MEDIATED_SIGNALLING		23	0.52	1.38	0.096	0.1	1	4769	tags=70%, list=27%, signal=95%	MTORC1_MEDIATED_SIGNALLING	TCRvb8_MTORC1_MEDIATED_SIGNALLING
350	TCRvb8	REACTOME_SMAD2_SMAD3_SMAD4_HETEROTRIMER_REGULATES_TRANSCRIPTION		31	0.49	1.38	0.065	0.1	1	3334	tags=35%, list=19%, signal=44%	SMAD2_SMAD3_SMAD4_HETEROTRIMER_REGULATES_TRANSCRIPTION	TCRvb8_SMAD2_SMAD3_SMAD4_HETEROTRIMER_REGULATES_TRANSCRIPTION
351	TCRvb8	REACTOME_ONCOGENE_INDUCED_SENESCENCE		35	0.47	1.38	0.065	0.101	1	3462	tags=37%, list=19%, signal=46%	ONCOGENE_INDUCED_SENESCENCE	TCRvb8_ONCOGENE_INDUCED_SENESCENCE
352	TCRvb8	REACTOME_SIGNALLING_TO_RAS		20	0.54	1.37	0.092	0.106	1	4319	tags=45%, list=24%, signal=59%	SIGNALLING_TO_RAS	TCRvb8_SIGNALLING_TO_RAS
353	TCRvb8	REACTOME_PINK1_PRKN_MEDIATED_MITOPHAGY		22	0.51	1.37	0.063	0.108	1	2999	tags=45%, list=17%, signal=55%	PINK1_PRKN_MEDIATED_MITOPHAGY	TCRvb8_PINK1_PRKN_MEDIATED_MITOPHAGY
354	TCRvb8	REACTOME_SUMOYLATION_OF_DNA_METHYLATION_PROTEINS		15	0.56	1.36	0.098	0.117	1	3622	tags=53%, list=20%, signal=67%	SUMOYLATION_OF_DNA_METHYLATION_PROTEINS	TCRvb8_SUMOYLATION_OF_DNA_METHYLATION_PROTEINS
355	TCRvb8	REACTOME_ASPARAGINE_N_LINKED_GLYCOSYLATION		294	0.35	1.36	0.006	0.118	1	4826	tags=37%, list=27%, signal=49%	ASPARAGINE_N_LINKED_GLYCOSYLATION	TCRvb8_ASPARAGINE_N_LINKED_GLYCOSYLATION
356	TCRvb8	REACTOME_METAL_ION_SLC_TRANSPORTERS		26	0.5	1.36	0.081	0.118	1	3890	tags=46%, list=22%, signal=59%	METAL_ION_SLC_TRANSPORTERS	TCRvb8_METAL_ION_SLC_TRANSPORTERS
357	TCRvb8	REACTOME_SIGNALING_BY_FGFR_IN_DISEASE		63	0.41	1.36	0.056	0.119	1	4159	tags=37%, list=23%, signal=47%	SIGNALING_BY_FGFR_IN_DISEASE	TCRvb8_SIGNALING_BY_FGFR_IN_DISEASE
358	TCRvb8	REACTOME_SLC_TRANSPORTER_DISORDERS		97	0.39	1.35	0.045	0.12	1	4368	tags=34%, list=24%, signal=45%	SLC_TRANSPORTER_DISORDERS	TCRvb8_SLC_TRANSPORTER_DISORDERS
359	TCRvb8	REACTOME_RAS_PROCESSING		23	0.51	1.35	0.074	0.121	1	5771	tags=70%, list=32%, signal=103%	RAS_PROCESSING	TCRvb8_RAS_PROCESSING
360	TCRvb8	REACTOME_MTOR_SIGNALLING		40	0.45	1.35	0.077	0.124	1	4769	tags=52%, list=27%, signal=71%	MTOR_SIGNALLING	TCRvb8_MTOR_SIGNALLING
361	TCRvb8	REACTOME_FORMATION_OF_THE_BETA_CATENIN_TCF_TRANSACTIVATING_COMPLEX		54	0.42	1.34	0.056	0.129	1	3771	tags=44%, list=21%, signal=56%	FORMATION_OF_THE_BETA_CATENIN_TCF_TRANSACTIVATING_COMPLEX	TCRvb8_FORMATION_OF_THE_BETA_CATENIN_TCF_TRANSACTIVATING_COMPLEX
362	TCRvb8	REACTOME_CHROMATIN_MODIFYING_ENZYMES		232	0.35	1.34	0.018	0.132	1	4451	tags=38%, list=25%, signal=50%	CHROMATIN_MODIFYING_ENZYMES	TCRvb8_CHROMATIN_MODIFYING_ENZYMES
363	TCRvb8	REACTOME_HSF1_DEPENDENT_TRANSACTIVATION		36	0.46	1.34	0.071	0.134	1	2542	tags=31%, list=14%, signal=36%	HSF1_DEPENDENT_TRANSACTIVATION	TCRvb8_HSF1_DEPENDENT_TRANSACTIVATION
364	TCRvb8	REACTOME_RESPONSE_OF_EIF2AK1_HRI_TO_HEME_DEFICIENCY		15	0.56	1.33	0.127	0.137	1	4756	tags=67%, list=27%, signal=91%	RESPONSE_OF_EIF2AK1_HRI_TO_HEME_DEFICIENCY	TCRvb8_RESPONSE_OF_EIF2AK1_HRI_TO_HEME_DEFICIENCY
365	TCRvb8	REACTOME_DISEASES_OF_SIGNAL_TRANSDUCTION_BY_GROWTH_FACTOR_RECEPTORS_AND_SECOND_MESSENGERS		386	0.33	1.33	0.004	0.138	1	4394	tags=37%, list=25%, signal=47%	DISEASES_OF_SIGNAL_TRANSDUCTION_BY_GROWTH_FACTOR_RECEPTORS_AND_SECOND_MESSENGERS	TCRvb8_DISEASES_OF_SIGNAL_TRANSDUCTION_BY_GROWTH_FACTOR_RECEPTORS_AND_SECOND_MESSENGERS
366	TCRvb8	REACTOME_SCAVENGING_BY_CLASS_A_RECEPTORS		19	0.52	1.32	0.136	0.146	1	2259	tags=26%, list=13%, signal=30%	SCAVENGING_BY_CLASS_A_RECEPTORS	TCRvb8_SCAVENGING_BY_CLASS_A_RECEPTORS
367	TCRvb8	REACTOME_O_GLYCOSYLATION_OF_TSR_DOMAIN_CONTAINING_PROTEINS		39	0.45	1.32	0.106	0.152	1	720	tags=18%, list=4%, signal=19%	O_GLYCOSYLATION_OF_TSR_DOMAIN_CONTAINING_PROTEINS	TCRvb8_O_GLYCOSYLATION_OF_TSR_DOMAIN_CONTAINING_PROTEINS
368	TCRvb8	REACTOME_ADP_SIGNALLING_THROUGH_P2Y_PURINOCEPTOR_12		22	0.5	1.31	0.135	0.154	1	3331	tags=36%, list=19%, signal=45%	ADP_SIGNALLING_THROUGH_P2Y_PURINOCEPTOR_12	TCRvb8_ADP_SIGNALLING_THROUGH_P2Y_PURINOCEPTOR_12
369	TCRvb8	REACTOME_ANTIGEN_PROCESSING_UBIQUITINATION_PROTEASOME_DEGRADATION		303	0.33	1.31	0.022	0.158	1	3406	tags=31%, list=19%, signal=38%	ANTIGEN_PROCESSING_UBIQUITINATION_PROTEASOME_DEGRADATION	TCRvb8_ANTIGEN_PROCESSING_UBIQUITINATION_PROTEASOME_DEGRADATION
370	TCRvb8	REACTOME_NUCLEAR_EVENTS_KINASE_AND_TRANSCRIPTION_FACTOR_ACTIVATION_		61	0.4	1.31	0.088	0.161	1	3998	tags=33%, list=22%, signal=42%	NUCLEAR_EVENTS_KINASE_AND_TRANSCRIPTION_FACTOR_ACTIVATION_	TCRvb8_NUCLEAR_EVENTS_KINASE_AND_TRANSCRIPTION_FACTOR_ACTIVATION_
371	TCRvb8	REACTOME_ERBB2_REGULATES_CELL_MOTILITY		15	0.54	1.29	0.124	0.175	1	484	tags=20%, list=3%, signal=21%	ERBB2_REGULATES_CELL_MOTILITY	TCRvb8_ERBB2_REGULATES_CELL_MOTILITY
372	TCRvb8	REACTOME_SIGNALING_BY_NUCLEAR_RECEPTORS		255	0.34	1.29	0.028	0.177	1	4302	tags=36%, list=24%, signal=46%	SIGNALING_BY_NUCLEAR_RECEPTORS	TCRvb8_SIGNALING_BY_NUCLEAR_RECEPTORS
373	TCRvb8	REACTOME_ATTENUATION_PHASE		26	0.47	1.29	0.139	0.179	1	2542	tags=31%, list=14%, signal=36%	ATTENUATION_PHASE	TCRvb8_ATTENUATION_PHASE
374	TCRvb8	REACTOME_G_PROTEIN_ACTIVATION		28	0.46	1.29	0.139	0.181	1	3945	tags=32%, list=22%, signal=41%	G_PROTEIN_ACTIVATION	TCRvb8_G_PROTEIN_ACTIVATION
375	TCRvb8	REACTOME_ASSOCIATION_OF_TRIC_CCT_WITH_TARGET_PROTEINS_DURING_BIOSYNTHESIS		39	0.44	1.29	0.105	0.182	1	2653	tags=33%, list=15%, signal=39%	ASSOCIATION_OF_TRIC_CCT_WITH_TARGET_PROTEINS_DURING_BIOSYNTHESIS	TCRvb8_ASSOCIATION_OF_TRIC_CCT_WITH_TARGET_PROTEINS_DURING_BIOSYNTHESIS
376	TCRvb8	REACTOME_REGULATION_OF_PTEN_GENE_TRANSCRIPTION		60	0.4	1.29	0.084	0.181	1	4343	tags=47%, list=24%, signal=61%	REGULATION_OF_PTEN_GENE_TRANSCRIPTION	TCRvb8_REGULATION_OF_PTEN_GENE_TRANSCRIPTION
377	TCRvb8	REACTOME_HDACS_DEACETYLATE_HISTONES		52	0.41	1.28	0.103	0.186	1	3007	tags=35%, list=17%, signal=41%	HDACS_DEACETYLATE_HISTONES	TCRvb8_HDACS_DEACETYLATE_HISTONES
378	TCRvb8	REACTOME_GLYOXYLATE_METABOLISM_AND_GLYCINE_DEGRADATION		31	0.45	1.28	0.131	0.187	1	5607	tags=48%, list=31%, signal=70%	GLYOXYLATE_METABOLISM_AND_GLYCINE_DEGRADATION	TCRvb8_GLYOXYLATE_METABOLISM_AND_GLYCINE_DEGRADATION
379	TCRvb8	REACTOME_INTRINSIC_PATHWAY_FOR_APOPTOSIS		51	0.41	1.28	0.102	0.19	1	3527	tags=39%, list=20%, signal=49%	INTRINSIC_PATHWAY_FOR_APOPTOSIS	TCRvb8_INTRINSIC_PATHWAY_FOR_APOPTOSIS
380	TCRvb8	REACTOME_INTERLEUKIN_12_FAMILY_SIGNALING		55	0.4	1.27	0.099	0.197	1	5091	tags=53%, list=28%, signal=73%	INTERLEUKIN_12_FAMILY_SIGNALING	TCRvb8_INTERLEUKIN_12_FAMILY_SIGNALING
381	TCRvb8	REACTOME_REGULATION_OF_TP53_ACTIVITY_THROUGH_METHYLATION		18	0.51	1.27	0.151	0.197	1	2999	tags=39%, list=17%, signal=47%	REGULATION_OF_TP53_ACTIVITY_THROUGH_METHYLATION	TCRvb8_REGULATION_OF_TP53_ACTIVITY_THROUGH_METHYLATION
382	TCRvb8	REACTOME_INTERLEUKIN_1_FAMILY_SIGNALING		136	0.35	1.26	0.059	0.211	1	3128	tags=33%, list=17%, signal=40%	INTERLEUKIN_1_FAMILY_SIGNALING	TCRvb8_INTERLEUKIN_1_FAMILY_SIGNALING
383	TCRvb8	REACTOME_MET_PROMOTES_CELL_MOTILITY		41	0.42	1.26	0.141	0.211	1	609	tags=12%, list=3%, signal=13%	MET_PROMOTES_CELL_MOTILITY	TCRvb8_MET_PROMOTES_CELL_MOTILITY
384	TCRvb8	REACTOME_INTRACELLULAR_SIGNALING_BY_SECOND_MESSENGERS		302	0.32	1.25	0.034	0.215	1	3018	tags=28%, list=17%, signal=33%	INTRACELLULAR_SIGNALING_BY_SECOND_MESSENGERS	TCRvb8_INTRACELLULAR_SIGNALING_BY_SECOND_MESSENGERS
385	TCRvb8	REACTOME_TRANSLOCATION_OF_SLC2A4_GLUT4_TO_THE_PLASMA_MEMBRANE		66	0.38	1.25	0.098	0.216	1	4091	tags=36%, list=23%, signal=47%	TRANSLOCATION_OF_SLC2A4_GLUT4_TO_THE_PLASMA_MEMBRANE	TCRvb8_TRANSLOCATION_OF_SLC2A4_GLUT4_TO_THE_PLASMA_MEMBRANE
386	TCRvb8	REACTOME_DISEASES_ASSOCIATED_WITH_N_GLYCOSYLATION_OF_PROTEINS		17	0.5	1.25	0.166	0.216	1	3519	tags=53%, list=20%, signal=66%	DISEASES_ASSOCIATED_WITH_N_GLYCOSYLATION_OF_PROTEINS	TCRvb8_DISEASES_ASSOCIATED_WITH_N_GLYCOSYLATION_OF_PROTEINS
387	TCRvb8	REACTOME_C_TYPE_LECTIN_RECEPTORS_CLRS_		134	0.35	1.25	0.088	0.224	1	3018	tags=34%, list=17%, signal=41%	C_TYPE_LECTIN_RECEPTORS_CLRS_	TCRvb8_C_TYPE_LECTIN_RECEPTORS_CLRS_
388	TCRvb8	REACTOME_OPIOID_SIGNALLING		89	0.37	1.25	0.117	0.225	1	1988	tags=24%, list=11%, signal=26%	OPIOID_SIGNALLING	TCRvb8_OPIOID_SIGNALLING
389	TCRvb8	REACTOME_RUNX2_REGULATES_BONE_DEVELOPMENT		30	0.44	1.24	0.155	0.232	1	3122	tags=27%, list=17%, signal=32%	RUNX2_REGULATES_BONE_DEVELOPMENT	TCRvb8_RUNX2_REGULATES_BONE_DEVELOPMENT
390	TCRvb8	REACTOME_GLUCAGON_SIGNALING_IN_METABOLIC_REGULATION		32	0.43	1.23	0.158	0.238	1	1690	tags=28%, list=9%, signal=31%	GLUCAGON_SIGNALING_IN_METABOLIC_REGULATION	TCRvb8_GLUCAGON_SIGNALING_IN_METABOLIC_REGULATION
391	TCRvb8	REACTOME_FC_EPSILON_RECEPTOR_FCERI_SIGNALING		140	0.34	1.23	0.081	0.239	1	3744	tags=35%, list=21%, signal=44%	FC_EPSILON_RECEPTOR_FCERI_SIGNALING	TCRvb8_FC_EPSILON_RECEPTOR_FCERI_SIGNALING
392	TCRvb8	REACTOME_SIGNALING_BY_WNT_IN_CANCER		34	0.42	1.23	0.174	0.245	1	2859	tags=26%, list=16%, signal=31%	SIGNALING_BY_WNT_IN_CANCER	TCRvb8_SIGNALING_BY_WNT_IN_CANCER
393	TCRvb8	REACTOME_COPI_INDEPENDENT_GOLGI_TO_ER_RETROGRADE_TRAFFIC		47	0.4	1.23	0.143	0.248	1	2191	tags=21%, list=12%, signal=24%	COPI_INDEPENDENT_GOLGI_TO_ER_RETROGRADE_TRAFFIC	TCRvb8_COPI_INDEPENDENT_GOLGI_TO_ER_RETROGRADE_TRAFFIC
394	TCRvb8	REACTOME_DEADENYLATION_OF_MRNA		25	0.45	1.23	0.192	0.248	1	4419	tags=52%, list=25%, signal=69%	DEADENYLATION_OF_MRNA	TCRvb8_DEADENYLATION_OF_MRNA
395	TCRvb8	REACTOME_CROSSLINKING_OF_COLLAGEN_FIBRILS		18	0.49	1.23	0.188	0.249	1	2259	tags=17%, list=13%, signal=19%	CROSSLINKING_OF_COLLAGEN_FIBRILS	TCRvb8_CROSSLINKING_OF_COLLAGEN_FIBRILS
396	TCRvb8	REACTOME_SYNAPTIC_ADHESION_LIKE_MOLECULES		21	0.47	1.22	0.176	0.249	1	1402	tags=19%, list=8%, signal=21%	SYNAPTIC_ADHESION_LIKE_MOLECULES	TCRvb8_SYNAPTIC_ADHESION_LIKE_MOLECULES
397	TCRvb8	REACTOME_SIGNALLING_TO_ERKS		34	0.42	1.22	0.167	0.251	1	4319	tags=35%, list=24%, signal=46%	SIGNALLING_TO_ERKS	TCRvb8_SIGNALLING_TO_ERKS
398	TCRvb8	REACTOME_METABOLISM_OF_CARBOHYDRATES		284	0.31	1.21	0.064	0.273	1	4379	tags=38%, list=24%, signal=49%	METABOLISM_OF_CARBOHYDRATES	TCRvb8_METABOLISM_OF_CARBOHYDRATES
399	TCRvb8	REACTOME_INTRA_GOLGI_AND_RETROGRADE_GOLGI_TO_ER_TRAFFIC		191	0.32	1.2	0.088	0.278	1	4377	tags=30%, list=24%, signal=40%	INTRA_GOLGI_AND_RETROGRADE_GOLGI_TO_ER_TRAFFIC	TCRvb8_INTRA_GOLGI_AND_RETROGRADE_GOLGI_TO_ER_TRAFFIC
400	TCRvb8	REACTOME_RAF_ACTIVATION		34	0.42	1.2	0.185	0.279	1	4474	tags=41%, list=25%, signal=55%	RAF_ACTIVATION	TCRvb8_RAF_ACTIVATION
401	TCRvb8	REACTOME_NEGATIVE_REGULATION_OF_TCF_DEPENDENT_SIGNALING_BY_WNT_LIGAND_ANTAGONISTS		15	0.5	1.2	0.23	0.279	1	25	tags=13%, list=0%, signal=13%	NEGATIVE_REGULATION_OF_TCF_DEPENDENT_SIGNALING_BY_WNT_LIGAND_ANTAGONISTS	TCRvb8_NEGATIVE_REGULATION_OF_TCF_DEPENDENT_SIGNALING_BY_WNT_LIGAND_ANTAGONISTS
402	TCRvb8	REACTOME_DARPP_32_EVENTS		23	0.46	1.2	0.211	0.286	1	4379	tags=48%, list=24%, signal=63%	DARPP_32_EVENTS	TCRvb8_DARPP_32_EVENTS
403	TCRvb8	REACTOME_SPRY_REGULATION_OF_FGF_SIGNALING		16	0.49	1.2	0.225	0.285	1	3122	tags=38%, list=17%, signal=45%	SPRY_REGULATION_OF_FGF_SIGNALING	TCRvb8_SPRY_REGULATION_OF_FGF_SIGNALING
404	TCRvb8	REACTOME_CLASS_I_MHC_MEDIATED_ANTIGEN_PROCESSING_PRESENTATION		360	0.3	1.2	0.057	0.289	1	3018	tags=27%, list=17%, signal=32%	CLASS_I_MHC_MEDIATED_ANTIGEN_PROCESSING_PRESENTATION	TCRvb8_CLASS_I_MHC_MEDIATED_ANTIGEN_PROCESSING_PRESENTATION
405	TCRvb8	REACTOME_MET_ACTIVATES_PTK2_SIGNALING		30	0.42	1.19	0.207	0.294	1	609	tags=13%, list=3%, signal=14%	MET_ACTIVATES_PTK2_SIGNALING	TCRvb8_MET_ACTIVATES_PTK2_SIGNALING
406	TCRvb8	REACTOME_AMYLOID_FIBER_FORMATION		72	0.36	1.19	0.174	0.3	1	3820	tags=32%, list=21%, signal=40%	AMYLOID_FIBER_FORMATION	TCRvb8_AMYLOID_FIBER_FORMATION
407	TCRvb8	REACTOME_ASSEMBLY_AND_CELL_SURFACE_PRESENTATION_OF_NMDA_RECEPTORS		38	0.4	1.19	0.204	0.301	1	2191	tags=21%, list=12%, signal=24%	ASSEMBLY_AND_CELL_SURFACE_PRESENTATION_OF_NMDA_RECEPTORS	TCRvb8_ASSEMBLY_AND_CELL_SURFACE_PRESENTATION_OF_NMDA_RECEPTORS
408	TCRvb8	REACTOME_SIGNALING_BY_NTRKS		134	0.33	1.19	0.152	0.303	1	4396	tags=32%, list=25%, signal=42%	SIGNALING_BY_NTRKS	TCRvb8_SIGNALING_BY_NTRKS
409	TCRvb8	REACTOME_ACTIVATION_OF_NMDA_RECEPTORS_AND_POSTSYNAPTIC_EVENTS		87	0.35	1.18	0.142	0.303	1	3569	tags=25%, list=20%, signal=31%	ACTIVATION_OF_NMDA_RECEPTORS_AND_POSTSYNAPTIC_EVENTS	TCRvb8_ACTIVATION_OF_NMDA_RECEPTORS_AND_POSTSYNAPTIC_EVENTS
410	TCRvb8	REACTOME_ADORA2B_MEDIATED_ANTI_INFLAMMATORY_CYTOKINES_PRODUCTION		128	0.33	1.18	0.153	0.308	1	1791	tags=14%, list=10%, signal=16%	ADORA2B_MEDIATED_ANTI_INFLAMMATORY_CYTOKINES_PRODUCTION	TCRvb8_ADORA2B_MEDIATED_ANTI_INFLAMMATORY_CYTOKINES_PRODUCTION
411	TCRvb8	REACTOME_SIGNALING_BY_MODERATE_KINASE_ACTIVITY_BRAF_MUTANTS		45	0.39	1.18	0.218	0.312	1	4159	tags=33%, list=23%, signal=43%	SIGNALING_BY_MODERATE_KINASE_ACTIVITY_BRAF_MUTANTS	TCRvb8_SIGNALING_BY_MODERATE_KINASE_ACTIVITY_BRAF_MUTANTS
412	TCRvb8	REACTOME_VASOPRESSIN_REGULATES_RENAL_WATER_HOMEOSTASIS_VIA_AQUAPORINS		42	0.39	1.18	0.217	0.313	1	1690	tags=21%, list=9%, signal=24%	VASOPRESSIN_REGULATES_RENAL_WATER_HOMEOSTASIS_VIA_AQUAPORINS	TCRvb8_VASOPRESSIN_REGULATES_RENAL_WATER_HOMEOSTASIS_VIA_AQUAPORINS
413	TCRvb8	REACTOME_TRANSCRIPTIONAL_REGULATION_BY_VENTX		40	0.39	1.18	0.199	0.313	1	3309	tags=35%, list=19%, signal=43%	TRANSCRIPTIONAL_REGULATION_BY_VENTX	TCRvb8_TRANSCRIPTIONAL_REGULATION_BY_VENTX
414	TCRvb8	REACTOME_SIGNALING_BY_THE_B_CELL_RECEPTOR_BCR_		121	0.33	1.17	0.152	0.317	1	3018	tags=35%, list=17%, signal=41%	SIGNALING_BY_THE_B_CELL_RECEPTOR_BCR_	TCRvb8_SIGNALING_BY_THE_B_CELL_RECEPTOR_BCR_
415	TCRvb8	REACTOME_GLUCAGON_LIKE_PEPTIDE_1_GLP1_REGULATES_INSULIN_SECRETION		41	0.39	1.17	0.217	0.317	1	2685	tags=29%, list=15%, signal=34%	GLUCAGON_LIKE_PEPTIDE_1_GLP1_REGULATES_INSULIN_SECRETION	TCRvb8_GLUCAGON_LIKE_PEPTIDE_1_GLP1_REGULATES_INSULIN_SECRETION
416	TCRvb8	REACTOME_CARBOXYTERMINAL_POST_TRANSLATIONAL_MODIFICATIONS_OF_TUBULIN		37	0.41	1.17	0.24	0.319	1	3631	tags=30%, list=20%, signal=37%	CARBOXYTERMINAL_POST_TRANSLATIONAL_MODIFICATIONS_OF_TUBULIN	TCRvb8_CARBOXYTERMINAL_POST_TRANSLATIONAL_MODIFICATIONS_OF_TUBULIN
417	TCRvb8	REACTOME_AUTOPHAGY		139	0.32	1.17	0.154	0.33	1	4055	tags=30%, list=23%, signal=39%	AUTOPHAGY	TCRvb8_AUTOPHAGY
418	TCRvb8	REACTOME_CA_DEPENDENT_EVENTS		36	0.4	1.16	0.218	0.333	1	1846	tags=25%, list=10%, signal=28%	CA_DEPENDENT_EVENTS	TCRvb8_CA_DEPENDENT_EVENTS
419	TCRvb8	REACTOME_THE_NLRP3_INFLAMMASOME		15	0.48	1.16	0.268	0.337	1	1230	tags=27%, list=7%, signal=29%	THE_NLRP3_INFLAMMASOME	TCRvb8_THE_NLRP3_INFLAMMASOME
420	TCRvb8	REACTOME_ER_QUALITY_CONTROL_COMPARTMENT_ERQC_		20	0.46	1.15	0.28	0.348	1	3924	tags=40%, list=22%, signal=51%	ER_QUALITY_CONTROL_COMPARTMENT_ERQC_	TCRvb8_ER_QUALITY_CONTROL_COMPARTMENT_ERQC_
421	TCRvb8	REACTOME_INTRAFLAGELLAR_TRANSPORT		53	0.37	1.15	0.222	0.355	1	3658	tags=34%, list=20%, signal=43%	INTRAFLAGELLAR_TRANSPORT	TCRvb8_INTRAFLAGELLAR_TRANSPORT
422	TCRvb8	REACTOME_SYNTHESIS_OF_PA		38	0.38	1.15	0.235	0.354	1	1567	tags=16%, list=9%, signal=17%	SYNTHESIS_OF_PA	TCRvb8_SYNTHESIS_OF_PA
423	TCRvb8	REACTOME_DEACTIVATION_OF_THE_BETA_CATENIN_TRANSACTIVATING_COMPLEX		42	0.38	1.15	0.246	0.36	1	3258	tags=33%, list=18%, signal=41%	DEACTIVATION_OF_THE_BETA_CATENIN_TRANSACTIVATING_COMPLEX	TCRvb8_DEACTIVATION_OF_THE_BETA_CATENIN_TRANSACTIVATING_COMPLEX
424	TCRvb8	REACTOME_SIGNALING_BY_HIPPO		20	0.45	1.15	0.267	0.359	1	891	tags=20%, list=5%, signal=21%	SIGNALING_BY_HIPPO	TCRvb8_SIGNALING_BY_HIPPO
425	TCRvb8	REACTOME_WNT5A_DEPENDENT_INTERNALIZATION_OF_FZD4		15	0.47	1.13	0.296	0.386	1	5768	tags=60%, list=32%, signal=89%	WNT5A_DEPENDENT_INTERNALIZATION_OF_FZD4	TCRvb8_WNT5A_DEPENDENT_INTERNALIZATION_OF_FZD4
426	TCRvb8	REACTOME_FLT3_SIGNALING		291	0.29	1.13	0.155	0.386	1	3879	tags=29%, list=22%, signal=36%	FLT3_SIGNALING	TCRvb8_FLT3_SIGNALING
427	TCRvb8	REACTOME_EPH_EPHRIN_MEDIATED_REPULSION_OF_CELLS		50	0.37	1.13	0.251	0.393	1	5772	tags=52%, list=32%, signal=77%	EPH_EPHRIN_MEDIATED_REPULSION_OF_CELLS	TCRvb8_EPH_EPHRIN_MEDIATED_REPULSION_OF_CELLS
428	TCRvb8	REACTOME_PKMTS_METHYLATE_HISTONE_LYSINES		49	0.36	1.13	0.27	0.394	1	2110	tags=24%, list=12%, signal=28%	PKMTS_METHYLATE_HISTONE_LYSINES	TCRvb8_PKMTS_METHYLATE_HISTONE_LYSINES
429	TCRvb8	REACTOME_G_ALPHA_Z_SIGNALLING_EVENTS		48	0.37	1.12	0.274	0.403	1	1831	tags=21%, list=10%, signal=23%	G_ALPHA_Z_SIGNALLING_EVENTS	TCRvb8_G_ALPHA_Z_SIGNALLING_EVENTS
430	TCRvb8	REACTOME_NUCLEOBASE_CATABOLISM		34	0.39	1.12	0.274	0.404	1	3475	tags=32%, list=19%, signal=40%	NUCLEOBASE_CATABOLISM	TCRvb8_NUCLEOBASE_CATABOLISM
431	TCRvb8	REACTOME_MHC_CLASS_II_ANTIGEN_PRESENTATION		112	0.31	1.12	0.223	0.405	1	2191	tags=21%, list=12%, signal=23%	MHC_CLASS_II_ANTIGEN_PRESENTATION	TCRvb8_MHC_CLASS_II_ANTIGEN_PRESENTATION
432	TCRvb8	REACTOME_PI3K_EVENTS_IN_ERBB2_SIGNALING		16	0.46	1.12	0.324	0.405	1	414	tags=13%, list=2%, signal=13%	PI3K_EVENTS_IN_ERBB2_SIGNALING	TCRvb8_PI3K_EVENTS_IN_ERBB2_SIGNALING
433	TCRvb8	REACTOME_MAP2K_AND_MAPK_ACTIVATION		40	0.38	1.11	0.301	0.414	1	4159	tags=33%, list=23%, signal=42%	MAP2K_AND_MAPK_ACTIVATION	TCRvb8_MAP2K_AND_MAPK_ACTIVATION
434	TCRvb8	REACTOME_SULFUR_AMINO_ACID_METABOLISM		27	0.41	1.11	0.294	0.414	1	4415	tags=48%, list=25%, signal=64%	SULFUR_AMINO_ACID_METABOLISM	TCRvb8_SULFUR_AMINO_ACID_METABOLISM
435	TCRvb8	REACTOME_PKA_ACTIVATION_IN_GLUCAGON_SIGNALLING		16	0.46	1.11	0.308	0.418	1	1690	tags=31%, list=9%, signal=34%	PKA_ACTIVATION_IN_GLUCAGON_SIGNALLING	TCRvb8_PKA_ACTIVATION_IN_GLUCAGON_SIGNALLING
436	TCRvb8	REACTOME_NUCLEOTIDE_SALVAGE		23	0.41	1.11	0.293	0.417	1	1936	tags=30%, list=11%, signal=34%	NUCLEOTIDE_SALVAGE	TCRvb8_NUCLEOTIDE_SALVAGE
437	TCRvb8	REACTOME_RUNX1_INTERACTS_WITH_CO_FACTORS_WHOSE_PRECISE_EFFECT_ON_RUNX1_TARGETS_IS_NOT_KNOWN		36	0.38	1.11	0.307	0.418	1	2921	tags=33%, list=16%, signal=40%	RUNX1_INTERACTS_WITH_CO_FACTORS_WHOSE_PRECISE_EFFECT_ON_RUNX1_TARGETS_IS_NOT_KNOWN	TCRvb8_RUNX1_INTERACTS_WITH_CO_FACTORS_WHOSE_PRECISE_EFFECT_ON_RUNX1_TARGETS_IS_NOT_KNOWN
438	TCRvb8	REACTOME_DISEASES_ASSOCIATED_WITH_GLYCOSYLATION_PRECURSOR_BIOSYNTHESIS		18	0.44	1.11	0.319	0.419	1	2816	tags=33%, list=16%, signal=40%	DISEASES_ASSOCIATED_WITH_GLYCOSYLATION_PRECURSOR_BIOSYNTHESIS	TCRvb8_DISEASES_ASSOCIATED_WITH_GLYCOSYLATION_PRECURSOR_BIOSYNTHESIS
439	TCRvb8	REACTOME_TRIGLYCERIDE_CATABOLISM		22	0.42	1.1	0.303	0.429	1	4474	tags=36%, list=25%, signal=48%	TRIGLYCERIDE_CATABOLISM	TCRvb8_TRIGLYCERIDE_CATABOLISM
440	TCRvb8	REACTOME_SIGNALING_BY_ERBB2_ECD_MUTANTS		16	0.46	1.1	0.345	0.432	1	4159	tags=44%, list=23%, signal=57%	SIGNALING_BY_ERBB2_ECD_MUTANTS	TCRvb8_SIGNALING_BY_ERBB2_ECD_MUTANTS
441	TCRvb8	REACTOME_RHO_GTPASES_ACTIVATE_WASPS_AND_WAVES		35	0.38	1.1	0.319	0.432	1	5211	tags=43%, list=29%, signal=60%	RHO_GTPASES_ACTIVATE_WASPS_AND_WAVES	TCRvb8_RHO_GTPASES_ACTIVATE_WASPS_AND_WAVES
442	TCRvb8	REACTOME_TRANSCRIPTIONAL_REGULATION_OF_WHITE_ADIPOCYTE_DIFFERENTIATION		83	0.33	1.1	0.272	0.434	1	4119	tags=29%, list=23%, signal=37%	TRANSCRIPTIONAL_REGULATION_OF_WHITE_ADIPOCYTE_DIFFERENTIATION	TCRvb8_TRANSCRIPTIONAL_REGULATION_OF_WHITE_ADIPOCYTE_DIFFERENTIATION
443	TCRvb8	REACTOME_COLLAGEN_BIOSYNTHESIS_AND_MODIFYING_ENZYMES		66	0.34	1.1	0.28	0.434	1	2851	tags=21%, list=16%, signal=25%	COLLAGEN_BIOSYNTHESIS_AND_MODIFYING_ENZYMES	TCRvb8_COLLAGEN_BIOSYNTHESIS_AND_MODIFYING_ENZYMES
444	TCRvb8	REACTOME_ACTIVATION_OF_BH3_ONLY_PROTEINS		30	0.39	1.1	0.315	0.438	1	2735	tags=37%, list=15%, signal=43%	ACTIVATION_OF_BH3_ONLY_PROTEINS	TCRvb8_ACTIVATION_OF_BH3_ONLY_PROTEINS
445	TCRvb8	REACTOME_METABOLISM_OF_NITRIC_OXIDE_NOS3_ACTIVATION_AND_REGULATION		15	0.47	1.1	0.349	0.437	1	3830	tags=40%, list=21%, signal=51%	METABOLISM_OF_NITRIC_OXIDE_NOS3_ACTIVATION_AND_REGULATION	TCRvb8_METABOLISM_OF_NITRIC_OXIDE_NOS3_ACTIVATION_AND_REGULATION
446	TCRvb8	REACTOME_EPHA_MEDIATED_GROWTH_CONE_COLLAPSE		28	0.4	1.09	0.342	0.46	1	855	tags=11%, list=5%, signal=11%	EPHA_MEDIATED_GROWTH_CONE_COLLAPSE	TCRvb8_EPHA_MEDIATED_GROWTH_CONE_COLLAPSE
447	TCRvb8	REACTOME_RUNX2_REGULATES_OSTEOBLAST_DIFFERENTIATION		24	0.4	1.09	0.349	0.462	1	3122	tags=25%, list=17%, signal=30%	RUNX2_REGULATES_OSTEOBLAST_DIFFERENTIATION	TCRvb8_RUNX2_REGULATES_OSTEOBLAST_DIFFERENTIATION
448	TCRvb8	REACTOME_ADRENALINE_NORADRENALINE_INHIBITS_INSULIN_SECRETION		28	0.39	1.08	0.366	0.474	1	3331	tags=29%, list=19%, signal=35%	ADRENALINE_NORADRENALINE_INHIBITS_INSULIN_SECRETION	TCRvb8_ADRENALINE_NORADRENALINE_INHIBITS_INSULIN_SECRETION
449	TCRvb8	REACTOME_NEGATIVE_REGULATION_OF_FGFR4_SIGNALING		31	0.38	1.08	0.34	0.475	1	3122	tags=23%, list=17%, signal=27%	NEGATIVE_REGULATION_OF_FGFR4_SIGNALING	TCRvb8_NEGATIVE_REGULATION_OF_FGFR4_SIGNALING
450	TCRvb8	REACTOME_GABA_RECEPTOR_ACTIVATION		60	0.33	1.08	0.319	0.474	1	1690	tags=15%, list=9%, signal=17%	GABA_RECEPTOR_ACTIVATION	TCRvb8_GABA_RECEPTOR_ACTIVATION
451	TCRvb8	REACTOME_COPI_MEDIATED_ANTEROGRADE_TRANSPORT		95	0.31	1.08	0.297	0.474	1	5357	tags=39%, list=30%, signal=55%	COPI_MEDIATED_ANTEROGRADE_TRANSPORT	TCRvb8_COPI_MEDIATED_ANTEROGRADE_TRANSPORT
452	TCRvb8	REACTOME_SIGNALING_BY_TGF_BETA_RECEPTOR_COMPLEX		72	0.33	1.08	0.325	0.479	1	4653	tags=43%, list=26%, signal=58%	SIGNALING_BY_TGF_BETA_RECEPTOR_COMPLEX	TCRvb8_SIGNALING_BY_TGF_BETA_RECEPTOR_COMPLEX
453	TCRvb8	REACTOME_APOPTOTIC_CLEAVAGE_OF_CELLULAR_PROTEINS		38	0.36	1.07	0.314	0.48	1	2274	tags=21%, list=13%, signal=24%	APOPTOTIC_CLEAVAGE_OF_CELLULAR_PROTEINS	TCRvb8_APOPTOTIC_CLEAVAGE_OF_CELLULAR_PROTEINS
454	TCRvb8	REACTOME_POTASSIUM_CHANNELS		102	0.31	1.07	0.298	0.48	1	1903	tags=13%, list=11%, signal=14%	POTASSIUM_CHANNELS	TCRvb8_POTASSIUM_CHANNELS
455	TCRvb8	REACTOME_CARGO_CONCENTRATION_IN_THE_ER		33	0.37	1.07	0.34	0.482	1	4789	tags=39%, list=27%, signal=54%	CARGO_CONCENTRATION_IN_THE_ER	TCRvb8_CARGO_CONCENTRATION_IN_THE_ER
456	TCRvb8	REACTOME_ER_TO_GOLGI_ANTEROGRADE_TRANSPORT		147	0.29	1.07	0.281	0.483	1	5357	tags=37%, list=30%, signal=52%	ER_TO_GOLGI_ANTEROGRADE_TRANSPORT	TCRvb8_ER_TO_GOLGI_ANTEROGRADE_TRANSPORT
457	TCRvb8	REACTOME_SIGNAL_AMPLIFICATION		33	0.38	1.07	0.358	0.488	1	3578	tags=33%, list=20%, signal=42%	SIGNAL_AMPLIFICATION	TCRvb8_SIGNAL_AMPLIFICATION
458	TCRvb8	REACTOME_SEMA4D_INDUCED_CELL_MIGRATION_AND_GROWTH_CONE_COLLAPSE		19	0.42	1.07	0.39	0.488	1	607	tags=11%, list=3%, signal=11%	SEMA4D_INDUCED_CELL_MIGRATION_AND_GROWTH_CONE_COLLAPSE	TCRvb8_SEMA4D_INDUCED_CELL_MIGRATION_AND_GROWTH_CONE_COLLAPSE
459	TCRvb8	REACTOME_PRESYNAPTIC_FUNCTION_OF_KAINATE_RECEPTORS		21	0.42	1.06	0.382	0.5	1	3331	tags=33%, list=19%, signal=41%	PRESYNAPTIC_FUNCTION_OF_KAINATE_RECEPTORS	TCRvb8_PRESYNAPTIC_FUNCTION_OF_KAINATE_RECEPTORS
460	TCRvb8	REACTOME_NEGATIVE_REGULATION_OF_FGFR2_SIGNALING		34	0.37	1.06	0.368	0.501	1	3122	tags=21%, list=17%, signal=25%	NEGATIVE_REGULATION_OF_FGFR2_SIGNALING	TCRvb8_NEGATIVE_REGULATION_OF_FGFR2_SIGNALING
461	TCRvb8	REACTOME_TRANSPORT_TO_THE_GOLGI_AND_SUBSEQUENT_MODIFICATION		177	0.28	1.06	0.315	0.5	1	4682	tags=32%, list=26%, signal=42%	TRANSPORT_TO_THE_GOLGI_AND_SUBSEQUENT_MODIFICATION	TCRvb8_TRANSPORT_TO_THE_GOLGI_AND_SUBSEQUENT_MODIFICATION
462	TCRvb8	REACTOME_CA2_PATHWAY		62	0.33	1.06	0.347	0.5	1	2685	tags=26%, list=15%, signal=30%	CA2_PATHWAY	TCRvb8_CA2_PATHWAY
463	TCRvb8	REACTOME_METALLOPROTEASE_DUBS		27	0.39	1.06	0.372	0.507	1	2999	tags=33%, list=17%, signal=40%	METALLOPROTEASE_DUBS	TCRvb8_METALLOPROTEASE_DUBS
464	TCRvb8	REACTOME_ECM_PROTEOGLYCANS		76	0.32	1.06	0.347	0.507	1	2922	tags=13%, list=16%, signal=16%	ECM_PROTEOGLYCANS	TCRvb8_ECM_PROTEOGLYCANS
465	TCRvb8	REACTOME_FORMATION_OF_FIBRIN_CLOT_CLOTTING_CASCADE_		38	0.36	1.06	0.391	0.507	1	947	tags=11%, list=5%, signal=11%	FORMATION_OF_FIBRIN_CLOT_CLOTTING_CASCADE_	TCRvb8_FORMATION_OF_FIBRIN_CLOT_CLOTTING_CASCADE_
466	TCRvb8	REACTOME_SIGNALING_BY_TGFB_FAMILY_MEMBERS		101	0.3	1.05	0.347	0.509	1	4653	tags=36%, list=26%, signal=48%	SIGNALING_BY_TGFB_FAMILY_MEMBERS	TCRvb8_SIGNALING_BY_TGFB_FAMILY_MEMBERS
467	TCRvb8	REACTOME_ONCOGENIC_MAPK_SIGNALING		82	0.31	1.05	0.361	0.51	1	4480	tags=35%, list=25%, signal=47%	ONCOGENIC_MAPK_SIGNALING	TCRvb8_ONCOGENIC_MAPK_SIGNALING
468	TCRvb8	REACTOME_LAMININ_INTERACTIONS		30	0.38	1.05	0.394	0.514	1	609	tags=13%, list=3%, signal=14%	LAMININ_INTERACTIONS	TCRvb8_LAMININ_INTERACTIONS
469	TCRvb8	REACTOME_RAF_INDEPENDENT_MAPK1_3_ACTIVATION		23	0.4	1.05	0.4	0.526	1	3122	tags=26%, list=17%, signal=32%	RAF_INDEPENDENT_MAPK1_3_ACTIVATION	TCRvb8_RAF_INDEPENDENT_MAPK1_3_ACTIVATION
470	TCRvb8	REACTOME_FATTY_ACYL_COA_BIOSYNTHESIS		35	0.36	1.04	0.37	0.533	1	3837	tags=34%, list=21%, signal=44%	FATTY_ACYL_COA_BIOSYNTHESIS	TCRvb8_FATTY_ACYL_COA_BIOSYNTHESIS
471	TCRvb8	REACTOME_MAPK_FAMILY_SIGNALING_CASCADES		324	0.27	1.04	0.353	0.532	1	3879	tags=27%, list=22%, signal=34%	MAPK_FAMILY_SIGNALING_CASCADES	TCRvb8_MAPK_FAMILY_SIGNALING_CASCADES
472	TCRvb8	REACTOME_DISEASES_ASSOCIATED_WITH_O_GLYCOSYLATION_OF_PROTEINS		64	0.32	1.04	0.379	0.533	1	720	tags=11%, list=4%, signal=11%	DISEASES_ASSOCIATED_WITH_O_GLYCOSYLATION_OF_PROTEINS	TCRvb8_DISEASES_ASSOCIATED_WITH_O_GLYCOSYLATION_OF_PROTEINS
473	TCRvb8	REACTOME_OTHER_INTERLEUKIN_SIGNALING		22	0.39	1.04	0.412	0.533	1	3100	tags=36%, list=17%, signal=44%	OTHER_INTERLEUKIN_SIGNALING	TCRvb8_OTHER_INTERLEUKIN_SIGNALING
474	TCRvb8	REACTOME_GASTRIN_CREB_SIGNALLING_PATHWAY_VIA_PKC_AND_MAPK		18	0.4	1.04	0.39	0.538	1	4159	tags=33%, list=23%, signal=43%	GASTRIN_CREB_SIGNALLING_PATHWAY_VIA_PKC_AND_MAPK	TCRvb8_GASTRIN_CREB_SIGNALLING_PATHWAY_VIA_PKC_AND_MAPK
475	TCRvb8	REACTOME_NEGATIVE_REGULATION_OF_FGFR3_SIGNALING		29	0.38	1.04	0.409	0.538	1	3122	tags=24%, list=17%, signal=29%	NEGATIVE_REGULATION_OF_FGFR3_SIGNALING	TCRvb8_NEGATIVE_REGULATION_OF_FGFR3_SIGNALING
476	TCRvb8	REACTOME_EPH_EPHRIN_SIGNALING		89	0.3	1.04	0.378	0.538	1	5037	tags=37%, list=28%, signal=51%	EPH_EPHRIN_SIGNALING	TCRvb8_EPH_EPHRIN_SIGNALING
477	TCRvb8	REACTOME_BBSOME_MEDIATED_CARGO_TARGETING_TO_CILIUM		23	0.39	1.03	0.392	0.542	1	2039	tags=30%, list=11%, signal=34%	BBSOME_MEDIATED_CARGO_TARGETING_TO_CILIUM	TCRvb8_BBSOME_MEDIATED_CARGO_TARGETING_TO_CILIUM
478	TCRvb8	REACTOME_AQUAPORIN_MEDIATED_TRANSPORT		50	0.33	1.03	0.389	0.554	1	1690	tags=18%, list=9%, signal=20%	AQUAPORIN_MEDIATED_TRANSPORT	TCRvb8_AQUAPORIN_MEDIATED_TRANSPORT
479	TCRvb8	REACTOME_MECP2_REGULATES_NEURONAL_RECEPTORS_AND_CHANNELS		18	0.42	1.03	0.452	0.56	1	4022	tags=33%, list=22%, signal=43%	MECP2_REGULATES_NEURONAL_RECEPTORS_AND_CHANNELS	TCRvb8_MECP2_REGULATES_NEURONAL_RECEPTORS_AND_CHANNELS
480	TCRvb8	REACTOME_NEUROTRANSMITTER_RECEPTORS_AND_POSTSYNAPTIC_SIGNAL_TRANSMISSION		194	0.27	1.02	0.4	0.562	1	2191	tags=14%, list=12%, signal=16%	NEUROTRANSMITTER_RECEPTORS_AND_POSTSYNAPTIC_SIGNAL_TRANSMISSION	TCRvb8_NEUROTRANSMITTER_RECEPTORS_AND_POSTSYNAPTIC_SIGNAL_TRANSMISSION
481	TCRvb8	REACTOME_DAG_AND_IP3_SIGNALING		40	0.34	1.02	0.419	0.567	1	1846	tags=23%, list=10%, signal=25%	DAG_AND_IP3_SIGNALING	TCRvb8_DAG_AND_IP3_SIGNALING
482	TCRvb8	REACTOME_COLLAGEN_FORMATION		89	0.3	1.02	0.4	0.568	1	2259	tags=16%, list=13%, signal=18%	COLLAGEN_FORMATION	TCRvb8_COLLAGEN_FORMATION
483	TCRvb8	REACTOME_THROMBOXANE_SIGNALLING_THROUGH_TP_RECEPTOR		24	0.38	1.02	0.45	0.573	1	3484	tags=33%, list=19%, signal=41%	THROMBOXANE_SIGNALLING_THROUGH_TP_RECEPTOR	TCRvb8_THROMBOXANE_SIGNALLING_THROUGH_TP_RECEPTOR
484	TCRvb8	REACTOME_PRE_NOTCH_EXPRESSION_AND_PROCESSING		83	0.3	1.02	0.427	0.574	1	2457	tags=20%, list=14%, signal=24%	PRE_NOTCH_EXPRESSION_AND_PROCESSING	TCRvb8_PRE_NOTCH_EXPRESSION_AND_PROCESSING
485	TCRvb8	REACTOME_CONSTITUTIVE_SIGNALING_BY_LIGAND_RESPONSIVE_EGFR_CANCER_VARIANTS		19	0.4	1.02	0.432	0.576	1	4159	tags=42%, list=23%, signal=55%	CONSTITUTIVE_SIGNALING_BY_LIGAND_RESPONSIVE_EGFR_CANCER_VARIANTS	TCRvb8_CONSTITUTIVE_SIGNALING_BY_LIGAND_RESPONSIVE_EGFR_CANCER_VARIANTS
486	TCRvb8	REACTOME_TRANSPORT_OF_VITAMINS_NUCLEOSIDES_AND_RELATED_MOLECULES		41	0.34	1.02	0.419	0.576	1	2238	tags=24%, list=13%, signal=28%	TRANSPORT_OF_VITAMINS_NUCLEOSIDES_AND_RELATED_MOLECULES	TCRvb8_TRANSPORT_OF_VITAMINS_NUCLEOSIDES_AND_RELATED_MOLECULES
487	TCRvb8	REACTOME_G_BETA_GAMMA_SIGNALLING_THROUGH_PI3KGAMMA		25	0.38	1.02	0.452	0.576	1	4955	tags=48%, list=28%, signal=66%	G_BETA_GAMMA_SIGNALLING_THROUGH_PI3KGAMMA	TCRvb8_G_BETA_GAMMA_SIGNALLING_THROUGH_PI3KGAMMA
488	TCRvb8	REACTOME_SIGNALING_BY_INTERLEUKINS		438	0.25	1.01	0.429	0.584	1	3128	tags=24%, list=17%, signal=29%	SIGNALING_BY_INTERLEUKINS	TCRvb8_SIGNALING_BY_INTERLEUKINS
489	TCRvb8	REACTOME_G_PROTEIN_MEDIATED_EVENTS		53	0.32	1.01	0.465	0.595	1	1988	tags=23%, list=11%, signal=25%	G_PROTEIN_MEDIATED_EVENTS	TCRvb8_G_PROTEIN_MEDIATED_EVENTS
490	TCRvb8	REACTOME_PROCESSING_OF_SMDT1		16	0.42	1	0.448	0.597	1	5465	tags=63%, list=31%, signal=90%	PROCESSING_OF_SMDT1	TCRvb8_PROCESSING_OF_SMDT1
491	TCRvb8	REACTOME_CHOLESTEROL_BIOSYNTHESIS		25	0.36	1	0.435	0.596	1	4883	tags=40%, list=27%, signal=55%	CHOLESTEROL_BIOSYNTHESIS	TCRvb8_CHOLESTEROL_BIOSYNTHESIS
492	TCRvb8	REACTOME_G_BETA_GAMMA_SIGNALLING_THROUGH_CDC42		20	0.39	1	0.436	0.595	1	3331	tags=35%, list=19%, signal=43%	G_BETA_GAMMA_SIGNALLING_THROUGH_CDC42	TCRvb8_G_BETA_GAMMA_SIGNALLING_THROUGH_CDC42
493	TCRvb8	REACTOME_TCR_SIGNALING		112	0.28	1	0.468	0.596	1	3018	tags=36%, list=17%, signal=43%	TCR_SIGNALING	TCRvb8_TCR_SIGNALING
494	TCRvb8	REACTOME_SIGNALING_BY_FGFR1		50	0.32	1	0.431	0.599	1	4379	tags=32%, list=24%, signal=42%	SIGNALING_BY_FGFR1	TCRvb8_SIGNALING_BY_FGFR1
495	TCRvb8	REACTOME_BINDING_AND_UPTAKE_OF_LIGANDS_BY_SCAVENGER_RECEPTORS		48	0.32	1	0.453	0.607	1	2961	tags=19%, list=17%, signal=22%	BINDING_AND_UPTAKE_OF_LIGANDS_BY_SCAVENGER_RECEPTORS	TCRvb8_BINDING_AND_UPTAKE_OF_LIGANDS_BY_SCAVENGER_RECEPTORS
496	TCRvb8	REACTOME_BIOSYNTHESIS_OF_THE_N_GLYCAN_PRECURSOR_DOLICHOL_LIPID_LINKED_OLIGOSACCHARIDE_LLO_AND_TRANSFER_TO_A_NASCENT_PROTEIN		77	0.3	0.99	0.452	0.615	1	4002	tags=30%, list=22%, signal=38%	BIOSYNTHESIS_OF_THE_N_GLYCAN_PRECURSOR_DOLICHOL_LIPID_LINKED_OLIGOSACCHARIDE_LLO_AND_TRANSFER_TO_A_NASCENT_PROTEIN	TCRvb8_BIOSYNTHESIS_OF_THE_N_GLYCAN_PRECURSOR_DOLICHOL_LIPID_LINKED_OLIGOSACCHARIDE_LLO_AND_TRANSFER_TO_A_NASCENT_PROTEIN
497	TCRvb8	REACTOME_PROTEIN_METHYLATION		17	0.4	0.99	0.472	0.614	1	5761	tags=65%, list=32%, signal=95%	PROTEIN_METHYLATION	TCRvb8_PROTEIN_METHYLATION
498	TCRvb8	REACTOME_SIGNALING_BY_PTK6		54	0.32	0.99	0.48	0.614	1	2010	tags=20%, list=11%, signal=23%	SIGNALING_BY_PTK6	TCRvb8_SIGNALING_BY_PTK6
499	TCRvb8	REACTOME_TRANSCRIPTIONAL_ACTIVITY_OF_SMAD2_SMAD3_SMAD4_HETEROTRIMER		43	0.33	0.99	0.471	0.617	1	3334	tags=28%, list=19%, signal=34%	TRANSCRIPTIONAL_ACTIVITY_OF_SMAD2_SMAD3_SMAD4_HETEROTRIMER	TCRvb8_TRANSCRIPTIONAL_ACTIVITY_OF_SMAD2_SMAD3_SMAD4_HETEROTRIMER
500	TCRvb8	REACTOME_TRANSCRIPTIONAL_REGULATION_BY_MECP2		63	0.31	0.99	0.494	0.62	1	4029	tags=29%, list=23%, signal=37%	TRANSCRIPTIONAL_REGULATION_BY_MECP2	TCRvb8_TRANSCRIPTIONAL_REGULATION_BY_MECP2
501	TCRvb8	REACTOME_REGULATION_OF_TP53_ACTIVITY_THROUGH_ACETYLATION		30	0.35	0.99	0.485	0.625	1	5487	tags=57%, list=31%, signal=82%	REGULATION_OF_TP53_ACTIVITY_THROUGH_ACETYLATION	TCRvb8_REGULATION_OF_TP53_ACTIVITY_THROUGH_ACETYLATION
502	TCRvb8	REACTOME_SIGNALING_BY_ERBB2_IN_CANCER		26	0.36	0.98	0.462	0.634	1	4383	tags=35%, list=25%, signal=46%	SIGNALING_BY_ERBB2_IN_CANCER	TCRvb8_SIGNALING_BY_ERBB2_IN_CANCER
503	TCRvb8	REACTOME_NOTCH3_ACTIVATION_AND_TRANSMISSION_OF_SIGNAL_TO_THE_NUCLEUS		25	0.37	0.98	0.489	0.635	1	3240	tags=28%, list=18%, signal=34%	NOTCH3_ACTIVATION_AND_TRANSMISSION_OF_SIGNAL_TO_THE_NUCLEUS	TCRvb8_NOTCH3_ACTIVATION_AND_TRANSMISSION_OF_SIGNAL_TO_THE_NUCLEUS
504	TCRvb8	REACTOME_COPII_MEDIATED_VESICLE_TRANSPORT		67	0.3	0.98	0.505	0.644	1	4789	tags=36%, list=27%, signal=49%	COPII_MEDIATED_VESICLE_TRANSPORT	TCRvb8_COPII_MEDIATED_VESICLE_TRANSPORT
505	TCRvb8	REACTOME_TRANSCRIPTIONAL_REGULATION_OF_PLURIPOTENT_STEM_CELLS		31	0.35	0.98	0.478	0.643	1	1695	tags=13%, list=9%, signal=14%	TRANSCRIPTIONAL_REGULATION_OF_PLURIPOTENT_STEM_CELLS	TCRvb8_TRANSCRIPTIONAL_REGULATION_OF_PLURIPOTENT_STEM_CELLS
506	TCRvb8	REACTOME_TRAFFICKING_OF_GLUR2_CONTAINING_AMPA_RECEPTORS		17	0.4	0.98	0.46	0.643	1	5768	tags=53%, list=32%, signal=78%	TRAFFICKING_OF_GLUR2_CONTAINING_AMPA_RECEPTORS	TCRvb8_TRAFFICKING_OF_GLUR2_CONTAINING_AMPA_RECEPTORS
507	TCRvb8	REACTOME_NEURONAL_SYSTEM		396	0.25	0.98	0.54	0.644	1	2383	tags=12%, list=13%, signal=14%	NEURONAL_SYSTEM	TCRvb8_NEURONAL_SYSTEM
508	TCRvb8	REACTOME_RUNX1_REGULATES_GENES_INVOLVED_IN_MEGAKARYOCYTE_DIFFERENTIATION_AND_PLATELET_FUNCTION		61	0.3	0.97	0.49	0.644	1	4038	tags=36%, list=23%, signal=46%	RUNX1_REGULATES_GENES_INVOLVED_IN_MEGAKARYOCYTE_DIFFERENTIATION_AND_PLATELET_FUNCTION	TCRvb8_RUNX1_REGULATES_GENES_INVOLVED_IN_MEGAKARYOCYTE_DIFFERENTIATION_AND_PLATELET_FUNCTION
509	TCRvb8	REACTOME_MITOCHONDRIAL_FATTY_ACID_BETA_OXIDATION		36	0.33	0.97	0.481	0.646	1	4894	tags=50%, list=27%, signal=69%	MITOCHONDRIAL_FATTY_ACID_BETA_OXIDATION	TCRvb8_MITOCHONDRIAL_FATTY_ACID_BETA_OXIDATION
510	TCRvb8	REACTOME_SEMA4D_IN_SEMAPHORIN_SIGNALING		23	0.36	0.97	0.484	0.659	1	607	tags=9%, list=3%, signal=9%	SEMA4D_IN_SEMAPHORIN_SIGNALING	TCRvb8_SEMA4D_IN_SEMAPHORIN_SIGNALING
511	TCRvb8	REACTOME_INFECTION_WITH_MYCOBACTERIUM_TUBERCULOSIS		27	0.35	0.97	0.502	0.661	1	3822	tags=44%, list=21%, signal=56%	INFECTION_WITH_MYCOBACTERIUM_TUBERCULOSIS	TCRvb8_INFECTION_WITH_MYCOBACTERIUM_TUBERCULOSIS
512	TCRvb8	REACTOME_GABA_B_RECEPTOR_ACTIVATION		43	0.32	0.97	0.523	0.662	1	1690	tags=19%, list=9%, signal=20%	GABA_B_RECEPTOR_ACTIVATION	TCRvb8_GABA_B_RECEPTOR_ACTIVATION
513	TCRvb8	REACTOME_PHASE_4_RESTING_MEMBRANE_POTENTIAL		18	0.38	0.97	0.518	0.661	1	700	tags=11%, list=4%, signal=12%	PHASE_4_RESTING_MEMBRANE_POTENTIAL	TCRvb8_PHASE_4_RESTING_MEMBRANE_POTENTIAL
514	TCRvb8	REACTOME_SIGNALING_BY_NOTCH1_HD_DOMAIN_MUTANTS_IN_CANCER		15	0.39	0.96	0.528	0.661	1	4891	tags=53%, list=27%, signal=73%	SIGNALING_BY_NOTCH1_HD_DOMAIN_MUTANTS_IN_CANCER	TCRvb8_SIGNALING_BY_NOTCH1_HD_DOMAIN_MUTANTS_IN_CANCER
515	TCRvb8	REACTOME_NEUTROPHIL_DEGRANULATION		449	0.24	0.96	0.576	0.661	1	3255	tags=24%, list=18%, signal=29%	NEUTROPHIL_DEGRANULATION	TCRvb8_NEUTROPHIL_DEGRANULATION
516	TCRvb8	REACTOME_EXTRA_NUCLEAR_ESTROGEN_SIGNALING		75	0.29	0.96	0.565	0.681	1	4159	tags=31%, list=23%, signal=40%	EXTRA_NUCLEAR_ESTROGEN_SIGNALING	TCRvb8_EXTRA_NUCLEAR_ESTROGEN_SIGNALING
517	TCRvb8	REACTOME_INTRINSIC_PATHWAY_OF_FIBRIN_CLOT_FORMATION		23	0.36	0.95	0.536	0.686	1	751	tags=9%, list=4%, signal=9%	INTRINSIC_PATHWAY_OF_FIBRIN_CLOT_FORMATION	TCRvb8_INTRINSIC_PATHWAY_OF_FIBRIN_CLOT_FORMATION
518	TCRvb8	REACTOME_DISEASES_OF_GLYCOSYLATION		139	0.26	0.95	0.57	0.689	1	3519	tags=22%, list=20%, signal=28%	DISEASES_OF_GLYCOSYLATION	TCRvb8_DISEASES_OF_GLYCOSYLATION
519	TCRvb8	REACTOME_ANTIGEN_PRESENTATION_FOLDING_ASSEMBLY_AND_PEPTIDE_LOADING_OF_CLASS_I_MHC		21	0.36	0.95	0.517	0.691	1	2274	tags=29%, list=13%, signal=33%	ANTIGEN_PRESENTATION_FOLDING_ASSEMBLY_AND_PEPTIDE_LOADING_OF_CLASS_I_MHC	TCRvb8_ANTIGEN_PRESENTATION_FOLDING_ASSEMBLY_AND_PEPTIDE_LOADING_OF_CLASS_I_MHC
520	TCRvb8	REACTOME_PLATELET_AGGREGATION_PLUG_FORMATION_		39	0.32	0.95	0.539	0.692	1	3744	tags=26%, list=21%, signal=32%	PLATELET_AGGREGATION_PLUG_FORMATION_	TCRvb8_PLATELET_AGGREGATION_PLUG_FORMATION_
521	TCRvb8	REACTOME_SIGNALING_BY_FGFR4		41	0.31	0.95	0.55	0.694	1	4379	tags=29%, list=24%, signal=39%	SIGNALING_BY_FGFR4	TCRvb8_SIGNALING_BY_FGFR4
522	TCRvb8	REACTOME_PURINE_CATABOLISM		17	0.38	0.94	0.553	0.711	1	3046	tags=35%, list=17%, signal=43%	PURINE_CATABOLISM	TCRvb8_PURINE_CATABOLISM
523	TCRvb8	REACTOME_SHC_MEDIATED_CASCADE_FGFR4		20	0.37	0.94	0.54	0.713	1	4159	tags=25%, list=23%, signal=33%	SHC_MEDIATED_CASCADE_FGFR4	TCRvb8_SHC_MEDIATED_CASCADE_FGFR4
524	TCRvb8	REACTOME_LATE_ENDOSOMAL_MICROAUTOPHAGY		30	0.34	0.94	0.546	0.717	1	5224	tags=40%, list=29%, signal=56%	LATE_ENDOSOMAL_MICROAUTOPHAGY	TCRvb8_LATE_ENDOSOMAL_MICROAUTOPHAGY
525	TCRvb8	REACTOME_ENDOSOMAL_SORTING_COMPLEX_REQUIRED_FOR_TRANSPORT_ESCRT_		28	0.34	0.94	0.563	0.716	1	6161	tags=50%, list=34%, signal=76%	ENDOSOMAL_SORTING_COMPLEX_REQUIRED_FOR_TRANSPORT_ESCRT_	TCRvb8_ENDOSOMAL_SORTING_COMPLEX_REQUIRED_FOR_TRANSPORT_ESCRT_
526	TCRvb8	REACTOME_REGULATION_OF_MECP2_EXPRESSION_AND_ACTIVITY		32	0.32	0.93	0.581	0.718	1	4029	tags=38%, list=23%, signal=48%	REGULATION_OF_MECP2_EXPRESSION_AND_ACTIVITY	TCRvb8_REGULATION_OF_MECP2_EXPRESSION_AND_ACTIVITY
527	TCRvb8	REACTOME_NON_INTEGRIN_MEMBRANE_ECM_INTERACTIONS		59	0.29	0.93	0.589	0.718	1	982	tags=10%, list=5%, signal=11%	NON_INTEGRIN_MEMBRANE_ECM_INTERACTIONS	TCRvb8_NON_INTEGRIN_MEMBRANE_ECM_INTERACTIONS
528	TCRvb8	REACTOME_INTEGRATION_OF_ENERGY_METABOLISM		107	0.27	0.93	0.63	0.733	1	2859	tags=22%, list=16%, signal=27%	INTEGRATION_OF_ENERGY_METABOLISM	TCRvb8_INTEGRATION_OF_ENERGY_METABOLISM
529	TCRvb8	REACTOME_SIGNALING_BY_BRAF_AND_RAF_FUSIONS		65	0.29	0.92	0.593	0.736	1	4480	tags=34%, list=25%, signal=45%	SIGNALING_BY_BRAF_AND_RAF_FUSIONS	TCRvb8_SIGNALING_BY_BRAF_AND_RAF_FUSIONS
530	TCRvb8	REACTOME_COMMON_PATHWAY_OF_FIBRIN_CLOT_FORMATION		21	0.36	0.92	0.56	0.735	1	3996	tags=24%, list=22%, signal=31%	COMMON_PATHWAY_OF_FIBRIN_CLOT_FORMATION	TCRvb8_COMMON_PATHWAY_OF_FIBRIN_CLOT_FORMATION
531	TCRvb8	REACTOME_HYALURONAN_METABOLISM		17	0.37	0.92	0.595	0.748	1	1420	tags=18%, list=8%, signal=19%	HYALURONAN_METABOLISM	TCRvb8_HYALURONAN_METABOLISM
532	TCRvb8	REACTOME_SIGNALING_BY_FGFR3		40	0.31	0.92	0.589	0.754	1	4379	tags=30%, list=24%, signal=40%	SIGNALING_BY_FGFR3	TCRvb8_SIGNALING_BY_FGFR3
533	TCRvb8	REACTOME_TRANSCRIPTIONAL_ACTIVATION_OF_MITOCHONDRIAL_BIOGENESIS		54	0.29	0.91	0.62	0.757	1	3569	tags=30%, list=20%, signal=37%	TRANSCRIPTIONAL_ACTIVATION_OF_MITOCHONDRIAL_BIOGENESIS	TCRvb8_TRANSCRIPTIONAL_ACTIVATION_OF_MITOCHONDRIAL_BIOGENESIS
534	TCRvb8	REACTOME_SYNTHESIS_SECRETION_AND_INACTIVATION_OF_GLUCAGON_LIKE_PEPTIDE_1_GLP_1_		20	0.35	0.91	0.592	0.761	1	2287	tags=25%, list=13%, signal=29%	SYNTHESIS_SECRETION_AND_INACTIVATION_OF_GLUCAGON_LIKE_PEPTIDE_1_GLP_1_	TCRvb8_SYNTHESIS_SECRETION_AND_INACTIVATION_OF_GLUCAGON_LIKE_PEPTIDE_1_GLP_1_
535	TCRvb8	REACTOME_GLUCAGON_TYPE_LIGAND_RECEPTORS		33	0.31	0.91	0.603	0.761	1	3431	tags=27%, list=19%, signal=34%	GLUCAGON_TYPE_LIGAND_RECEPTORS	TCRvb8_GLUCAGON_TYPE_LIGAND_RECEPTORS
536	TCRvb8	REACTOME_NCAM1_INTERACTIONS		42	0.3	0.91	0.615	0.763	1	2259	tags=14%, list=13%, signal=16%	NCAM1_INTERACTIONS	TCRvb8_NCAM1_INTERACTIONS
537	TCRvb8	REACTOME_REGULATION_OF_CHOLESTEROL_BIOSYNTHESIS_BY_SREBP_SREBF_		55	0.29	0.91	0.634	0.763	1	4139	tags=27%, list=23%, signal=35%	REGULATION_OF_CHOLESTEROL_BIOSYNTHESIS_BY_SREBP_SREBF_	TCRvb8_REGULATION_OF_CHOLESTEROL_BIOSYNTHESIS_BY_SREBP_SREBF_
538	TCRvb8	REACTOME_SHC_MEDIATED_CASCADE_FGFR3		18	0.36	0.91	0.587	0.762	1	4159	tags=28%, list=23%, signal=36%	SHC_MEDIATED_CASCADE_FGFR3	TCRvb8_SHC_MEDIATED_CASCADE_FGFR3
539	TCRvb8	REACTOME_FOXO_MEDIATED_TRANSCRIPTION_OF_OXIDATIVE_STRESS_METABOLIC_AND_NEURONAL_GENES		30	0.33	0.91	0.601	0.765	1	4460	tags=33%, list=25%, signal=44%	FOXO_MEDIATED_TRANSCRIPTION_OF_OXIDATIVE_STRESS_METABOLIC_AND_NEURONAL_GENES	TCRvb8_FOXO_MEDIATED_TRANSCRIPTION_OF_OXIDATIVE_STRESS_METABOLIC_AND_NEURONAL_GENES
540	TCRvb8	REACTOME_ENERGY_DEPENDENT_REGULATION_OF_MTOR_BY_LKB1_AMPK		29	0.33	0.91	0.619	0.764	1	3937	tags=34%, list=22%, signal=44%	ENERGY_DEPENDENT_REGULATION_OF_MTOR_BY_LKB1_AMPK	TCRvb8_ENERGY_DEPENDENT_REGULATION_OF_MTOR_BY_LKB1_AMPK
541	TCRvb8	REACTOME_PLATELET_ADHESION_TO_EXPOSED_COLLAGEN		15	0.37	0.91	0.596	0.764	1	173	tags=13%, list=1%, signal=13%	PLATELET_ADHESION_TO_EXPOSED_COLLAGEN	TCRvb8_PLATELET_ADHESION_TO_EXPOSED_COLLAGEN
542	TCRvb8	REACTOME_SIGNALING_BY_MET		79	0.27	0.9	0.671	0.765	1	609	tags=8%, list=3%, signal=8%	SIGNALING_BY_MET	TCRvb8_SIGNALING_BY_MET
543	TCRvb8	REACTOME_TRIGLYCERIDE_METABOLISM		34	0.31	0.9	0.625	0.77	1	2896	tags=21%, list=16%, signal=25%	TRIGLYCERIDE_METABOLISM	TCRvb8_TRIGLYCERIDE_METABOLISM
544	TCRvb8	REACTOME_PKA_MEDIATED_PHOSPHORYLATION_OF_CREB		19	0.35	0.9	0.603	0.769	1	1690	tags=21%, list=9%, signal=23%	PKA_MEDIATED_PHOSPHORYLATION_OF_CREB	TCRvb8_PKA_MEDIATED_PHOSPHORYLATION_OF_CREB
545	TCRvb8	REACTOME_SIGNALING_BY_NOTCH1_PEST_DOMAIN_MUTANTS_IN_CANCER		58	0.29	0.9	0.647	0.776	1	5037	tags=41%, list=28%, signal=57%	SIGNALING_BY_NOTCH1_PEST_DOMAIN_MUTANTS_IN_CANCER	TCRvb8_SIGNALING_BY_NOTCH1_PEST_DOMAIN_MUTANTS_IN_CANCER
546	TCRvb8	REACTOME_GOLGI_ASSOCIATED_VESICLE_BIOGENESIS		56	0.28	0.9	0.647	0.775	1	1716	tags=16%, list=10%, signal=18%	GOLGI_ASSOCIATED_VESICLE_BIOGENESIS	TCRvb8_GOLGI_ASSOCIATED_VESICLE_BIOGENESIS
547	TCRvb8	REACTOME_ACTIVATION_OF_BAD_AND_TRANSLOCATION_TO_MITOCHONDRIA_		15	0.37	0.9	0.607	0.775	1	3243	tags=53%, list=18%, signal=65%	ACTIVATION_OF_BAD_AND_TRANSLOCATION_TO_MITOCHONDRIA_	TCRvb8_ACTIVATION_OF_BAD_AND_TRANSLOCATION_TO_MITOCHONDRIA_
548	TCRvb8	REACTOME_INCRETIN_SYNTHESIS_SECRETION_AND_INACTIVATION		23	0.34	0.9	0.609	0.778	1	2287	tags=22%, list=13%, signal=25%	INCRETIN_SYNTHESIS_SECRETION_AND_INACTIVATION	TCRvb8_INCRETIN_SYNTHESIS_SECRETION_AND_INACTIVATION
549	TCRvb8	REACTOME_G_PROTEIN_BETA_GAMMA_SIGNALLING		32	0.31	0.89	0.653	0.782	1	3433	tags=31%, list=19%, signal=39%	G_PROTEIN_BETA_GAMMA_SIGNALLING	TCRvb8_G_PROTEIN_BETA_GAMMA_SIGNALLING
550	TCRvb8	REACTOME_SYNTHESIS_OF_GLYCOSYLPHOSPHATIDYLINOSITOL_GPI_		18	0.35	0.89	0.625	0.789	1	3904	tags=33%, list=22%, signal=43%	SYNTHESIS_OF_GLYCOSYLPHOSPHATIDYLINOSITOL_GPI_	TCRvb8_SYNTHESIS_OF_GLYCOSYLPHOSPHATIDYLINOSITOL_GPI_
551	TCRvb8	REACTOME_PURINERGIC_SIGNALING_IN_LEISHMANIASIS_INFECTION		24	0.34	0.89	0.635	0.79	1	1230	tags=17%, list=7%, signal=18%	PURINERGIC_SIGNALING_IN_LEISHMANIASIS_INFECTION	TCRvb8_PURINERGIC_SIGNALING_IN_LEISHMANIASIS_INFECTION
552	TCRvb8	REACTOME_PARASITE_INFECTION		68	0.27	0.89	0.695	0.79	1	5211	tags=37%, list=29%, signal=52%	PARASITE_INFECTION	TCRvb8_PARASITE_INFECTION
553	TCRvb8	REACTOME_CONSTITUTIVE_SIGNALING_BY_EGFRVIII		15	0.37	0.89	0.631	0.794	1	4159	tags=40%, list=23%, signal=52%	CONSTITUTIVE_SIGNALING_BY_EGFRVIII	TCRvb8_CONSTITUTIVE_SIGNALING_BY_EGFRVIII
554	TCRvb8	REACTOME_CHEMOKINE_RECEPTORS_BIND_CHEMOKINES		50	0.28	0.88	0.688	0.794	1	2601	tags=22%, list=15%, signal=26%	CHEMOKINE_RECEPTORS_BIND_CHEMOKINES	TCRvb8_CHEMOKINE_RECEPTORS_BIND_CHEMOKINES
555	TCRvb8	REACTOME_ANCHORING_FIBRIL_FORMATION		15	0.37	0.88	0.62	0.793	1	2259	tags=13%, list=13%, signal=15%	ANCHORING_FIBRIL_FORMATION	TCRvb8_ANCHORING_FIBRIL_FORMATION
556	TCRvb8	REACTOME_TRAFFICKING_OF_AMPA_RECEPTORS		31	0.32	0.88	0.665	0.793	1	4475	tags=29%, list=25%, signal=39%	TRAFFICKING_OF_AMPA_RECEPTORS	TCRvb8_TRAFFICKING_OF_AMPA_RECEPTORS
557	TCRvb8	REACTOME_MYOGENESIS		28	0.32	0.88	0.641	0.798	1	4655	tags=32%, list=26%, signal=43%	MYOGENESIS	TCRvb8_MYOGENESIS
558	TCRvb8	REACTOME_SUMOYLATION_OF_TRANSCRIPTION_COFACTORS		41	0.3	0.88	0.669	0.796	1	4022	tags=37%, list=22%, signal=47%	SUMOYLATION_OF_TRANSCRIPTION_COFACTORS	TCRvb8_SUMOYLATION_OF_TRANSCRIPTION_COFACTORS
559	TCRvb8	REACTOME_ADP_SIGNALLING_THROUGH_P2Y_PURINOCEPTOR_1		25	0.33	0.88	0.651	0.796	1	3578	tags=32%, list=20%, signal=40%	ADP_SIGNALLING_THROUGH_P2Y_PURINOCEPTOR_1	TCRvb8_ADP_SIGNALLING_THROUGH_P2Y_PURINOCEPTOR_1
560	TCRvb8	REACTOME_VEGFR2_MEDIATED_VASCULAR_PERMEABILITY		27	0.32	0.88	0.661	0.799	1	3514	tags=37%, list=20%, signal=46%	VEGFR2_MEDIATED_VASCULAR_PERMEABILITY	TCRvb8_VEGFR2_MEDIATED_VASCULAR_PERMEABILITY
561	TCRvb8	REACTOME_COLLAGEN_CHAIN_TRIMERIZATION		43	0.29	0.87	0.676	0.807	1	2259	tags=14%, list=13%, signal=16%	COLLAGEN_CHAIN_TRIMERIZATION	TCRvb8_COLLAGEN_CHAIN_TRIMERIZATION
562	TCRvb8	REACTOME_NOTCH1_INTRACELLULAR_DOMAIN_REGULATES_TRANSCRIPTION		48	0.28	0.87	0.69	0.812	1	2999	tags=27%, list=17%, signal=32%	NOTCH1_INTRACELLULAR_DOMAIN_REGULATES_TRANSCRIPTION	TCRvb8_NOTCH1_INTRACELLULAR_DOMAIN_REGULATES_TRANSCRIPTION
563	TCRvb8	REACTOME_N_GLYCAN_ANTENNAE_ELONGATION_IN_THE_MEDIAL_TRANS_GOLGI		25	0.32	0.87	0.654	0.812	1	3903	tags=36%, list=22%, signal=46%	N_GLYCAN_ANTENNAE_ELONGATION_IN_THE_MEDIAL_TRANS_GOLGI	TCRvb8_N_GLYCAN_ANTENNAE_ELONGATION_IN_THE_MEDIAL_TRANS_GOLGI
564	TCRvb8	REACTOME_GAMMA_CARBOXYLATION_HYPUSINE_FORMATION_AND_ARYLSULFATASE_ACTIVATION		36	0.3	0.87	0.674	0.81	1	4943	tags=36%, list=28%, signal=50%	GAMMA_CARBOXYLATION_HYPUSINE_FORMATION_AND_ARYLSULFATASE_ACTIVATION	TCRvb8_GAMMA_CARBOXYLATION_HYPUSINE_FORMATION_AND_ARYLSULFATASE_ACTIVATION
565	TCRvb8	REACTOME_REGULATION_OF_PYRUVATE_DEHYDROGENASE_PDH_COMPLEX		16	0.35	0.87	0.641	0.81	1	4033	tags=50%, list=23%, signal=65%	REGULATION_OF_PYRUVATE_DEHYDROGENASE_PDH_COMPLEX	TCRvb8_REGULATION_OF_PYRUVATE_DEHYDROGENASE_PDH_COMPLEX
566	TCRvb8	REACTOME_L1CAM_INTERACTIONS		114	0.25	0.87	0.77	0.811	1	2572	tags=17%, list=14%, signal=19%	L1CAM_INTERACTIONS	TCRvb8_L1CAM_INTERACTIONS
567	TCRvb8	REACTOME_CYTOSOLIC_SENSORS_OF_PATHOGEN_ASSOCIATED_DNA_		63	0.27	0.86	0.728	0.819	1	2669	tags=25%, list=15%, signal=30%	CYTOSOLIC_SENSORS_OF_PATHOGEN_ASSOCIATED_DNA_	TCRvb8_CYTOSOLIC_SENSORS_OF_PATHOGEN_ASSOCIATED_DNA_
568	TCRvb8	REACTOME_ACYL_CHAIN_REMODELLING_OF_PG		17	0.35	0.86	0.663	0.818	1	1213	tags=18%, list=7%, signal=19%	ACYL_CHAIN_REMODELLING_OF_PG	TCRvb8_ACYL_CHAIN_REMODELLING_OF_PG
569	TCRvb8	REACTOME_NGF_STIMULATED_TRANSCRIPTION		39	0.29	0.86	0.701	0.821	1	2559	tags=18%, list=14%, signal=21%	NGF_STIMULATED_TRANSCRIPTION	TCRvb8_NGF_STIMULATED_TRANSCRIPTION
570	TCRvb8	REACTOME_VOLTAGE_GATED_POTASSIUM_CHANNELS		43	0.28	0.86	0.707	0.823	1	529	tags=7%, list=3%, signal=7%	VOLTAGE_GATED_POTASSIUM_CHANNELS	TCRvb8_VOLTAGE_GATED_POTASSIUM_CHANNELS
571	TCRvb8	REACTOME_SLC_MEDIATED_TRANSMEMBRANE_TRANSPORT		243	0.22	0.86	0.853	0.827	1	2353	tags=14%, list=13%, signal=16%	SLC_MEDIATED_TRANSMEMBRANE_TRANSPORT	TCRvb8_SLC_MEDIATED_TRANSMEMBRANE_TRANSPORT
572	TCRvb8	REACTOME_TIE2_SIGNALING		18	0.34	0.85	0.66	0.835	1	4159	tags=28%, list=23%, signal=36%	TIE2_SIGNALING	TCRvb8_TIE2_SIGNALING
573	TCRvb8	REACTOME_REGULATION_OF_INSULIN_LIKE_GROWTH_FACTOR_IGF_TRANSPORT_AND_UPTAKE_BY_INSULIN_LIKE_GROWTH_FACTOR_BINDING_PROTEINS_IGFBPS_		120	0.24	0.85	0.812	0.843	1	1332	tags=11%, list=7%, signal=12%	REGULATION_OF_INSULIN_LIKE_GROWTH_FACTOR_IGF_TRANSPORT_AND_UPTAKE_BY_INSULIN_LIKE_GROWTH_FACTOR_BINDING_PROTEINS_IGFBPS_	TCRvb8_REGULATION_OF_INSULIN_LIKE_GROWTH_FACTOR_IGF_TRANSPORT_AND_UPTAKE_BY_INSULIN_LIKE_GROWTH_FACTOR_BINDING_PROTEINS_IGFBPS_
574	TCRvb8	REACTOME_PLATELET_HOMEOSTASIS		86	0.25	0.85	0.781	0.842	1	2005	tags=16%, list=11%, signal=18%	PLATELET_HOMEOSTASIS	TCRvb8_PLATELET_HOMEOSTASIS
575	TCRvb8	REACTOME_ACTIVATION_OF_GENE_EXPRESSION_BY_SREBF_SREBP_		42	0.28	0.85	0.723	0.842	1	6265	tags=52%, list=35%, signal=80%	ACTIVATION_OF_GENE_EXPRESSION_BY_SREBF_SREBP_	TCRvb8_ACTIVATION_OF_GENE_EXPRESSION_BY_SREBF_SREBP_
576	TCRvb8	REACTOME_TRANS_GOLGI_NETWORK_VESICLE_BUDDING		72	0.26	0.84	0.791	0.851	1	1716	tags=14%, list=10%, signal=15%	TRANS_GOLGI_NETWORK_VESICLE_BUDDING	TCRvb8_TRANS_GOLGI_NETWORK_VESICLE_BUDDING
577	TCRvb8	REACTOME_SIGNALING_BY_EGFR_IN_CANCER		25	0.31	0.84	0.698	0.851	1	4159	tags=36%, list=23%, signal=47%	SIGNALING_BY_EGFR_IN_CANCER	TCRvb8_SIGNALING_BY_EGFR_IN_CANCER
578	TCRvb8	REACTOME_LEISHMANIA_INFECTION		253	0.22	0.84	0.893	0.852	1	1791	tags=11%, list=10%, signal=12%	LEISHMANIA_INFECTION	TCRvb8_LEISHMANIA_INFECTION
579	TCRvb8	REACTOME_EPHRIN_SIGNALING		19	0.32	0.84	0.727	0.86	1	1093	tags=16%, list=6%, signal=17%	EPHRIN_SIGNALING	TCRvb8_EPHRIN_SIGNALING
580	TCRvb8	REACTOME_O_LINKED_GLYCOSYLATION		105	0.24	0.84	0.819	0.859	1	720	tags=8%, list=4%, signal=8%	O_LINKED_GLYCOSYLATION	TCRvb8_O_LINKED_GLYCOSYLATION
581	TCRvb8	REACTOME_SIGNALING_BY_NOTCH3		49	0.27	0.84	0.756	0.858	1	3240	tags=22%, list=18%, signal=27%	SIGNALING_BY_NOTCH3	TCRvb8_SIGNALING_BY_NOTCH3
582	TCRvb8	REACTOME_ACTIVATION_OF_KAINATE_RECEPTORS_UPON_GLUTAMATE_BINDING		30	0.29	0.84	0.746	0.857	1	3419	tags=27%, list=19%, signal=33%	ACTIVATION_OF_KAINATE_RECEPTORS_UPON_GLUTAMATE_BINDING	TCRvb8_ACTIVATION_OF_KAINATE_RECEPTORS_UPON_GLUTAMATE_BINDING
583	TCRvb8	REACTOME_GRB2_EVENTS_IN_ERBB2_SIGNALING		16	0.35	0.84	0.684	0.856	1	4383	tags=31%, list=25%, signal=41%	GRB2_EVENTS_IN_ERBB2_SIGNALING	TCRvb8_GRB2_EVENTS_IN_ERBB2_SIGNALING
584	TCRvb8	REACTOME_CLATHRIN_MEDIATED_ENDOCYTOSIS		142	0.23	0.83	0.857	0.859	1	4816	tags=32%, list=27%, signal=44%	CLATHRIN_MEDIATED_ENDOCYTOSIS	TCRvb8_CLATHRIN_MEDIATED_ENDOCYTOSIS
585	TCRvb8	REACTOME_TRANSMISSION_ACROSS_CHEMICAL_SYNAPSES		258	0.21	0.83	0.906	0.86	1	2496	tags=13%, list=14%, signal=15%	TRANSMISSION_ACROSS_CHEMICAL_SYNAPSES	TCRvb8_TRANSMISSION_ACROSS_CHEMICAL_SYNAPSES
586	TCRvb8	REACTOME_DOWNREGULATION_OF_ERBB2_SIGNALING		29	0.3	0.83	0.739	0.862	1	2999	tags=21%, list=17%, signal=25%	DOWNREGULATION_OF_ERBB2_SIGNALING	TCRvb8_DOWNREGULATION_OF_ERBB2_SIGNALING
587	TCRvb8	REACTOME_RHO_GTPASES_ACTIVATE_NADPH_OXIDASES		24	0.31	0.83	0.724	0.866	1	3578	tags=21%, list=20%, signal=26%	RHO_GTPASES_ACTIVATE_NADPH_OXIDASES	TCRvb8_RHO_GTPASES_ACTIVATE_NADPH_OXIDASES
588	TCRvb8	REACTOME_TRANSPORT_OF_BILE_SALTS_AND_ORGANIC_ACIDS_METAL_IONS_AND_AMINE_COMPOUNDS		84	0.24	0.83	0.813	0.868	1	4354	tags=26%, list=24%, signal=34%	TRANSPORT_OF_BILE_SALTS_AND_ORGANIC_ACIDS_METAL_IONS_AND_AMINE_COMPOUNDS	TCRvb8_TRANSPORT_OF_BILE_SALTS_AND_ORGANIC_ACIDS_METAL_IONS_AND_AMINE_COMPOUNDS
589	TCRvb8	REACTOME_SYNTHESIS_OF_VERY_LONG_CHAIN_FATTY_ACYL_COAS		24	0.31	0.82	0.722	0.868	1	3837	tags=38%, list=21%, signal=48%	SYNTHESIS_OF_VERY_LONG_CHAIN_FATTY_ACYL_COAS	TCRvb8_SYNTHESIS_OF_VERY_LONG_CHAIN_FATTY_ACYL_COAS
590	TCRvb8	REACTOME_NEGATIVE_REGULATION_OF_NMDA_RECEPTOR_MEDIATED_NEURONAL_TRANSMISSION		21	0.31	0.82	0.738	0.87	1	3419	tags=29%, list=19%, signal=35%	NEGATIVE_REGULATION_OF_NMDA_RECEPTOR_MEDIATED_NEURONAL_TRANSMISSION	TCRvb8_NEGATIVE_REGULATION_OF_NMDA_RECEPTOR_MEDIATED_NEURONAL_TRANSMISSION
591	TCRvb8	REACTOME_NEGATIVE_REGULATION_OF_FGFR1_SIGNALING		33	0.29	0.82	0.762	0.875	1	3122	tags=18%, list=17%, signal=22%	NEGATIVE_REGULATION_OF_FGFR1_SIGNALING	TCRvb8_NEGATIVE_REGULATION_OF_FGFR1_SIGNALING
592	TCRvb8	REACTOME_NOTCH2_ACTIVATION_AND_TRANSMISSION_OF_SIGNAL_TO_THE_NUCLEUS		22	0.31	0.82	0.753	0.874	1	5310	tags=50%, list=30%, signal=71%	NOTCH2_ACTIVATION_AND_TRANSMISSION_OF_SIGNAL_TO_THE_NUCLEUS	TCRvb8_NOTCH2_ACTIVATION_AND_TRANSMISSION_OF_SIGNAL_TO_THE_NUCLEUS
593	TCRvb8	REACTOME_PHOSPHORYLATION_SITE_MUTANTS_OF_CTNNB1_ARE_NOT_TARGETED_TO_THE_PROTEASOME_BY_THE_DESTRUCTION_COMPLEX		15	0.34	0.82	0.723	0.876	1	4687	tags=47%, list=26%, signal=63%	PHOSPHORYLATION_SITE_MUTANTS_OF_CTNNB1_ARE_NOT_TARGETED_TO_THE_PROTEASOME_BY_THE_DESTRUCTION_COMPLEX	TCRvb8_PHOSPHORYLATION_SITE_MUTANTS_OF_CTNNB1_ARE_NOT_TARGETED_TO_THE_PROTEASOME_BY_THE_DESTRUCTION_COMPLEX
594	TCRvb8	REACTOME_SHC1_EVENTS_IN_ERBB2_SIGNALING		22	0.31	0.81	0.757	0.88	1	4383	tags=32%, list=25%, signal=42%	SHC1_EVENTS_IN_ERBB2_SIGNALING	TCRvb8_SHC1_EVENTS_IN_ERBB2_SIGNALING
595	TCRvb8	REACTOME_MOLECULES_ASSOCIATED_WITH_ELASTIC_FIBRES		37	0.28	0.81	0.785	0.888	1	1116	tags=11%, list=6%, signal=12%	MOLECULES_ASSOCIATED_WITH_ELASTIC_FIBRES	TCRvb8_MOLECULES_ASSOCIATED_WITH_ELASTIC_FIBRES
596	TCRvb8	REACTOME_TOLL_LIKE_RECEPTOR_10_TLR10_CASCADE		81	0.24	0.8	0.865	0.903	1	3798	tags=25%, list=21%, signal=31%	TOLL_LIKE_RECEPTOR_10_TLR10_CASCADE	TCRvb8_TOLL_LIKE_RECEPTOR_10_TLR10_CASCADE
597	TCRvb8	REACTOME_SIGNALING_BY_NTRK3_TRKC_		17	0.32	0.79	0.761	0.91	1	4396	tags=41%, list=25%, signal=55%	SIGNALING_BY_NTRK3_TRKC_	TCRvb8_SIGNALING_BY_NTRK3_TRKC_
598	TCRvb8	REACTOME_INWARDLY_RECTIFYING_K_CHANNELS		35	0.27	0.79	0.803	0.909	1	3547	tags=23%, list=20%, signal=28%	INWARDLY_RECTIFYING_K_CHANNELS	TCRvb8_INWARDLY_RECTIFYING_K_CHANNELS
599	TCRvb8	REACTOME_METABOLISM_OF_STEROIDS		146	0.22	0.79	0.93	0.914	1	2491	tags=16%, list=14%, signal=18%	METABOLISM_OF_STEROIDS	TCRvb8_METABOLISM_OF_STEROIDS
600	TCRvb8	REACTOME_PEPTIDE_HORMONE_METABOLISM		86	0.23	0.79	0.892	0.914	1	2383	tags=14%, list=13%, signal=16%	PEPTIDE_HORMONE_METABOLISM	TCRvb8_PEPTIDE_HORMONE_METABOLISM
601	TCRvb8	REACTOME_ASSEMBLY_OF_ACTIVE_LPL_AND_LIPC_LIPASE_COMPLEXES		19	0.31	0.79	0.774	0.916	1	1839	tags=11%, list=10%, signal=12%	ASSEMBLY_OF_ACTIVE_LPL_AND_LIPC_LIPASE_COMPLEXES	TCRvb8_ASSEMBLY_OF_ACTIVE_LPL_AND_LIPC_LIPASE_COMPLEXES
602	TCRvb8	REACTOME_FATTY_ACID_METABOLISM		168	0.21	0.78	0.949	0.921	1	3837	tags=25%, list=21%, signal=32%	FATTY_ACID_METABOLISM	TCRvb8_FATTY_ACID_METABOLISM
603	TCRvb8	REACTOME_SUMOYLATION_OF_TRANSCRIPTION_FACTORS		20	0.3	0.78	0.789	0.93	1	3068	tags=30%, list=17%, signal=36%	SUMOYLATION_OF_TRANSCRIPTION_FACTORS	TCRvb8_SUMOYLATION_OF_TRANSCRIPTION_FACTORS
604	TCRvb8	REACTOME_SIGNALING_BY_CYTOSOLIC_FGFR1_FUSION_MUTANTS		18	0.31	0.77	0.796	0.933	1	1487	tags=17%, list=8%, signal=18%	SIGNALING_BY_CYTOSOLIC_FGFR1_FUSION_MUTANTS	TCRvb8_SIGNALING_BY_CYTOSOLIC_FGFR1_FUSION_MUTANTS
605	TCRvb8	REACTOME_SIGNALING_BY_VEGF		105	0.22	0.77	0.937	0.935	1	4742	tags=30%, list=27%, signal=41%	SIGNALING_BY_VEGF	TCRvb8_SIGNALING_BY_VEGF
606	TCRvb8	REACTOME_TRP_CHANNELS		28	0.27	0.76	0.853	0.947	1	3664	tags=21%, list=20%, signal=27%	TRP_CHANNELS	TCRvb8_TRP_CHANNELS
607	TCRvb8	REACTOME_REGULATION_OF_INSULIN_SECRETION		77	0.23	0.75	0.938	0.952	1	2685	tags=19%, list=15%, signal=23%	REGULATION_OF_INSULIN_SECRETION	TCRvb8_REGULATION_OF_INSULIN_SECRETION
608	TCRvb8	REACTOME_SIGNALING_BY_NOTCH1		74	0.23	0.75	0.941	0.954	1	2669	tags=20%, list=15%, signal=24%	SIGNALING_BY_NOTCH1	TCRvb8_SIGNALING_BY_NOTCH1
609	TCRvb8	REACTOME_CARGO_TRAFFICKING_TO_THE_PERICILIARY_MEMBRANE		51	0.24	0.75	0.903	0.953	1	2039	tags=16%, list=11%, signal=18%	CARGO_TRAFFICKING_TO_THE_PERICILIARY_MEMBRANE	TCRvb8_CARGO_TRAFFICKING_TO_THE_PERICILIARY_MEMBRANE
610	TCRvb8	REACTOME_CARGO_RECOGNITION_FOR_CLATHRIN_MEDIATED_ENDOCYTOSIS		103	0.22	0.75	0.954	0.955	1	4470	tags=28%, list=25%, signal=37%	CARGO_RECOGNITION_FOR_CLATHRIN_MEDIATED_ENDOCYTOSIS	TCRvb8_CARGO_RECOGNITION_FOR_CLATHRIN_MEDIATED_ENDOCYTOSIS
611	TCRvb8	REACTOME_CIRCADIAN_CLOCK		68	0.23	0.75	0.93	0.957	1	4041	tags=28%, list=23%, signal=36%	CIRCADIAN_CLOCK	TCRvb8_CIRCADIAN_CLOCK
612	TCRvb8	REACTOME_ADHERENS_JUNCTIONS_INTERACTIONS		33	0.26	0.75	0.878	0.956	1	3949	tags=24%, list=22%, signal=31%	ADHERENS_JUNCTIONS_INTERACTIONS	TCRvb8_ADHERENS_JUNCTIONS_INTERACTIONS
613	TCRvb8	REACTOME_THROMBIN_SIGNALLING_THROUGH_PROTEINASE_ACTIVATED_RECEPTORS_PARS_		32	0.26	0.74	0.887	0.961	1	3678	tags=31%, list=21%, signal=39%	THROMBIN_SIGNALLING_THROUGH_PROTEINASE_ACTIVATED_RECEPTORS_PARS_	TCRvb8_THROMBIN_SIGNALLING_THROUGH_PROTEINASE_ACTIVATED_RECEPTORS_PARS_
614	TCRvb8	REACTOME_PROTEIN_PROTEIN_INTERACTIONS_AT_SYNAPSES		85	0.22	0.74	0.936	0.96	1	1768	tags=8%, list=10%, signal=9%	PROTEIN_PROTEIN_INTERACTIONS_AT_SYNAPSES	TCRvb8_PROTEIN_PROTEIN_INTERACTIONS_AT_SYNAPSES
615	TCRvb8	REACTOME_SIGNALING_BY_ERBB2		50	0.24	0.74	0.92	0.959	1	4779	tags=32%, list=27%, signal=44%	SIGNALING_BY_ERBB2	TCRvb8_SIGNALING_BY_ERBB2
616	TCRvb8	REACTOME_TOLL_LIKE_RECEPTOR_TLR1_TLR2_CASCADE		94	0.21	0.74	0.949	0.959	1	3798	tags=23%, list=21%, signal=30%	TOLL_LIKE_RECEPTOR_TLR1_TLR2_CASCADE	TCRvb8_TOLL_LIKE_RECEPTOR_TLR1_TLR2_CASCADE
617	TCRvb8	REACTOME_SPHINGOLIPID_DE_NOVO_BIOSYNTHESIS		44	0.24	0.73	0.907	0.961	1	3402	tags=25%, list=19%, signal=31%	SPHINGOLIPID_DE_NOVO_BIOSYNTHESIS	TCRvb8_SPHINGOLIPID_DE_NOVO_BIOSYNTHESIS
618	TCRvb8	REACTOME_TOLL_LIKE_RECEPTOR_9_TLR9_CASCADE		92	0.21	0.73	0.953	0.963	1	3798	tags=23%, list=21%, signal=29%	TOLL_LIKE_RECEPTOR_9_TLR9_CASCADE	TCRvb8_TOLL_LIKE_RECEPTOR_9_TLR9_CASCADE
619	TCRvb8	REACTOME_NCAM_SIGNALING_FOR_NEURITE_OUT_GROWTH		63	0.23	0.73	0.937	0.964	1	3684	tags=19%, list=21%, signal=24%	NCAM_SIGNALING_FOR_NEURITE_OUT_GROWTH	TCRvb8_NCAM_SIGNALING_FOR_NEURITE_OUT_GROWTH
620	TCRvb8	REACTOME_FCGAMMA_RECEPTOR_FCGR_DEPENDENT_PHAGOCYTOSIS		95	0.21	0.73	0.97	0.963	1	5211	tags=36%, list=29%, signal=50%	FCGAMMA_RECEPTOR_FCGR_DEPENDENT_PHAGOCYTOSIS	TCRvb8_FCGAMMA_RECEPTOR_FCGR_DEPENDENT_PHAGOCYTOSIS
621	TCRvb8	REACTOME_PEROXISOMAL_PROTEIN_IMPORT		63	0.22	0.72	0.945	0.967	1	4113	tags=27%, list=23%, signal=35%	PEROXISOMAL_PROTEIN_IMPORT	TCRvb8_PEROXISOMAL_PROTEIN_IMPORT
622	TCRvb8	REACTOME_COLLAGEN_DEGRADATION		63	0.22	0.72	0.955	0.97	1	3633	tags=19%, list=20%, signal=24%	COLLAGEN_DEGRADATION	TCRvb8_COLLAGEN_DEGRADATION
623	TCRvb8	REACTOME_GLYCOGEN_METABOLISM		26	0.26	0.71	0.905	0.973	1	5689	tags=54%, list=32%, signal=79%	GLYCOGEN_METABOLISM	TCRvb8_GLYCOGEN_METABOLISM
624	TCRvb8	REACTOME_KERATAN_SULFATE_BIOSYNTHESIS		27	0.26	0.71	0.923	0.975	1	4194	tags=26%, list=23%, signal=34%	KERATAN_SULFATE_BIOSYNTHESIS	TCRvb8_KERATAN_SULFATE_BIOSYNTHESIS
625	TCRvb8	REACTOME_RAB_GERANYLGERANYLATION		63	0.22	0.71	0.951	0.974	1	5126	tags=35%, list=29%, signal=49%	RAB_GERANYLGERANYLATION	TCRvb8_RAB_GERANYLGERANYLATION
626	TCRvb8	REACTOME_STRIATED_MUSCLE_CONTRACTION		36	0.23	0.7	0.926	0.977	1	4118	tags=28%, list=23%, signal=36%	STRIATED_MUSCLE_CONTRACTION	TCRvb8_STRIATED_MUSCLE_CONTRACTION
627	TCRvb8	REACTOME_ASSEMBLY_OF_THE_HIV_VIRION		15	0.29	0.7	0.873	0.975	1	5680	tags=53%, list=32%, signal=78%	ASSEMBLY_OF_THE_HIV_VIRION	TCRvb8_ASSEMBLY_OF_THE_HIV_VIRION
628	TCRvb8	REACTOME_MYD88_INDEPENDENT_TLR4_CASCADE_		94	0.2	0.7	0.987	0.975	1	3798	tags=22%, list=21%, signal=28%	MYD88_INDEPENDENT_TLR4_CASCADE_	TCRvb8_MYD88_INDEPENDENT_TLR4_CASCADE_
629	TCRvb8	REACTOME_EPHB_MEDIATED_FORWARD_SIGNALING		41	0.23	0.7	0.945	0.976	1	5034	tags=41%, list=28%, signal=58%	EPHB_MEDIATED_FORWARD_SIGNALING	TCRvb8_EPHB_MEDIATED_FORWARD_SIGNALING
630	TCRvb8	REACTOME_INTERLEUKIN_17_SIGNALING		70	0.21	0.69	0.976	0.977	1	3798	tags=24%, list=21%, signal=31%	INTERLEUKIN_17_SIGNALING	TCRvb8_INTERLEUKIN_17_SIGNALING
631	TCRvb8	REACTOME_BRANCHED_CHAIN_AMINO_ACID_CATABOLISM		21	0.27	0.69	0.896	0.976	1	4781	tags=38%, list=27%, signal=52%	BRANCHED_CHAIN_AMINO_ACID_CATABOLISM	TCRvb8_BRANCHED_CHAIN_AMINO_ACID_CATABOLISM
632	TCRvb8	REACTOME_INSULIN_PROCESSING		27	0.25	0.69	0.912	0.978	1	2383	tags=19%, list=13%, signal=21%	INSULIN_PROCESSING	TCRvb8_INSULIN_PROCESSING
633	TCRvb8	REACTOME_IKK_COMPLEX_RECRUITMENT_MEDIATED_BY_RIP1		21	0.26	0.68	0.922	0.982	1	2999	tags=24%, list=17%, signal=29%	IKK_COMPLEX_RECRUITMENT_MEDIATED_BY_RIP1	TCRvb8_IKK_COMPLEX_RECRUITMENT_MEDIATED_BY_RIP1
634	TCRvb8	REACTOME_CLASS_I_PEROXISOMAL_MEMBRANE_PROTEIN_IMPORT		20	0.27	0.68	0.929	0.983	1	6094	tags=45%, list=34%, signal=68%	CLASS_I_PEROXISOMAL_MEMBRANE_PROTEIN_IMPORT	TCRvb8_CLASS_I_PEROXISOMAL_MEMBRANE_PROTEIN_IMPORT
635	TCRvb8	REACTOME_DEGRADATION_OF_THE_EXTRACELLULAR_MATRIX		135	0.19	0.68	0.997	0.981	1	3702	tags=16%, list=21%, signal=20%	DEGRADATION_OF_THE_EXTRACELLULAR_MATRIX	TCRvb8_DEGRADATION_OF_THE_EXTRACELLULAR_MATRIX
636	TCRvb8	REACTOME_SYNTHESIS_OF_SUBSTRATES_IN_N_GLYCAN_BIOSYTHESIS		63	0.21	0.67	0.982	0.982	1	4878	tags=30%, list=27%, signal=41%	SYNTHESIS_OF_SUBSTRATES_IN_N_GLYCAN_BIOSYTHESIS	TCRvb8_SYNTHESIS_OF_SUBSTRATES_IN_N_GLYCAN_BIOSYTHESIS
637	TCRvb8	REACTOME_TICAM1_RIP1_MEDIATED_IKK_COMPLEX_RECRUITMENT		18	0.26	0.67	0.919	0.984	1	2999	tags=28%, list=17%, signal=33%	TICAM1_RIP1_MEDIATED_IKK_COMPLEX_RECRUITMENT	TCRvb8_TICAM1_RIP1_MEDIATED_IKK_COMPLEX_RECRUITMENT
638	TCRvb8	REACTOME_SUMOYLATION_OF_INTRACELLULAR_RECEPTORS		30	0.24	0.66	0.97	0.985	1	4336	tags=30%, list=24%, signal=40%	SUMOYLATION_OF_INTRACELLULAR_RECEPTORS	TCRvb8_SUMOYLATION_OF_INTRACELLULAR_RECEPTORS
639	TCRvb8	REACTOME_SIGNALING_BY_ERBB4		58	0.21	0.65	0.984	0.987	1	5060	tags=28%, list=28%, signal=38%	SIGNALING_BY_ERBB4	TCRvb8_SIGNALING_BY_ERBB4
640	TCRvb8	REACTOME_FGFR1_MUTANT_RECEPTOR_ACTIVATION		31	0.23	0.65	0.966	0.989	1	1487	tags=10%, list=8%, signal=11%	FGFR1_MUTANT_RECEPTOR_ACTIVATION	TCRvb8_FGFR1_MUTANT_RECEPTOR_ACTIVATION
641	TCRvb8	REACTOME_PLATELET_SENSITIZATION_BY_LDL		17	0.26	0.63	0.951	0.992	1	3578	tags=29%, list=20%, signal=37%	PLATELET_SENSITIZATION_BY_LDL	TCRvb8_PLATELET_SENSITIZATION_BY_LDL
642	TCRvb8	REACTOME_SIGNALING_BY_NTRK2_TRKB_		25	0.23	0.63	0.962	0.993	1	4159	tags=24%, list=23%, signal=31%	SIGNALING_BY_NTRK2_TRKB_	TCRvb8_SIGNALING_BY_NTRK2_TRKB_
643	TCRvb8	REACTOME_SHC_MEDIATED_CASCADE_FGFR1		21	0.23	0.6	0.982	0.999	1	4159	tags=19%, list=23%, signal=25%	SHC_MEDIATED_CASCADE_FGFR1	TCRvb8_SHC_MEDIATED_CASCADE_FGFR1
644	TCRvb8	REACTOME_MAP3K8_TPL2_DEPENDENT_MAPK1_3_ACTIVATION		16	0.24	0.59	0.983	1	1	4903	tags=31%, list=27%, signal=43%	MAP3K8_TPL2_DEPENDENT_MAPK1_3_ACTIVATION	TCRvb8_MAP3K8_TPL2_DEPENDENT_MAPK1_3_ACTIVATION
645	TCRvb8	REACTOME_BUDDING_AND_MATURATION_OF_HIV_VIRION		25	0.22	0.59	0.975	0.999	1	6161	tags=52%, list=34%, signal=79%	BUDDING_AND_MATURATION_OF_HIV_VIRION	TCRvb8_BUDDING_AND_MATURATION_OF_HIV_VIRION
646	TCRvb8	REACTOME_FRS_MEDIATED_FGFR4_SIGNALING		22	0.22	0.57	0.987	1	1	4159	tags=18%, list=23%, signal=24%	FRS_MEDIATED_FGFR4_SIGNALING	TCRvb8_FRS_MEDIATED_FGFR4_SIGNALING
647	TCRvb8	REACTOME_FRS_MEDIATED_FGFR2_SIGNALING		25	0.2	0.55	0.998	1	1	4159	tags=16%, list=23%, signal=21%	FRS_MEDIATED_FGFR2_SIGNALING	TCRvb8_FRS_MEDIATED_FGFR2_SIGNALING
648	TCRvb8	REACTOME_FRS_MEDIATED_FGFR3_SIGNALING		20	0.22	0.55	0.978	0.999	1	4159	tags=20%, list=23%, signal=26%	FRS_MEDIATED_FGFR3_SIGNALING	TCRvb8_FRS_MEDIATED_FGFR3_SIGNALING
649	TCRvb8	REACTOME_DISASSEMBLY_OF_THE_DESTRUCTION_COMPLEX_AND_RECRUITMENT_OF_AXIN_TO_THE_MEMBRANE		31	0.19	0.53	0.995	0.999	1	2859	tags=16%, list=16%, signal=19%	DISASSEMBLY_OF_THE_DESTRUCTION_COMPLEX_AND_RECRUITMENT_OF_AXIN_TO_THE_MEMBRANE	TCRvb8_DISASSEMBLY_OF_THE_DESTRUCTION_COMPLEX_AND_RECRUITMENT_OF_AXIN_TO_THE_MEMBRANE
650	TCRvb8	REACTOME_GLUTAMATE_NEUROTRANSMITTER_RELEASE_CYCLE		24	0.18	0.48	0.995	1	1	4730	tags=25%, list=26%, signal=34%	GLUTAMATE_NEUROTRANSMITTER_RELEASE_CYCLE	TCRvb8_GLUTAMATE_NEUROTRANSMITTER_RELEASE_CYCLE
651	TCRvb8	REACTOME_NRIF_SIGNALS_CELL_DEATH_FROM_THE_NUCLEUS		16	0.18	0.43	1	1	1	5680	tags=38%, list=32%, signal=55%	NRIF_SIGNALS_CELL_DEATH_FROM_THE_NUCLEUS	TCRvb8_NRIF_SIGNALS_CELL_DEATH_FROM_THE_NUCLEUS
