# Supplementary material for: A preclinical model of peripheral T‐cell lymphoma GATA3 reveals DNA damage response pathway vulnerability
Source: EMBO Mol Med. 2022 May 5;14(6):e15816. doi: 10.15252/emmm.202215816 (PMC9174882; doi:10.15252/emmm.202215816)
Supplement: Supplementary file 7 — Dataset EV6 [file EMMM-14-e15816-s005.xlsx]

## Sheet: Legend
Dataset EV6.
Variant calls (variant depth ≥4) and predicted deleterious variants from exome sequenced T-cells isolated from lymphoma-infiltrated and control C57bl/6J spleens.

## Sheet: Variants_depth>4
Sample	Group	Chr	Start	ID	Ref	Alt	Type	Effect	Functional_Class	Codon_Change	Amino_Acid_Change	cDNA_Change	Amino_Acid_Length	Gene	Transcript_bioType	Gene_Coding	Transcript	Exon	COSMIC_GENE	COSMIC_CDS_Change	COSMIC_AA_Change	COSMIC_Cnt	End	Depth	AlleleFreq	Bias	Pmean	Pstd	Qual	Qstd	SBF	GMAF	VD	RD	CLNSIG	ODDRATIO	HIAF	MQ	SN	AdjAF	NM	Shift3	MSI	dbSNPBuildID	GT	DupRate	SplitReads	SpanPairs	N_samples
T-cells_mPTCL_spleen_Ms9	mPTCL	1	8595469	.	A	G	missense_variant	MODERATE	missense_variant	c.620T>C	L207P	c.620T>C	516	Sntg1	protein_coding	transcript	ENSMUST00000191683.5	13/21						122	0.0328	02:02:00	47	1	36	0	1		4	118		1.184	0.0388	60	8	0	1.2	0	1		0/1	0	0	0	1
T-cells_mPTCL_spleen_Ms9	mPTCL	1	8595469	.	A	G	missense_variant	MODERATE	missense_variant	c.623T>C	L208P	c.623T>C	517	Sntg1	protein_coding	transcript	ENSMUST00000140295.7	13/21						122	0.0328	02:02:00	47	1	36	0	1		4	118		1.184	0.0388	60	8	0	1.2	0	1		0/1	0	0	0	1
T-cells_mPTCL_spleen_Ms9	mPTCL	1	8595469	.	A	G	missense_variant	MODERATE	missense_variant	c.623T>C	L208P	c.623T>C	517	Sntg1	protein_coding	transcript	ENSMUST00000115488.2	2017-09-01						122	0.0328	02:02:00	47	1	36	0	1		4	118		1.184	0.0388	60	8	0	1.2	0	1		0/1	0	0	0	1
T-cells_mPTCL_spleen_Ms9	mPTCL	1	8595469	.	A	G	missense_variant	MODERATE	missense_variant	c.620T>C	L207P	c.620T>C	516	Sntg1	protein_coding	transcript	ENSMUST00000132064.7	2020-12-01						122	0.0328	02:02:00	47	1	36	0	1		4	118		1.184	0.0388	60	8	0	1.2	0	1		0/1	0	0	0	1
T-cells_mPTCL_spleen_Ms9	mPTCL	1	9546857	.	G	T	3_prime_UTR_variant	MODIFIER	3_prime_UTR_variant	c.*236G>T		c.*236G>T		Rrs1	protein_coding	transcript	ENSMUST00000072079.8	2019-01-01						331	0.0665	02:02:00	46	1	34.5	1	1		22	309		1.074	0.0677	40.3	21	0	3.6	0	1		0/1	0	0	0	1
T-cells_mPTCL_spleen_Ms9	mPTCL	1	9546876	rs47388181	C	T	3_prime_UTR_variant	MODIFIER	3_prime_UTR_variant	c.*255C>T		c.*255C>T		Rrs1	protein_coding	transcript	ENSMUST00000072079.8	2019-01-01						325	0.0677	02:02:00	56.5	1	35.5	1	1		22	300		1.013	0.0721	40.3	44	0	3.6	0	1		0/1	0	0	0	1
T-cells_mPTCL_spleen_Ms9	mPTCL	1	9546939	rs107628719	G	A	3_prime_UTR_variant	MODIFIER	3_prime_UTR_variant	c.*318G>A		c.*318G>A		Rrs1	protein_coding	transcript	ENSMUST00000072079.8	2019-01-01						289	0.0588	02:02:00	28	1	35	1	0.6183		17	271		1.459	0.0632	40.5	34	0	4.1	0	4		0/1	0	0	0	1
T-cells_mPTCL_spleen_Ms9	mPTCL	1	9546948	.	G	A	3_prime_UTR_variant	MODIFIER	3_prime_UTR_variant	c.*327G>A		c.*327G>A		Rrs1	protein_coding	transcript	ENSMUST00000072079.8	2019-01-01						275	0.0509	02:02:00	29.2	1	32.6	1	0.1733		14	259		2.398	0.046	43	6	0	3.9	0	5		0/1	0	0	0	1
T-cells_mPTCL_spleen_Ms9	mPTCL	1	12839899	.	G	A	missense_variant	MODERATE	missense_variant	c.1918G>A	D640N	c.1918G>A	870	Sulf1	protein_coding	transcript	ENSMUST00000088585.9	15/22						164	0.3476	02:02:00	44.2	1	32.5	1	0.8667		57	104		1.121	0.34	60	8.5	0	1.3	0	1		0/1	0	0	0	1
T-cells_mPTCL_spleen_Ms9	mPTCL	1	12839899	.	G	A	missense_variant	MODERATE	missense_variant	c.1918G>A	D640N	c.1918G>A	870	Sulf1	protein_coding	transcript	ENSMUST00000177608.7	15/22						164	0.3476	02:02:00	44.2	1	32.5	1	0.8667		57	104		1.121	0.34	60	8.5	0	1.3	0	1		0/1	0	0	0	1
T-cells_mPTCL_spleen_Ms9	mPTCL	1	12839899	.	G	A	missense_variant	MODERATE	missense_variant	c.1918G>A	D640N	c.1918G>A	870	Sulf1	protein_coding	transcript	ENSMUST00000180062.7	14/21						164	0.3476	02:02:00	44.2	1	32.5	1	0.8667		57	104		1.121	0.34	60	8.5	0	1.3	0	1		0/1	0	0	0	1
T-cells_mPTCL_spleen_Ms9	mPTCL	1	12839899	.	G	A	missense_variant	MODERATE	missense_variant	c.1918G>A	D640N	c.1918G>A	862	Sulf1	protein_coding	transcript	ENSMUST00000186051.6	15/22						164	0.3476	02:02:00	44.2	1	32.5	1	0.8667		57	104		1.121	0.34	60	8.5	0	1.3	0	1		0/1	0	0	0	1
T-cells_mPTCL_spleen_Ms9	mPTCL	1	12894608	.	TG	T	frameshift_variant	HIGH	frameshift_variant	c.1443delC	S482fs	c.1443delC	658	Slco5a1	protein_coding	transcript	ENSMUST00000136197.7	2019-06-05						92	0.0435	02:02:00	51.8	1	36	0	1		4	88		1.439	0.0471	60	8	0	0	3	4		0/1	0	0	0	1
T-cells_mPTCL_spleen_Ms9	mPTCL	1	12894608	.	TG	T	frameshift_variant	HIGH	frameshift_variant	c.1066delC	Q356fs	c.1066delC	401	Slco5a1	protein_coding	transcript	ENSMUST00000146763.7	2019-04-03						92	0.0435	02:02:00	51.8	1	36	0	1		4	88		1.439	0.0471	60	8	0	0	3	4		0/1	0	0	0	1
T-cells_mPTCL_spleen_Ms9	mPTCL	1	12894608	.	TG	T	frameshift_variant	HIGH	frameshift_variant	c.1443delC	S482fs	c.1443delC	850	Slco5a1	protein_coding	transcript	ENSMUST00000115403.8	2019-09-05						92	0.0435	02:02:00	51.8	1	36	0	1		4	88		1.439	0.0471	60	8	0	0	3	4		0/1	0	0	0	1
T-cells_mPTCL_spleen_Ms9	mPTCL	1	12894608	.	TG	T	frameshift_variant	HIGH	frameshift_variant	c.1443delC	S482fs	c.1443delC	850	Slco5a1	protein_coding	transcript	ENSMUST00000188454.6	2019-10-06						92	0.0435	02:02:00	51.8	1	36	0	1		4	88		1.439	0.0471	60	8	0	0	3	4		0/1	0	0	0	1
T-cells_mPTCL_spleen_Ms9	mPTCL	1	12894608	.	TG	T	frameshift_variant	HIGH	frameshift_variant	c.1443delC	S482fs	c.1443delC	688	Slco5a1	protein_coding	transcript	ENSMUST00000115402.7	2019-08-05						92	0.0435	02:02:00	51.8	1	36	0	1		4	88		1.439	0.0471	60	8	0	0	3	4		0/1	0	0	0	1
T-cells_mPTCL_spleen_Ms9	mPTCL	1	16103665	.	C	T	missense_variant	MODERATE	missense_variant	c.34G>A	A12T	c.34G>A	270	Rpl7	protein_coding	transcript	ENSMUST00000058437.13	2019-07-02						160	0.025	02:02:00	40	1	29.5	1	0.6213		4	156		1.779	0.0204	57	3	0	2.8	0	2		0/1	0	0	0	1
T-cells_mPTCL_spleen_Ms9	mPTCL	1	16103665	.	C	T	missense_variant	MODERATE	missense_variant	c.109G>A	A37T	c.109G>A	277	Rpl7	protein_coding	transcript	ENSMUST00000149566.1	2019-06-02						160	0.025	02:02:00	40	1	29.5	1	0.6213		4	156		1.779	0.0204	57	3	0	2.8	0	2		0/1	0	0	0	1
T-cells_mPTCL_spleen_Ms9	mPTCL	1	16648011	.	GA	G	splice_region_variant	LOW	splice_region_variant	c.-49-5delT		c.-49-5delT		Tceb1	protein_coding	transcript	ENSMUST00000188641.6	2019-03-01						108	0.1019	02:02:00	50.9	1	35.6	1	1		11	97		1.107	0.1078	60	22	0	0.2	10	11		0/1	0	0	0	1
T-cells_mPTCL_spleen_Ms9	mPTCL	1	16648011	.	GA	G	splice_region_variant	LOW	splice_region_variant	c.-49-5delT		c.-49-5delT		Tceb1	protein_coding	transcript	ENSMUST00000115352.9	2019-03-01						108	0.1019	02:02:00	50.9	1	35.6	1	1		11	97		1.107	0.1078	60	22	0	0.2	10	11		0/1	0	0	0	1
T-cells_mPTCL_spleen_Ms9	mPTCL	1	16648011	.	GA	G	splice_region_variant	LOW	splice_region_variant	c.-49-5delT		c.-49-5delT		Tceb1	protein_coding	transcript	ENSMUST00000187910.6	2019-04-01						108	0.1019	02:02:00	50.9	1	35.6	1	1		11	97		1.107	0.1078	60	22	0	0.2	10	11		0/1	0	0	0	1
T-cells_mPTCL_spleen_Ms9	mPTCL	1	16648011	.	GA	G	splice_region_variant	LOW	splice_region_variant	c.-49-5delT		c.-49-5delT		Tceb1	protein_coding	transcript	ENSMUST00000186948.6	2019-03-01						108	0.1019	02:02:00	50.9	1	35.6	1	1		11	97		1.107	0.1078	60	22	0	0.2	10	11		0/1	0	0	0	1
T-cells_mPTCL_spleen_Ms9	mPTCL	1	16648011	.	GA	G	splice_region_variant	LOW	splice_region_variant	n.58-5delT		n.58-5delT		Tceb1	retained_intron	transcript	ENSMUST00000190986.1	2019-01-01						108	0.1019	02:02:00	50.9	1	35.6	1	1		11	97		1.107	0.1078	60	22	0	0.2	10	11		0/1	0	0	0	1
T-cells_mPTCL_spleen_Ms9	mPTCL	1	16648011	.	GA	G	splice_region_variant	LOW	splice_region_variant	n.80-5delT		n.80-5delT		Tceb1	retained_intron	transcript	ENSMUST00000188987.6	2019-02-01						108	0.1019	02:02:00	50.9	1	35.6	1	1		11	97		1.107	0.1078	60	22	0	0.2	10	11		0/1	0	0	0	1
T-cells_mPTCL_spleen_Ms9	mPTCL	1	16648011	.	GA	G	splice_region_variant	LOW	splice_region_variant	n.259-5delT		n.259-5delT		Tceb1	retained_intron	transcript	ENSMUST00000186541.1	2019-03-02						108	0.1019	02:02:00	50.9	1	35.6	1	1		11	97		1.107	0.1078	60	22	0	0.2	10	11		0/1	0	0	0	1
T-cells_mPTCL_spleen_Ms9	mPTCL	1	16648011	.	GA	G	splice_region_variant	LOW	splice_region_variant	n.52-5delT		n.52-5delT		Tceb1	retained_intron	transcript	ENSMUST00000191535.1	2019-01-01						108	0.1019	02:02:00	50.9	1	35.6	1	1		11	97		1.107	0.1078	60	22	0	0.2	10	11		0/1	0	0	0	1
T-cells_mPTCL_spleen_Ms9	mPTCL	1	16648011	.	GA	G	splice_region_variant	LOW	splice_region_variant	c.-49-5delT		c.-49-5delT		Tceb1	protein_coding	transcript	ENSMUST00000185771.6	2019-04-02						108	0.1019	02:02:00	50.9	1	35.6	1	1		11	97		1.107	0.1078	60	22	0	0.2	10	11		0/1	0	0	0	1
T-cells_mPTCL_spleen_Ms9	mPTCL	1	16648011	.	GA	G	splice_region_variant	LOW	splice_region_variant	c.-49-5delT		c.-49-5delT		Tceb1	protein_coding	transcript	ENSMUST00000186701.1	2019-03-01						108	0.1019	02:02:00	50.9	1	35.6	1	1		11	97		1.107	0.1078	60	22	0	0.2	10	11		0/1	0	0	0	1
T-cells_mPTCL_spleen_Ms9	mPTCL	1	16648011	.	GA	G	5_prime_UTR_variant	MODIFIER	5_prime_UTR_variant	c.-54delT		c.-54delT		Tceb1	protein_coding	transcript	ENSMUST00000185393.6	2019-03-01						108	0.1019	02:02:00	50.9	1	35.6	1	1		11	97		1.107	0.1078	60	22	0	0.2	10	11		0/1	0	0	0	1
T-cells_mPTCL_spleen_Ms9	mPTCL	1	26687267	rs47254994	G	A	missense_variant	MODERATE	missense_variant	c.160C>T	P54S	c.160C>T	1381	4931408C20Rik	protein_coding	transcript	ENSMUST00000097801.3	2019-02-01						700	0.15	02:02:00	40	1	34.2	1	1		105	595		1.005	0.154	60	25.25	0	2.6	0	3		0/1	0	0	0	1
T-cells_mPTCL_spleen_Ms9	mPTCL	1	26687325	rs47972670	A	T	synonymous_variant	LOW	synonymous_variant	c.102T>A	G34G	c.102T>A	1381	4931408C20Rik	protein_coding	transcript	ENSMUST00000097801.3	2019-02-01						704	0.1335	02:02:00	40	1	33.6	1	1		94	604		1.015	0.1398	60	10.75	0	1.9	0	2		0/1	0	0	0	1
T-cells_mPTCL_spleen_Ms9	mPTCL	1	26687332	.	A	G	missense_variant	MODERATE	missense_variant	c.95T>C	M32T	c.95T>C	1381	4931408C20Rik	protein_coding	transcript	ENSMUST00000097801.3	2019-02-01						698	0.1318	02:02:00	42.5	1	34.3	1	0.5019		92	605		1.181	0.1306	60	22	0	1.1	1	1		0/1	0	0	0	1
T-cells_mPTCL_spleen_Ms9	mPTCL	1	26687400	.	A	T	missense_variant	MODERATE	missense_variant	c.27T>A	N9K	c.27T>A	1381	4931408C20Rik	protein_coding	transcript	ENSMUST00000097801.3	2019-02-01						565	0.2319	02:02:00	36.4	1	34.4	1	0.8384		131	433		1.057	0.2332	60	20.833	0	1.5	0	2		0/1	0	0	0	1
T-cells_mPTCL_spleen_Ms9	mPTCL	1	26687461	.	G	A	intergenic_region	MODIFIER	intergenic_region	n.26687461G>A		n.26687461G>A		4931408C20Rik-n-R5s209		intergenic_region	ENSMUSG00000073722-ENSMUSG00000095256							334	0.1228	02:02:00	41.1	1	35.1	1	0.3794		41	292		1.463	0.1277	60	82	0	1.9	1	2		0/1	0	0	0	1
T-cells_mPTCL_spleen_Ms9	mPTCL	1	33762216	.	TA	T	splice_region_variant	LOW	splice_region_variant	c.3125-8delT		c.3125-8delT		Zfp451	protein_coding	transcript	ENSMUST00000019861.12	14/14						119	0.0672	02:00:00	41.8	1	35	1	0.0493		8	110		0	0.0762	60	16	0	0.5	11	12		0/1	0	0	0	1
T-cells_mPTCL_spleen_Ms9	mPTCL	1	33762216	.	TA	T	splice_region_variant	LOW	splice_region_variant	c.*2605-8delT		c.*2605-8delT		Zfp451	nonsense_mediated_decay	transcript	ENSMUST00000139143.7	2019-12-12						119	0.0672	02:00:00	41.8	1	35	1	0.0493		8	110		0	0.0762	60	16	0	0.5	11	12		0/1	0	0	0	1
T-cells_mPTCL_spleen_Ms9	mPTCL	1	34135327	.	A	G	missense_variant	MODERATE	missense_variant	c.772A>G	M258V	c.772A>G	274	Dst	protein_coding	transcript	ENSMUST00000182697.7	2019-07-07						30	0.2667	02:02:00	35.9	1	36	0	1		8	22		1.534	0.2667	60	16	0	1.1	0	1		0/1	0	0	0	1
T-cells_mPTCL_spleen_Ms9	mPTCL	1	34135327	.	A	G	missense_variant	MODERATE	missense_variant	c.796A>G	M266V	c.796A>G	282	Dst	protein_coding	transcript	ENSMUST00000182314.7	2019-06-06						30	0.2667	02:02:00	35.9	1	36	0	1		8	22		1.534	0.2667	60	16	0	1.1	0	1		0/1	0	0	0	1
T-cells_mPTCL_spleen_Ms9	mPTCL	1	37164484	.	TC	T	splice_region_variant	LOW	splice_region_variant	c.*328-5delC		c.*328-5delC		Vwa3b	nonsense_mediated_decay	transcript	ENSMUST00000027289.13	18/24						63	0.1111	01:00:00	48.9	1	36	0	1		7	55		0	0.2188	60	14	0	1.6	10	11		0/1	0	0	0	1
T-cells_mPTCL_spleen_Ms9	mPTCL	1	37164484	.	TC	T	splice_region_variant	LOW	splice_region_variant	c.159-5delC		c.159-5delC		Vwa3b	protein_coding	transcript	ENSMUST00000169057.2	2019-11-02						63	0.1111	01:00:00	48.9	1	36	0	1		7	55		0	0.2188	60	14	0	1.6	10	11		0/1	0	0	0	1
T-cells_mPTCL_spleen_Ms9	mPTCL	1	38053574	rs229696045	CT	C	3_prime_UTR_variant	MODIFIER	3_prime_UTR_variant	c.*1872delT		c.*1872delT		Eif5b	protein_coding	transcript	ENSMUST00000027252.7	24/24						59	0.0847	02:02:00	16.2	1	30.1	1	0.3191		5	52		2.438	0.0769	60	4	0.0508	1	10	11		0/1	0	0	0	1
T-cells_mPTCL_spleen_Ms9	mPTCL	1	39406819	.	A	T	missense_variant	MODERATE	missense_variant	c.290T>A	L97Q	c.290T>A	1134	Tbc1d8	protein_coding	transcript	ENSMUST00000054462.10	2020-03-01						78	0.0513	02:02:00	17.8	1	28.2	1	0.2996		4	74		4.566	0.0429	60	3	0	2.2	0	2		0/1	0	0	0	1
T-cells_mPTCL_spleen_Ms9	mPTCL	1	39406819	.	A	T	missense_variant	MODERATE	missense_variant	c.290T>A	L97Q	c.290T>A	1006	Tbc1d8	protein_coding	transcript	ENSMUST00000193823.1	2019-03-01						78	0.0513	02:02:00	17.8	1	28.2	1	0.2996		4	74		4.566	0.0429	60	3	0	2.2	0	2		0/1	0	0	0	1
T-cells_mPTCL_spleen_Ms9	mPTCL	1	51132171	.	A	C	missense_variant	MODERATE	missense_variant	c.565A>C	T189P	c.565A>C	374	Tmeff2	protein_coding	transcript	ENSMUST00000081851.3	2019-10-06						214	0.0234	02:02:00	30.6	1	26.4	1	0.3825		5	209		3.317	0.0158	60	1.5	0	2.6	0	2		0/1	0	0	0	1
T-cells_mPTCL_spleen_Ms9	mPTCL	1	52155069	.	A	T	splice_region_variant	LOW	splice_region_variant	c.2153+8A>T		c.2153+8A>T		Stat1	protein_coding	transcript	ENSMUST00000186057.6	23/24						198	0.0253	02:02:00	27.4	1	30.8	1	1		5	193		1.062	0.0219	60	4	0	2.2	0	1		0/1	0	0	0	1
T-cells_mPTCL_spleen_Ms9	mPTCL	1	52155069	.	A	T	splice_region_variant	LOW	splice_region_variant	c.2135+8A>T		c.2135+8A>T		Stat1	protein_coding	transcript	ENSMUST00000070968.13	23/24						198	0.0253	02:02:00	27.4	1	30.8	1	1		5	193		1.062	0.0219	60	4	0	2.2	0	1		0/1	0	0	0	1
T-cells_mPTCL_spleen_Ms9	mPTCL	1	52155069	.	A	T	splice_region_variant	LOW	splice_region_variant	c.2135+8A>T		c.2135+8A>T		Stat1	protein_coding	transcript	ENSMUST00000186857.6	23/24						198	0.0253	02:02:00	27.4	1	30.8	1	1		5	193		1.062	0.0219	60	4	0	2.2	0	1		0/1	0	0	0	1
T-cells_mPTCL_spleen_Ms9	mPTCL	1	52155069	.	A	T	splice_region_variant	LOW	splice_region_variant	c.617+8A>T		c.617+8A>T		Stat1	protein_coding	transcript	ENSMUST00000189244.6	2019-07-06						198	0.0253	02:02:00	27.4	1	30.8	1	1		5	193		1.062	0.0219	60	4	0	2.2	0	1		0/1	0	0	0	1
T-cells_mPTCL_spleen_Ms9	mPTCL	1	52155069	.	A	T	splice_region_variant	LOW	splice_region_variant	c.386+8A>T		c.386+8A>T		Stat1	nonsense_mediated_decay	transcript	ENSMUST00000189336.1	2019-05-03						198	0.0253	02:02:00	27.4	1	30.8	1	1		5	193		1.062	0.0219	60	4	0	2.2	0	1		0/1	0	0	0	1
T-cells_mPTCL_spleen_Ms9	mPTCL	1	52155069	.	A	T	splice_region_variant	LOW	splice_region_variant	n.3427+8A>T		n.3427+8A>T		Gm28177	processed_transcript	transcript	ENSMUST00000185516.1	33/33						198	0.0253	02:02:00	27.4	1	30.8	1	1		5	193		1.062	0.0219	60	4	0	2.2	0	1		0/1	0	0	0	1
T-cells_mPTCL_spleen_Ms9	mPTCL	1	52155069	.	A	T	3_prime_UTR_variant	MODIFIER	3_prime_UTR_variant	c.*4A>T		c.*4A>T		Stat1	protein_coding	transcript	ENSMUST00000186574.6	23/23						198	0.0253	02:02:00	27.4	1	30.8	1	1		5	193		1.062	0.0219	60	4	0	2.2	0	1		0/1	0	0	0	1
T-cells_mPTCL_spleen_Ms9	mPTCL	1	52155069	.	A	T	3_prime_UTR_variant	MODIFIER	3_prime_UTR_variant	c.*4A>T		c.*4A>T		Stat1	protein_coding	transcript	ENSMUST00000191435.6	23/23						198	0.0253	02:02:00	27.4	1	30.8	1	1		5	193		1.062	0.0219	60	4	0	2.2	0	1		0/1	0	0	0	1
T-cells_mPTCL_spleen_Ms9	mPTCL	1	52155069	.	A	T	3_prime_UTR_variant	MODIFIER	3_prime_UTR_variant	c.*4A>T		c.*4A>T		Stat1	protein_coding	transcript	ENSMUST00000189347.6	23/23						198	0.0253	02:02:00	27.4	1	30.8	1	1		5	193		1.062	0.0219	60	4	0	2.2	0	1		0/1	0	0	0	1
T-cells_mPTCL_spleen_Ms9	mPTCL	1	52862273	.	G	T	missense_variant	MODERATE	missense_variant	c.222G>T	W74C	c.222G>T	385	Hibch	protein_coding	transcript	ENSMUST00000044478.6	2014-04-01						197	0.0203	02:02:00	28.8	1	30.8	1	0.3144		4	193		4.12	0.0221	60	8	0	2.5	1	3		0/1	0	0	0	1
T-cells_mPTCL_spleen_Ms9	mPTCL	1	52862273	.	G	T	missense_variant	MODERATE	missense_variant	c.222G>T	W74C	c.222G>T	311	Hibch	protein_coding	transcript	ENSMUST00000159352.7	2019-12-04						197	0.0203	02:02:00	28.8	1	30.8	1	0.3144		4	193		4.12	0.0221	60	8	0	2.5	1	3		0/1	0	0	0	1
T-cells_mPTCL_spleen_Ms9	mPTCL	1	58047251	.	T	A	splice_region_variant	LOW	splice_region_variant	c.306+8T>A		c.306+8T>A		Aox1	protein_coding	transcript	ENSMUST00000001027.6	1934-04-01						151	0.0331	02:02:00	36.2	1	29.8	1	0.3653		5	141		2.55	0.0323	60	4	0	2.6	0	1		0/1	0	0	0	1
T-cells_mPTCL_spleen_Ms9	mPTCL	1	58047251	.	T	A	splice_region_variant	LOW	splice_region_variant	n.359+8T>A		n.359+8T>A		Aox1	retained_intron	transcript	ENSMUST00000160168.1	2014-04-01						151	0.0331	02:02:00	36.2	1	29.8	1	0.3653		5	141		2.55	0.0323	60	4	0	2.6	0	1		0/1	0	0	0	1
T-cells_mPTCL_spleen_Ms9	mPTCL	1	58102569	rs221668762	AT	A	splice_region_variant	LOW	splice_region_variant	c.3529-6delT		c.3529-6delT		Aox1	protein_coding	transcript	ENSMUST00000001027.6	31/34						187	0.0267	02:02:00	35.6	1	34.2	1	1		5	181		1.187	0.0291	60	10	0	1.4	9	10		0/1	0	0	0	1
T-cells_mPTCL_spleen_Ms9	mPTCL	1	59051292	.	CA	C	splice_region_variant	LOW	splice_region_variant	c.1312-8delT		c.1312-8delT		Als2cr11	protein_coding	transcript	ENSMUST00000097080.3	2019-12-12						21	0.2857	02:00:00	34	1	34.5	1	1		6	12		0	0.3158	60	12	0	2.2	16	17		0/1	0	0	0	1
T-cells_mPTCL_spleen_Ms9	mPTCL	1	59847167	rs227085647	G	A	missense_variant	MODERATE	missense_variant	c.962G>A	R321Q	c.962G>A	1038	Bmpr2	protein_coding	transcript	ENSMUST00000087435.6	2013-07-01						152	0.9868	02:02:00	34.6	1	33.5	1	0.4871		150	2		2.553	0.9858	60	12.636	0	1.3	1	1		2019-01-01	0	0	0	1
T-cells_mPTCL_spleen_Ms9	mPTCL	1	59981544	.	C	T	synonymous_variant	LOW	synonymous_variant	c.1572C>T	L524L	c.1572C>T	584	Fam117b	protein_coding	transcript	ENSMUST00000036540.11	2019-08-08						161	0.0248	02:02:00	51.8	1	36	0	1		4	157		1.093	0.0263	60	8	0	1	1	2		0/1	0	0	0	1
T-cells_mPTCL_spleen_Ms9	mPTCL	1	72713620	.	CT	C	3_prime_UTR_variant	MODIFIER	3_prime_UTR_variant	c.*67delT		c.*67delT		Rpl37a	protein_coding	transcript	ENSMUST00000059980.10	2019-04-04						137	0.0365	02:02:00	57.4	1	35.2	1	1		5	132		1.733	0.0476	60	10	0	0.6	11	12		0/1	0	0	0	1
T-cells_mPTCL_spleen_Ms9	mPTCL	1	74576260	.	T	C	missense_variant	MODERATE	missense_variant	c.1393A>G	S465G	c.1393A>G	1843	Zfp142	protein_coding	transcript	ENSMUST00000027315.13	2019-09-05						158	0.0253	02:02:00	49.5	1	34	1	1		4	154		1.026	0.0282	60	8	0	1	0	1		0/1	0	0	0	1
T-cells_mPTCL_spleen_Ms9	mPTCL	1	74576260	.	T	C	missense_variant	MODERATE	missense_variant	c.1084A>G	S362G	c.1084A>G	1740	Zfp142	protein_coding	transcript	ENSMUST00000113737.7	2019-09-05						158	0.0253	02:02:00	49.5	1	34	1	1		4	154		1.026	0.0282	60	8	0	1	0	1		0/1	0	0	0	1
T-cells_mPTCL_spleen_Ms9	mPTCL	1	74576260	.	T	C	missense_variant	MODERATE	missense_variant	c.790A>G	S264G	c.790A>G	1642	Zfp142	protein_coding	transcript	ENSMUST00000066986.12	2019-09-05						158	0.0253	02:02:00	49.5	1	34	1	1		4	154		1.026	0.0282	60	8	0	1	0	1		0/1	0	0	0	1
T-cells_mPTCL_spleen_Ms9	mPTCL	1	74576260	.	T	C	3_prime_UTR_variant	MODIFIER	3_prime_UTR_variant	c.*473A>G		c.*473A>G		Zfp142	nonsense_mediated_decay	transcript	ENSMUST00000127921.1	2019-08-04						158	0.0253	02:02:00	49.5	1	34	1	1		4	154		1.026	0.0282	60	8	0	1	0	1		0/1	0	0	0	1
T-cells_mPTCL_spleen_Ms9	mPTCL	1	74576260	.	T	C	3_prime_UTR_variant	MODIFIER	3_prime_UTR_variant	c.*255A>G		c.*255A>G		Zfp142	nonsense_mediated_decay	transcript	ENSMUST00000156613.7	2019-10-06						158	0.0253	02:02:00	49.5	1	34	1	1		4	154		1.026	0.0282	60	8	0	1	0	1		0/1	0	0	0	1
T-cells_mPTCL_spleen_Ms9	mPTCL	1	75143020	.	T	C	missense_variant	MODERATE	missense_variant	c.158T>C	L53P	c.158T>C	541	Fam134a	protein_coding	transcript	ENSMUST00000097694.10	2019-09-01						20	0.2	02:02:00	26	1	36	0	1		4	16		1	0.2353	60	8	0	1	1	1		0/1	0	0	0	1
T-cells_mPTCL_spleen_Ms9	mPTCL	1	75143020	.	T	C	missense_variant	MODERATE	missense_variant	c.158T>C	L53P	c.158T>C	504	Fam134a	protein_coding	transcript	ENSMUST00000190240.6	2019-10-01						20	0.2	02:02:00	26	1	36	0	1		4	16		1	0.2353	60	8	0	1	1	1		0/1	0	0	0	1
T-cells_mPTCL_spleen_Ms9	mPTCL	1	75143020	.	T	C	missense_variant	MODERATE	missense_variant	c.41T>C	L14P	c.41T>C	148	Fam134a	protein_coding	transcript	ENSMUST00000189650.6	2019-05-01						20	0.2	02:02:00	26	1	36	0	1		4	16		1	0.2353	60	8	0	1	1	1		0/1	0	0	0	1
T-cells_mPTCL_spleen_Ms9	mPTCL	1	75143020	.	T	C	missense_variant	MODERATE	missense_variant	c.158T>C	L53P	c.158T>C	173	Fam134a	nonsense_mediated_decay	transcript	ENSMUST00000188873.6	2019-09-01						20	0.2	02:02:00	26	1	36	0	1		4	16		1	0.2353	60	8	0	1	1	1		0/1	0	0	0	1
T-cells_mPTCL_spleen_Ms9	mPTCL	1	75211350	.	T	A	missense_variant	MODERATE	missense_variant	c.22T>A	C8S	c.22T>A	305	Stk16	protein_coding	transcript	ENSMUST00000027401.10	2019-08-02						179	0.0223	02:02:00	38.2	1	32.8	1	1		4	175		1.083	0.0242	60	8	0	1	0	1		0/1	0	0	0	1
T-cells_mPTCL_spleen_Ms9	mPTCL	1	75211350	.	T	A	missense_variant	MODERATE	missense_variant	c.22T>A	C8S	c.22T>A	227	Stk16	nonsense_mediated_decay	transcript	ENSMUST00000191108.6	2019-08-02						179	0.0223	02:02:00	38.2	1	32.8	1	1		4	175		1.083	0.0242	60	8	0	1	0	1		0/1	0	0	0	1
T-cells_mPTCL_spleen_Ms9	mPTCL	1	75211350	.	T	A	missense_variant	MODERATE	missense_variant	c.22T>A	C8S	c.22T>A	131	Stk16	protein_coding	transcript	ENSMUST00000144355.7	2019-03-02						179	0.0223	02:02:00	38.2	1	32.8	1	1		4	175		1.083	0.0242	60	8	0	1	0	1		0/1	0	0	0	1
T-cells_mPTCL_spleen_Ms9	mPTCL	1	75211350	.	T	A	missense_variant	MODERATE	missense_variant	c.22T>A	C8S	c.22T>A	131	Stk16	protein_coding	transcript	ENSMUST00000123825.7	2019-03-02						179	0.0223	02:02:00	38.2	1	32.8	1	1		4	175		1.083	0.0242	60	8	0	1	0	1		0/1	0	0	0	1
T-cells_mPTCL_spleen_Ms9	mPTCL	1	75211350	.	T	A	missense_variant	MODERATE	missense_variant	c.22T>A	C8S	c.22T>A	218	Stk16	protein_coding	transcript	ENSMUST00000189698.6	2019-06-02						179	0.0223	02:02:00	38.2	1	32.8	1	1		4	175		1.083	0.0242	60	8	0	1	0	1		0/1	0	0	0	1
T-cells_mPTCL_spleen_Ms9	mPTCL	1	75211350	.	T	A	missense_variant	MODERATE	missense_variant	c.22T>A	C8S	c.22T>A	186	Stk16	protein_coding	transcript	ENSMUST00000188460.2	2019-05-01						179	0.0223	02:02:00	38.2	1	32.8	1	1		4	175		1.083	0.0242	60	8	0	1	0	1		0/1	0	0	0	1
T-cells_mPTCL_spleen_Ms9	mPTCL	1	75486756	rs31502068	G	A	missense_variant	MODERATE	missense_variant	c.5291C>T	T1764M	c.5291C>T	1804	Obsl1	protein_coding	transcript	ENSMUST00000113567.8	19/20						75	0.9733	00:02:00	37.1	1	32.8	1	1		73	1		0	0.9701	60	8.125	0	1.5	0	1		2019-01-01	0	0	0	1
T-cells_mPTCL_spleen_Ms9	mPTCL	1	84776419	.	GA	G	splice_region_variant	LOW	splice_region_variant	c.1229-8delT		c.1229-8delT		Trip12	protein_coding	transcript	ENSMUST00000186894.6	2019-06-01						58	0.1207	02:02:00	40.9	1	35.4	1	0.6872		7	50		1.821	0.1346	60	14	0	2.1	11	12		0/1	0	0	0	1
T-cells_mPTCL_spleen_Ms9	mPTCL	1	84776419	.	GA	G	splice_region_variant	LOW	splice_region_variant	c.269-8delT		c.269-8delT		Trip12	protein_coding	transcript	ENSMUST00000190464.6	2019-06-03						58	0.1207	02:02:00	40.9	1	35.4	1	0.6872		7	50		1.821	0.1346	60	14	0	2.1	11	12		0/1	0	0	0	1
T-cells_mPTCL_spleen_Ms9	mPTCL	1	84776419	.	GA	G	splice_region_variant	LOW	splice_region_variant	c.1229-8delT		c.1229-8delT		Trip12	protein_coding	transcript	ENSMUST00000027421.12	1940-06-01						58	0.1207	02:02:00	40.9	1	35.4	1	0.6872		7	50		1.821	0.1346	60	14	0	2.1	11	12		0/1	0	0	0	1
T-cells_mPTCL_spleen_Ms9	mPTCL	1	84776419	.	GA	G	splice_region_variant	LOW	splice_region_variant	c.1229-8delT		c.1229-8delT		Trip12	protein_coding	transcript	ENSMUST00000186465.6	1940-06-01						58	0.1207	02:02:00	40.9	1	35.4	1	0.6872		7	50		1.821	0.1346	60	14	0	2.1	11	12		0/1	0	0	0	1
T-cells_mPTCL_spleen_Ms9	mPTCL	1	84776419	.	GA	G	splice_region_variant	LOW	splice_region_variant	c.1211-8delT		c.1211-8delT		Trip12	protein_coding	transcript	ENSMUST00000186648.6	1940-06-01						58	0.1207	02:02:00	40.9	1	35.4	1	0.6872		7	50		1.821	0.1346	60	14	0	2.1	11	12		0/1	0	0	0	1
T-cells_mPTCL_spleen_Ms9	mPTCL	1	85028686	.	T	C	splice_region_variant	LOW	splice_region_variant	n.510+3A>G		n.510+3A>G		Gm7582	unprocessed_pseudogene	transcript	ENSMUST00000160831.2	2019-03-03						196	0.0204	02:00:00	13.2	1	30.8	1	0.1212		4	192		0	0.0217	26.8	8	0	2	0	1		0/1	0	0	0	1
T-cells_mPTCL_spleen_Ms9	mPTCL	1	85089575	rs49173897	C	G	synonymous_variant	LOW	synonymous_variant	c.549G>C	V183V	c.549G>C	211	A530032D15Rik	protein_coding	transcript	ENSMUST00000160792.7	2019-07-06						783	0.2452	02:02:00	46.1	1	34.4	1	0.4561		192	590		1.133	0.2464	39.5	37.4	0	2.1	0	2		0/1	0	0	0	1
T-cells_mPTCL_spleen_Ms9	mPTCL	1	85089575	rs49173897	C	G	synonymous_variant	LOW	synonymous_variant	c.549G>C	V183V	c.549G>C	215	A530032D15Rik	protein_coding	transcript	ENSMUST00000161724.7	2019-08-06						783	0.2452	02:02:00	46.1	1	34.4	1	0.4561		192	590		1.133	0.2464	39.5	37.4	0	2.1	0	2		0/1	0	0	0	1
T-cells_mPTCL_spleen_Ms9	mPTCL	1	85089584	rs47242544	A	G	splice_region_variant	LOW	splice_region_variant	c.544-4T>C		c.544-4T>C		A530032D15Rik	protein_coding	transcript	ENSMUST00000160792.7	2019-06-05						749	0.5915	02:02:00	44.6	1	34.7	1	0.0018		443	303		1.601	0.5983	39.7	39.273	0	1.6	0	4		1/0	0	0	0	1
T-cells_mPTCL_spleen_Ms9	mPTCL	1	85089584	rs47242544	A	G	splice_region_variant	LOW	splice_region_variant	c.544-4T>C		c.544-4T>C		A530032D15Rik	protein_coding	transcript	ENSMUST00000161724.7	2019-07-05						749	0.5915	02:02:00	44.6	1	34.7	1	0.0018		443	303		1.601	0.5983	39.7	39.273	0	1.6	0	4		1/0	0	0	0	1
T-cells_mPTCL_spleen_Ms9	mPTCL	1	85094316	.	G	A	synonymous_variant	LOW	synonymous_variant	c.411C>T	L137L	c.411C>T	211	A530032D15Rik	protein_coding	transcript	ENSMUST00000160792.7	2019-07-04						1535	0.0997	02:02:00	43.9	1	34.6	1	0.3942		153	1379		1.17	0.1032	34	50	0	1.9	0	1		0/1	0	0	0	1
T-cells_mPTCL_spleen_Ms9	mPTCL	1	85094316	.	G	A	synonymous_variant	LOW	synonymous_variant	c.411C>T	L137L	c.411C>T	215	A530032D15Rik	protein_coding	transcript	ENSMUST00000161724.7	2019-08-04						1535	0.0997	02:02:00	43.9	1	34.6	1	0.3942		153	1379		1.17	0.1032	34	50	0	1.9	0	1		0/1	0	0	0	1
T-cells_mPTCL_spleen_Ms9	mPTCL	1	85094364	.	A	G	splice_region_variant	LOW	splice_region_variant	c.368-5T>C		c.368-5T>C		A530032D15Rik	protein_coding	transcript	ENSMUST00000160792.7	2019-06-03						1281	0.1959	02:02:00	34.5	1	33	1	0.8847		251	1028		1.029	0.1971	33.9	10.952	0	1.8	0	2		0/1	0	0	0	1
T-cells_mPTCL_spleen_Ms9	mPTCL	1	85094364	.	A	G	splice_region_variant	LOW	splice_region_variant	c.368-5T>C		c.368-5T>C		A530032D15Rik	protein_coding	transcript	ENSMUST00000161724.7	2019-07-03						1281	0.1959	02:02:00	34.5	1	33	1	0.8847		251	1028		1.029	0.1971	33.9	10.952	0	1.8	0	2		0/1	0	0	0	1
T-cells_mPTCL_spleen_Ms9	mPTCL	1	85099484	.	G	A	synonymous_variant	LOW	synonymous_variant	c.360C>T	F120F	c.360C>T	211	A530032D15Rik	protein_coding	transcript	ENSMUST00000160792.7	2019-07-03						576	0.2083	02:02:00	46.8	1	35.2	1	0.1769		120	450		1.339	0.222	34.8	39	0	1.5	1	2		0/1	0	0	0	1
T-cells_mPTCL_spleen_Ms9	mPTCL	1	85099484	.	G	A	synonymous_variant	LOW	synonymous_variant	c.360C>T	F120F	c.360C>T	215	A530032D15Rik	protein_coding	transcript	ENSMUST00000161724.7	2019-08-03						576	0.2083	02:02:00	46.8	1	35.2	1	0.1769		120	450		1.339	0.222	34.8	39	0	1.5	1	2		0/1	0	0	0	1
T-cells_mPTCL_spleen_Ms9	mPTCL	1	85099484	.	G	A	synonymous_variant	LOW	synonymous_variant	c.360C>T	F120F	c.360C>T	121	A530032D15Rik	protein_coding	transcript	ENSMUST00000161675.2	2019-04-04						576	0.2083	02:02:00	46.8	1	35.2	1	0.1769		120	450		1.339	0.222	34.8	39	0	1.5	1	2		0/1	0	0	0	1
T-cells_mPTCL_spleen_Ms9	mPTCL	1	85099523	.	C	T	synonymous_variant	LOW	synonymous_variant	c.321G>A	K107K	c.321G>A	211	A530032D15Rik	protein_coding	transcript	ENSMUST00000160792.7	2019-07-03						595	0.1412	02:02:00	52	1	33.6	1	1		84	504		1.024	0.1505	34.7	9.5	0	1.8	1	2		0/1	0	0	0	1
T-cells_mPTCL_spleen_Ms9	mPTCL	1	85099523	.	C	T	synonymous_variant	LOW	synonymous_variant	c.321G>A	K107K	c.321G>A	215	A530032D15Rik	protein_coding	transcript	ENSMUST00000161724.7	2019-08-03						595	0.1412	02:02:00	52	1	33.6	1	1		84	504		1.024	0.1505	34.7	9.5	0	1.8	1	2		0/1	0	0	0	1
T-cells_mPTCL_spleen_Ms9	mPTCL	1	85099523	.	C	T	synonymous_variant	LOW	synonymous_variant	c.321G>A	K107K	c.321G>A	121	A530032D15Rik	protein_coding	transcript	ENSMUST00000161675.2	2019-04-04						595	0.1412	02:02:00	52	1	33.6	1	1		84	504		1.024	0.1505	34.7	9.5	0	1.8	1	2		0/1	0	0	0	1
T-cells_mPTCL_spleen_Ms9	mPTCL	1	85099553	rs47390763	C	A	synonymous_variant	LOW	synonymous_variant	c.291G>T	L97L	c.291G>T	211	A530032D15Rik	protein_coding	transcript	ENSMUST00000160792.7	2019-07-03						581	0.1652	02:02:00	34.7	1	32.9	1	0.1144		96	482		1.444	0.1631	33.7	7.727	0	1.8	0	1		0/1	0	0	0	1
T-cells_mPTCL_spleen_Ms9	mPTCL	1	85099553	rs47390763	C	A	synonymous_variant	LOW	synonymous_variant	c.291G>T	L97L	c.291G>T	215	A530032D15Rik	protein_coding	transcript	ENSMUST00000161724.7	2019-08-03						581	0.1652	02:02:00	34.7	1	32.9	1	0.1144		96	482		1.444	0.1631	33.7	7.727	0	1.8	0	1		0/1	0	0	0	1
T-cells_mPTCL_spleen_Ms9	mPTCL	1	85099553	rs47390763	C	A	synonymous_variant	LOW	synonymous_variant	c.291G>T	L97L	c.291G>T	121	A530032D15Rik	protein_coding	transcript	ENSMUST00000161675.2	2019-04-04						581	0.1652	02:02:00	34.7	1	32.9	1	0.1144		96	482		1.444	0.1631	33.7	7.727	0	1.8	0	1		0/1	0	0	0	1
T-cells_mPTCL_spleen_Ms9	mPTCL	1	85099620	.	G	A	missense_variant	MODERATE	missense_variant	c.224C>T	A75V	c.224C>T	211	A530032D15Rik	protein_coding	transcript	ENSMUST00000160792.7	2019-07-03						351	0.1681	02:02:00	26	1	31.2	1	0.5689		59	285		1.195	0.1572	24.3	5.556	0	3.5	0	2		0/1	0	0	0	1
T-cells_mPTCL_spleen_Ms9	mPTCL	1	85099620	.	G	A	missense_variant	MODERATE	missense_variant	c.224C>T	A75V	c.224C>T	215	A530032D15Rik	protein_coding	transcript	ENSMUST00000161724.7	2019-08-03						351	0.1681	02:02:00	26	1	31.2	1	0.5689		59	285		1.195	0.1572	24.3	5.556	0	3.5	0	2		0/1	0	0	0	1
T-cells_mPTCL_spleen_Ms9	mPTCL	1	85099620	.	G	A	missense_variant	MODERATE	missense_variant	c.224C>T	A75V	c.224C>T	121	A530032D15Rik	protein_coding	transcript	ENSMUST00000161675.2	2019-04-04						351	0.1681	02:02:00	26	1	31.2	1	0.5689		59	285		1.195	0.1572	24.3	5.556	0	3.5	0	2		0/1	0	0	0	1
T-cells_mPTCL_spleen_Ms9	mPTCL	1	85099634	.	T	G	synonymous_variant	LOW	synonymous_variant	c.210A>C	T70T	c.210A>C	211	A530032D15Rik	protein_coding	transcript	ENSMUST00000160792.7	2019-07-03						340	0.0471	02:02:00	17.8	1	30.2	1	1		16	324		1.009	0.0439	27	7	0	2.9	0	1		0/1	0	0	0	1
T-cells_mPTCL_spleen_Ms9	mPTCL	1	85099634	.	T	G	synonymous_variant	LOW	synonymous_variant	c.210A>C	T70T	c.210A>C	215	A530032D15Rik	protein_coding	transcript	ENSMUST00000161724.7	2019-08-03						340	0.0471	02:02:00	17.8	1	30.2	1	1		16	324		1.009	0.0439	27	7	0	2.9	0	1		0/1	0	0	0	1
T-cells_mPTCL_spleen_Ms9	mPTCL	1	85099634	.	T	G	synonymous_variant	LOW	synonymous_variant	c.210A>C	T70T	c.210A>C	121	A530032D15Rik	protein_coding	transcript	ENSMUST00000161675.2	2019-04-04						340	0.0471	02:02:00	17.8	1	30.2	1	1		16	324		1.009	0.0439	27	7	0	2.9	0	1		0/1	0	0	0	1
T-cells_mPTCL_spleen_Ms9	mPTCL	1	85100449	rs49460044	T	C	missense_variant	MODERATE	missense_variant	c.286T>C	S96P	c.286T>C	123	Gm10553	protein_coding	transcript	ENSMUST00000097669.1	2019-01-01						725	0.6	02:02:00	46.4	1	33.5	1	1		435	289		1.011	0.6092	30.8	16.4	0	1.7	0	1		1/0	0	0	0	1
T-cells_mPTCL_spleen_Ms9	mPTCL	1	85100567	.	G	A	stop_gained	HIGH	stop_gained	c.160C>T	R54*	c.160C>T	211	A530032D15Rik	protein_coding	transcript	ENSMUST00000160792.7	2019-07-02						292	0.4075	02:01:00	47.6	1	34.6	1	0		119	170		0	0.4071	20.6	22.8	0	2.1	1	2		0/1	0	0	0	1
T-cells_mPTCL_spleen_Ms9	mPTCL	1	85100567	.	G	A	stop_gained	HIGH	stop_gained	c.160C>T	R54*	c.160C>T	215	A530032D15Rik	protein_coding	transcript	ENSMUST00000161724.7	2019-08-02						292	0.4075	02:01:00	47.6	1	34.6	1	0		119	170		0	0.4071	20.6	22.8	0	2.1	1	2		0/1	0	0	0	1
T-cells_mPTCL_spleen_Ms9	mPTCL	1	85100567	.	G	A	stop_gained	HIGH	stop_gained	c.160C>T	R54*	c.160C>T	121	A530032D15Rik	protein_coding	transcript	ENSMUST00000161675.2	2019-04-03						292	0.4075	02:01:00	47.6	1	34.6	1	0		119	170		0	0.4071	20.6	22.8	0	2.1	1	2		0/1	0	0	0	1
T-cells_mPTCL_spleen_Ms9	mPTCL	1	85100672	.	C	T	missense_variant	MODERATE	missense_variant	c.55G>A	E19K	c.55G>A	211	A530032D15Rik	protein_coding	transcript	ENSMUST00000160792.7	2019-07-02						122	0.3115	02:01:00	36.9	1	33.2	1	0		38	83		29.19	0.3017	21.3	11.667	0	2.3	0	1		0/1	0	0	0	1
T-cells_mPTCL_spleen_Ms9	mPTCL	1	85100672	.	C	T	missense_variant	MODERATE	missense_variant	c.55G>A	E19K	c.55G>A	215	A530032D15Rik	protein_coding	transcript	ENSMUST00000161724.7	2019-08-02						122	0.3115	02:01:00	36.9	1	33.2	1	0		38	83		29.19	0.3017	21.3	11.667	0	2.3	0	1		0/1	0	0	0	1
T-cells_mPTCL_spleen_Ms9	mPTCL	1	85100672	.	C	T	missense_variant	MODERATE	missense_variant	c.55G>A	E19K	c.55G>A	121	A530032D15Rik	protein_coding	transcript	ENSMUST00000161675.2	2019-04-03						122	0.3115	02:01:00	36.9	1	33.2	1	0		38	83		29.19	0.3017	21.3	11.667	0	2.3	0	1		0/1	0	0	0	1
T-cells_mPTCL_spleen_Ms9	mPTCL	1	85100680	.	T	C	missense_variant	MODERATE	missense_variant	c.47A>G	D16G	c.47A>G	211	A530032D15Rik	protein_coding	transcript	ENSMUST00000160792.7	2019-07-02						111	0.0721	02:00:00	51.5	1	35	1	0.0488		8	102		0	0.08	20.4	16	0	3.1	0	2		0/1	0	0	0	1
T-cells_mPTCL_spleen_Ms9	mPTCL	1	85100680	.	T	C	missense_variant	MODERATE	missense_variant	c.47A>G	D16G	c.47A>G	215	A530032D15Rik	protein_coding	transcript	ENSMUST00000161724.7	2019-08-02						111	0.0721	02:00:00	51.5	1	35	1	0.0488		8	102		0	0.08	20.4	16	0	3.1	0	2		0/1	0	0	0	1
T-cells_mPTCL_spleen_Ms9	mPTCL	1	85100680	.	T	C	missense_variant	MODERATE	missense_variant	c.47A>G	D16G	c.47A>G	121	A530032D15Rik	protein_coding	transcript	ENSMUST00000161675.2	2019-04-03						111	0.0721	02:00:00	51.5	1	35	1	0.0488		8	102		0	0.08	20.4	16	0	3.1	0	2		0/1	0	0	0	1
T-cells_mPTCL_spleen_Ms9	mPTCL	1	85113047	rs50534324	G	A	splice_region_variant	LOW	splice_region_variant	n.1032G>A		n.1032G>A		A530040E14Rik	antisense	transcript	ENSMUST00000162353.7	2019-04-04						1142	0.1042	02:02:00	40.3	1	33.5	1	0.4695		119	1020		1.161	0.1071	58.5	13.875	0	1.2	1	3		0/1	0	0	0	1
T-cells_mPTCL_spleen_Ms9	mPTCL	1	85113047	rs50534324	G	A	splice_region_variant	LOW	splice_region_variant	n.527G>A		n.527G>A		A530040E14Rik	antisense	transcript	ENSMUST00000093501.9	2019-06-06						1142	0.1042	02:02:00	40.3	1	33.5	1	0.4695		119	1020		1.161	0.1071	58.5	13.875	0	1.2	1	3		0/1	0	0	0	1
T-cells_mPTCL_spleen_Ms9	mPTCL	1	85113047	rs50534324	G	A	splice_region_variant	LOW	splice_region_variant	n.521G>A		n.521G>A		A530040E14Rik	antisense	transcript	ENSMUST00000159087.7	2019-06-06						1142	0.1042	02:02:00	40.3	1	33.5	1	0.4695		119	1020		1.161	0.1071	58.5	13.875	0	1.2	1	3		0/1	0	0	0	1
T-cells_mPTCL_spleen_Ms9	mPTCL	1	85113047	rs50534324	G	A	splice_region_variant	LOW	splice_region_variant	n.284G>A		n.284G>A		A530040E14Rik	antisense	transcript	ENSMUST00000161150.2	2019-03-03						1142	0.1042	02:02:00	40.3	1	33.5	1	0.4695		119	1020		1.161	0.1071	58.5	13.875	0	1.2	1	3		0/1	0	0	0	1
T-cells_mPTCL_spleen_Ms9	mPTCL	1	85113047	rs50534324	G	A	splice_region_variant	LOW	splice_region_variant	n.175G>A		n.175G>A		A530040E14Rik	antisense	transcript	ENSMUST00000161666.7	2019-03-03						1142	0.1042	02:02:00	40.3	1	33.5	1	0.4695		119	1020		1.161	0.1071	58.5	13.875	0	1.2	1	3		0/1	0	0	0	1
T-cells_mPTCL_spleen_Ms9	mPTCL	1	85113047	rs50534324	G	A	splice_region_variant	LOW	splice_region_variant	n.411G>A		n.411G>A		A530040E14Rik	antisense	transcript	ENSMUST00000162453.7	2019-05-05						1142	0.1042	02:02:00	40.3	1	33.5	1	0.4695		119	1020		1.161	0.1071	58.5	13.875	0	1.2	1	3		0/1	0	0	0	1
T-cells_mPTCL_spleen_Ms9	mPTCL	1	85113508	.	C	T	synonymous_variant	LOW	synonymous_variant	c.228G>A	S76S	c.228G>A	135	C130026I21Rik	protein_coding	transcript	ENSMUST00000162421.1	2019-03-02						133	0.0677	02:02:00	33.4	1	35.6	1	0.0009		9	124		13.669	0.0738	29.7	18	0	2	1	1		0/1	0	0	0	1
T-cells_mPTCL_spleen_Ms9	mPTCL	1	85113508	.	C	T	synonymous_variant	LOW	synonymous_variant	c.180G>A	S60S	c.180G>A	119	C130026I21Rik	protein_coding	transcript	ENSMUST00000161267.7	2019-03-02						133	0.0677	02:02:00	33.4	1	35.6	1	0.0009		9	124		13.669	0.0738	29.7	18	0	2	1	1		0/1	0	0	0	1
T-cells_mPTCL_spleen_Ms9	mPTCL	1	85113522	.	G	A	stop_gained	HIGH	stop_gained	c.214C>T	R72*	c.214C>T	135	C130026I21Rik	protein_coding	transcript	ENSMUST00000162421.1	2019-03-02						149	0.0604	02:02:00	32.3	1	35.6	1	0.0262		9	139		7.038	0.0616	25.2	18	0	2.2	0	2		0/1	0	0	0	1
T-cells_mPTCL_spleen_Ms9	mPTCL	1	85113522	.	G	A	stop_gained	HIGH	stop_gained	c.166C>T	R56*	c.166C>T	119	C130026I21Rik	protein_coding	transcript	ENSMUST00000161267.7	2019-03-02						149	0.0604	02:02:00	32.3	1	35.6	1	0.0262		9	139		7.038	0.0616	25.2	18	0	2.2	0	2		0/1	0	0	0	1
T-cells_mPTCL_spleen_Ms9	mPTCL	1	85246898	rs108077365	C	T	3_prime_UTR_variant	MODIFIER	3_prime_UTR_variant	c.*39G>A		c.*39G>A		C130026I21Rik	protein_coding	transcript	ENSMUST00000093506.11	2019-08-08						466	0.1845	02:02:00	37.8	1	34.6	1	0.7767		86	379		1.1	0.1853	52.5	27.667	0	1.5	1	1		0/1	0	0	0	1
T-cells_mPTCL_spleen_Ms9	mPTCL	1	85246898	rs108077365	C	T	3_prime_UTR_variant	MODIFIER	3_prime_UTR_variant	c.*39G>A		c.*39G>A		C130026I21Rik	protein_coding	transcript	ENSMUST00000064341.8	2019-07-07						466	0.1845	02:02:00	37.8	1	34.6	1	0.7767		86	379		1.1	0.1853	52.5	27.667	0	1.5	1	1		0/1	0	0	0	1
T-cells_mPTCL_spleen_Ms9	mPTCL	1	85246950	.	G	A	missense_variant	MODERATE	missense_variant	c.863C>T	S288L	c.863C>T	291	C130026I21Rik	protein_coding	transcript	ENSMUST00000093506.11	2019-08-08						878	0.1185	02:02:00	39.4	1	32.7	1	0.2329		104	769		1.309	0.1129	45.6	7.667	0	1.3	1	1		0/1	0	0	0	1
T-cells_mPTCL_spleen_Ms9	mPTCL	1	85246950	.	G	A	missense_variant	MODERATE	missense_variant	c.779C>T	S260L	c.779C>T	263	C130026I21Rik	protein_coding	transcript	ENSMUST00000064341.8	2019-07-07						878	0.1185	02:02:00	39.4	1	32.7	1	0.2329		104	769		1.309	0.1129	45.6	7.667	0	1.3	1	1		0/1	0	0	0	1
T-cells_mPTCL_spleen_Ms9	mPTCL	1	85247114	rs107654454	T	C	synonymous_variant	LOW	synonymous_variant	c.699A>G	G233G	c.699A>G	291	C130026I21Rik	protein_coding	transcript	ENSMUST00000093506.11	2019-08-08						750	0.188	02:02:00	35.9	1	33.5	1	0.4997		141	609		1.155	0.1859	34.9	14.667	0	3	1	2		0/1	0	0	0	1
T-cells_mPTCL_spleen_Ms9	mPTCL	1	85247114	rs107654454	T	C	synonymous_variant	LOW	synonymous_variant	c.615A>G	G205G	c.615A>G	263	C130026I21Rik	protein_coding	transcript	ENSMUST00000064341.8	2019-07-07						750	0.188	02:02:00	35.9	1	33.5	1	0.4997		141	609		1.155	0.1859	34.9	14.667	0	3	1	2		0/1	0	0	0	1
T-cells_mPTCL_spleen_Ms9	mPTCL	1	85247125	rs108274266	G	C	missense_variant	MODERATE	missense_variant	c.688C>G	P230A	c.688C>G	291	C130026I21Rik	protein_coding	transcript	ENSMUST00000093506.11	2019-08-08						685	0.1912	02:02:00	37.5	1	34.2	1	0.1919		131	554		1.323	0.1944	34.4	20.833	0	3.2	0	1		0/1	0	0	0	1
T-cells_mPTCL_spleen_Ms9	mPTCL	1	85247125	rs108274266	G	C	missense_variant	MODERATE	missense_variant	c.604C>G	P202A	c.604C>G	263	C130026I21Rik	protein_coding	transcript	ENSMUST00000064341.8	2019-07-07						685	0.1912	02:02:00	37.5	1	34.2	1	0.1919		131	554		1.323	0.1944	34.4	20.833	0	3.2	0	1		0/1	0	0	0	1
T-cells_mPTCL_spleen_Ms9	mPTCL	1	85247131	.	G	C	missense_variant	MODERATE	missense_variant	c.682C>G	P228A	c.682C>G	291	C130026I21Rik	protein_coding	transcript	ENSMUST00000093506.11	2019-08-08						638	0.3715	02:02:00	29.1	1	34.6	1	0.0049		237	396		1.65	0.3748	31.8	28.625	0	2.6	0	1		0/1	0	0	0	1
T-cells_mPTCL_spleen_Ms9	mPTCL	1	85247131	.	G	C	missense_variant	MODERATE	missense_variant	c.598C>G	P200A	c.598C>G	263	C130026I21Rik	protein_coding	transcript	ENSMUST00000064341.8	2019-07-07						638	0.3715	02:02:00	29.1	1	34.6	1	0.0049		237	396		1.65	0.3748	31.8	28.625	0	2.6	0	1		0/1	0	0	0	1
T-cells_mPTCL_spleen_Ms9	mPTCL	1	85254186	.	A	G	splice_region_variant	LOW	splice_region_variant	c.515-3T>C		c.515-3T>C		C130026I21Rik	protein_coding	transcript	ENSMUST00000093506.11	2019-07-05						225	0.2	02:02:00	43.5	1	33.3	1	0.0934		45	178		1.793	0.201	26	14	0	1.3	0	1		0/1	0	0	0	1
T-cells_mPTCL_spleen_Ms9	mPTCL	1	85254186	.	A	G	splice_region_variant	LOW	splice_region_variant	c.431-3T>C		c.431-3T>C		C130026I21Rik	protein_coding	transcript	ENSMUST00000064341.8	2019-06-04						225	0.2	02:02:00	43.5	1	33.3	1	0.0934		45	178		1.793	0.201	26	14	0	1.3	0	1		0/1	0	0	0	1
T-cells_mPTCL_spleen_Ms9	mPTCL	1	85254186	.	A	G	splice_region_variant	LOW	splice_region_variant	c.35-3T>C		c.35-3T>C		C130026I21Rik	protein_coding	transcript	ENSMUST00000161685.7	2019-03-01						225	0.2	02:02:00	43.5	1	33.3	1	0.0934		45	178		1.793	0.201	26	14	0	1.3	0	1		0/1	0	0	0	1
T-cells_mPTCL_spleen_Ms9	mPTCL	1	85254186	.	A	G	splice_region_variant	LOW	splice_region_variant	c.431-3T>C		c.431-3T>C		C130026I21Rik	protein_coding	transcript	ENSMUST00000159582.7	2019-06-04						225	0.2	02:02:00	43.5	1	33.3	1	0.0934		45	178		1.793	0.201	26	14	0	1.3	0	1		0/1	0	0	0	1
T-cells_mPTCL_spleen_Ms9	mPTCL	1	85254566	.	C	A	synonymous_variant	LOW	synonymous_variant	c.462G>T	T154T	c.462G>T	291	C130026I21Rik	protein_coding	transcript	ENSMUST00000093506.11	2019-08-05						1047	0.0392	02:02:00	43.8	1	29.5	1	0		41	1004		11.141	0.0335	22.6	3.556	0	2	0	1		0/1	0	0	0	1
T-cells_mPTCL_spleen_Ms9	mPTCL	1	85254566	.	C	A	synonymous_variant	LOW	synonymous_variant	c.378G>T	T126T	c.378G>T	263	C130026I21Rik	protein_coding	transcript	ENSMUST00000064341.8	2019-07-04						1047	0.0392	02:02:00	43.8	1	29.5	1	0		41	1004		11.141	0.0335	22.6	3.556	0	2	0	1		0/1	0	0	0	1
T-cells_mPTCL_spleen_Ms9	mPTCL	1	85254566	.	C	A	synonymous_variant	LOW	synonymous_variant	c.378G>T	T126T	c.378G>T	219	C130026I21Rik	protein_coding	transcript	ENSMUST00000159582.7	2019-07-04						1047	0.0392	02:02:00	43.8	1	29.5	1	0		41	1004		11.141	0.0335	22.6	3.556	0	2	0	1		0/1	0	0	0	1
T-cells_mPTCL_spleen_Ms9	mPTCL	1	85257385	.	C	T	splice_donor_variant	HIGH	splice_donor_variant	c.451+1G>A		c.451+1G>A		C130026I21Rik	protein_coding	transcript	ENSMUST00000093506.11	2019-07-04						705	0.0752	02:02:00	43.8	1	34	1	0.0059		53	651		2.253	0.0785	37	16.667	0	3.3	0	2		0/1	0	0	0	1
T-cells_mPTCL_spleen_Ms9	mPTCL	1	85257449	.	G	A	missense_variant	MODERATE	missense_variant	c.388C>T	H130Y	c.388C>T	291	C130026I21Rik	protein_coding	transcript	ENSMUST00000093506.11	2019-08-04						704	0.1108	02:02:00	46.4	1	34.9	1	0.47		78	624		1.212	0.1139	35.1	38	0	1.7	0	2		0/1	0	0	0	1
T-cells_mPTCL_spleen_Ms9	mPTCL	1	85257457	.	T	G	missense_variant	MODERATE	missense_variant	c.380A>C	H127P	c.380A>C	291	C130026I21Rik	protein_coding	transcript	ENSMUST00000093506.11	2019-08-04						677	0.0251	02:02:00	41.9	1	31.9	1	0.323		17	660		1.81	0.024	23.6	7.5	0	2.6	0	2		0/1	0	0	0	1
T-cells_mPTCL_spleen_Ms9	mPTCL	1	85257458	.	G	A	missense_variant	MODERATE	missense_variant	c.379C>T	H127Y	c.379C>T	291	C130026I21Rik	protein_coding	transcript	ENSMUST00000093506.11	2019-08-04						666	0.0931	02:02:00	43.5	1	35.3	1	0.5018		62	604		1.232	0.0967	38.6	61	0	1.1	0	1		0/1	0	0	0	1
T-cells_mPTCL_spleen_Ms9	mPTCL	1	85259698	.	T	A	missense_variant	MODERATE	missense_variant	c.364A>T	N122Y	c.364A>T	291	C130026I21Rik	protein_coding	transcript	ENSMUST00000093506.11	2019-08-03						665	0.1128	02:02:00	39.6	1	31.6	1	0.0137		75	590		2.081	0.0994	21.4	4.769	0	2.3	0	3		0/1	0	0	0	1
T-cells_mPTCL_spleen_Ms9	mPTCL	1	85259698	.	T	A	missense_variant	MODERATE	missense_variant	c.364A>T	N122Y	c.364A>T	263	C130026I21Rik	protein_coding	transcript	ENSMUST00000064341.8	2019-07-03						665	0.1128	02:02:00	39.6	1	31.6	1	0.0137		75	590		2.081	0.0994	21.4	4.769	0	2.3	0	3		0/1	0	0	0	1
T-cells_mPTCL_spleen_Ms9	mPTCL	1	85259698	.	T	A	missense_variant	MODERATE	missense_variant	c.364A>T	N122Y	c.364A>T	219	C130026I21Rik	protein_coding	transcript	ENSMUST00000159582.7	2019-07-03						665	0.1128	02:02:00	39.6	1	31.6	1	0.0137		75	590		2.081	0.0994	21.4	4.769	0	2.3	0	3		0/1	0	0	0	1
T-cells_mPTCL_spleen_Ms9	mPTCL	1	85259732	.	G	A	synonymous_variant	LOW	synonymous_variant	c.330C>T	P110P	c.330C>T	291	C130026I21Rik	protein_coding	transcript	ENSMUST00000093506.11	2019-08-03						785	0.065	02:02:00	43.6	1	31.8	1	9e-05		51	733		4.93	0.0589	26.8	5.375	0	2.2	1	4		0/1	0	0	0	1
T-cells_mPTCL_spleen_Ms9	mPTCL	1	85259732	.	G	A	synonymous_variant	LOW	synonymous_variant	c.330C>T	P110P	c.330C>T	263	C130026I21Rik	protein_coding	transcript	ENSMUST00000064341.8	2019-07-03						785	0.065	02:02:00	43.6	1	31.8	1	9e-05		51	733		4.93	0.0589	26.8	5.375	0	2.2	1	4		0/1	0	0	0	1
T-cells_mPTCL_spleen_Ms9	mPTCL	1	85259732	.	G	A	synonymous_variant	LOW	synonymous_variant	c.330C>T	P110P	c.330C>T	219	C130026I21Rik	protein_coding	transcript	ENSMUST00000159582.7	2019-07-03						785	0.065	02:02:00	43.6	1	31.8	1	9e-05		51	733		4.93	0.0589	26.8	5.375	0	2.2	1	4		0/1	0	0	0	1
T-cells_mPTCL_spleen_Ms9	mPTCL	1	85259751	.	G	A	missense_variant	MODERATE	missense_variant	c.311C>T	T104I	c.311C>T	291	C130026I21Rik	protein_coding	transcript	ENSMUST00000093506.11	2019-08-03						857	0.0572	02:02:00	42.4	1	33.4	1	0.0079		49	791		2.683	0.0634	15.7	11.25	0	2.3	1	4		0/1	0	0	0	1
T-cells_mPTCL_spleen_Ms9	mPTCL	1	85259751	.	G	A	missense_variant	MODERATE	missense_variant	c.311C>T	T104I	c.311C>T	263	C130026I21Rik	protein_coding	transcript	ENSMUST00000064341.8	2019-07-03						857	0.0572	02:02:00	42.4	1	33.4	1	0.0079		49	791		2.683	0.0634	15.7	11.25	0	2.3	1	4		0/1	0	0	0	1
T-cells_mPTCL_spleen_Ms9	mPTCL	1	85259751	.	G	A	missense_variant	MODERATE	missense_variant	c.311C>T	T104I	c.311C>T	219	C130026I21Rik	protein_coding	transcript	ENSMUST00000159582.7	2019-07-03						857	0.0572	02:02:00	42.4	1	33.4	1	0.0079		49	791		2.683	0.0634	15.7	11.25	0	2.3	1	4		0/1	0	0	0	1
T-cells_mPTCL_spleen_Ms9	mPTCL	1	85259779	.	C	T	missense_variant	MODERATE	missense_variant	c.283G>A	D95N	c.283G>A	291	C130026I21Rik	protein_coding	transcript	ENSMUST00000093506.11	2019-08-03						977	0.0522	02:02:00	28.7	1	33.6	1	0.0073		51	920		2.847	0.054	27.3	11.75	0	3.1	0	3		0/1	0	0	0	1
T-cells_mPTCL_spleen_Ms9	mPTCL	1	85259779	.	C	T	missense_variant	MODERATE	missense_variant	c.283G>A	D95N	c.283G>A	263	C130026I21Rik	protein_coding	transcript	ENSMUST00000064341.8	2019-07-03						977	0.0522	02:02:00	28.7	1	33.6	1	0.0073		51	920		2.847	0.054	27.3	11.75	0	3.1	0	3		0/1	0	0	0	1
T-cells_mPTCL_spleen_Ms9	mPTCL	1	85259779	.	C	T	missense_variant	MODERATE	missense_variant	c.283G>A	D95N	c.283G>A	219	C130026I21Rik	protein_coding	transcript	ENSMUST00000159582.7	2019-07-03						977	0.0522	02:02:00	28.7	1	33.6	1	0.0073		51	920		2.847	0.054	27.3	11.75	0	3.1	0	3		0/1	0	0	0	1
T-cells_mPTCL_spleen_Ms9	mPTCL	1	85259789	.	C	A	missense_variant	MODERATE	missense_variant	c.273G>T	K91N	c.273G>T	291	C130026I21Rik	protein_coding	transcript	ENSMUST00000093506.11	2019-08-03						976	0.0656	02:02:00	27.8	1	30.7	1	0.1182		64	905		1.703	0.0645	28.2	3.571	0	3.2	0	2		0/1	0	0	0	1
T-cells_mPTCL_spleen_Ms9	mPTCL	1	85259789	.	C	A	missense_variant	MODERATE	missense_variant	c.273G>T	K91N	c.273G>T	263	C130026I21Rik	protein_coding	transcript	ENSMUST00000064341.8	2019-07-03						976	0.0656	02:02:00	27.8	1	30.7	1	0.1182		64	905		1.703	0.0645	28.2	3.571	0	3.2	0	2		0/1	0	0	0	1
T-cells_mPTCL_spleen_Ms9	mPTCL	1	85259789	.	C	A	missense_variant	MODERATE	missense_variant	c.273G>T	K91N	c.273G>T	219	C130026I21Rik	protein_coding	transcript	ENSMUST00000159582.7	2019-07-03						976	0.0656	02:02:00	27.8	1	30.7	1	0.1182		64	905		1.703	0.0645	28.2	3.571	0	3.2	0	2		0/1	0	0	0	1
T-cells_mPTCL_spleen_Ms9	mPTCL	1	85259813	.	G	A	synonymous_variant	LOW	synonymous_variant	c.249C>T	D83D	c.249C>T	291	C130026I21Rik	protein_coding	transcript	ENSMUST00000093506.11	2019-08-03						995	0.1286	02:02:00	40.6	1	30.7	1	0.0007		128	857		2.094	0.1207	30.4	3.414	0	2.5	0	2		0/1	0	0	0	1
T-cells_mPTCL_spleen_Ms9	mPTCL	1	85259813	.	G	A	synonymous_variant	LOW	synonymous_variant	c.249C>T	D83D	c.249C>T	263	C130026I21Rik	protein_coding	transcript	ENSMUST00000064341.8	2019-07-03						995	0.1286	02:02:00	40.6	1	30.7	1	0.0007		128	857		2.094	0.1207	30.4	3.414	0	2.5	0	2		0/1	0	0	0	1
T-cells_mPTCL_spleen_Ms9	mPTCL	1	85259813	.	G	A	synonymous_variant	LOW	synonymous_variant	c.249C>T	D83D	c.249C>T	219	C130026I21Rik	protein_coding	transcript	ENSMUST00000159582.7	2019-07-03						995	0.1286	02:02:00	40.6	1	30.7	1	0.0007		128	857		2.094	0.1207	30.4	3.414	0	2.5	0	2		0/1	0	0	0	1
T-cells_mPTCL_spleen_Ms9	mPTCL	1	85259821	.	C	T	missense_variant	MODERATE	missense_variant	c.241G>A	V81M	c.241G>A	291	C130026I21Rik	protein_coding	transcript	ENSMUST00000093506.11	2019-08-03						1096	0.073	02:02:00	36	1	34	1	0.5549		80	1016		1.148	0.0719	25.5	15	0	2.1	0	1		0/1	0	0	0	1
T-cells_mPTCL_spleen_Ms9	mPTCL	1	85259821	.	C	T	missense_variant	MODERATE	missense_variant	c.241G>A	V81M	c.241G>A	263	C130026I21Rik	protein_coding	transcript	ENSMUST00000064341.8	2019-07-03						1096	0.073	02:02:00	36	1	34	1	0.5549		80	1016		1.148	0.0719	25.5	15	0	2.1	0	1		0/1	0	0	0	1
T-cells_mPTCL_spleen_Ms9	mPTCL	1	85259821	.	C	T	missense_variant	MODERATE	missense_variant	c.241G>A	V81M	c.241G>A	219	C130026I21Rik	protein_coding	transcript	ENSMUST00000159582.7	2019-07-03						1096	0.073	02:02:00	36	1	34	1	0.5549		80	1016		1.148	0.0719	25.5	15	0	2.1	0	1		0/1	0	0	0	1
T-cells_mPTCL_spleen_Ms9	mPTCL	1	85259840	.	C	A	synonymous_variant	LOW	synonymous_variant	c.222G>T	L74L	c.222G>T	291	C130026I21Rik	protein_coding	transcript	ENSMUST00000093506.11	2019-08-03						1227	0.0872	02:02:00	38.9	1	33.6	1	0.3088		107	1117		1.236	0.0862	31.3	12.375	0	2	1	1		0/1	0	0	0	1
T-cells_mPTCL_spleen_Ms9	mPTCL	1	85259840	.	C	A	synonymous_variant	LOW	synonymous_variant	c.222G>T	L74L	c.222G>T	263	C130026I21Rik	protein_coding	transcript	ENSMUST00000064341.8	2019-07-03						1227	0.0872	02:02:00	38.9	1	33.6	1	0.3088		107	1117		1.236	0.0862	31.3	12.375	0	2	1	1		0/1	0	0	0	1
T-cells_mPTCL_spleen_Ms9	mPTCL	1	85259840	.	C	A	synonymous_variant	LOW	synonymous_variant	c.222G>T	L74L	c.222G>T	219	C130026I21Rik	protein_coding	transcript	ENSMUST00000159582.7	2019-07-03						1227	0.0872	02:02:00	38.9	1	33.6	1	0.3088		107	1117		1.236	0.0862	31.3	12.375	0	2	1	1		0/1	0	0	0	1
T-cells_mPTCL_spleen_Ms9	mPTCL	1	85259869	.	T	G	splice_region_variant	LOW	splice_region_variant	c.196-3A>C		c.196-3A>C		C130026I21Rik	protein_coding	transcript	ENSMUST00000093506.11	2019-07-02						1270	0.0787	02:02:00	41.8	1	33.3	1	0.5316		100	1168		1.16	0.0783	30.3	13.286	0	2.2	0	4		0/1	0	0	0	1
T-cells_mPTCL_spleen_Ms9	mPTCL	1	85259869	.	T	G	splice_region_variant	LOW	splice_region_variant	c.196-3A>C		c.196-3A>C		C130026I21Rik	protein_coding	transcript	ENSMUST00000064341.8	2019-06-02						1270	0.0787	02:02:00	41.8	1	33.3	1	0.5316		100	1168		1.16	0.0783	30.3	13.286	0	2.2	0	4		0/1	0	0	0	1
T-cells_mPTCL_spleen_Ms9	mPTCL	1	85259869	.	T	G	splice_region_variant	LOW	splice_region_variant	c.196-3A>C		c.196-3A>C		C130026I21Rik	protein_coding	transcript	ENSMUST00000159582.7	2019-06-02						1270	0.0787	02:02:00	41.8	1	33.3	1	0.5316		100	1168		1.16	0.0783	30.3	13.286	0	2.2	0	4		0/1	0	0	0	1
T-cells_mPTCL_spleen_Ms9	mPTCL	1	85270084	rs387027287	GGACCCTGAACTGGGTTCAGGGTA	G	5_prime_UTR_variant	MODIFIER	5_prime_UTR_variant	c.-43_-21delTACCCTGAACCCAGTTCAGGGTC		c.-43_-21delTACCCTGAACCCAGTTCAGGGTC		C130026I21Rik	protein_coding	transcript	ENSMUST00000093506.11	2019-08-01						526	0.1578	02:02:00	35.6	1	33.4	1	0.8965		83	441		1.056	0.1647	23.2	82	0.0551	0.6	4	3		0/1	0	0	0	1
T-cells_mPTCL_spleen_Ms9	mPTCL	1	85270084	rs387027287	GGACCCTGAACTGGGTTCAGGGTA	G	5_prime_UTR_variant	MODIFIER	5_prime_UTR_variant	c.-43_-21delTACCCTGAACCCAGTTCAGGGTC		c.-43_-21delTACCCTGAACCCAGTTCAGGGTC		C130026I21Rik	protein_coding	transcript	ENSMUST00000064341.8	2019-07-01						526	0.1578	02:02:00	35.6	1	33.4	1	0.8965		83	441		1.056	0.1647	23.2	82	0.0551	0.6	4	3		0/1	0	0	0	1
T-cells_mPTCL_spleen_Ms9	mPTCL	1	85270084	rs387027287	GGACCCTGAACTGGGTTCAGGGTA	G	5_prime_UTR_variant	MODIFIER	5_prime_UTR_variant	c.-43_-21delTACCCTGAACCCAGTTCAGGGTC		c.-43_-21delTACCCTGAACCCAGTTCAGGGTC		C130026I21Rik	protein_coding	transcript	ENSMUST00000161267.7	2019-03-01						526	0.1578	02:02:00	35.6	1	33.4	1	0.8965		83	441		1.056	0.1647	23.2	82	0.0551	0.6	4	3		0/1	0	0	0	1
T-cells_mPTCL_spleen_Ms9	mPTCL	1	85270084	rs387027287	GGACCCTGAACTGGGTTCAGGGTA	G	5_prime_UTR_variant	MODIFIER	5_prime_UTR_variant	c.-43_-21delTACCCTGAACCCAGTTCAGGGTC		c.-43_-21delTACCCTGAACCCAGTTCAGGGTC		C130026I21Rik	protein_coding	transcript	ENSMUST00000159582.7	2019-07-01						526	0.1578	02:02:00	35.6	1	33.4	1	0.8965		83	441		1.056	0.1647	23.2	82	0.0551	0.6	4	3		0/1	0	0	0	1
T-cells_mPTCL_spleen_Ms9	mPTCL	1	85270113	.	AAC	TAT	5_prime_UTR_variant	MODIFIER	5_prime_UTR_variant	c.-51_-49delGTTinsATA		c.-51_-49delGTTinsATA		C130026I21Rik	protein_coding	transcript	ENSMUST00000093506.11	2019-08-01						447	0.0336	02:01:00	40.5	1	34.6	1	0.0146		15	428		0	0.0382	24.1	30	0.0022	4.1	0	2		0/1	0	0	0	1
T-cells_mPTCL_spleen_Ms9	mPTCL	1	85270113	.	AAC	TAT	5_prime_UTR_variant	MODIFIER	5_prime_UTR_variant	c.-51_-49delGTTinsATA		c.-51_-49delGTTinsATA		C130026I21Rik	protein_coding	transcript	ENSMUST00000064341.8	2019-07-01						447	0.0336	02:01:00	40.5	1	34.6	1	0.0146		15	428		0	0.0382	24.1	30	0.0022	4.1	0	2		0/1	0	0	0	1
T-cells_mPTCL_spleen_Ms9	mPTCL	1	85270113	.	AAC	TAT	5_prime_UTR_variant	MODIFIER	5_prime_UTR_variant	c.-51_-49delGTTinsATA		c.-51_-49delGTTinsATA		C130026I21Rik	protein_coding	transcript	ENSMUST00000161267.7	2019-03-01						447	0.0336	02:01:00	40.5	1	34.6	1	0.0146		15	428		0	0.0382	24.1	30	0.0022	4.1	0	2		0/1	0	0	0	1
T-cells_mPTCL_spleen_Ms9	mPTCL	1	85270113	.	AAC	TAT	5_prime_UTR_variant	MODIFIER	5_prime_UTR_variant	c.-51_-49delGTTinsATA		c.-51_-49delGTTinsATA		C130026I21Rik	protein_coding	transcript	ENSMUST00000159582.7	2019-07-01						447	0.0336	02:01:00	40.5	1	34.6	1	0.0146		15	428		0	0.0382	24.1	30	0.0022	4.1	0	2		0/1	0	0	0	1
T-cells_mPTCL_spleen_Ms9	mPTCL	1	85283968	rs108915722	C	G	splice_region_variant	LOW	splice_region_variant	n.554-4C>G		n.554-4C>G		Gm16026	transcribed_unprocessed_pseudogene	transcript	ENSMUST00000159695.1	2019-06-05						237	0.1814	02:02:00	42.9	1	34.5	1	0.0008		43	194		4.125	0.1892	24.8	42	0	2.9	0	2		0/1	0	0	0	1
T-cells_mPTCL_spleen_Ms9	mPTCL	1	85550629	.	AC	A	intergenic_region	MODIFIER	intergenic_region	n.85550630delC		n.85550630delC		Gm7592-G530012D18Rik		intergenic_region	ENSMUSG00000090186-ENSMUSG00000094127							702	0.037	02:02:00	30.8	1	34.5	1	0.1124		26	673		1.929	0.0397	21.7	25	0.0043	1.5	0	1		0/1	0	0	0	1
T-cells_mPTCL_spleen_Ms9	mPTCL	1	85577224	.	C	CAG	frameshift_variant	HIGH	frameshift_variant	c.355_356dupGA	D119fs	c.355_356dupGA	139	G530012D18Rik	protein_coding	transcript	ENSMUST00000178024.1	2019-02-02						146	0.0342	02:02:00	44.7	1	30.4	1	0.3278		5	115		3.256	0.0408	29.1	4	0	5	7	4		0/1	0	0	0	1
T-cells_mPTCL_spleen_Ms9	mPTCL	1	85577224	.	C	CAG	3_prime_UTR_variant	MODIFIER	3_prime_UTR_variant	c.*66_*67dupCT		c.*66_*67dupCT		Sp110	protein_coding	transcript	ENSMUST00000093508.6	2019-12-12						146	0.0342	02:02:00	44.7	1	30.4	1	0.3278		5	115		3.256	0.0408	29.1	4	0	5	7	4		0/1	0	0	0	1
T-cells_mPTCL_spleen_Ms9	mPTCL	1	85577249	rs247341970	C	T	missense_variant	MODERATE	missense_variant	c.374C>T	A125V	c.374C>T	139	G530012D18Rik	protein_coding	transcript	ENSMUST00000178024.1	2019-02-02						193	0.1658	02:02:00	45.6	1	30.4	1	0		32	157		8.868	0.1557	34.1	4.333	0	5.1	2	1		0/1	0	0	0	1
T-cells_mPTCL_spleen_Ms9	mPTCL	1	85577249	rs247341970	C	T	3_prime_UTR_variant	MODIFIER	3_prime_UTR_variant	c.*43G>A		c.*43G>A		Sp110	protein_coding	transcript	ENSMUST00000093508.6	2019-12-12						193	0.1658	02:02:00	45.6	1	30.4	1	0		32	157		8.868	0.1557	34.1	4.333	0	5.1	2	1		0/1	0	0	0	1
T-cells_mPTCL_spleen_Ms9	mPTCL	1	85577269	.	A	G	missense_variant	MODERATE	missense_variant	c.394A>G	I132V	c.394A>G	139	G530012D18Rik	protein_coding	transcript	ENSMUST00000178024.1	2019-02-02						222	0.1532	02:02:00	45.6	1	32	1	5e-05		34	188		5.519	0.1388	33.7	5.8	0	5.1	1	2		0/1	0	0	0	1
T-cells_mPTCL_spleen_Ms9	mPTCL	1	85577269	.	A	G	3_prime_UTR_variant	MODIFIER	3_prime_UTR_variant	c.*23T>C		c.*23T>C		Sp110	protein_coding	transcript	ENSMUST00000093508.6	2019-12-12						222	0.1532	02:02:00	45.6	1	32	1	5e-05		34	188		5.519	0.1388	33.7	5.8	0	5.1	1	2		0/1	0	0	0	1
T-cells_mPTCL_spleen_Ms9	mPTCL	1	85579079	.	T	G	missense_variant	MODERATE	missense_variant	c.1262A>C	E421A	c.1262A>C	445	Sp110	protein_coding	transcript	ENSMUST00000093508.6	2019-12-11						471	0.1635	02:02:00	37.8	1	32.6	1	0.1243		77	393		1.528	0.1592	27.3	11.833	0	2.8	0	4		0/1	0	0	0	1
T-cells_mPTCL_spleen_Ms9	mPTCL	1	85579092	rs108104630	G	A	missense_variant	MODERATE	missense_variant	c.1249C>T	R417C	c.1249C>T	445	Sp110	protein_coding	transcript	ENSMUST00000093508.6	2019-12-11						442	0.1471	02:02:00	39.4	1	33.9	1	0.0173		65	374		2.107	0.1473	27	15.25	0	3	0	1		0/1	0	0	0	1
T-cells_mPTCL_spleen_Ms9	mPTCL	1	85579128	rs108207432	C	T	missense_variant	MODERATE	missense_variant	c.1213G>A	G405R	c.1213G>A	445	Sp110	protein_coding	transcript	ENSMUST00000093508.6	2019-12-11						363	0.1625	02:02:00	32.6	1	33.9	1	0.0331		59	304		2.123	0.1622	27.9	13.75	0	2.8	1	5		0/1	0	0	0	1
T-cells_mPTCL_spleen_Ms9	mPTCL	1	85579153	.	A	T	synonymous_variant	LOW	synonymous_variant	c.1188T>A	T396T	c.1188T>A	445	Sp110	protein_coding	transcript	ENSMUST00000093508.6	2019-12-11						254	0.126	02:02:00	20.1	1	34.9	1	0.2145		32	222		1.869	0.127	27	31	0	1.4	0	1		0/1	0	0	0	1
T-cells_mPTCL_spleen_Ms9	mPTCL	1	85585009	rs218910425	T	C	synonymous_variant	LOW	synonymous_variant	c.864A>G	A288A	c.864A>G	445	Sp110	protein_coding	transcript	ENSMUST00000093508.6	2019-12-08						331	0.0604	02:02:00	24.4	1	34.4	1	0.002		20	311		5.901	0.0643	22.5	40	0	1.4	0	1		0/1	0	0	0	1
T-cells_mPTCL_spleen_Ms9	mPTCL	1	85586280	.	CGT	TGC	missense_variant	MODERATE	missense_variant	c.753_755delACGinsGCA	R252H	c.753_755delACGinsGCA	445	Sp110	protein_coding	transcript	ENSMUST00000093508.6	2019-12-07						406	0.0493	02:02:00	43.2	1	31.9	1	0		20	379		14.284	0.0538	30.6	40	0.0123	4.1	0	1		0/1	0	0	0	1
T-cells_mPTCL_spleen_Ms9	mPTCL	1	85589118	.	C	G	missense_variant	MODERATE	missense_variant	c.657G>C	E219D	c.657G>C	445	Sp110	protein_coding	transcript	ENSMUST00000093508.6	2019-12-05						745	0.1517	02:02:00	40.3	1	34.1	1	0.217		113	631		1.305	0.1554	32.1	21.6	0	3.1	0	1		0/1	0	0	0	1
T-cells_mPTCL_spleen_Ms9	mPTCL	1	85589148	.	T	A	synonymous_variant	LOW	synonymous_variant	c.627A>T	R209R	c.627A>T	445	Sp110	protein_coding	transcript	ENSMUST00000093508.6	2019-12-05						634	0.1735	02:02:00	39.7	1	32.1	1	0.1856		110	521		1.34	0.1698	37.5	9	0	2.8	0	3		0/1	0	0	0	1
T-cells_mPTCL_spleen_Ms9	mPTCL	1	85591619	.	C	T	missense_variant	MODERATE	missense_variant	c.487G>A	A163T	c.487G>A	445	Sp110	protein_coding	transcript	ENSMUST00000093508.6	2019-12-04						138	0.029	02:02:00	39	1	33.8	1	1		4	132		1.708	0.0336	28.2	8	0	2	1	2		0/1	0	0	0	1
T-cells_mPTCL_spleen_Ms9	mPTCL	1	85601172	.	T	G	missense_variant	MODERATE	missense_variant	c.13T>G	Y5D	c.13T>G	534	Sp140	protein_coding	transcript	ENSMUST00000080204.10	2017-01-01						1673	0.0771	02:02:00	28.1	1	34	1	0		129	1519		3.746	0.0804	27.9	17.429	0	1.7	0	1		0/1	0	0	0	1
T-cells_mPTCL_spleen_Ms9	mPTCL	1	85601172	.	T	G	3_prime_UTR_variant	MODIFIER	3_prime_UTR_variant	c.*16T>G		c.*16T>G		Sp140	nonsense_mediated_decay	transcript	ENSMUST00000113385.2	2019-04-02						1673	0.0771	02:02:00	28.1	1	34	1	0		129	1519		3.746	0.0804	27.9	17.429	0	1.7	0	1		0/1	0	0	0	1
T-cells_mPTCL_spleen_Ms9	mPTCL	1	85609841	.	G	A	synonymous_variant	LOW	synonymous_variant	c.180G>A	S60S	c.180G>A	534	Sp140	protein_coding	transcript	ENSMUST00000080204.10	2017-02-01						44	0.1591	01:00:00	10.9	1	33.1	1	1		7	37		0	0.2	19.7	14	0	1.3	0	2		0/1	0	0	0	1
T-cells_mPTCL_spleen_Ms9	mPTCL	1	85609841	.	G	A	3_prime_UTR_variant	MODIFIER	3_prime_UTR_variant	c.*183G>A		c.*183G>A		Sp140	nonsense_mediated_decay	transcript	ENSMUST00000113385.2	2019-04-03						44	0.1591	01:00:00	10.9	1	33.1	1	1		7	37		0	0.2	19.7	14	0	1.3	0	2		0/1	0	0	0	1
T-cells_mPTCL_spleen_Ms9	mPTCL	1	85609860	.	A	T	splice_region_variant	LOW	splice_region_variant	c.195+4A>T		c.195+4A>T		Sp140	protein_coding	transcript	ENSMUST00000080204.10	2016-02-01						97	0.0722	01:00:00	14.4	1	26	1	1		7	90		0	0.0581	19.1	2.5	0	1.3	0	1		0/1	0	0	0	1
T-cells_mPTCL_spleen_Ms9	mPTCL	1	85609860	.	A	T	splice_region_variant	LOW	splice_region_variant	c.*198+4A>T		c.*198+4A>T		Sp140	nonsense_mediated_decay	transcript	ENSMUST00000113385.2	2019-03-03						97	0.0722	01:00:00	14.4	1	26	1	1		7	90		0	0.0581	19.1	2.5	0	1.3	0	1		0/1	0	0	0	1
T-cells_mPTCL_spleen_Ms9	mPTCL	1	85610733	.	T	A	splice_region_variant	LOW	splice_region_variant	c.196-6T>A		c.196-6T>A		Sp140	protein_coding	transcript	ENSMUST00000080204.10	2016-02-01						1789	0.1738	02:02:00	41.1	1	33.3	1	0.0895		311	1478		1.243	0.1712	33.2	11.958	0	2.3	1	4		0/1	0	0	0	1
T-cells_mPTCL_spleen_Ms9	mPTCL	1	85610733	.	T	A	splice_region_variant	LOW	splice_region_variant	c.*199-6T>A		c.*199-6T>A		Sp140	nonsense_mediated_decay	transcript	ENSMUST00000113385.2	2019-03-03						1789	0.1738	02:02:00	41.1	1	33.3	1	0.0895		311	1478		1.243	0.1712	33.2	11.958	0	2.3	1	4		0/1	0	0	0	1
T-cells_mPTCL_spleen_Ms9	mPTCL	1	85610753	.	A	C	synonymous_variant	LOW	synonymous_variant	c.210A>C	T70T	c.210A>C	534	Sp140	protein_coding	transcript	ENSMUST00000080204.10	2017-03-01						1924	0.0541	02:02:00	47.8	1	34.5	1	0.4183		104	1815		1.197	0.0557	28.4	51	0	2.7	0	1		0/1	0	0	0	1
T-cells_mPTCL_spleen_Ms9	mPTCL	1	85610753	.	A	C	3_prime_UTR_variant	MODIFIER	3_prime_UTR_variant	c.*213A>C		c.*213A>C		Sp140	nonsense_mediated_decay	transcript	ENSMUST00000113385.2	2019-04-04						1924	0.0541	02:02:00	47.8	1	34.5	1	0.4183		104	1815		1.197	0.0557	28.4	51	0	2.7	0	1		0/1	0	0	0	1
T-cells_mPTCL_spleen_Ms9	mPTCL	1	85610774	.	GGA	G	frameshift_variant	HIGH	frameshift_variant	c.237_238delAG	R79fs	c.237_238delAG	534	Sp140	protein_coding	transcript	ENSMUST00000080204.10	2017-03-01						1975	0.0395	02:02:00	51.7	1	35.7	1	0.1054		78	1891		1.485	0.0418	35.6	156	0	1	5	3		0/1	0	0	0	1
T-cells_mPTCL_spleen_Ms9	mPTCL	1	85610774	.	GGA	G	splice_region_variant	LOW	splice_region_variant	c.*240_*241delAG		c.*240_*241delAG		Sp140	nonsense_mediated_decay	transcript	ENSMUST00000113385.2	2019-04-04						1975	0.0395	02:02:00	51.7	1	35.7	1	0.1054		78	1891		1.485	0.0418	35.6	156	0	1	5	3		0/1	0	0	0	1
T-cells_mPTCL_spleen_Ms9	mPTCL	1	85610774	.	GGA	G	3_prime_UTR_variant	MODIFIER	3_prime_UTR_variant	c.*240_*241delAG		c.*240_*241delAG		Sp140	nonsense_mediated_decay	transcript	ENSMUST00000113385.2	2019-04-04						1975	0.0395	02:02:00	51.7	1	35.7	1	0.1054		78	1891		1.485	0.0418	35.6	156	0	1	5	3		0/1	0	0	0	1
T-cells_mPTCL_spleen_Ms9	mPTCL	1	85610791	.	A	G	missense_variant	MODERATE	missense_variant	c.248A>G	D83G	c.248A>G	534	Sp140	protein_coding	transcript	ENSMUST00000080204.10	2017-03-01						1752	0.0565	02:02:00	42.9	1	28.2	1	0.0424		99	1549		1.531	0.0607	34.5	2	0	2.6	1	1		0/1	0	0	0	1
T-cells_mPTCL_spleen_Ms9	mPTCL	1	85610808	.	CAGA	C	conservative_inframe_deletion	MODERATE	conservative_inframe_deletion	c.271_273delAAG	K91del	c.271_273delAAG	534	Sp140	protein_coding	transcript	ENSMUST00000080204.10	2017-03-01						1637	0.1051	02:02:00	39.1	1	34.1	1	0.023		172	1452		1.511	0.1123	33.7	20.5	0.0092	2.1	5	2		0/1	0	0	0	1
T-cells_mPTCL_spleen_Ms9	mPTCL	1	85610828	.	T	A	missense_variant	MODERATE	missense_variant	c.285T>A	D95E	c.285T>A	534	Sp140	protein_coding	transcript	ENSMUST00000080204.10	2017-03-01						1381	0.1477	02:02:00	38.8	1	31	1	0.8093		204	1168		1.048	0.1566	33	3.976	0	2.9	0	1		0/1	0	0	0	1
T-cells_mPTCL_spleen_Ms9	mPTCL	1	85610834	.	G	T	synonymous_variant	LOW	synonymous_variant	c.291G>T	L97L	c.291G>T	534	Sp140	protein_coding	transcript	ENSMUST00000080204.10	2017-03-01						1293	0.0356	02:02:00	32.5	1	32.9	1	0.0245		46	1246		2.397	0.0368	30	6.667	0	3	0	3		0/1	0	0	0	1
T-cells_mPTCL_spleen_Ms9	mPTCL	1	85610834	.	G	T	5_prime_UTR_variant	MODIFIER	5_prime_UTR_variant	c.-1G>T		c.-1G>T		Sp140	protein_coding	transcript	ENSMUST00000162925.1	2019-08-01						1293	0.0356	02:02:00	32.5	1	32.9	1	0.0245		46	1246		2.397	0.0368	30	6.667	0	3	0	3		0/1	0	0	0	1
T-cells_mPTCL_spleen_Ms9	mPTCL	1	85610903	.	C	T	synonymous_variant	LOW	synonymous_variant	c.360C>T	F120F	c.360C>T	534	Sp140	protein_coding	transcript	ENSMUST00000080204.10	2017-03-01						595	0.0269	02:02:00	18.6	1	33.6	1	0.0089		16	576		6.034	0.028	24.1	15	0	3	0	2		0/1	0	0	0	1
T-cells_mPTCL_spleen_Ms9	mPTCL	1	85610903	.	C	T	synonymous_variant	LOW	synonymous_variant	c.69C>T	F23F	c.69C>T	158	Sp140	protein_coding	transcript	ENSMUST00000162925.1	2019-08-01						595	0.0269	02:02:00	18.6	1	33.6	1	0.0089		16	576		6.034	0.028	24.1	15	0	3	0	2		0/1	0	0	0	1
T-cells_mPTCL_spleen_Ms9	mPTCL	1	85615204	rs108602720	T	C	synonymous_variant	LOW	synonymous_variant	c.435T>C	C145C	c.435T>C	534	Sp140	protein_coding	transcript	ENSMUST00000080204.10	2017-05-01						501	0.3872	02:02:00	47.1	1	32.9	1	0.7138		194	307		1.08	0.3848	58.4	10.412	0	3.8	1	2		0/1	0	0	0	1
T-cells_mPTCL_spleen_Ms9	mPTCL	1	85615204	rs108602720	T	C	synonymous_variant	LOW	synonymous_variant	c.144T>C	C48C	c.144T>C	158	Sp140	protein_coding	transcript	ENSMUST00000162925.1	2019-08-03						501	0.3872	02:02:00	47.1	1	32.9	1	0.7138		194	307		1.08	0.3848	58.4	10.412	0	3.8	1	2		0/1	0	0	0	1
T-cells_mPTCL_spleen_Ms9	mPTCL	1	85615212	rs108022100	C	G	missense_variant	MODERATE	missense_variant	c.443C>G	T148R	c.443C>G	534	Sp140	protein_coding	transcript	ENSMUST00000080204.10	2017-05-01						501	0.3832	02:02:00	48.2	1	33	1	0.5816		192	307		1.114	0.3769	58.6	11	0	3.8	0	2		0/1	0	0	0	1
T-cells_mPTCL_spleen_Ms9	mPTCL	1	85615212	rs108022100	C	G	missense_variant	MODERATE	missense_variant	c.152C>G	T51R	c.152C>G	158	Sp140	protein_coding	transcript	ENSMUST00000162925.1	2019-08-03						501	0.3832	02:02:00	48.2	1	33	1	0.5816		192	307		1.114	0.3769	58.6	11	0	3.8	0	2		0/1	0	0	0	1
T-cells_mPTCL_spleen_Ms9	mPTCL	1	85620051	.	C	T	splice_region_variant	LOW	splice_region_variant	c.503-5C>T		c.503-5C>T		Sp140	protein_coding	transcript	ENSMUST00000080204.10	2016-05-01						257	0.1556	02:02:00	36.2	1	31.9	1	0.0245		40	213		2.208	0.1435	44	4.714	0	2.1	0	3		0/1	0	0	0	1
T-cells_mPTCL_spleen_Ms9	mPTCL	1	85620051	.	C	T	splice_region_variant	LOW	splice_region_variant	c.212-5C>T		c.212-5C>T		Sp140	protein_coding	transcript	ENSMUST00000162925.1	2019-07-03						257	0.1556	02:02:00	36.2	1	31.9	1	0.0245		40	213		2.208	0.1435	44	4.714	0	2.1	0	3		0/1	0	0	0	1
T-cells_mPTCL_spleen_Ms9	mPTCL	1	85621656	.	T	G	missense_variant	MODERATE	missense_variant	c.607T>G	C203G	c.607T>G	534	Sp140	protein_coding	transcript	ENSMUST00000080204.10	2017-07-01						816	0.0564	02:02:00	47.9	1	33.7	1	0.0476		46	769		1.897	0.0566	19.7	22	0	2.8	1	3		0/1	0	0	0	1
T-cells_mPTCL_spleen_Ms9	mPTCL	1	85621656	.	T	G	missense_variant	MODERATE	missense_variant	c.316T>G	C106G	c.316T>G	158	Sp140	protein_coding	transcript	ENSMUST00000162925.1	2019-08-05						816	0.0564	02:02:00	47.9	1	33.7	1	0.0476		46	769		1.897	0.0566	19.7	22	0	2.8	1	3		0/1	0	0	0	1
T-cells_mPTCL_spleen_Ms9	mPTCL	1	85630469	.	GA	G	frameshift_variant	HIGH	frameshift_variant	c.735delA	R245fs	c.735delA	534	Sp140	protein_coding	transcript	ENSMUST00000080204.10	2017-09-01						209	0.0239	02:02:00	53	1	36	0	0.1805		5	203		4.89	0.0294	33.8	10	0	2	0	2		0/1	0	0	0	1
T-cells_mPTCL_spleen_Ms9	mPTCL	1	85630469	.	GA	G	3_prime_UTR_variant	MODIFIER	3_prime_UTR_variant	c.*48delA		c.*48delA		Sp140	protein_coding	transcript	ENSMUST00000162925.1	2019-08-08						209	0.0239	02:02:00	53	1	36	0	0.1805		5	203		4.89	0.0294	33.8	10	0	2	0	2		0/1	0	0	0	1
T-cells_mPTCL_spleen_Ms9	mPTCL	1	85630513	.	G	A	missense_variant	MODERATE	missense_variant	c.778G>A	V260M	c.778G>A	534	Sp140	protein_coding	transcript	ENSMUST00000080204.10	2017-09-01						217	0.0737	02:02:00	37.6	1	33.6	1	1		16	200		1.127	0.0746	27.3	15	0	2.5	0	1		0/1	0	0	0	1
T-cells_mPTCL_spleen_Ms9	mPTCL	1	85630513	.	G	A	3_prime_UTR_variant	MODIFIER	3_prime_UTR_variant	c.*91G>A		c.*91G>A		Sp140	protein_coding	transcript	ENSMUST00000162925.1	2019-08-08						217	0.0737	02:02:00	37.6	1	33.6	1	1		16	200		1.127	0.0746	27.3	15	0	2.5	0	1		0/1	0	0	0	1
T-cells_mPTCL_spleen_Ms9	mPTCL	1	85630543	.	C	G	missense_variant	MODERATE	missense_variant	c.808C>G	H270D	c.808C>G	534	Sp140	protein_coding	transcript	ENSMUST00000080204.10	2017-09-01						201	0.0249	02:00:00	48.8	1	36	0	0.0151		5	196		0	0.027	23	10	0	2	0	2		0/1	0	0	0	1
T-cells_mPTCL_spleen_Ms9	mPTCL	1	85630551	.	A	T	missense_variant	MODERATE	missense_variant	c.816A>T	E272D	c.816A>T	534	Sp140	protein_coding	transcript	ENSMUST00000080204.10	2017-09-01						194	0.0928	02:02:00	47.9	1	35.6	1	0.4589		18	176		1.476	0.0984	24	36	0	2.3	0	5		0/1	0	0	0	1
T-cells_mPTCL_spleen_Ms9	mPTCL	1	85632530	.	G	A	synonymous_variant	LOW	synonymous_variant	c.882G>A	S294S	c.882G>A	534	Sp140	protein_coding	transcript	ENSMUST00000080204.10	2017-10-01						76	0.1316	02:02:00	25.9	1	33.9	1	0.086		10	65		4.579	0.1429	25.2	20	0	1.8	0	2		0/1	0	0	0	1
T-cells_mPTCL_spleen_Ms9	mPTCL	1	85632530	.	G	A	synonymous_variant	LOW	synonymous_variant	c.51G>A	S17S	c.51G>A	183	Sp140	protein_coding	transcript	ENSMUST00000161497.1	2019-06-01						76	0.1316	02:02:00	25.9	1	33.9	1	0.086		10	65		4.579	0.1429	25.2	20	0	1.8	0	2		0/1	0	0	0	1
T-cells_mPTCL_spleen_Ms9	mPTCL	1	85632585	.	C	T	missense_variant	MODERATE	missense_variant	c.937C>T	R313C	c.937C>T	534	Sp140	protein_coding	transcript	ENSMUST00000080204.10	2017-10-01						82	0.1463	02:02:00	45.2	1	34.2	1	0.1583		12	59		5.136	0.1519	25.3	24	0	1.7	0	1		0/1	0	0	0	1
T-cells_mPTCL_spleen_Ms9	mPTCL	1	85632585	.	C	T	missense_variant	MODERATE	missense_variant	c.106C>T	R36C	c.106C>T	183	Sp140	protein_coding	transcript	ENSMUST00000161497.1	2019-06-01						82	0.1463	02:02:00	45.2	1	34.2	1	0.1583		12	59		5.136	0.1519	25.3	24	0	1.7	0	1		0/1	0	0	0	1
T-cells_mPTCL_spleen_Ms9	mPTCL	1	85632585	.	C	G	missense_variant	MODERATE	missense_variant	c.937C>G	R313G	c.937C>G	534	Sp140	protein_coding	transcript	ENSMUST00000080204.10	2017-10-01						82	0.1341	02:00:00	23	1	32.9	1	0.0286		11	59		0	0.1266	24.6	10	0	1.4	0	1		0/1	0	0	0	1
T-cells_mPTCL_spleen_Ms9	mPTCL	1	85632585	.	C	G	missense_variant	MODERATE	missense_variant	c.106C>G	R36G	c.106C>G	183	Sp140	protein_coding	transcript	ENSMUST00000161497.1	2019-06-01						82	0.1341	02:00:00	23	1	32.9	1	0.0286		11	59		0	0.1266	24.6	10	0	1.4	0	1		0/1	0	0	0	1
T-cells_mPTCL_spleen_Ms9	mPTCL	1	85632586	.	G	A	missense_variant	MODERATE	missense_variant	c.938G>A	R313H	c.938G>A	534	Sp140	protein_coding	transcript	ENSMUST00000080204.10	2017-10-01						80	0.0625	02:02:00	46.4	1	32.4	1	1		5	75		1.352	0.0658	25.4	10	0	1.6	0	2		0/1	0	0	0	1
T-cells_mPTCL_spleen_Ms9	mPTCL	1	85632586	.	G	A	missense_variant	MODERATE	missense_variant	c.107G>A	R36H	c.107G>A	183	Sp140	protein_coding	transcript	ENSMUST00000161497.1	2019-06-01						80	0.0625	02:02:00	46.4	1	32.4	1	1		5	75		1.352	0.0658	25.4	10	0	1.6	0	2		0/1	0	0	0	1
T-cells_mPTCL_spleen_Ms9	mPTCL	1	85637855	.	C	T	missense_variant	MODERATE	missense_variant	c.1052C>T	A351V	c.1052C>T	534	Sp140	protein_coding	transcript	ENSMUST00000080204.10	2017-12-01						74	0.2973	02:02:00	44	1	33.5	1	0.0154		22	52		4.472	0.3	24.8	21	0	1.4	0	1		0/1	0	0	0	1
T-cells_mPTCL_spleen_Ms9	mPTCL	1	85637855	.	C	T	missense_variant	MODERATE	missense_variant	c.221C>T	A74V	c.221C>T	183	Sp140	protein_coding	transcript	ENSMUST00000161497.1	2019-06-03						74	0.2973	02:02:00	44	1	33.5	1	0.0154		22	52		4.472	0.3	24.8	21	0	1.4	0	1		0/1	0	0	0	1
T-cells_mPTCL_spleen_Ms9	mPTCL	1	85637870	.	G	T	splice_region_variant	LOW	splice_region_variant	c.1062+5G>T		c.1062+5G>T		Sp140	protein_coding	transcript	ENSMUST00000080204.10	2016-12-01						78	0.0641	02:00:00	48.4	1	36	0	0.3204		5	73		0	0.0667	18.4	10	0	3	0	1		0/1	0	0	0	1
T-cells_mPTCL_spleen_Ms9	mPTCL	1	85637870	.	G	T	splice_region_variant	LOW	splice_region_variant	n.262+5G>T		n.262+5G>T		Sp140	processed_transcript	transcript	ENSMUST00000159234.1	2019-03-02						78	0.0641	02:00:00	48.4	1	36	0	0.3204		5	73		0	0.0667	18.4	10	0	3	0	1		0/1	0	0	0	1
T-cells_mPTCL_spleen_Ms9	mPTCL	1	85637870	.	G	T	splice_region_variant	LOW	splice_region_variant	c.231+5G>T		c.231+5G>T		Sp140	protein_coding	transcript	ENSMUST00000161497.1	2019-05-03						78	0.0641	02:00:00	48.4	1	36	0	0.3204		5	73		0	0.0667	18.4	10	0	3	0	1		0/1	0	0	0	1
T-cells_mPTCL_spleen_Ms9	mPTCL	1	85642569	.	G	A	synonymous_variant	LOW	synonymous_variant	c.1206G>A	R402R	c.1206G>A	534	Sp140	protein_coding	transcript	ENSMUST00000080204.10	14/17						309	0.0291	02:00:00	43	1	36	0	0.0036		9	299		0	0.0307	22.2	18	0	1.3	0	1		0/1	0	0	0	1
T-cells_mPTCL_spleen_Ms9	mPTCL	1	85642569	.	G	A	synonymous_variant	LOW	synonymous_variant	c.375G>A	R125R	c.375G>A	183	Sp140	protein_coding	transcript	ENSMUST00000161497.1	2019-06-05						309	0.0291	02:00:00	43	1	36	0	0.0036		9	299		0	0.0307	22.2	18	0	1.3	0	1		0/1	0	0	0	1
T-cells_mPTCL_spleen_Ms9	mPTCL	1	85642622	.	G	T	missense_variant	MODERATE	missense_variant	c.1259G>T	R420M	c.1259G>T	534	Sp140	protein_coding	transcript	ENSMUST00000080204.10	14/17						230	0.0217	02:02:00	37.2	1	26.4	1	0.6664		5	225		2.035	0.0141	30.2	1.5	0	2.8	0	3		0/1	0	0	0	1
T-cells_mPTCL_spleen_Ms9	mPTCL	1	85642622	.	G	T	missense_variant	MODERATE	missense_variant	c.428G>T	R143M	c.428G>T	183	Sp140	protein_coding	transcript	ENSMUST00000161497.1	2019-06-05						230	0.0217	02:02:00	37.2	1	26.4	1	0.6664		5	225		2.035	0.0141	30.2	1.5	0	2.8	0	3		0/1	0	0	0	1
T-cells_mPTCL_spleen_Ms9	mPTCL	1	85644685	rs48216687	A	G	3_prime_UTR_variant	MODIFIER	3_prime_UTR_variant	c.*3A>G		c.*3A>G		Sp140	protein_coding	transcript	ENSMUST00000080204.10	17/17						287	0.2125	02:02:00	35.8	1	32.4	1	0.0084		61	225		2.86	0.2093	40	7.714	0	2.2	0	4		0/1	0	0	0	1
T-cells_mPTCL_spleen_Ms9	mPTCL	1	85644685	rs48216687	A	G	3_prime_UTR_variant	MODIFIER	3_prime_UTR_variant	c.*3A>G		c.*3A>G		Sp140	protein_coding	transcript	ENSMUST00000161497.1	2019-06-06						287	0.2125	02:02:00	35.8	1	32.4	1	0.0084		61	225		2.86	0.2093	40	7.714	0	2.2	0	4		0/1	0	0	0	1
T-cells_mPTCL_spleen_Ms9	mPTCL	1	85644724	rs244312229	T	G	3_prime_UTR_variant	MODIFIER	3_prime_UTR_variant	c.*42T>G		c.*42T>G		Sp140	protein_coding	transcript	ENSMUST00000080204.10	17/17						183	0.1639	02:02:00	29.5	1	32.8	1	0.0291		30	153		4.76	0.1636	32.8	9	0	2.1	0	2		0/1	0	0	0	1
T-cells_mPTCL_spleen_Ms9	mPTCL	1	85644724	rs244312229	T	G	3_prime_UTR_variant	MODIFIER	3_prime_UTR_variant	c.*42T>G		c.*42T>G		Sp140	protein_coding	transcript	ENSMUST00000161497.1	2019-06-06						183	0.1639	02:02:00	29.5	1	32.8	1	0.0291		30	153		4.76	0.1636	32.8	9	0	2.1	0	2		0/1	0	0	0	1
T-cells_mPTCL_spleen_Ms9	mPTCL	1	85650046	rs108346544	G	T	5_prime_UTR_premature_start_codon_gain_variant	LOW	5_prime_UTR_premature_start_codon_gain_variant	c.-56G>T		c.-56G>T		Sp100	protein_coding	transcript	ENSMUST00000155094.7	2017-01-01						191	0.0419	02:00:00	9.2	1	34.5	1	0.0525		8	183		0	0.0455	30.5	16	0	3.1	0	1		0/1	0	0	0	1
T-cells_mPTCL_spleen_Ms9	mPTCL	1	85650046	rs108346544	G	T	5_prime_UTR_premature_start_codon_gain_variant	LOW	5_prime_UTR_premature_start_codon_gain_variant	c.-56G>T		c.-56G>T		Sp100	nonsense_mediated_decay	transcript	ENSMUST00000145440.7	2013-01-01						191	0.0419	02:00:00	9.2	1	34.5	1	0.0525		8	183		0	0.0455	30.5	16	0	3.1	0	1		0/1	0	0	0	1
T-cells_mPTCL_spleen_Ms9	mPTCL	1	85650046	rs108346544	G	T	5_prime_UTR_premature_start_codon_gain_variant	LOW	5_prime_UTR_premature_start_codon_gain_variant	c.-56G>T		c.-56G>T		Sp100	protein_coding	transcript	ENSMUST00000054279.14	2019-12-01						191	0.0419	02:00:00	9.2	1	34.5	1	0.0525		8	183		0	0.0455	30.5	16	0	3.1	0	1		0/1	0	0	0	1
T-cells_mPTCL_spleen_Ms9	mPTCL	1	85650046	rs108346544	G	T	5_prime_UTR_premature_start_codon_gain_variant	LOW	5_prime_UTR_premature_start_codon_gain_variant	c.-56G>T		c.-56G>T		Sp100	protein_coding	transcript	ENSMUST00000147552.7	2016-01-01						191	0.0419	02:00:00	9.2	1	34.5	1	0.0525		8	183		0	0.0455	30.5	16	0	3.1	0	1		0/1	0	0	0	1
T-cells_mPTCL_spleen_Ms9	mPTCL	1	85650046	rs108346544	G	T	5_prime_UTR_premature_start_codon_gain_variant	LOW	5_prime_UTR_premature_start_codon_gain_variant	c.-56G>T		c.-56G>T		Sp100	protein_coding	transcript	ENSMUST00000150967.7	2014-01-01						191	0.0419	02:00:00	9.2	1	34.5	1	0.0525		8	183		0	0.0455	30.5	16	0	3.1	0	1		0/1	0	0	0	1
T-cells_mPTCL_spleen_Ms9	mPTCL	1	85650046	rs108346544	G	T	5_prime_UTR_premature_start_codon_gain_variant	LOW	5_prime_UTR_premature_start_codon_gain_variant	c.-56G>T		c.-56G>T		Sp100	protein_coding	transcript	ENSMUST00000153574.7	2017-01-01						191	0.0419	02:00:00	9.2	1	34.5	1	0.0525		8	183		0	0.0455	30.5	16	0	3.1	0	1		0/1	0	0	0	1
T-cells_mPTCL_spleen_Ms9	mPTCL	1	85650046	rs108346544	G	T	5_prime_UTR_variant	MODIFIER	5_prime_UTR_variant	c.-56G>T		c.-56G>T		Sp100	protein_coding	transcript	ENSMUST00000155094.7	2017-01-01						191	0.0419	02:00:00	9.2	1	34.5	1	0.0525		8	183		0	0.0455	30.5	16	0	3.1	0	1		0/1	0	0	0	1
T-cells_mPTCL_spleen_Ms9	mPTCL	1	85650046	rs108346544	G	T	5_prime_UTR_variant	MODIFIER	5_prime_UTR_variant	c.-56G>T		c.-56G>T		Sp100	nonsense_mediated_decay	transcript	ENSMUST00000145440.7	2013-01-01						191	0.0419	02:00:00	9.2	1	34.5	1	0.0525		8	183		0	0.0455	30.5	16	0	3.1	0	1		0/1	0	0	0	1
T-cells_mPTCL_spleen_Ms9	mPTCL	1	85650046	rs108346544	G	T	5_prime_UTR_variant	MODIFIER	5_prime_UTR_variant	c.-56G>T		c.-56G>T		Sp100	protein_coding	transcript	ENSMUST00000054279.14	2019-12-01						191	0.0419	02:00:00	9.2	1	34.5	1	0.0525		8	183		0	0.0455	30.5	16	0	3.1	0	1		0/1	0	0	0	1
T-cells_mPTCL_spleen_Ms9	mPTCL	1	85650046	rs108346544	G	T	5_prime_UTR_variant	MODIFIER	5_prime_UTR_variant	c.-56G>T		c.-56G>T		Sp100	protein_coding	transcript	ENSMUST00000147552.7	2016-01-01						191	0.0419	02:00:00	9.2	1	34.5	1	0.0525		8	183		0	0.0455	30.5	16	0	3.1	0	1		0/1	0	0	0	1
T-cells_mPTCL_spleen_Ms9	mPTCL	1	85650046	rs108346544	G	T	5_prime_UTR_variant	MODIFIER	5_prime_UTR_variant	c.-56G>T		c.-56G>T		Sp100	protein_coding	transcript	ENSMUST00000150967.7	2014-01-01						191	0.0419	02:00:00	9.2	1	34.5	1	0.0525		8	183		0	0.0455	30.5	16	0	3.1	0	1		0/1	0	0	0	1
T-cells_mPTCL_spleen_Ms9	mPTCL	1	85650046	rs108346544	G	T	5_prime_UTR_variant	MODIFIER	5_prime_UTR_variant	c.-56G>T		c.-56G>T		Sp100	protein_coding	transcript	ENSMUST00000153574.7	2017-01-01						191	0.0419	02:00:00	9.2	1	34.5	1	0.0525		8	183		0	0.0455	30.5	16	0	3.1	0	1		0/1	0	0	0	1
T-cells_mPTCL_spleen_Ms9	mPTCL	1	85650053	rs108784636	T	C	5_prime_UTR_variant	MODIFIER	5_prime_UTR_variant	c.-49T>C		c.-49T>C		Sp100	protein_coding	transcript	ENSMUST00000066427.10	2020-01-01						205	0.0537	02:02:00	12.5	1	34.9	1	0.0557		11	194		6.399	0.0579	31.2	22	0	2.8	6	1		0/1	0	0	0	1
T-cells_mPTCL_spleen_Ms9	mPTCL	1	85650053	rs108784636	T	C	5_prime_UTR_variant	MODIFIER	5_prime_UTR_variant	c.-49T>C		c.-49T>C		Sp100	protein_coding	transcript	ENSMUST00000155094.7	2017-01-01						205	0.0537	02:02:00	12.5	1	34.9	1	0.0557		11	194		6.399	0.0579	31.2	22	0	2.8	6	1		0/1	0	0	0	1
T-cells_mPTCL_spleen_Ms9	mPTCL	1	85650053	rs108784636	T	C	5_prime_UTR_variant	MODIFIER	5_prime_UTR_variant	c.-49T>C		c.-49T>C		Sp100	nonsense_mediated_decay	transcript	ENSMUST00000145440.7	2013-01-01						205	0.0537	02:02:00	12.5	1	34.9	1	0.0557		11	194		6.399	0.0579	31.2	22	0	2.8	6	1		0/1	0	0	0	1
T-cells_mPTCL_spleen_Ms9	mPTCL	1	85650053	rs108784636	T	C	5_prime_UTR_variant	MODIFIER	5_prime_UTR_variant	c.-49T>C		c.-49T>C		Sp100	protein_coding	transcript	ENSMUST00000054279.14	2019-12-01						205	0.0537	02:02:00	12.5	1	34.9	1	0.0557		11	194		6.399	0.0579	31.2	22	0	2.8	6	1		0/1	0	0	0	1
T-cells_mPTCL_spleen_Ms9	mPTCL	1	85650053	rs108784636	T	C	5_prime_UTR_variant	MODIFIER	5_prime_UTR_variant	c.-49T>C		c.-49T>C		Sp100	protein_coding	transcript	ENSMUST00000147552.7	2016-01-01						205	0.0537	02:02:00	12.5	1	34.9	1	0.0557		11	194		6.399	0.0579	31.2	22	0	2.8	6	1		0/1	0	0	0	1
T-cells_mPTCL_spleen_Ms9	mPTCL	1	85650053	rs108784636	T	C	5_prime_UTR_variant	MODIFIER	5_prime_UTR_variant	c.-49T>C		c.-49T>C		Sp100	protein_coding	transcript	ENSMUST00000150967.7	2014-01-01						205	0.0537	02:02:00	12.5	1	34.9	1	0.0557		11	194		6.399	0.0579	31.2	22	0	2.8	6	1		0/1	0	0	0	1
T-cells_mPTCL_spleen_Ms9	mPTCL	1	85650053	rs108784636	T	C	5_prime_UTR_variant	MODIFIER	5_prime_UTR_variant	c.-49T>C		c.-49T>C		Sp100	protein_coding	transcript	ENSMUST00000153574.7	2017-01-01						205	0.0537	02:02:00	12.5	1	34.9	1	0.0557		11	194		6.399	0.0579	31.2	22	0	2.8	6	1		0/1	0	0	0	1
T-cells_mPTCL_spleen_Ms9	mPTCL	1	85650131	rs108740032	A	G	splice_region_variant	LOW	splice_region_variant	c.26+4A>G		c.26+4A>G		Sp100	protein_coding	transcript	ENSMUST00000066427.10	2019-01-01						271	0.2103	02:02:00	53.1	1	31.8	1	0.4592		57	212		1.25	0.2041	40.4	7.143	0	2.6	0	1		0/1	0	0	0	1
T-cells_mPTCL_spleen_Ms9	mPTCL	1	85650131	rs108740032	A	G	splice_region_variant	LOW	splice_region_variant	c.26+4A>G		c.26+4A>G		Sp100	protein_coding	transcript	ENSMUST00000155094.7	2016-01-01						271	0.2103	02:02:00	53.1	1	31.8	1	0.4592		57	212		1.25	0.2041	40.4	7.143	0	2.6	0	1		0/1	0	0	0	1
T-cells_mPTCL_spleen_Ms9	mPTCL	1	85650131	rs108740032	A	G	splice_region_variant	LOW	splice_region_variant	c.26+4A>G		c.26+4A>G		Sp100	nonsense_mediated_decay	transcript	ENSMUST00000145440.7	2019-12-01						271	0.2103	02:02:00	53.1	1	31.8	1	0.4592		57	212		1.25	0.2041	40.4	7.143	0	2.6	0	1		0/1	0	0	0	1
T-cells_mPTCL_spleen_Ms9	mPTCL	1	85650131	rs108740032	A	G	splice_region_variant	LOW	splice_region_variant	c.26+4A>G		c.26+4A>G		Sp100	protein_coding	transcript	ENSMUST00000054279.14	2019-11-01						271	0.2103	02:02:00	53.1	1	31.8	1	0.4592		57	212		1.25	0.2041	40.4	7.143	0	2.6	0	1		0/1	0	0	0	1
T-cells_mPTCL_spleen_Ms9	mPTCL	1	85650131	rs108740032	A	G	splice_region_variant	LOW	splice_region_variant	c.26+4A>G		c.26+4A>G		Sp100	protein_coding	transcript	ENSMUST00000147552.7	2015-01-01						271	0.2103	02:02:00	53.1	1	31.8	1	0.4592		57	212		1.25	0.2041	40.4	7.143	0	2.6	0	1		0/1	0	0	0	1
T-cells_mPTCL_spleen_Ms9	mPTCL	1	85650131	rs108740032	A	G	splice_region_variant	LOW	splice_region_variant	c.26+4A>G		c.26+4A>G		Sp100	protein_coding	transcript	ENSMUST00000150967.7	2013-01-01						271	0.2103	02:02:00	53.1	1	31.8	1	0.4592		57	212		1.25	0.2041	40.4	7.143	0	2.6	0	1		0/1	0	0	0	1
T-cells_mPTCL_spleen_Ms9	mPTCL	1	85650131	rs108740032	A	G	splice_region_variant	LOW	splice_region_variant	n.140+4A>G		n.140+4A>G		Sp100	retained_intron	transcript	ENSMUST00000141998.1	2019-02-01						271	0.2103	02:02:00	53.1	1	31.8	1	0.4592		57	212		1.25	0.2041	40.4	7.143	0	2.6	0	1		0/1	0	0	0	1
T-cells_mPTCL_spleen_Ms9	mPTCL	1	85650131	rs108740032	A	G	splice_region_variant	LOW	splice_region_variant	c.26+4A>G		c.26+4A>G		Sp100	protein_coding	transcript	ENSMUST00000153574.7	2016-01-01						271	0.2103	02:02:00	53.1	1	31.8	1	0.4592		57	212		1.25	0.2041	40.4	7.143	0	2.6	0	1		0/1	0	0	0	1
T-cells_mPTCL_spleen_Ms9	mPTCL	1	88211967	.	T	G	5_prime_UTR_variant	MODIFIER	5_prime_UTR_variant	c.-35T>G		c.-35T>G		Ugt1a1	protein_coding	transcript	ENSMUST00000073049.6	2019-05-01						503	0.1312	02:02:00	38.7	1	33.7	1	0.2201		66	436		1.469	0.13	60	15.5	0	3.3	0	1		0/1	0	0	0	1
T-cells_mPTCL_spleen_Ms9	mPTCL	1	88212021	rs108626992	G	A	missense_variant	MODERATE	missense_variant	c.20G>A	S7N	c.20G>A	535	Ugt1a1	protein_coding	transcript	ENSMUST00000073049.6	2019-05-01						627	0.26	02:02:00	38.6	1	32.4	1	0.7843		163	464		1.066	0.2389	60	6.087	0	3.4	0	1		0/1	0	0	0	1
T-cells_mPTCL_spleen_Ms9	mPTCL	1	88212084	rs108359412	A	T	missense_variant	MODERATE	missense_variant	c.83A>T	H28L	c.83A>T	535	Ugt1a1	protein_coding	transcript	ENSMUST00000073049.6	2019-05-01						575	0.2296	02:02:00	37.7	1	34.3	1	0.0284		132	440		1.563	0.2405	60	21	0	3.4	0	1		0/1	0	0	0	1
T-cells_mPTCL_spleen_Ms9	mPTCL	1	88212093	rs47888099	G	A	missense_variant	MODERATE	missense_variant	c.92G>A	R31K	c.92G>A	535	Ugt1a1	protein_coding	transcript	ENSMUST00000073049.6	2019-05-01						573	0.836	02:02:00	36	1	33.6	1	0.2055		479	90		1.353	0.8396	60	13.088	0	2.4	0	2		2019-01-01	0	0	0	1
T-cells_mPTCL_spleen_Ms9	mPTCL	1	88212136	rs108589229	G	A	missense_variant	MODERATE	missense_variant	c.135G>A	M45I	c.135G>A	535	Ugt1a1	protein_coding	transcript	ENSMUST00000073049.6	2019-05-01						585	0.1453	02:02:00	35.4	1	33.9	1	0.5493		85	498		1.161	0.1418	60	11.143	0	2.9	0	1		0/1	0	0	0	1
T-cells_mPTCL_spleen_Ms9	mPTCL	1	88212141	rs49882561	G	T	missense_variant	MODERATE	missense_variant	c.140G>T	G47V	c.140G>T	535	Ugt1a1	protein_coding	transcript	ENSMUST00000073049.6	2019-05-01						598	0.8311	02:02:00	35.3	1	34.4	1	0.3673		497	98		1.222	0.8348	60	21.591	0	2.3	0	1		2019-01-01	0	0	0	1
T-cells_mPTCL_spleen_Ms9	mPTCL	1	88212244	rs46758900	C	T	synonymous_variant	LOW	synonymous_variant	c.243C>T	F81F	c.243C>T	535	Ugt1a1	protein_coding	transcript	ENSMUST00000073049.6	2019-05-01						1203	0.2361	02:02:00	40.5	1	34.2	1	0.3385		284	918		1.15	0.2404	60	17.933	0	2.5	0	3		0/1	0	0	0	1
T-cells_mPTCL_spleen_Ms9	mPTCL	1	88212297	rs108444413	G	A	missense_variant	MODERATE	missense_variant	c.296G>A	R99Q	c.296G>A	535	Ugt1a1	protein_coding	transcript	ENSMUST00000073049.6	2019-05-01						1269	0.1206	02:02:00	40.6	1	34.5	1	0.3899		153	1114		1.163	0.1247	60	24.5	0	3.5	1	2		0/1	0	0	0	1
T-cells_mPTCL_spleen_Ms9	mPTCL	1	88212317	rs49282812	T	C	missense_variant	MODERATE	missense_variant	c.316T>C	S106P	c.316T>C	535	Ugt1a1	protein_coding	transcript	ENSMUST00000073049.6	2019-05-01						1248	0.7989	02:02:00	37.9	1	33.6	1	0.5215		997	246		1.103	0.8029	60	14.578	0	2.9	0	1		1/0	0	0	0	1
T-cells_mPTCL_spleen_Ms9	mPTCL	1	88212321	.	T	G	missense_variant	MODERATE	missense_variant	c.320T>G	F107C	c.320T>G	535	Ugt1a1	protein_coding	transcript	ENSMUST00000073049.6	2019-05-01						1259	0.1152	02:02:00	41	1	34	1	0.4806		145	1113		1.138	0.115	60	17.125	0	3.9	0	4		0/1	0	0	0	1
T-cells_mPTCL_spleen_Ms9	mPTCL	1	88212331	rs48833416	C	T	synonymous_variant	LOW	synonymous_variant	c.330C>T	R110R	c.330C>T	535	Ugt1a1	protein_coding	transcript	ENSMUST00000073049.6	2019-05-01						1209	0.2605	02:02:00	36.1	1	32.4	1	0.3587		315	893		1.133	0.2491	60	7.289	0	3.7	2	2		0/1	0	0	0	1
T-cells_mPTCL_spleen_Ms9	mPTCL	1	88212371	.	AT	A	frameshift_variant	HIGH	frameshift_variant	c.371delT	M124fs	c.371delT	535	Ugt1a1	protein_coding	transcript	ENSMUST00000073049.6	2019-05-01						1039	0.2599	02:02:00	41.2	1	35.1	1	0.8317		270	767		1.039	0.2709	60	66.5	0.0154	3.9	0	1		0/1	0	0	0	1
T-cells_mPTCL_spleen_Ms9	mPTCL	1	88212381	rs51468298	C	T	missense_variant	MODERATE	missense_variant	c.380C>T	A127V	c.380C>T	535	Ugt1a1	protein_coding	transcript	ENSMUST00000073049.6	2019-05-01						996	0.1426	02:02:00	36	1	33.3	1	0.5257		142	853		1.129	0.1396	60	10.833	0	3.5	0	1		0/1	0	0	0	1
T-cells_mPTCL_spleen_Ms9	mPTCL	1	88212392	rs46698966	C	T	missense_variant	MODERATE	missense_variant	c.391C>T	H131Y	c.391C>T	535	Ugt1a1	protein_coding	transcript	ENSMUST00000073049.6	2019-05-01						974	0.7752	02:02:00	38.6	1	34.1	1	1		755	213		1.005	0.7818	60	16.976	0	3.9	0	1		1/0	0	0	0	1
T-cells_mPTCL_spleen_Ms9	mPTCL	1	88212409	rs30305270	C	T	synonymous_variant	LOW	synonymous_variant	c.408C>T	A136A	c.408C>T	535	Ugt1a1	protein_coding	transcript	ENSMUST00000073049.6	2019-05-01						969	0.7853	02:02:00	37.8	1	33.4	1	0.8128		761	204		1.05	0.7861	60	11.898	0	3.9	2	1		1/0	0	0	0	1
T-cells_mPTCL_spleen_Ms9	mPTCL	1	88212452	rs52022422	C	A	missense_variant	MODERATE	missense_variant	c.451C>A	L151M	c.451C>A	535	Ugt1a1	protein_coding	transcript	ENSMUST00000073049.6	2019-05-01						921	0.2856	02:02:00	38.5	1	33.9	1	0.884		263	657		1.029	0.2867	60	19.231	0	4.2	0	1		0/1	0	0	0	1
T-cells_mPTCL_spleen_Ms9	mPTCL	1	88212465	rs50344159	T	C	missense_variant	MODERATE	missense_variant	c.464T>C	F155S	c.464T>C	535	Ugt1a1	protein_coding	transcript	ENSMUST00000073049.6	2019-05-01						940	0.2404	02:02:00	36.5	1	34.2	1	0.9391		226	712		1.017	0.2413	60	21.6	0	4.5	0	2		0/1	0	0	0	1
T-cells_mPTCL_spleen_Ms9	mPTCL	1	88212528	rs30305269	A	C	missense_variant	MODERATE	missense_variant	c.527A>C	K176T	c.527A>C	535	Ugt1a1	protein_coding	transcript	ENSMUST00000073049.6	2019-05-01						998	0.8297	02:02:00	37.7	1	34.3	1	0.2721		828	169		1.22	0.8304	60	26.6	0	4.5	1	3		2019-01-01	0	0	0	1
T-cells_mPTCL_spleen_Ms9	mPTCL	1	88212536	rs48083912	T	C	missense_variant	MODERATE	missense_variant	c.535T>C	C179R	c.535T>C	535	Ugt1a1	protein_coding	transcript	ENSMUST00000073049.6	2019-05-01						1025	0.1502	02:02:00	37.6	1	34.3	1	0.727		154	870		1.069	0.1508	60	29.8	0	4.3	1	1		0/1	0	0	0	1
T-cells_mPTCL_spleen_Ms9	mPTCL	1	88212555	rs45925453	C	T	missense_variant	MODERATE	missense_variant	c.554C>T	A185V	c.554C>T	535	Ugt1a1	protein_coding	transcript	ENSMUST00000073049.6	2019-05-01						1027	0.2532	02:02:00	42	1	34.2	1	0.3149		260	766		1.162	0.2472	60	14.294	0	4.1	1	1		0/1	0	0	0	1
T-cells_mPTCL_spleen_Ms9	mPTCL	1	88212568	rs48332877	C	T	synonymous_variant	LOW	synonymous_variant	c.567C>T	P189P	c.567C>T	535	Ugt1a1	protein_coding	transcript	ENSMUST00000073049.6	2019-05-01						1103	0.2548	02:02:00	36.7	1	34.4	1	0.1457		281	819		1.231	0.2591	60	27.1	0	3.7	0	1		0/1	0	0	0	1
T-cells_mPTCL_spleen_Ms9	mPTCL	1	88212637	rs48609033	G	A	synonymous_variant	LOW	synonymous_variant	c.636G>A	V212V	c.636G>A	535	Ugt1a1	protein_coding	transcript	ENSMUST00000073049.6	2019-05-01						1164	0.4218	02:02:00	40	1	34.1	1	0.4058		491	672		1.111	0.421	60	18.64	0	3.9	0	2		0/1	0	0	0	1
T-cells_mPTCL_spleen_Ms9	mPTCL	1	88212655	rs30305267	C	T	synonymous_variant	LOW	synonymous_variant	c.654C>T	A218A	c.654C>T	535	Ugt1a1	protein_coding	transcript	ENSMUST00000073049.6	2019-05-01						1142	0.8415	02:02:00	39.1	1	33.2	1	0.0833		961	174		1.343	0.8418	60	11.321	0	3.7	0	1		2019-01-01	0	0	0	1
T-cells_mPTCL_spleen_Ms9	mPTCL	1	88212672	.	T	G	missense_variant	MODERATE	missense_variant	c.671T>G	M224R	c.671T>G	535	Ugt1a1	protein_coding	transcript	ENSMUST00000073049.6	2019-05-01						1133	0.1465	02:02:00	37.9	1	34	1	0.7371		166	966		1.065	0.1469	60	26.667	0	4.4	0	2		0/1	0	0	0	1
T-cells_mPTCL_spleen_Ms9	mPTCL	1	88212696	rs49839149	A	T	missense_variant	MODERATE	missense_variant	c.695A>T	Y232F	c.695A>T	535	Ugt1a1	protein_coding	transcript	ENSMUST00000073049.6	2019-05-01						1133	0.2586	02:02:00	39.1	1	34.1	1	0.839		293	840		1.03	0.2586	60	17.312	0	3.6	0	1		0/1	0	0	0	1
T-cells_mPTCL_spleen_Ms9	mPTCL	1	88212730	rs30305266	A	G	synonymous_variant	LOW	synonymous_variant	c.729A>G	E243E	c.729A>G	535	Ugt1a1	protein_coding	transcript	ENSMUST00000073049.6	2019-05-01						1095	0.8247	02:02:00	37.2	1	33.7	1	0.8099		903	187		1.041	0.8254	60	14.842	0	3.4	0	2		2019-01-01	0	0	0	1
T-cells_mPTCL_spleen_Ms9	mPTCL	1	88212740	rs47467070	C	A	missense_variant	MODERATE	missense_variant	c.739C>A	Q247K	c.739C>A	535	Ugt1a1	protein_coding	transcript	ENSMUST00000073049.6	2019-05-01						1090	0.8202	02:02:00	37.4	1	34.2	1	0.6315		894	189		1.084	0.8219	60	18.867	0	3.3	0	1		2019-01-01	0	0	0	1
T-cells_mPTCL_spleen_Ms9	mPTCL	1	88212746	rs45901627	C	T	missense_variant	MODERATE	missense_variant	c.745C>T	L249F	c.745C>T	535	Ugt1a1	protein_coding	transcript	ENSMUST00000073049.6	2019-05-01						1097	0.1486	02:02:00	35.8	1	34.3	1	0.1744		163	931		1.271	0.1474	60	15.3	0	3.7	0	2		0/1	0	0	0	1
T-cells_mPTCL_spleen_Ms9	mPTCL	1	88212778	rs51876413	A	G	synonymous_variant	LOW	synonymous_variant	c.777A>G	R259R	c.777A>G	535	Ugt1a1	protein_coding	transcript	ENSMUST00000073049.6	2019-05-01						1076	0.1227	02:02:00	37.5	1	34.2	1	0.8528		132	944		1.043	0.1224	60	25.4	0	3.2	0	2		0/1	0	0	0	1
T-cells_mPTCL_spleen_Ms9	mPTCL	1	88215037	rs30303367	A	G	splice_region_variant	LOW	splice_region_variant	c.856-7A>G		c.856-7A>G		Ugt1a10	protein_coding	transcript	ENSMUST00000113142.9	2019-04-01						806	0.6613	02:02:00	39.8	1	33.8	1	0.8803		533	272		1.026	0.6575	60	15.656	0	3	0	1		1/0	0	0	0	1
T-cells_mPTCL_spleen_Ms9	mPTCL	1	88215037	rs30303367	A	G	splice_region_variant	LOW	splice_region_variant	c.850-7A>G		c.850-7A>G		Ugt1a9	protein_coding	transcript	ENSMUST00000073772.4	2019-04-01						806	0.6613	02:02:00	39.8	1	33.8	1	0.8803		533	272		1.026	0.6575	60	15.656	0	3	0	1		1/0	0	0	0	1
T-cells_mPTCL_spleen_Ms9	mPTCL	1	88215037	rs30303367	A	G	splice_region_variant	LOW	splice_region_variant	c.859-7A>G		c.859-7A>G		Ugt1a7c	protein_coding	transcript	ENSMUST00000058237.13	2019-04-01						806	0.6613	02:02:00	39.8	1	33.8	1	0.8803		533	272		1.026	0.6575	60	15.656	0	3	0	1		1/0	0	0	0	1
T-cells_mPTCL_spleen_Ms9	mPTCL	1	88215037	rs30303367	A	G	splice_region_variant	LOW	splice_region_variant	c.859-7A>G		c.859-7A>G		Ugt1a6a	protein_coding	transcript	ENSMUST00000014263.5	2019-04-01						806	0.6613	02:02:00	39.8	1	33.8	1	0.8803		533	272		1.026	0.6575	60	15.656	0	3	0	1		1/0	0	0	0	1
T-cells_mPTCL_spleen_Ms9	mPTCL	1	88215037	rs30303367	A	G	splice_region_variant	LOW	splice_region_variant	c.853-7A>G		c.853-7A>G		Ugt1a5	protein_coding	transcript	ENSMUST00000097659.4	2019-04-01						806	0.6613	02:02:00	39.8	1	33.8	1	0.8803		533	272		1.026	0.6575	60	15.656	0	3	0	1		1/0	0	0	0	1
T-cells_mPTCL_spleen_Ms9	mPTCL	1	88215037	rs30303367	A	G	splice_region_variant	LOW	splice_region_variant	c.865-7A>G		c.865-7A>G		Ugt1a2	protein_coding	transcript	ENSMUST00000049289.8	2019-04-01						806	0.6613	02:02:00	39.8	1	33.8	1	0.8803		533	272		1.026	0.6575	60	15.656	0	3	0	1		1/0	0	0	0	1
T-cells_mPTCL_spleen_Ms9	mPTCL	1	88215037	rs30303367	A	G	splice_region_variant	LOW	splice_region_variant	c.871-7A>G		c.871-7A>G		Ugt1a1	protein_coding	transcript	ENSMUST00000073049.6	2019-04-01						806	0.6613	02:02:00	39.8	1	33.8	1	0.8803		533	272		1.026	0.6575	60	15.656	0	3	0	1		1/0	0	0	0	1
T-cells_mPTCL_spleen_Ms9	mPTCL	1	88215037	rs30303367	A	G	splice_region_variant	LOW	splice_region_variant	c.859-7A>G		c.859-7A>G		Ugt1a7c	protein_coding	transcript	ENSMUST00000113135.5	2019-05-02						806	0.6613	02:02:00	39.8	1	33.8	1	0.8803		533	272		1.026	0.6575	60	15.656	0	3	0	1		1/0	0	0	0	1
T-cells_mPTCL_spleen_Ms9	mPTCL	1	88215037	rs30303367	A	G	splice_region_variant	LOW	splice_region_variant	c.859-7A>G		c.859-7A>G		Ugt1a6a	protein_coding	transcript	ENSMUST00000113134.7	2019-05-02						806	0.6613	02:02:00	39.8	1	33.8	1	0.8803		533	272		1.026	0.6575	60	15.656	0	3	0	1		1/0	0	0	0	1
T-cells_mPTCL_spleen_Ms9	mPTCL	1	88215037	rs30303367	A	G	splice_region_variant	LOW	splice_region_variant	n.983-7A>G		n.983-7A>G		Ugt1a6a	retained_intron	transcript	ENSMUST00000124852.1	2019-02-02						806	0.6613	02:02:00	39.8	1	33.8	1	0.8803		533	272		1.026	0.6575	60	15.656	0	3	0	1		1/0	0	0	0	1
T-cells_mPTCL_spleen_Ms9	mPTCL	1	88215037	rs30303367	A	G	splice_region_variant	LOW	splice_region_variant	c.859-7A>G		c.859-7A>G		Ugt1a6b	protein_coding	transcript	ENSMUST00000113137.1	2019-04-01						806	0.6613	02:02:00	39.8	1	33.8	1	0.8803		533	272		1.026	0.6575	60	15.656	0	3	0	1		1/0	0	0	0	1
T-cells_mPTCL_spleen_Ms9	mPTCL	1	88215037	rs30303367	A	G	splice_region_variant	LOW	splice_region_variant	c.184-7A>G		c.184-7A>G		Ugt1a10	protein_coding	transcript	ENSMUST00000138182.7	2019-03-01						806	0.6613	02:02:00	39.8	1	33.8	1	0.8803		533	272		1.026	0.6575	60	15.656	0	3	0	1		1/0	0	0	0	1
T-cells_mPTCL_spleen_Ms9	mPTCL	1	88215037	rs30303367	A	G	splice_region_variant	LOW	splice_region_variant	c.259-7A>G		c.259-7A>G		Ugt1a10	protein_coding	transcript	ENSMUST00000173325.1	2019-04-02						806	0.6613	02:02:00	39.8	1	33.8	1	0.8803		533	272		1.026	0.6575	60	15.656	0	3	0	1		1/0	0	0	0	1
T-cells_mPTCL_spleen_Ms9	mPTCL	1	88215037	rs30303367	A	G	splice_region_variant	LOW	splice_region_variant	c.184-7A>G		c.184-7A>G		Ugt1a7c	protein_coding	transcript	ENSMUST00000150634.7	2019-03-01						806	0.6613	02:02:00	39.8	1	33.8	1	0.8803		533	272		1.026	0.6575	60	15.656	0	3	0	1		1/0	0	0	0	1
T-cells_mPTCL_spleen_Ms9	mPTCL	1	88215037	rs30303367	A	G	splice_region_variant	LOW	splice_region_variant	c.184-7A>G		c.184-7A>G		Ugt1a7c	nonsense_mediated_decay	transcript	ENSMUST00000126203.7	2019-03-01						806	0.6613	02:02:00	39.8	1	33.8	1	0.8803		533	272		1.026	0.6575	60	15.656	0	3	0	1		1/0	0	0	0	1
T-cells_mPTCL_spleen_Ms9	mPTCL	1	88215037	rs30303367	A	G	splice_region_variant	LOW	splice_region_variant	c.61-7A>G		c.61-7A>G		Ugt1a6a	protein_coding	transcript	ENSMUST00000140092.7	2019-04-02						806	0.6613	02:02:00	39.8	1	33.8	1	0.8803		533	272		1.026	0.6575	60	15.656	0	3	0	1		1/0	0	0	0	1
T-cells_mPTCL_spleen_Ms9	mPTCL	1	88215037	rs30303367	A	G	splice_region_variant	LOW	splice_region_variant	c.856-7A>G		c.856-7A>G		Ugt1a8	protein_coding	transcript	ENSMUST00000113139.1	2019-04-01						806	0.6613	02:02:00	39.8	1	33.8	1	0.8803		533	272		1.026	0.6575	60	15.656	0	3	0	1		1/0	0	0	0	1
T-cells_mPTCL_spleen_Ms9	mPTCL	1	88215037	rs30303367	A	G	splice_region_variant	LOW	splice_region_variant	c.859-7A>G		c.859-7A>G		Ugt1a6b	protein_coding	transcript	ENSMUST00000113138.7	2019-05-02						806	0.6613	02:02:00	39.8	1	33.8	1	0.8803		533	272		1.026	0.6575	60	15.656	0	3	0	1		1/0	0	0	0	1
T-cells_mPTCL_spleen_Ms9	mPTCL	1	88215054	.	C	T	missense_variant	MODERATE	missense_variant	c.866C>T	A289V	c.866C>T	530	Ugt1a10	protein_coding	transcript	ENSMUST00000113142.9	2019-05-02						838	0.1337	02:02:00	39.1	1	32.1	1	0.6099		112	724		1.128	0.1237	60	6.467	0	3.9	0	2		0/1	0	0	0	1
T-cells_mPTCL_spleen_Ms9	mPTCL	1	88215054	.	C	T	missense_variant	MODERATE	missense_variant	c.860C>T	A287V	c.860C>T	528	Ugt1a9	protein_coding	transcript	ENSMUST00000073772.4	2019-05-02						838	0.1337	02:02:00	39.1	1	32.1	1	0.6099		112	724		1.128	0.1237	60	6.467	0	3.9	0	2		0/1	0	0	0	1
T-cells_mPTCL_spleen_Ms9	mPTCL	1	88215054	.	C	T	missense_variant	MODERATE	missense_variant	c.869C>T	A290V	c.869C>T	531	Ugt1a7c	protein_coding	transcript	ENSMUST00000058237.13	2019-05-02						838	0.1337	02:02:00	39.1	1	32.1	1	0.6099		112	724		1.128	0.1237	60	6.467	0	3.9	0	2		0/1	0	0	0	1
T-cells_mPTCL_spleen_Ms9	mPTCL	1	88215054	.	C	T	missense_variant	MODERATE	missense_variant	c.869C>T	A290V	c.869C>T	531	Ugt1a6a	protein_coding	transcript	ENSMUST00000014263.5	2019-05-02						838	0.1337	02:02:00	39.1	1	32.1	1	0.6099		112	724		1.128	0.1237	60	6.467	0	3.9	0	2		0/1	0	0	0	1
T-cells_mPTCL_spleen_Ms9	mPTCL	1	88215054	.	C	T	missense_variant	MODERATE	missense_variant	c.863C>T	A288V	c.863C>T	529	Ugt1a5	protein_coding	transcript	ENSMUST00000097659.4	2019-05-02						838	0.1337	02:02:00	39.1	1	32.1	1	0.6099		112	724		1.128	0.1237	60	6.467	0	3.9	0	2		0/1	0	0	0	1
T-cells_mPTCL_spleen_Ms9	mPTCL	1	88215054	.	C	T	missense_variant	MODERATE	missense_variant	c.875C>T	A292V	c.875C>T	533	Ugt1a2	protein_coding	transcript	ENSMUST00000049289.8	2019-05-02						838	0.1337	02:02:00	39.1	1	32.1	1	0.6099		112	724		1.128	0.1237	60	6.467	0	3.9	0	2		0/1	0	0	0	1
T-cells_mPTCL_spleen_Ms9	mPTCL	1	88215054	.	C	T	missense_variant	MODERATE	missense_variant	c.881C>T	A294V	c.881C>T	535	Ugt1a1	protein_coding	transcript	ENSMUST00000073049.6	2019-05-02						838	0.1337	02:02:00	39.1	1	32.1	1	0.6099		112	724		1.128	0.1237	60	6.467	0	3.9	0	2		0/1	0	0	0	1
T-cells_mPTCL_spleen_Ms9	mPTCL	1	88215054	.	C	T	missense_variant	MODERATE	missense_variant	c.869C>T	A290V	c.869C>T	531	Ugt1a7c	protein_coding	transcript	ENSMUST00000113135.5	2019-06-03						838	0.1337	02:02:00	39.1	1	32.1	1	0.6099		112	724		1.128	0.1237	60	6.467	0	3.9	0	2		0/1	0	0	0	1
T-cells_mPTCL_spleen_Ms9	mPTCL	1	88215054	.	C	T	missense_variant	MODERATE	missense_variant	c.869C>T	A290V	c.869C>T	531	Ugt1a6a	protein_coding	transcript	ENSMUST00000113134.7	2019-06-03						838	0.1337	02:02:00	39.1	1	32.1	1	0.6099		112	724		1.128	0.1237	60	6.467	0	3.9	0	2		0/1	0	0	0	1
T-cells_mPTCL_spleen_Ms9	mPTCL	1	88215054	.	C	T	missense_variant	MODERATE	missense_variant	c.869C>T	A290V	c.869C>T	531	Ugt1a6b	protein_coding	transcript	ENSMUST00000113137.1	2019-05-02						838	0.1337	02:02:00	39.1	1	32.1	1	0.6099		112	724		1.128	0.1237	60	6.467	0	3.9	0	2		0/1	0	0	0	1
T-cells_mPTCL_spleen_Ms9	mPTCL	1	88215054	.	C	T	missense_variant	MODERATE	missense_variant	c.194C>T	A65V	c.194C>T	206	Ugt1a10	protein_coding	transcript	ENSMUST00000138182.7	2019-04-02						838	0.1337	02:02:00	39.1	1	32.1	1	0.6099		112	724		1.128	0.1237	60	6.467	0	3.9	0	2		0/1	0	0	0	1
T-cells_mPTCL_spleen_Ms9	mPTCL	1	88215054	.	C	T	missense_variant	MODERATE	missense_variant	c.269C>T	A90V	c.269C>T	209	Ugt1a10	protein_coding	transcript	ENSMUST00000173325.1	2019-05-03						838	0.1337	02:02:00	39.1	1	32.1	1	0.6099		112	724		1.128	0.1237	60	6.467	0	3.9	0	2		0/1	0	0	0	1
T-cells_mPTCL_spleen_Ms9	mPTCL	1	88215054	.	C	T	missense_variant	MODERATE	missense_variant	c.194C>T	A65V	c.194C>T	206	Ugt1a7c	protein_coding	transcript	ENSMUST00000150634.7	2019-04-02						838	0.1337	02:02:00	39.1	1	32.1	1	0.6099		112	724		1.128	0.1237	60	6.467	0	3.9	0	2		0/1	0	0	0	1
T-cells_mPTCL_spleen_Ms9	mPTCL	1	88215054	.	C	T	missense_variant	MODERATE	missense_variant	c.194C>T	A65V	c.194C>T	132	Ugt1a7c	nonsense_mediated_decay	transcript	ENSMUST00000126203.7	2019-04-02						838	0.1337	02:02:00	39.1	1	32.1	1	0.6099		112	724		1.128	0.1237	60	6.467	0	3.9	0	2		0/1	0	0	0	1
T-cells_mPTCL_spleen_Ms9	mPTCL	1	88215054	.	C	T	missense_variant	MODERATE	missense_variant	c.71C>T	A24V	c.71C>T	165	Ugt1a6a	protein_coding	transcript	ENSMUST00000140092.7	2019-05-03						838	0.1337	02:02:00	39.1	1	32.1	1	0.6099		112	724		1.128	0.1237	60	6.467	0	3.9	0	2		0/1	0	0	0	1
T-cells_mPTCL_spleen_Ms9	mPTCL	1	88215054	.	C	T	missense_variant	MODERATE	missense_variant	c.866C>T	A289V	c.866C>T	530	Ugt1a8	protein_coding	transcript	ENSMUST00000113139.1	2019-05-02						838	0.1337	02:02:00	39.1	1	32.1	1	0.6099		112	724		1.128	0.1237	60	6.467	0	3.9	0	2		0/1	0	0	0	1
T-cells_mPTCL_spleen_Ms9	mPTCL	1	88215054	.	C	T	missense_variant	MODERATE	missense_variant	c.869C>T	A290V	c.869C>T	531	Ugt1a6b	protein_coding	transcript	ENSMUST00000113138.7	2019-06-03						838	0.1337	02:02:00	39.1	1	32.1	1	0.6099		112	724		1.128	0.1237	60	6.467	0	3.9	0	2		0/1	0	0	0	1
T-cells_mPTCL_spleen_Ms9	mPTCL	1	88215088	rs30303366	T	G	synonymous_variant	LOW	synonymous_variant	c.900T>G	V300V	c.900T>G	530	Ugt1a10	protein_coding	transcript	ENSMUST00000113142.9	2019-05-02						830	0.8072	02:02:00	42.1	1	33.5	1	0.8586		670	155		1.046	0.8099	60	12.958	0	2.9	1	1		2019-01-01	0	0	0	1
T-cells_mPTCL_spleen_Ms9	mPTCL	1	88215088	rs30303366	T	G	synonymous_variant	LOW	synonymous_variant	c.894T>G	V298V	c.894T>G	528	Ugt1a9	protein_coding	transcript	ENSMUST00000073772.4	2019-05-02						830	0.8072	02:02:00	42.1	1	33.5	1	0.8586		670	155		1.046	0.8099	60	12.958	0	2.9	1	1		2019-01-01	0	0	0	1
T-cells_mPTCL_spleen_Ms9	mPTCL	1	88215088	rs30303366	T	G	synonymous_variant	LOW	synonymous_variant	c.903T>G	V301V	c.903T>G	531	Ugt1a7c	protein_coding	transcript	ENSMUST00000058237.13	2019-05-02						830	0.8072	02:02:00	42.1	1	33.5	1	0.8586		670	155		1.046	0.8099	60	12.958	0	2.9	1	1		2019-01-01	0	0	0	1
T-cells_mPTCL_spleen_Ms9	mPTCL	1	88215088	rs30303366	T	G	synonymous_variant	LOW	synonymous_variant	c.903T>G	V301V	c.903T>G	531	Ugt1a6a	protein_coding	transcript	ENSMUST00000014263.5	2019-05-02						830	0.8072	02:02:00	42.1	1	33.5	1	0.8586		670	155		1.046	0.8099	60	12.958	0	2.9	1	1		2019-01-01	0	0	0	1
T-cells_mPTCL_spleen_Ms9	mPTCL	1	88215088	rs30303366	T	G	synonymous_variant	LOW	synonymous_variant	c.897T>G	V299V	c.897T>G	529	Ugt1a5	protein_coding	transcript	ENSMUST00000097659.4	2019-05-02						830	0.8072	02:02:00	42.1	1	33.5	1	0.8586		670	155		1.046	0.8099	60	12.958	0	2.9	1	1		2019-01-01	0	0	0	1
T-cells_mPTCL_spleen_Ms9	mPTCL	1	88215088	rs30303366	T	G	synonymous_variant	LOW	synonymous_variant	c.909T>G	V303V	c.909T>G	533	Ugt1a2	protein_coding	transcript	ENSMUST00000049289.8	2019-05-02						830	0.8072	02:02:00	42.1	1	33.5	1	0.8586		670	155		1.046	0.8099	60	12.958	0	2.9	1	1		2019-01-01	0	0	0	1
T-cells_mPTCL_spleen_Ms9	mPTCL	1	88215088	rs30303366	T	G	synonymous_variant	LOW	synonymous_variant	c.915T>G	V305V	c.915T>G	535	Ugt1a1	protein_coding	transcript	ENSMUST00000073049.6	2019-05-02						830	0.8072	02:02:00	42.1	1	33.5	1	0.8586		670	155		1.046	0.8099	60	12.958	0	2.9	1	1		2019-01-01	0	0	0	1
T-cells_mPTCL_spleen_Ms9	mPTCL	1	88215088	rs30303366	T	G	synonymous_variant	LOW	synonymous_variant	c.903T>G	V301V	c.903T>G	531	Ugt1a7c	protein_coding	transcript	ENSMUST00000113135.5	2019-06-03						830	0.8072	02:02:00	42.1	1	33.5	1	0.8586		670	155		1.046	0.8099	60	12.958	0	2.9	1	1		2019-01-01	0	0	0	1
T-cells_mPTCL_spleen_Ms9	mPTCL	1	88215088	rs30303366	T	G	synonymous_variant	LOW	synonymous_variant	c.903T>G	V301V	c.903T>G	531	Ugt1a6a	protein_coding	transcript	ENSMUST00000113134.7	2019-06-03						830	0.8072	02:02:00	42.1	1	33.5	1	0.8586		670	155		1.046	0.8099	60	12.958	0	2.9	1	1		2019-01-01	0	0	0	1
T-cells_mPTCL_spleen_Ms9	mPTCL	1	88215088	rs30303366	T	G	synonymous_variant	LOW	synonymous_variant	c.903T>G	V301V	c.903T>G	531	Ugt1a6b	protein_coding	transcript	ENSMUST00000113137.1	2019-05-02						830	0.8072	02:02:00	42.1	1	33.5	1	0.8586		670	155		1.046	0.8099	60	12.958	0	2.9	1	1		2019-01-01	0	0	0	1
T-cells_mPTCL_spleen_Ms9	mPTCL	1	88215088	rs30303366	T	G	synonymous_variant	LOW	synonymous_variant	c.228T>G	V76V	c.228T>G	206	Ugt1a10	protein_coding	transcript	ENSMUST00000138182.7	2019-04-02						830	0.8072	02:02:00	42.1	1	33.5	1	0.8586		670	155		1.046	0.8099	60	12.958	0	2.9	1	1		2019-01-01	0	0	0	1
T-cells_mPTCL_spleen_Ms9	mPTCL	1	88215088	rs30303366	T	G	synonymous_variant	LOW	synonymous_variant	c.303T>G	V101V	c.303T>G	209	Ugt1a10	protein_coding	transcript	ENSMUST00000173325.1	2019-05-03						830	0.8072	02:02:00	42.1	1	33.5	1	0.8586		670	155		1.046	0.8099	60	12.958	0	2.9	1	1		2019-01-01	0	0	0	1
T-cells_mPTCL_spleen_Ms9	mPTCL	1	88215088	rs30303366	T	G	synonymous_variant	LOW	synonymous_variant	c.228T>G	V76V	c.228T>G	206	Ugt1a7c	protein_coding	transcript	ENSMUST00000150634.7	2019-04-02						830	0.8072	02:02:00	42.1	1	33.5	1	0.8586		670	155		1.046	0.8099	60	12.958	0	2.9	1	1		2019-01-01	0	0	0	1
T-cells_mPTCL_spleen_Ms9	mPTCL	1	88215088	rs30303366	T	G	synonymous_variant	LOW	synonymous_variant	c.228T>G	V76V	c.228T>G	132	Ugt1a7c	nonsense_mediated_decay	transcript	ENSMUST00000126203.7	2019-04-02						830	0.8072	02:02:00	42.1	1	33.5	1	0.8586		670	155		1.046	0.8099	60	12.958	0	2.9	1	1		2019-01-01	0	0	0	1
T-cells_mPTCL_spleen_Ms9	mPTCL	1	88215088	rs30303366	T	G	synonymous_variant	LOW	synonymous_variant	c.105T>G	V35V	c.105T>G	165	Ugt1a6a	protein_coding	transcript	ENSMUST00000140092.7	2019-05-03						830	0.8072	02:02:00	42.1	1	33.5	1	0.8586		670	155		1.046	0.8099	60	12.958	0	2.9	1	1		2019-01-01	0	0	0	1
T-cells_mPTCL_spleen_Ms9	mPTCL	1	88215088	rs30303366	T	G	synonymous_variant	LOW	synonymous_variant	c.900T>G	V300V	c.900T>G	530	Ugt1a8	protein_coding	transcript	ENSMUST00000113139.1	2019-05-02						830	0.8072	02:02:00	42.1	1	33.5	1	0.8586		670	155		1.046	0.8099	60	12.958	0	2.9	1	1		2019-01-01	0	0	0	1
T-cells_mPTCL_spleen_Ms9	mPTCL	1	88215088	rs30303366	T	G	synonymous_variant	LOW	synonymous_variant	c.903T>G	V301V	c.903T>G	531	Ugt1a6b	protein_coding	transcript	ENSMUST00000113138.7	2019-06-03						830	0.8072	02:02:00	42.1	1	33.5	1	0.8586		670	155		1.046	0.8099	60	12.958	0	2.9	1	1		2019-01-01	0	0	0	1
T-cells_mPTCL_spleen_Ms9	mPTCL	1	88215123	.	C	T	missense_variant	MODERATE	missense_variant	c.935C>T	P312L	c.935C>T	530	Ugt1a10	protein_coding	transcript	ENSMUST00000113142.9	2019-05-02						795	0.117	02:02:00	38.4	1	34.6	1	0.2226		93	702		1.341	0.1265	60	92	0	3.8	0	2		0/1	0	0	0	1
T-cells_mPTCL_spleen_Ms9	mPTCL	1	88215123	.	C	T	missense_variant	MODERATE	missense_variant	c.929C>T	P310L	c.929C>T	528	Ugt1a9	protein_coding	transcript	ENSMUST00000073772.4	2019-05-02						795	0.117	02:02:00	38.4	1	34.6	1	0.2226		93	702		1.341	0.1265	60	92	0	3.8	0	2		0/1	0	0	0	1
T-cells_mPTCL_spleen_Ms9	mPTCL	1	88215123	.	C	T	missense_variant	MODERATE	missense_variant	c.938C>T	P313L	c.938C>T	531	Ugt1a7c	protein_coding	transcript	ENSMUST00000058237.13	2019-05-02						795	0.117	02:02:00	38.4	1	34.6	1	0.2226		93	702		1.341	0.1265	60	92	0	3.8	0	2		0/1	0	0	0	1
T-cells_mPTCL_spleen_Ms9	mPTCL	1	88215123	.	C	T	missense_variant	MODERATE	missense_variant	c.938C>T	P313L	c.938C>T	531	Ugt1a6a	protein_coding	transcript	ENSMUST00000014263.5	2019-05-02						795	0.117	02:02:00	38.4	1	34.6	1	0.2226		93	702		1.341	0.1265	60	92	0	3.8	0	2		0/1	0	0	0	1
T-cells_mPTCL_spleen_Ms9	mPTCL	1	88215123	.	C	T	missense_variant	MODERATE	missense_variant	c.932C>T	P311L	c.932C>T	529	Ugt1a5	protein_coding	transcript	ENSMUST00000097659.4	2019-05-02						795	0.117	02:02:00	38.4	1	34.6	1	0.2226		93	702		1.341	0.1265	60	92	0	3.8	0	2		0/1	0	0	0	1
T-cells_mPTCL_spleen_Ms9	mPTCL	1	88215123	.	C	T	missense_variant	MODERATE	missense_variant	c.944C>T	P315L	c.944C>T	533	Ugt1a2	protein_coding	transcript	ENSMUST00000049289.8	2019-05-02						795	0.117	02:02:00	38.4	1	34.6	1	0.2226		93	702		1.341	0.1265	60	92	0	3.8	0	2		0/1	0	0	0	1
T-cells_mPTCL_spleen_Ms9	mPTCL	1	88215123	.	C	T	missense_variant	MODERATE	missense_variant	c.950C>T	P317L	c.950C>T	535	Ugt1a1	protein_coding	transcript	ENSMUST00000073049.6	2019-05-02						795	0.117	02:02:00	38.4	1	34.6	1	0.2226		93	702		1.341	0.1265	60	92	0	3.8	0	2		0/1	0	0	0	1
T-cells_mPTCL_spleen_Ms9	mPTCL	1	88215123	.	C	T	missense_variant	MODERATE	missense_variant	c.938C>T	P313L	c.938C>T	531	Ugt1a7c	protein_coding	transcript	ENSMUST00000113135.5	2019-06-03						795	0.117	02:02:00	38.4	1	34.6	1	0.2226		93	702		1.341	0.1265	60	92	0	3.8	0	2		0/1	0	0	0	1
T-cells_mPTCL_spleen_Ms9	mPTCL	1	88215123	.	C	T	missense_variant	MODERATE	missense_variant	c.938C>T	P313L	c.938C>T	531	Ugt1a6a	protein_coding	transcript	ENSMUST00000113134.7	2019-06-03						795	0.117	02:02:00	38.4	1	34.6	1	0.2226		93	702		1.341	0.1265	60	92	0	3.8	0	2		0/1	0	0	0	1
T-cells_mPTCL_spleen_Ms9	mPTCL	1	88215123	.	C	T	missense_variant	MODERATE	missense_variant	c.938C>T	P313L	c.938C>T	531	Ugt1a6b	protein_coding	transcript	ENSMUST00000113137.1	2019-05-02						795	0.117	02:02:00	38.4	1	34.6	1	0.2226		93	702		1.341	0.1265	60	92	0	3.8	0	2		0/1	0	0	0	1
T-cells_mPTCL_spleen_Ms9	mPTCL	1	88215123	.	C	T	missense_variant	MODERATE	missense_variant	c.263C>T	P88L	c.263C>T	206	Ugt1a10	protein_coding	transcript	ENSMUST00000138182.7	2019-04-02						795	0.117	02:02:00	38.4	1	34.6	1	0.2226		93	702		1.341	0.1265	60	92	0	3.8	0	2		0/1	0	0	0	1
T-cells_mPTCL_spleen_Ms9	mPTCL	1	88215123	.	C	T	missense_variant	MODERATE	missense_variant	c.338C>T	P113L	c.338C>T	209	Ugt1a10	protein_coding	transcript	ENSMUST00000173325.1	2019-05-03						795	0.117	02:02:00	38.4	1	34.6	1	0.2226		93	702		1.341	0.1265	60	92	0	3.8	0	2		0/1	0	0	0	1
T-cells_mPTCL_spleen_Ms9	mPTCL	1	88215123	.	C	T	missense_variant	MODERATE	missense_variant	c.263C>T	P88L	c.263C>T	206	Ugt1a7c	protein_coding	transcript	ENSMUST00000150634.7	2019-04-02						795	0.117	02:02:00	38.4	1	34.6	1	0.2226		93	702		1.341	0.1265	60	92	0	3.8	0	2		0/1	0	0	0	1
T-cells_mPTCL_spleen_Ms9	mPTCL	1	88215123	.	C	T	missense_variant	MODERATE	missense_variant	c.263C>T	P88L	c.263C>T	132	Ugt1a7c	nonsense_mediated_decay	transcript	ENSMUST00000126203.7	2019-04-02						795	0.117	02:02:00	38.4	1	34.6	1	0.2226		93	702		1.341	0.1265	60	92	0	3.8	0	2		0/1	0	0	0	1
T-cells_mPTCL_spleen_Ms9	mPTCL	1	88215123	.	C	T	missense_variant	MODERATE	missense_variant	c.140C>T	P47L	c.140C>T	165	Ugt1a6a	protein_coding	transcript	ENSMUST00000140092.7	2019-05-03						795	0.117	02:02:00	38.4	1	34.6	1	0.2226		93	702		1.341	0.1265	60	92	0	3.8	0	2		0/1	0	0	0	1
T-cells_mPTCL_spleen_Ms9	mPTCL	1	88215123	.	C	T	missense_variant	MODERATE	missense_variant	c.935C>T	P312L	c.935C>T	530	Ugt1a8	protein_coding	transcript	ENSMUST00000113139.1	2019-05-02						795	0.117	02:02:00	38.4	1	34.6	1	0.2226		93	702		1.341	0.1265	60	92	0	3.8	0	2		0/1	0	0	0	1
T-cells_mPTCL_spleen_Ms9	mPTCL	1	88215123	.	C	T	missense_variant	MODERATE	missense_variant	c.938C>T	P313L	c.938C>T	531	Ugt1a6b	protein_coding	transcript	ENSMUST00000113138.7	2019-06-03						795	0.117	02:02:00	38.4	1	34.6	1	0.2226		93	702		1.341	0.1265	60	92	0	3.8	0	2		0/1	0	0	0	1
T-cells_mPTCL_spleen_Ms9	mPTCL	1	88215174	rs47208592	C	T	missense_variant	MODERATE	missense_variant	c.986C>T	T329M	c.986C>T	530	Ugt1a10	protein_coding	transcript	ENSMUST00000113142.9	2019-05-02						610	0.2295	02:02:00	35.9	1	32.9	1	1		140	470		1.008	0.2224	60	9.769	0	4.1	0	2		0/1	0	0	0	1
T-cells_mPTCL_spleen_Ms9	mPTCL	1	88215174	rs47208592	C	T	missense_variant	MODERATE	missense_variant	c.980C>T	T327M	c.980C>T	528	Ugt1a9	protein_coding	transcript	ENSMUST00000073772.4	2019-05-02						610	0.2295	02:02:00	35.9	1	32.9	1	1		140	470		1.008	0.2224	60	9.769	0	4.1	0	2		0/1	0	0	0	1
T-cells_mPTCL_spleen_Ms9	mPTCL	1	88215174	rs47208592	C	T	missense_variant	MODERATE	missense_variant	c.989C>T	T330M	c.989C>T	531	Ugt1a7c	protein_coding	transcript	ENSMUST00000058237.13	2019-05-02						610	0.2295	02:02:00	35.9	1	32.9	1	1		140	470		1.008	0.2224	60	9.769	0	4.1	0	2		0/1	0	0	0	1
T-cells_mPTCL_spleen_Ms9	mPTCL	1	88215174	rs47208592	C	T	missense_variant	MODERATE	missense_variant	c.989C>T	T330M	c.989C>T	531	Ugt1a6a	protein_coding	transcript	ENSMUST00000014263.5	2019-05-02						610	0.2295	02:02:00	35.9	1	32.9	1	1		140	470		1.008	0.2224	60	9.769	0	4.1	0	2		0/1	0	0	0	1
T-cells_mPTCL_spleen_Ms9	mPTCL	1	88215174	rs47208592	C	T	missense_variant	MODERATE	missense_variant	c.983C>T	T328M	c.983C>T	529	Ugt1a5	protein_coding	transcript	ENSMUST00000097659.4	2019-05-02						610	0.2295	02:02:00	35.9	1	32.9	1	1		140	470		1.008	0.2224	60	9.769	0	4.1	0	2		0/1	0	0	0	1
T-cells_mPTCL_spleen_Ms9	mPTCL	1	88215174	rs47208592	C	T	missense_variant	MODERATE	missense_variant	c.995C>T	T332M	c.995C>T	533	Ugt1a2	protein_coding	transcript	ENSMUST00000049289.8	2019-05-02						610	0.2295	02:02:00	35.9	1	32.9	1	1		140	470		1.008	0.2224	60	9.769	0	4.1	0	2		0/1	0	0	0	1
T-cells_mPTCL_spleen_Ms9	mPTCL	1	88215174	rs47208592	C	T	missense_variant	MODERATE	missense_variant	c.1001C>T	T334M	c.1001C>T	535	Ugt1a1	protein_coding	transcript	ENSMUST00000073049.6	2019-05-02						610	0.2295	02:02:00	35.9	1	32.9	1	1		140	470		1.008	0.2224	60	9.769	0	4.1	0	2		0/1	0	0	0	1
T-cells_mPTCL_spleen_Ms9	mPTCL	1	88215174	rs47208592	C	T	missense_variant	MODERATE	missense_variant	c.989C>T	T330M	c.989C>T	531	Ugt1a7c	protein_coding	transcript	ENSMUST00000113135.5	2019-06-03						610	0.2295	02:02:00	35.9	1	32.9	1	1		140	470		1.008	0.2224	60	9.769	0	4.1	0	2		0/1	0	0	0	1
T-cells_mPTCL_spleen_Ms9	mPTCL	1	88215174	rs47208592	C	T	missense_variant	MODERATE	missense_variant	c.989C>T	T330M	c.989C>T	531	Ugt1a6a	protein_coding	transcript	ENSMUST00000113134.7	2019-06-03						610	0.2295	02:02:00	35.9	1	32.9	1	1		140	470		1.008	0.2224	60	9.769	0	4.1	0	2		0/1	0	0	0	1
T-cells_mPTCL_spleen_Ms9	mPTCL	1	88215174	rs47208592	C	T	missense_variant	MODERATE	missense_variant	c.989C>T	T330M	c.989C>T	531	Ugt1a6b	protein_coding	transcript	ENSMUST00000113137.1	2019-05-02						610	0.2295	02:02:00	35.9	1	32.9	1	1		140	470		1.008	0.2224	60	9.769	0	4.1	0	2		0/1	0	0	0	1
T-cells_mPTCL_spleen_Ms9	mPTCL	1	88215174	rs47208592	C	T	missense_variant	MODERATE	missense_variant	c.314C>T	T105M	c.314C>T	206	Ugt1a10	protein_coding	transcript	ENSMUST00000138182.7	2019-04-02						610	0.2295	02:02:00	35.9	1	32.9	1	1		140	470		1.008	0.2224	60	9.769	0	4.1	0	2		0/1	0	0	0	1
T-cells_mPTCL_spleen_Ms9	mPTCL	1	88215174	rs47208592	C	T	missense_variant	MODERATE	missense_variant	c.389C>T	T130M	c.389C>T	209	Ugt1a10	protein_coding	transcript	ENSMUST00000173325.1	2019-05-03						610	0.2295	02:02:00	35.9	1	32.9	1	1		140	470		1.008	0.2224	60	9.769	0	4.1	0	2		0/1	0	0	0	1
T-cells_mPTCL_spleen_Ms9	mPTCL	1	88215174	rs47208592	C	T	missense_variant	MODERATE	missense_variant	c.314C>T	T105M	c.314C>T	206	Ugt1a7c	protein_coding	transcript	ENSMUST00000150634.7	2019-04-02						610	0.2295	02:02:00	35.9	1	32.9	1	1		140	470		1.008	0.2224	60	9.769	0	4.1	0	2		0/1	0	0	0	1
T-cells_mPTCL_spleen_Ms9	mPTCL	1	88215174	rs47208592	C	T	missense_variant	MODERATE	missense_variant	c.314C>T	T105M	c.314C>T	132	Ugt1a7c	nonsense_mediated_decay	transcript	ENSMUST00000126203.7	2019-04-02						610	0.2295	02:02:00	35.9	1	32.9	1	1		140	470		1.008	0.2224	60	9.769	0	4.1	0	2		0/1	0	0	0	1
T-cells_mPTCL_spleen_Ms9	mPTCL	1	88215174	rs47208592	C	T	missense_variant	MODERATE	missense_variant	c.191C>T	T64M	c.191C>T	165	Ugt1a6a	protein_coding	transcript	ENSMUST00000140092.7	2019-05-03						610	0.2295	02:02:00	35.9	1	32.9	1	1		140	470		1.008	0.2224	60	9.769	0	4.1	0	2		0/1	0	0	0	1
T-cells_mPTCL_spleen_Ms9	mPTCL	1	88215174	rs47208592	C	T	missense_variant	MODERATE	missense_variant	c.986C>T	T329M	c.986C>T	530	Ugt1a8	protein_coding	transcript	ENSMUST00000113139.1	2019-05-02						610	0.2295	02:02:00	35.9	1	32.9	1	1		140	470		1.008	0.2224	60	9.769	0	4.1	0	2		0/1	0	0	0	1
T-cells_mPTCL_spleen_Ms9	mPTCL	1	88215174	rs47208592	C	T	missense_variant	MODERATE	missense_variant	c.989C>T	T330M	c.989C>T	531	Ugt1a6b	protein_coding	transcript	ENSMUST00000113138.7	2019-06-03						610	0.2295	02:02:00	35.9	1	32.9	1	1		140	470		1.008	0.2224	60	9.769	0	4.1	0	2		0/1	0	0	0	1
T-cells_mPTCL_spleen_Ms9	mPTCL	1	88215178	.	A	T	splice_region_variant	LOW	splice_region_variant	c.987+3A>T		c.987+3A>T		Ugt1a10	protein_coding	transcript	ENSMUST00000113142.9	2019-04-02						599	0.2688	02:02:00	36.8	1	33.8	1	0.4359		161	437		1.184	0.266	60	13.636	0	4	0	2		0/1	0	0	0	1
T-cells_mPTCL_spleen_Ms9	mPTCL	1	88215178	.	A	T	splice_region_variant	LOW	splice_region_variant	c.981+3A>T		c.981+3A>T		Ugt1a9	protein_coding	transcript	ENSMUST00000073772.4	2019-04-02						599	0.2688	02:02:00	36.8	1	33.8	1	0.4359		161	437		1.184	0.266	60	13.636	0	4	0	2		0/1	0	0	0	1
T-cells_mPTCL_spleen_Ms9	mPTCL	1	88215178	.	A	T	splice_region_variant	LOW	splice_region_variant	c.990+3A>T		c.990+3A>T		Ugt1a7c	protein_coding	transcript	ENSMUST00000058237.13	2019-04-02						599	0.2688	02:02:00	36.8	1	33.8	1	0.4359		161	437		1.184	0.266	60	13.636	0	4	0	2		0/1	0	0	0	1
T-cells_mPTCL_spleen_Ms9	mPTCL	1	88215178	.	A	T	splice_region_variant	LOW	splice_region_variant	c.990+3A>T		c.990+3A>T		Ugt1a6a	protein_coding	transcript	ENSMUST00000014263.5	2019-04-02						599	0.2688	02:02:00	36.8	1	33.8	1	0.4359		161	437		1.184	0.266	60	13.636	0	4	0	2		0/1	0	0	0	1
T-cells_mPTCL_spleen_Ms9	mPTCL	1	88215178	.	A	T	splice_region_variant	LOW	splice_region_variant	c.984+3A>T		c.984+3A>T		Ugt1a5	protein_coding	transcript	ENSMUST00000097659.4	2019-04-02						599	0.2688	02:02:00	36.8	1	33.8	1	0.4359		161	437		1.184	0.266	60	13.636	0	4	0	2		0/1	0	0	0	1
T-cells_mPTCL_spleen_Ms9	mPTCL	1	88215178	.	A	T	splice_region_variant	LOW	splice_region_variant	c.996+3A>T		c.996+3A>T		Ugt1a2	protein_coding	transcript	ENSMUST00000049289.8	2019-04-02						599	0.2688	02:02:00	36.8	1	33.8	1	0.4359		161	437		1.184	0.266	60	13.636	0	4	0	2		0/1	0	0	0	1
T-cells_mPTCL_spleen_Ms9	mPTCL	1	88215178	.	A	T	splice_region_variant	LOW	splice_region_variant	c.1002+3A>T		c.1002+3A>T		Ugt1a1	protein_coding	transcript	ENSMUST00000073049.6	2019-04-02						599	0.2688	02:02:00	36.8	1	33.8	1	0.4359		161	437		1.184	0.266	60	13.636	0	4	0	2		0/1	0	0	0	1
T-cells_mPTCL_spleen_Ms9	mPTCL	1	88215178	.	A	T	splice_region_variant	LOW	splice_region_variant	c.990+3A>T		c.990+3A>T		Ugt1a7c	protein_coding	transcript	ENSMUST00000113135.5	2019-05-03						599	0.2688	02:02:00	36.8	1	33.8	1	0.4359		161	437		1.184	0.266	60	13.636	0	4	0	2		0/1	0	0	0	1
T-cells_mPTCL_spleen_Ms9	mPTCL	1	88215178	.	A	T	splice_region_variant	LOW	splice_region_variant	c.990+3A>T		c.990+3A>T		Ugt1a6a	protein_coding	transcript	ENSMUST00000113134.7	2019-05-03						599	0.2688	02:02:00	36.8	1	33.8	1	0.4359		161	437		1.184	0.266	60	13.636	0	4	0	2		0/1	0	0	0	1
T-cells_mPTCL_spleen_Ms9	mPTCL	1	88215178	.	A	T	splice_region_variant	LOW	splice_region_variant	c.990+3A>T		c.990+3A>T		Ugt1a6b	protein_coding	transcript	ENSMUST00000113137.1	2019-04-02						599	0.2688	02:02:00	36.8	1	33.8	1	0.4359		161	437		1.184	0.266	60	13.636	0	4	0	2		0/1	0	0	0	1
T-cells_mPTCL_spleen_Ms9	mPTCL	1	88215178	.	A	T	splice_region_variant	LOW	splice_region_variant	c.315+3A>T		c.315+3A>T		Ugt1a10	protein_coding	transcript	ENSMUST00000138182.7	2019-03-02						599	0.2688	02:02:00	36.8	1	33.8	1	0.4359		161	437		1.184	0.266	60	13.636	0	4	0	2		0/1	0	0	0	1
T-cells_mPTCL_spleen_Ms9	mPTCL	1	88215178	.	A	T	splice_region_variant	LOW	splice_region_variant	c.390+3A>T		c.390+3A>T		Ugt1a10	protein_coding	transcript	ENSMUST00000173325.1	2019-04-03						599	0.2688	02:02:00	36.8	1	33.8	1	0.4359		161	437		1.184	0.266	60	13.636	0	4	0	2		0/1	0	0	0	1
T-cells_mPTCL_spleen_Ms9	mPTCL	1	88215178	.	A	T	splice_region_variant	LOW	splice_region_variant	c.315+3A>T		c.315+3A>T		Ugt1a7c	protein_coding	transcript	ENSMUST00000150634.7	2019-03-02						599	0.2688	02:02:00	36.8	1	33.8	1	0.4359		161	437		1.184	0.266	60	13.636	0	4	0	2		0/1	0	0	0	1
T-cells_mPTCL_spleen_Ms9	mPTCL	1	88215178	.	A	T	splice_region_variant	LOW	splice_region_variant	c.315+3A>T		c.315+3A>T		Ugt1a7c	nonsense_mediated_decay	transcript	ENSMUST00000126203.7	2019-03-02						599	0.2688	02:02:00	36.8	1	33.8	1	0.4359		161	437		1.184	0.266	60	13.636	0	4	0	2		0/1	0	0	0	1
T-cells_mPTCL_spleen_Ms9	mPTCL	1	88215178	.	A	T	splice_region_variant	LOW	splice_region_variant	c.192+3A>T		c.192+3A>T		Ugt1a6a	protein_coding	transcript	ENSMUST00000140092.7	2019-04-03						599	0.2688	02:02:00	36.8	1	33.8	1	0.4359		161	437		1.184	0.266	60	13.636	0	4	0	2		0/1	0	0	0	1
T-cells_mPTCL_spleen_Ms9	mPTCL	1	88215178	.	A	T	splice_region_variant	LOW	splice_region_variant	c.987+3A>T		c.987+3A>T		Ugt1a8	protein_coding	transcript	ENSMUST00000113139.1	2019-04-02						599	0.2688	02:02:00	36.8	1	33.8	1	0.4359		161	437		1.184	0.266	60	13.636	0	4	0	2		0/1	0	0	0	1
T-cells_mPTCL_spleen_Ms9	mPTCL	1	88215178	.	A	T	splice_region_variant	LOW	splice_region_variant	c.990+3A>T		c.990+3A>T		Ugt1a6b	protein_coding	transcript	ENSMUST00000113138.7	2019-05-03						599	0.2688	02:02:00	36.8	1	33.8	1	0.4359		161	437		1.184	0.266	60	13.636	0	4	0	2		0/1	0	0	0	1
T-cells_mPTCL_spleen_Ms9	mPTCL	1	88215788	.	C	T	splice_region_variant	LOW	splice_region_variant	c.988-7C>T		c.988-7C>T		Ugt1a10	protein_coding	transcript	ENSMUST00000113142.9	2019-04-02						1200	0.1083	02:02:00	38.2	1	34.2	1	0.8485		130	1065		1.048	0.1128	60	20.667	0	2.6	0	1		0/1	0	0	0	1
T-cells_mPTCL_spleen_Ms9	mPTCL	1	88215788	.	C	T	splice_region_variant	LOW	splice_region_variant	c.982-7C>T		c.982-7C>T		Ugt1a9	protein_coding	transcript	ENSMUST00000073772.4	2019-04-02						1200	0.1083	02:02:00	38.2	1	34.2	1	0.8485		130	1065		1.048	0.1128	60	20.667	0	2.6	0	1		0/1	0	0	0	1
T-cells_mPTCL_spleen_Ms9	mPTCL	1	88215788	.	C	T	splice_region_variant	LOW	splice_region_variant	c.991-7C>T		c.991-7C>T		Ugt1a7c	protein_coding	transcript	ENSMUST00000058237.13	2019-04-02						1200	0.1083	02:02:00	38.2	1	34.2	1	0.8485		130	1065		1.048	0.1128	60	20.667	0	2.6	0	1		0/1	0	0	0	1
T-cells_mPTCL_spleen_Ms9	mPTCL	1	88215788	.	C	T	splice_region_variant	LOW	splice_region_variant	c.991-7C>T		c.991-7C>T		Ugt1a6a	protein_coding	transcript	ENSMUST00000014263.5	2019-04-02						1200	0.1083	02:02:00	38.2	1	34.2	1	0.8485		130	1065		1.048	0.1128	60	20.667	0	2.6	0	1		0/1	0	0	0	1
T-cells_mPTCL_spleen_Ms9	mPTCL	1	88215788	.	C	T	splice_region_variant	LOW	splice_region_variant	c.985-7C>T		c.985-7C>T		Ugt1a5	protein_coding	transcript	ENSMUST00000097659.4	2019-04-02						1200	0.1083	02:02:00	38.2	1	34.2	1	0.8485		130	1065		1.048	0.1128	60	20.667	0	2.6	0	1		0/1	0	0	0	1
T-cells_mPTCL_spleen_Ms9	mPTCL	1	88215788	.	C	T	splice_region_variant	LOW	splice_region_variant	c.997-7C>T		c.997-7C>T		Ugt1a2	protein_coding	transcript	ENSMUST00000049289.8	2019-04-02						1200	0.1083	02:02:00	38.2	1	34.2	1	0.8485		130	1065		1.048	0.1128	60	20.667	0	2.6	0	1		0/1	0	0	0	1
T-cells_mPTCL_spleen_Ms9	mPTCL	1	88215788	.	C	T	splice_region_variant	LOW	splice_region_variant	c.1003-7C>T		c.1003-7C>T		Ugt1a1	protein_coding	transcript	ENSMUST00000073049.6	2019-04-02						1200	0.1083	02:02:00	38.2	1	34.2	1	0.8485		130	1065		1.048	0.1128	60	20.667	0	2.6	0	1		0/1	0	0	0	1
T-cells_mPTCL_spleen_Ms9	mPTCL	1	88215788	.	C	T	splice_region_variant	LOW	splice_region_variant	c.991-7C>T		c.991-7C>T		Ugt1a7c	protein_coding	transcript	ENSMUST00000113135.5	2019-05-03						1200	0.1083	02:02:00	38.2	1	34.2	1	0.8485		130	1065		1.048	0.1128	60	20.667	0	2.6	0	1		0/1	0	0	0	1
T-cells_mPTCL_spleen_Ms9	mPTCL	1	88215788	.	C	T	splice_region_variant	LOW	splice_region_variant	c.991-7C>T		c.991-7C>T		Ugt1a6a	protein_coding	transcript	ENSMUST00000113134.7	2019-05-03						1200	0.1083	02:02:00	38.2	1	34.2	1	0.8485		130	1065		1.048	0.1128	60	20.667	0	2.6	0	1		0/1	0	0	0	1
T-cells_mPTCL_spleen_Ms9	mPTCL	1	88215788	.	C	T	splice_region_variant	LOW	splice_region_variant	c.991-7C>T		c.991-7C>T		Ugt1a6b	protein_coding	transcript	ENSMUST00000113137.1	2019-04-02						1200	0.1083	02:02:00	38.2	1	34.2	1	0.8485		130	1065		1.048	0.1128	60	20.667	0	2.6	0	1		0/1	0	0	0	1
T-cells_mPTCL_spleen_Ms9	mPTCL	1	88215788	.	C	T	splice_region_variant	LOW	splice_region_variant	c.316-7C>T		c.316-7C>T		Ugt1a10	protein_coding	transcript	ENSMUST00000138182.7	2019-03-02						1200	0.1083	02:02:00	38.2	1	34.2	1	0.8485		130	1065		1.048	0.1128	60	20.667	0	2.6	0	1		0/1	0	0	0	1
T-cells_mPTCL_spleen_Ms9	mPTCL	1	88215788	.	C	T	splice_region_variant	LOW	splice_region_variant	c.391-7C>T		c.391-7C>T		Ugt1a10	protein_coding	transcript	ENSMUST00000173325.1	2019-04-03						1200	0.1083	02:02:00	38.2	1	34.2	1	0.8485		130	1065		1.048	0.1128	60	20.667	0	2.6	0	1		0/1	0	0	0	1
T-cells_mPTCL_spleen_Ms9	mPTCL	1	88215788	.	C	T	splice_region_variant	LOW	splice_region_variant	c.316-7C>T		c.316-7C>T		Ugt1a7c	protein_coding	transcript	ENSMUST00000150634.7	2019-03-02						1200	0.1083	02:02:00	38.2	1	34.2	1	0.8485		130	1065		1.048	0.1128	60	20.667	0	2.6	0	1		0/1	0	0	0	1
T-cells_mPTCL_spleen_Ms9	mPTCL	1	88215788	.	C	T	splice_region_variant	LOW	splice_region_variant	c.193-7C>T		c.193-7C>T		Ugt1a6a	protein_coding	transcript	ENSMUST00000140092.7	2019-04-03						1200	0.1083	02:02:00	38.2	1	34.2	1	0.8485		130	1065		1.048	0.1128	60	20.667	0	2.6	0	1		0/1	0	0	0	1
T-cells_mPTCL_spleen_Ms9	mPTCL	1	88215788	.	C	T	splice_region_variant	LOW	splice_region_variant	c.988-7C>T		c.988-7C>T		Ugt1a8	protein_coding	transcript	ENSMUST00000113139.1	2019-04-02						1200	0.1083	02:02:00	38.2	1	34.2	1	0.8485		130	1065		1.048	0.1128	60	20.667	0	2.6	0	1		0/1	0	0	0	1
T-cells_mPTCL_spleen_Ms9	mPTCL	1	88215788	.	C	T	splice_region_variant	LOW	splice_region_variant	c.991-7C>T		c.991-7C>T		Ugt1a6b	protein_coding	transcript	ENSMUST00000113138.7	2019-05-03						1200	0.1083	02:02:00	38.2	1	34.2	1	0.8485		130	1065		1.048	0.1128	60	20.667	0	2.6	0	1		0/1	0	0	0	1
T-cells_mPTCL_spleen_Ms9	mPTCL	1	88215884	rs8258197	T	A	splice_donor_variant	HIGH	splice_donor_variant	c.1075+2T>A		c.1075+2T>A		Ugt1a10	protein_coding	transcript	ENSMUST00000113142.9	2019-04-03						1094	0.8382	02:02:00	38.4	1	34.2	1	0.6131		917	172		1.107	0.8438	60	18.511	0	3.1	0	1		2019-01-01	0	0	0	1
T-cells_mPTCL_spleen_Ms9	mPTCL	1	88215884	rs8258197	T	A	splice_donor_variant	HIGH	splice_donor_variant	c.1069+2T>A		c.1069+2T>A		Ugt1a9	protein_coding	transcript	ENSMUST00000073772.4	2019-04-03						1094	0.8382	02:02:00	38.4	1	34.2	1	0.6131		917	172		1.107	0.8438	60	18.511	0	3.1	0	1		2019-01-01	0	0	0	1
T-cells_mPTCL_spleen_Ms9	mPTCL	1	88215884	rs8258197	T	A	splice_donor_variant	HIGH	splice_donor_variant	c.1078+2T>A		c.1078+2T>A		Ugt1a7c	protein_coding	transcript	ENSMUST00000058237.13	2019-04-03						1094	0.8382	02:02:00	38.4	1	34.2	1	0.6131		917	172		1.107	0.8438	60	18.511	0	3.1	0	1		2019-01-01	0	0	0	1
T-cells_mPTCL_spleen_Ms9	mPTCL	1	88215884	rs8258197	T	A	splice_donor_variant	HIGH	splice_donor_variant	c.1078+2T>A		c.1078+2T>A		Ugt1a6a	protein_coding	transcript	ENSMUST00000014263.5	2019-04-03						1094	0.8382	02:02:00	38.4	1	34.2	1	0.6131		917	172		1.107	0.8438	60	18.511	0	3.1	0	1		2019-01-01	0	0	0	1
T-cells_mPTCL_spleen_Ms9	mPTCL	1	88215884	rs8258197	T	A	splice_donor_variant	HIGH	splice_donor_variant	c.1072+2T>A		c.1072+2T>A		Ugt1a5	protein_coding	transcript	ENSMUST00000097659.4	2019-04-03						1094	0.8382	02:02:00	38.4	1	34.2	1	0.6131		917	172		1.107	0.8438	60	18.511	0	3.1	0	1		2019-01-01	0	0	0	1
T-cells_mPTCL_spleen_Ms9	mPTCL	1	88215884	rs8258197	T	A	splice_donor_variant	HIGH	splice_donor_variant	c.1084+2T>A		c.1084+2T>A		Ugt1a2	protein_coding	transcript	ENSMUST00000049289.8	2019-04-03						1094	0.8382	02:02:00	38.4	1	34.2	1	0.6131		917	172		1.107	0.8438	60	18.511	0	3.1	0	1		2019-01-01	0	0	0	1
T-cells_mPTCL_spleen_Ms9	mPTCL	1	88215884	rs8258197	T	A	splice_donor_variant	HIGH	splice_donor_variant	c.1090+2T>A		c.1090+2T>A		Ugt1a1	protein_coding	transcript	ENSMUST00000073049.6	2019-04-03						1094	0.8382	02:02:00	38.4	1	34.2	1	0.6131		917	172		1.107	0.8438	60	18.511	0	3.1	0	1		2019-01-01	0	0	0	1
T-cells_mPTCL_spleen_Ms9	mPTCL	1	88215884	rs8258197	T	A	splice_donor_variant	HIGH	splice_donor_variant	c.1078+2T>A		c.1078+2T>A		Ugt1a7c	protein_coding	transcript	ENSMUST00000113135.5	2019-05-04						1094	0.8382	02:02:00	38.4	1	34.2	1	0.6131		917	172		1.107	0.8438	60	18.511	0	3.1	0	1		2019-01-01	0	0	0	1
T-cells_mPTCL_spleen_Ms9	mPTCL	1	88215884	rs8258197	T	A	splice_donor_variant	HIGH	splice_donor_variant	c.1078+2T>A		c.1078+2T>A		Ugt1a6a	protein_coding	transcript	ENSMUST00000113134.7	2019-05-04						1094	0.8382	02:02:00	38.4	1	34.2	1	0.6131		917	172		1.107	0.8438	60	18.511	0	3.1	0	1		2019-01-01	0	0	0	1
T-cells_mPTCL_spleen_Ms9	mPTCL	1	88215884	rs8258197	T	A	splice_donor_variant	HIGH	splice_donor_variant	c.1078+2T>A		c.1078+2T>A		Ugt1a6b	protein_coding	transcript	ENSMUST00000113137.1	2019-04-03						1094	0.8382	02:02:00	38.4	1	34.2	1	0.6131		917	172		1.107	0.8438	60	18.511	0	3.1	0	1		2019-01-01	0	0	0	1
T-cells_mPTCL_spleen_Ms9	mPTCL	1	88215884	rs8258197	T	A	splice_donor_variant	HIGH	splice_donor_variant	c.403+2T>A		c.403+2T>A		Ugt1a10	protein_coding	transcript	ENSMUST00000138182.7	2019-03-03						1094	0.8382	02:02:00	38.4	1	34.2	1	0.6131		917	172		1.107	0.8438	60	18.511	0	3.1	0	1		2019-01-01	0	0	0	1
T-cells_mPTCL_spleen_Ms9	mPTCL	1	88215884	rs8258197	T	A	splice_donor_variant	HIGH	splice_donor_variant	c.478+2T>A		c.478+2T>A		Ugt1a10	protein_coding	transcript	ENSMUST00000173325.1	2019-04-04						1094	0.8382	02:02:00	38.4	1	34.2	1	0.6131		917	172		1.107	0.8438	60	18.511	0	3.1	0	1		2019-01-01	0	0	0	1
T-cells_mPTCL_spleen_Ms9	mPTCL	1	88215884	rs8258197	T	A	splice_donor_variant	HIGH	splice_donor_variant	c.403+2T>A		c.403+2T>A		Ugt1a7c	protein_coding	transcript	ENSMUST00000150634.7	2019-03-03						1094	0.8382	02:02:00	38.4	1	34.2	1	0.6131		917	172		1.107	0.8438	60	18.511	0	3.1	0	1		2019-01-01	0	0	0	1
T-cells_mPTCL_spleen_Ms9	mPTCL	1	88215884	rs8258197	T	A	splice_donor_variant	HIGH	splice_donor_variant	c.280+2T>A		c.280+2T>A		Ugt1a6a	protein_coding	transcript	ENSMUST00000140092.7	2019-04-04						1094	0.8382	02:02:00	38.4	1	34.2	1	0.6131		917	172		1.107	0.8438	60	18.511	0	3.1	0	1		2019-01-01	0	0	0	1
T-cells_mPTCL_spleen_Ms9	mPTCL	1	88215884	rs8258197	T	A	splice_donor_variant	HIGH	splice_donor_variant	c.1075+2T>A		c.1075+2T>A		Ugt1a8	protein_coding	transcript	ENSMUST00000113139.1	2019-04-03						1094	0.8382	02:02:00	38.4	1	34.2	1	0.6131		917	172		1.107	0.8438	60	18.511	0	3.1	0	1		2019-01-01	0	0	0	1
T-cells_mPTCL_spleen_Ms9	mPTCL	1	88215884	rs8258197	T	A	splice_donor_variant	HIGH	splice_donor_variant	c.1078+2T>A		c.1078+2T>A		Ugt1a6b	protein_coding	transcript	ENSMUST00000113138.7	2019-05-04						1094	0.8382	02:02:00	38.4	1	34.2	1	0.6131		917	172		1.107	0.8438	60	18.511	0	3.1	0	1		2019-01-01	0	0	0	1
T-cells_mPTCL_spleen_Ms9	mPTCL	1	88216140	.	C	A	missense_variant	MODERATE	missense_variant	c.1078C>A	H360N	c.1078C>A	530	Ugt1a10	protein_coding	transcript	ENSMUST00000113142.9	2019-05-04						311	0.1158	02:02:00	41.6	1	34.4	1	1		36	275		1.032	0.1211	60	35	0	2.1	0	1		0/1	0	0	0	1
T-cells_mPTCL_spleen_Ms9	mPTCL	1	88216140	.	C	A	missense_variant	MODERATE	missense_variant	c.1072C>A	H358N	c.1072C>A	528	Ugt1a9	protein_coding	transcript	ENSMUST00000073772.4	2019-05-04						311	0.1158	02:02:00	41.6	1	34.4	1	1		36	275		1.032	0.1211	60	35	0	2.1	0	1		0/1	0	0	0	1
T-cells_mPTCL_spleen_Ms9	mPTCL	1	88216140	.	C	A	missense_variant	MODERATE	missense_variant	c.1081C>A	H361N	c.1081C>A	531	Ugt1a7c	protein_coding	transcript	ENSMUST00000058237.13	2019-05-04						311	0.1158	02:02:00	41.6	1	34.4	1	1		36	275		1.032	0.1211	60	35	0	2.1	0	1		0/1	0	0	0	1
T-cells_mPTCL_spleen_Ms9	mPTCL	1	88216140	.	C	A	missense_variant	MODERATE	missense_variant	c.1081C>A	H361N	c.1081C>A	531	Ugt1a6a	protein_coding	transcript	ENSMUST00000014263.5	2019-05-04						311	0.1158	02:02:00	41.6	1	34.4	1	1		36	275		1.032	0.1211	60	35	0	2.1	0	1		0/1	0	0	0	1
T-cells_mPTCL_spleen_Ms9	mPTCL	1	88216140	.	C	A	missense_variant	MODERATE	missense_variant	c.1075C>A	H359N	c.1075C>A	529	Ugt1a5	protein_coding	transcript	ENSMUST00000097659.4	2019-05-04						311	0.1158	02:02:00	41.6	1	34.4	1	1		36	275		1.032	0.1211	60	35	0	2.1	0	1		0/1	0	0	0	1
T-cells_mPTCL_spleen_Ms9	mPTCL	1	88216140	.	C	A	missense_variant	MODERATE	missense_variant	c.1087C>A	H363N	c.1087C>A	533	Ugt1a2	protein_coding	transcript	ENSMUST00000049289.8	2019-05-04						311	0.1158	02:02:00	41.6	1	34.4	1	1		36	275		1.032	0.1211	60	35	0	2.1	0	1		0/1	0	0	0	1
T-cells_mPTCL_spleen_Ms9	mPTCL	1	88216140	.	C	A	missense_variant	MODERATE	missense_variant	c.1093C>A	H365N	c.1093C>A	535	Ugt1a1	protein_coding	transcript	ENSMUST00000073049.6	2019-05-04						311	0.1158	02:02:00	41.6	1	34.4	1	1		36	275		1.032	0.1211	60	35	0	2.1	0	1		0/1	0	0	0	1
T-cells_mPTCL_spleen_Ms9	mPTCL	1	88216140	.	C	A	missense_variant	MODERATE	missense_variant	c.1081C>A	H361N	c.1081C>A	531	Ugt1a7c	protein_coding	transcript	ENSMUST00000113135.5	2019-06-05						311	0.1158	02:02:00	41.6	1	34.4	1	1		36	275		1.032	0.1211	60	35	0	2.1	0	1		0/1	0	0	0	1
T-cells_mPTCL_spleen_Ms9	mPTCL	1	88216140	.	C	A	missense_variant	MODERATE	missense_variant	c.1081C>A	H361N	c.1081C>A	531	Ugt1a6a	protein_coding	transcript	ENSMUST00000113134.7	2019-06-05						311	0.1158	02:02:00	41.6	1	34.4	1	1		36	275		1.032	0.1211	60	35	0	2.1	0	1		0/1	0	0	0	1
T-cells_mPTCL_spleen_Ms9	mPTCL	1	88216140	.	C	A	missense_variant	MODERATE	missense_variant	c.1081C>A	H361N	c.1081C>A	531	Ugt1a6b	protein_coding	transcript	ENSMUST00000113137.1	2019-05-04						311	0.1158	02:02:00	41.6	1	34.4	1	1		36	275		1.032	0.1211	60	35	0	2.1	0	1		0/1	0	0	0	1
T-cells_mPTCL_spleen_Ms9	mPTCL	1	88216140	.	C	A	missense_variant	MODERATE	missense_variant	c.406C>A	H136N	c.406C>A	206	Ugt1a10	protein_coding	transcript	ENSMUST00000138182.7	2019-04-04						311	0.1158	02:02:00	41.6	1	34.4	1	1		36	275		1.032	0.1211	60	35	0	2.1	0	1		0/1	0	0	0	1
T-cells_mPTCL_spleen_Ms9	mPTCL	1	88216140	.	C	A	missense_variant	MODERATE	missense_variant	c.481C>A	H161N	c.481C>A	209	Ugt1a10	protein_coding	transcript	ENSMUST00000173325.1	2019-05-05						311	0.1158	02:02:00	41.6	1	34.4	1	1		36	275		1.032	0.1211	60	35	0	2.1	0	1		0/1	0	0	0	1
T-cells_mPTCL_spleen_Ms9	mPTCL	1	88216140	.	C	A	missense_variant	MODERATE	missense_variant	c.406C>A	H136N	c.406C>A	206	Ugt1a7c	protein_coding	transcript	ENSMUST00000150634.7	2019-04-04						311	0.1158	02:02:00	41.6	1	34.4	1	1		36	275		1.032	0.1211	60	35	0	2.1	0	1		0/1	0	0	0	1
T-cells_mPTCL_spleen_Ms9	mPTCL	1	88216140	.	C	A	missense_variant	MODERATE	missense_variant	c.283C>A	H95N	c.283C>A	165	Ugt1a6a	protein_coding	transcript	ENSMUST00000140092.7	2019-05-05						311	0.1158	02:02:00	41.6	1	34.4	1	1		36	275		1.032	0.1211	60	35	0	2.1	0	1		0/1	0	0	0	1
T-cells_mPTCL_spleen_Ms9	mPTCL	1	88216140	.	C	A	missense_variant	MODERATE	missense_variant	c.1078C>A	H360N	c.1078C>A	530	Ugt1a8	protein_coding	transcript	ENSMUST00000113139.1	2019-05-04						311	0.1158	02:02:00	41.6	1	34.4	1	1		36	275		1.032	0.1211	60	35	0	2.1	0	1		0/1	0	0	0	1
T-cells_mPTCL_spleen_Ms9	mPTCL	1	88216140	.	C	A	missense_variant	MODERATE	missense_variant	c.1081C>A	H361N	c.1081C>A	531	Ugt1a6b	protein_coding	transcript	ENSMUST00000113138.7	2019-06-05						311	0.1158	02:02:00	41.6	1	34.4	1	1		36	275		1.032	0.1211	60	35	0	2.1	0	1		0/1	0	0	0	1
T-cells_mPTCL_spleen_Ms9	mPTCL	1	88216140	.	C	A	splice_region_variant	LOW	splice_region_variant	c.318C>A	V106V	c.318C>A	132	Ugt1a7c	nonsense_mediated_decay	transcript	ENSMUST00000126203.7	2019-04-03						311	0.1158	02:02:00	41.6	1	34.4	1	1		36	275		1.032	0.1211	60	35	0	2.1	0	1		0/1	0	0	0	1
T-cells_mPTCL_spleen_Ms9	mPTCL	1	88216159	.	TCAT	C	missense_variant	MODERATE	missense_variant	c.1097_1100delTCATinsC	F366_I367delinsS	c.1097_1100delTCATinsC	530	Ugt1a10	protein_coding	transcript	ENSMUST00000113142.9	2019-05-04						359	0.2702	02:02:00	43.1	1	35.4	1	1		97	254		1.019	0.2836	60	194	0.0084	1.8	3	2		0/1	0	0	0	1
T-cells_mPTCL_spleen_Ms9	mPTCL	1	88216159	.	TCAT	C	missense_variant	MODERATE	missense_variant	c.1091_1094delTCATinsC	F364_I365delinsS	c.1091_1094delTCATinsC	528	Ugt1a9	protein_coding	transcript	ENSMUST00000073772.4	2019-05-04						359	0.2702	02:02:00	43.1	1	35.4	1	1		97	254		1.019	0.2836	60	194	0.0084	1.8	3	2		0/1	0	0	0	1
T-cells_mPTCL_spleen_Ms9	mPTCL	1	88216159	.	TCAT	C	missense_variant	MODERATE	missense_variant	c.1100_1103delTCATinsC	F367_I368delinsS	c.1100_1103delTCATinsC	531	Ugt1a7c	protein_coding	transcript	ENSMUST00000058237.13	2019-05-04						359	0.2702	02:02:00	43.1	1	35.4	1	1		97	254		1.019	0.2836	60	194	0.0084	1.8	3	2		0/1	0	0	0	1
T-cells_mPTCL_spleen_Ms9	mPTCL	1	88216159	.	TCAT	C	missense_variant	MODERATE	missense_variant	c.1100_1103delTCATinsC	F367_I368delinsS	c.1100_1103delTCATinsC	531	Ugt1a6a	protein_coding	transcript	ENSMUST00000014263.5	2019-05-04						359	0.2702	02:02:00	43.1	1	35.4	1	1		97	254		1.019	0.2836	60	194	0.0084	1.8	3	2		0/1	0	0	0	1
T-cells_mPTCL_spleen_Ms9	mPTCL	1	88216159	.	TCAT	C	missense_variant	MODERATE	missense_variant	c.1094_1097delTCATinsC	F365_I366delinsS	c.1094_1097delTCATinsC	529	Ugt1a5	protein_coding	transcript	ENSMUST00000097659.4	2019-05-04						359	0.2702	02:02:00	43.1	1	35.4	1	1		97	254		1.019	0.2836	60	194	0.0084	1.8	3	2		0/1	0	0	0	1
T-cells_mPTCL_spleen_Ms9	mPTCL	1	88216159	.	TCAT	C	missense_variant	MODERATE	missense_variant	c.1106_1109delTCATinsC	F369_I370delinsS	c.1106_1109delTCATinsC	533	Ugt1a2	protein_coding	transcript	ENSMUST00000049289.8	2019-05-04						359	0.2702	02:02:00	43.1	1	35.4	1	1		97	254		1.019	0.2836	60	194	0.0084	1.8	3	2		0/1	0	0	0	1
T-cells_mPTCL_spleen_Ms9	mPTCL	1	88216159	.	TCAT	C	missense_variant	MODERATE	missense_variant	c.1112_1115delTCATinsC	F371_I372delinsS	c.1112_1115delTCATinsC	535	Ugt1a1	protein_coding	transcript	ENSMUST00000073049.6	2019-05-04						359	0.2702	02:02:00	43.1	1	35.4	1	1		97	254		1.019	0.2836	60	194	0.0084	1.8	3	2		0/1	0	0	0	1
T-cells_mPTCL_spleen_Ms9	mPTCL	1	88216159	.	TCAT	C	missense_variant	MODERATE	missense_variant	c.1100_1103delTCATinsC	F367_I368delinsS	c.1100_1103delTCATinsC	531	Ugt1a7c	protein_coding	transcript	ENSMUST00000113135.5	2019-06-05						359	0.2702	02:02:00	43.1	1	35.4	1	1		97	254		1.019	0.2836	60	194	0.0084	1.8	3	2		0/1	0	0	0	1
T-cells_mPTCL_spleen_Ms9	mPTCL	1	88216159	.	TCAT	C	missense_variant	MODERATE	missense_variant	c.1100_1103delTCATinsC	F367_I368delinsS	c.1100_1103delTCATinsC	531	Ugt1a6a	protein_coding	transcript	ENSMUST00000113134.7	2019-06-05						359	0.2702	02:02:00	43.1	1	35.4	1	1		97	254		1.019	0.2836	60	194	0.0084	1.8	3	2		0/1	0	0	0	1
T-cells_mPTCL_spleen_Ms9	mPTCL	1	88216159	.	TCAT	C	missense_variant	MODERATE	missense_variant	c.1100_1103delTCATinsC	F367_I368delinsS	c.1100_1103delTCATinsC	531	Ugt1a6b	protein_coding	transcript	ENSMUST00000113137.1	2019-05-04						359	0.2702	02:02:00	43.1	1	35.4	1	1		97	254		1.019	0.2836	60	194	0.0084	1.8	3	2		0/1	0	0	0	1
T-cells_mPTCL_spleen_Ms9	mPTCL	1	88216159	.	TCAT	C	missense_variant	MODERATE	missense_variant	c.425_428delTCATinsC	F142_I143delinsS	c.425_428delTCATinsC	206	Ugt1a10	protein_coding	transcript	ENSMUST00000138182.7	2019-04-04						359	0.2702	02:02:00	43.1	1	35.4	1	1		97	254		1.019	0.2836	60	194	0.0084	1.8	3	2		0/1	0	0	0	1
T-cells_mPTCL_spleen_Ms9	mPTCL	1	88216159	.	TCAT	C	missense_variant	MODERATE	missense_variant	c.500_503delTCATinsC	F167_I168delinsS	c.500_503delTCATinsC	209	Ugt1a10	protein_coding	transcript	ENSMUST00000173325.1	2019-05-05						359	0.2702	02:02:00	43.1	1	35.4	1	1		97	254		1.019	0.2836	60	194	0.0084	1.8	3	2		0/1	0	0	0	1
T-cells_mPTCL_spleen_Ms9	mPTCL	1	88216159	.	TCAT	C	missense_variant	MODERATE	missense_variant	c.425_428delTCATinsC	F142_I143delinsS	c.425_428delTCATinsC	206	Ugt1a7c	protein_coding	transcript	ENSMUST00000150634.7	2019-04-04						359	0.2702	02:02:00	43.1	1	35.4	1	1		97	254		1.019	0.2836	60	194	0.0084	1.8	3	2		0/1	0	0	0	1
T-cells_mPTCL_spleen_Ms9	mPTCL	1	88216159	.	TCAT	C	missense_variant	MODERATE	missense_variant	c.337_340delTCATinsC	S113_S114delinsP	c.337_340delTCATinsC	132	Ugt1a7c	nonsense_mediated_decay	transcript	ENSMUST00000126203.7	2019-04-03						359	0.2702	02:02:00	43.1	1	35.4	1	1		97	254		1.019	0.2836	60	194	0.0084	1.8	3	2		0/1	0	0	0	1
T-cells_mPTCL_spleen_Ms9	mPTCL	1	88216159	.	TCAT	C	missense_variant	MODERATE	missense_variant	c.302_305delTCATinsC	F101_I102delinsS	c.302_305delTCATinsC	165	Ugt1a6a	protein_coding	transcript	ENSMUST00000140092.7	2019-05-05						359	0.2702	02:02:00	43.1	1	35.4	1	1		97	254		1.019	0.2836	60	194	0.0084	1.8	3	2		0/1	0	0	0	1
T-cells_mPTCL_spleen_Ms9	mPTCL	1	88216159	.	TCAT	C	missense_variant	MODERATE	missense_variant	c.1097_1100delTCATinsC	F366_I367delinsS	c.1097_1100delTCATinsC	530	Ugt1a8	protein_coding	transcript	ENSMUST00000113139.1	2019-05-04						359	0.2702	02:02:00	43.1	1	35.4	1	1		97	254		1.019	0.2836	60	194	0.0084	1.8	3	2		0/1	0	0	0	1
T-cells_mPTCL_spleen_Ms9	mPTCL	1	88216159	.	TCAT	C	missense_variant	MODERATE	missense_variant	c.1100_1103delTCATinsC	F367_I368delinsS	c.1100_1103delTCATinsC	531	Ugt1a6b	protein_coding	transcript	ENSMUST00000113138.7	2019-06-05						359	0.2702	02:02:00	43.1	1	35.4	1	1		97	254		1.019	0.2836	60	194	0.0084	1.8	3	2		0/1	0	0	0	1
T-cells_mPTCL_spleen_Ms9	mPTCL	1	88216213	rs49604602	C	T	stop_gained	HIGH	stop_gained	c.391C>T	R131*	c.391C>T	132	Ugt1a7c	nonsense_mediated_decay	transcript	ENSMUST00000126203.7	2019-04-03						463	0.6479	02:02:00	38.1	1	34.1	1	1		300	161		1.019	0.6575	60	20.429	0	2.4	0	1		1/0	0	0	0	1
T-cells_mPTCL_spleen_Ms9	mPTCL	1	88216213	rs49604602	C	T	missense_variant	MODERATE	missense_variant	c.1151C>T	P384L	c.1151C>T	530	Ugt1a10	protein_coding	transcript	ENSMUST00000113142.9	2019-05-04						463	0.6479	02:02:00	38.1	1	34.1	1	1		300	161		1.019	0.6575	60	20.429	0	2.4	0	1		1/0	0	0	0	1
T-cells_mPTCL_spleen_Ms9	mPTCL	1	88216213	rs49604602	C	T	missense_variant	MODERATE	missense_variant	c.1145C>T	P382L	c.1145C>T	528	Ugt1a9	protein_coding	transcript	ENSMUST00000073772.4	2019-05-04						463	0.6479	02:02:00	38.1	1	34.1	1	1		300	161		1.019	0.6575	60	20.429	0	2.4	0	1		1/0	0	0	0	1
T-cells_mPTCL_spleen_Ms9	mPTCL	1	88216213	rs49604602	C	T	missense_variant	MODERATE	missense_variant	c.1154C>T	P385L	c.1154C>T	531	Ugt1a7c	protein_coding	transcript	ENSMUST00000058237.13	2019-05-04						463	0.6479	02:02:00	38.1	1	34.1	1	1		300	161		1.019	0.6575	60	20.429	0	2.4	0	1		1/0	0	0	0	1
T-cells_mPTCL_spleen_Ms9	mPTCL	1	88216213	rs49604602	C	T	missense_variant	MODERATE	missense_variant	c.1154C>T	P385L	c.1154C>T	531	Ugt1a6a	protein_coding	transcript	ENSMUST00000014263.5	2019-05-04						463	0.6479	02:02:00	38.1	1	34.1	1	1		300	161		1.019	0.6575	60	20.429	0	2.4	0	1		1/0	0	0	0	1
T-cells_mPTCL_spleen_Ms9	mPTCL	1	88216213	rs49604602	C	T	missense_variant	MODERATE	missense_variant	c.1148C>T	P383L	c.1148C>T	529	Ugt1a5	protein_coding	transcript	ENSMUST00000097659.4	2019-05-04						463	0.6479	02:02:00	38.1	1	34.1	1	1		300	161		1.019	0.6575	60	20.429	0	2.4	0	1		1/0	0	0	0	1
T-cells_mPTCL_spleen_Ms9	mPTCL	1	88216213	rs49604602	C	T	missense_variant	MODERATE	missense_variant	c.1160C>T	P387L	c.1160C>T	533	Ugt1a2	protein_coding	transcript	ENSMUST00000049289.8	2019-05-04						463	0.6479	02:02:00	38.1	1	34.1	1	1		300	161		1.019	0.6575	60	20.429	0	2.4	0	1		1/0	0	0	0	1
T-cells_mPTCL_spleen_Ms9	mPTCL	1	88216213	rs49604602	C	T	missense_variant	MODERATE	missense_variant	c.1166C>T	P389L	c.1166C>T	535	Ugt1a1	protein_coding	transcript	ENSMUST00000073049.6	2019-05-04						463	0.6479	02:02:00	38.1	1	34.1	1	1		300	161		1.019	0.6575	60	20.429	0	2.4	0	1		1/0	0	0	0	1
T-cells_mPTCL_spleen_Ms9	mPTCL	1	88216213	rs49604602	C	T	missense_variant	MODERATE	missense_variant	c.1154C>T	P385L	c.1154C>T	531	Ugt1a7c	protein_coding	transcript	ENSMUST00000113135.5	2019-06-05						463	0.6479	02:02:00	38.1	1	34.1	1	1		300	161		1.019	0.6575	60	20.429	0	2.4	0	1		1/0	0	0	0	1
T-cells_mPTCL_spleen_Ms9	mPTCL	1	88216213	rs49604602	C	T	missense_variant	MODERATE	missense_variant	c.1154C>T	P385L	c.1154C>T	531	Ugt1a6a	protein_coding	transcript	ENSMUST00000113134.7	2019-06-05						463	0.6479	02:02:00	38.1	1	34.1	1	1		300	161		1.019	0.6575	60	20.429	0	2.4	0	1		1/0	0	0	0	1
T-cells_mPTCL_spleen_Ms9	mPTCL	1	88216213	rs49604602	C	T	missense_variant	MODERATE	missense_variant	c.1154C>T	P385L	c.1154C>T	531	Ugt1a6b	protein_coding	transcript	ENSMUST00000113137.1	2019-05-04						463	0.6479	02:02:00	38.1	1	34.1	1	1		300	161		1.019	0.6575	60	20.429	0	2.4	0	1		1/0	0	0	0	1
T-cells_mPTCL_spleen_Ms9	mPTCL	1	88216213	rs49604602	C	T	missense_variant	MODERATE	missense_variant	c.479C>T	P160L	c.479C>T	206	Ugt1a10	protein_coding	transcript	ENSMUST00000138182.7	2019-04-04						463	0.6479	02:02:00	38.1	1	34.1	1	1		300	161		1.019	0.6575	60	20.429	0	2.4	0	1		1/0	0	0	0	1
T-cells_mPTCL_spleen_Ms9	mPTCL	1	88216213	rs49604602	C	T	missense_variant	MODERATE	missense_variant	c.554C>T	P185L	c.554C>T	209	Ugt1a10	protein_coding	transcript	ENSMUST00000173325.1	2019-05-05						463	0.6479	02:02:00	38.1	1	34.1	1	1		300	161		1.019	0.6575	60	20.429	0	2.4	0	1		1/0	0	0	0	1
T-cells_mPTCL_spleen_Ms9	mPTCL	1	88216213	rs49604602	C	T	missense_variant	MODERATE	missense_variant	c.479C>T	P160L	c.479C>T	206	Ugt1a7c	protein_coding	transcript	ENSMUST00000150634.7	2019-04-04						463	0.6479	02:02:00	38.1	1	34.1	1	1		300	161		1.019	0.6575	60	20.429	0	2.4	0	1		1/0	0	0	0	1
T-cells_mPTCL_spleen_Ms9	mPTCL	1	88216213	rs49604602	C	T	missense_variant	MODERATE	missense_variant	c.356C>T	P119L	c.356C>T	165	Ugt1a6a	protein_coding	transcript	ENSMUST00000140092.7	2019-05-05						463	0.6479	02:02:00	38.1	1	34.1	1	1		300	161		1.019	0.6575	60	20.429	0	2.4	0	1		1/0	0	0	0	1
T-cells_mPTCL_spleen_Ms9	mPTCL	1	88216213	rs49604602	C	T	missense_variant	MODERATE	missense_variant	c.1151C>T	P384L	c.1151C>T	530	Ugt1a8	protein_coding	transcript	ENSMUST00000113139.1	2019-05-04						463	0.6479	02:02:00	38.1	1	34.1	1	1		300	161		1.019	0.6575	60	20.429	0	2.4	0	1		1/0	0	0	0	1
T-cells_mPTCL_spleen_Ms9	mPTCL	1	88216213	rs49604602	C	T	missense_variant	MODERATE	missense_variant	c.1154C>T	P385L	c.1154C>T	531	Ugt1a6b	protein_coding	transcript	ENSMUST00000113138.7	2019-06-05						463	0.6479	02:02:00	38.1	1	34.1	1	1		300	161		1.019	0.6575	60	20.429	0	2.4	0	1		1/0	0	0	0	1
T-cells_mPTCL_spleen_Ms9	mPTCL	1	88216254	rs48308731	G	A	missense_variant	MODERATE	missense_variant	c.1192G>A	A398T	c.1192G>A	530	Ugt1a10	protein_coding	transcript	ENSMUST00000113142.9	2019-05-04						597	0.1575	02:02:00	41	1	33.8	1	0.2169		94	501		1.333	0.1586	60	14.667	0	1.4	0	2		0/1	0	0	0	1
T-cells_mPTCL_spleen_Ms9	mPTCL	1	88216254	rs48308731	G	A	missense_variant	MODERATE	missense_variant	c.1186G>A	A396T	c.1186G>A	528	Ugt1a9	protein_coding	transcript	ENSMUST00000073772.4	2019-05-04						597	0.1575	02:02:00	41	1	33.8	1	0.2169		94	501		1.333	0.1586	60	14.667	0	1.4	0	2		0/1	0	0	0	1
T-cells_mPTCL_spleen_Ms9	mPTCL	1	88216254	rs48308731	G	A	missense_variant	MODERATE	missense_variant	c.1195G>A	A399T	c.1195G>A	531	Ugt1a7c	protein_coding	transcript	ENSMUST00000058237.13	2019-05-04						597	0.1575	02:02:00	41	1	33.8	1	0.2169		94	501		1.333	0.1586	60	14.667	0	1.4	0	2		0/1	0	0	0	1
T-cells_mPTCL_spleen_Ms9	mPTCL	1	88216254	rs48308731	G	A	missense_variant	MODERATE	missense_variant	c.1195G>A	A399T	c.1195G>A	531	Ugt1a6a	protein_coding	transcript	ENSMUST00000014263.5	2019-05-04						597	0.1575	02:02:00	41	1	33.8	1	0.2169		94	501		1.333	0.1586	60	14.667	0	1.4	0	2		0/1	0	0	0	1
T-cells_mPTCL_spleen_Ms9	mPTCL	1	88216254	rs48308731	G	A	missense_variant	MODERATE	missense_variant	c.1189G>A	A397T	c.1189G>A	529	Ugt1a5	protein_coding	transcript	ENSMUST00000097659.4	2019-05-04						597	0.1575	02:02:00	41	1	33.8	1	0.2169		94	501		1.333	0.1586	60	14.667	0	1.4	0	2		0/1	0	0	0	1
T-cells_mPTCL_spleen_Ms9	mPTCL	1	88216254	rs48308731	G	A	missense_variant	MODERATE	missense_variant	c.1201G>A	A401T	c.1201G>A	533	Ugt1a2	protein_coding	transcript	ENSMUST00000049289.8	2019-05-04						597	0.1575	02:02:00	41	1	33.8	1	0.2169		94	501		1.333	0.1586	60	14.667	0	1.4	0	2		0/1	0	0	0	1
T-cells_mPTCL_spleen_Ms9	mPTCL	1	88216254	rs48308731	G	A	missense_variant	MODERATE	missense_variant	c.1207G>A	A403T	c.1207G>A	535	Ugt1a1	protein_coding	transcript	ENSMUST00000073049.6	2019-05-04						597	0.1575	02:02:00	41	1	33.8	1	0.2169		94	501		1.333	0.1586	60	14.667	0	1.4	0	2		0/1	0	0	0	1
T-cells_mPTCL_spleen_Ms9	mPTCL	1	88216254	rs48308731	G	A	missense_variant	MODERATE	missense_variant	c.1195G>A	A399T	c.1195G>A	531	Ugt1a7c	protein_coding	transcript	ENSMUST00000113135.5	2019-06-05						597	0.1575	02:02:00	41	1	33.8	1	0.2169		94	501		1.333	0.1586	60	14.667	0	1.4	0	2		0/1	0	0	0	1
T-cells_mPTCL_spleen_Ms9	mPTCL	1	88216254	rs48308731	G	A	missense_variant	MODERATE	missense_variant	c.1195G>A	A399T	c.1195G>A	531	Ugt1a6a	protein_coding	transcript	ENSMUST00000113134.7	2019-06-05						597	0.1575	02:02:00	41	1	33.8	1	0.2169		94	501		1.333	0.1586	60	14.667	0	1.4	0	2		0/1	0	0	0	1
T-cells_mPTCL_spleen_Ms9	mPTCL	1	88216254	rs48308731	G	A	missense_variant	MODERATE	missense_variant	c.1195G>A	A399T	c.1195G>A	531	Ugt1a6b	protein_coding	transcript	ENSMUST00000113137.1	2019-05-04						597	0.1575	02:02:00	41	1	33.8	1	0.2169		94	501		1.333	0.1586	60	14.667	0	1.4	0	2		0/1	0	0	0	1
T-cells_mPTCL_spleen_Ms9	mPTCL	1	88216254	rs48308731	G	A	missense_variant	MODERATE	missense_variant	c.520G>A	A174T	c.520G>A	206	Ugt1a10	protein_coding	transcript	ENSMUST00000138182.7	2019-04-04						597	0.1575	02:02:00	41	1	33.8	1	0.2169		94	501		1.333	0.1586	60	14.667	0	1.4	0	2		0/1	0	0	0	1
T-cells_mPTCL_spleen_Ms9	mPTCL	1	88216254	rs48308731	G	A	missense_variant	MODERATE	missense_variant	c.595G>A	A199T	c.595G>A	209	Ugt1a10	protein_coding	transcript	ENSMUST00000173325.1	2019-05-05						597	0.1575	02:02:00	41	1	33.8	1	0.2169		94	501		1.333	0.1586	60	14.667	0	1.4	0	2		0/1	0	0	0	1
T-cells_mPTCL_spleen_Ms9	mPTCL	1	88216254	rs48308731	G	A	missense_variant	MODERATE	missense_variant	c.520G>A	A174T	c.520G>A	206	Ugt1a7c	protein_coding	transcript	ENSMUST00000150634.7	2019-04-04						597	0.1575	02:02:00	41	1	33.8	1	0.2169		94	501		1.333	0.1586	60	14.667	0	1.4	0	2		0/1	0	0	0	1
T-cells_mPTCL_spleen_Ms9	mPTCL	1	88216254	rs48308731	G	A	missense_variant	MODERATE	missense_variant	c.397G>A	A133T	c.397G>A	165	Ugt1a6a	protein_coding	transcript	ENSMUST00000140092.7	2019-05-05						597	0.1575	02:02:00	41	1	33.8	1	0.2169		94	501		1.333	0.1586	60	14.667	0	1.4	0	2		0/1	0	0	0	1
T-cells_mPTCL_spleen_Ms9	mPTCL	1	88216254	rs48308731	G	A	missense_variant	MODERATE	missense_variant	c.1192G>A	A398T	c.1192G>A	530	Ugt1a8	protein_coding	transcript	ENSMUST00000113139.1	2019-05-04						597	0.1575	02:02:00	41	1	33.8	1	0.2169		94	501		1.333	0.1586	60	14.667	0	1.4	0	2		0/1	0	0	0	1
T-cells_mPTCL_spleen_Ms9	mPTCL	1	88216254	rs48308731	G	A	missense_variant	MODERATE	missense_variant	c.1195G>A	A399T	c.1195G>A	531	Ugt1a6b	protein_coding	transcript	ENSMUST00000113138.7	2019-06-05						597	0.1575	02:02:00	41	1	33.8	1	0.2169		94	501		1.333	0.1586	60	14.667	0	1.4	0	2		0/1	0	0	0	1
T-cells_mPTCL_spleen_Ms9	mPTCL	1	88216254	rs48308731	G	A	3_prime_UTR_variant	MODIFIER	3_prime_UTR_variant	c.*33G>A		c.*33G>A		Ugt1a7c	nonsense_mediated_decay	transcript	ENSMUST00000126203.7	2019-04-03						597	0.1575	02:02:00	41	1	33.8	1	0.2169		94	501		1.333	0.1586	60	14.667	0	1.4	0	2		0/1	0	0	0	1
T-cells_mPTCL_spleen_Ms9	mPTCL	1	88216260	.	C	T	missense_variant	MODERATE	missense_variant	c.1198C>T	R400C	c.1198C>T	530	Ugt1a10	protein_coding	transcript	ENSMUST00000113142.9	2019-05-04						604	0.1291	02:02:00	40.9	1	34.7	1	0.331		78	525		1.296	0.137	60	77	0	2	1	1		0/1	0	0	0	1
T-cells_mPTCL_spleen_Ms9	mPTCL	1	88216260	.	C	T	missense_variant	MODERATE	missense_variant	c.1192C>T	R398C	c.1192C>T	528	Ugt1a9	protein_coding	transcript	ENSMUST00000073772.4	2019-05-04						604	0.1291	02:02:00	40.9	1	34.7	1	0.331		78	525		1.296	0.137	60	77	0	2	1	1		0/1	0	0	0	1
T-cells_mPTCL_spleen_Ms9	mPTCL	1	88216260	.	C	T	missense_variant	MODERATE	missense_variant	c.1201C>T	R401C	c.1201C>T	531	Ugt1a7c	protein_coding	transcript	ENSMUST00000058237.13	2019-05-04						604	0.1291	02:02:00	40.9	1	34.7	1	0.331		78	525		1.296	0.137	60	77	0	2	1	1		0/1	0	0	0	1
T-cells_mPTCL_spleen_Ms9	mPTCL	1	88216260	.	C	T	missense_variant	MODERATE	missense_variant	c.1201C>T	R401C	c.1201C>T	531	Ugt1a6a	protein_coding	transcript	ENSMUST00000014263.5	2019-05-04						604	0.1291	02:02:00	40.9	1	34.7	1	0.331		78	525		1.296	0.137	60	77	0	2	1	1		0/1	0	0	0	1
T-cells_mPTCL_spleen_Ms9	mPTCL	1	88216260	.	C	T	missense_variant	MODERATE	missense_variant	c.1195C>T	R399C	c.1195C>T	529	Ugt1a5	protein_coding	transcript	ENSMUST00000097659.4	2019-05-04						604	0.1291	02:02:00	40.9	1	34.7	1	0.331		78	525		1.296	0.137	60	77	0	2	1	1		0/1	0	0	0	1
T-cells_mPTCL_spleen_Ms9	mPTCL	1	88216260	.	C	T	missense_variant	MODERATE	missense_variant	c.1207C>T	R403C	c.1207C>T	533	Ugt1a2	protein_coding	transcript	ENSMUST00000049289.8	2019-05-04						604	0.1291	02:02:00	40.9	1	34.7	1	0.331		78	525		1.296	0.137	60	77	0	2	1	1		0/1	0	0	0	1
T-cells_mPTCL_spleen_Ms9	mPTCL	1	88216260	.	C	T	missense_variant	MODERATE	missense_variant	c.1213C>T	R405C	c.1213C>T	535	Ugt1a1	protein_coding	transcript	ENSMUST00000073049.6	2019-05-04						604	0.1291	02:02:00	40.9	1	34.7	1	0.331		78	525		1.296	0.137	60	77	0	2	1	1		0/1	0	0	0	1
T-cells_mPTCL_spleen_Ms9	mPTCL	1	88216260	.	C	T	missense_variant	MODERATE	missense_variant	c.1201C>T	R401C	c.1201C>T	531	Ugt1a7c	protein_coding	transcript	ENSMUST00000113135.5	2019-06-05						604	0.1291	02:02:00	40.9	1	34.7	1	0.331		78	525		1.296	0.137	60	77	0	2	1	1		0/1	0	0	0	1
T-cells_mPTCL_spleen_Ms9	mPTCL	1	88216260	.	C	T	missense_variant	MODERATE	missense_variant	c.1201C>T	R401C	c.1201C>T	531	Ugt1a6a	protein_coding	transcript	ENSMUST00000113134.7	2019-06-05						604	0.1291	02:02:00	40.9	1	34.7	1	0.331		78	525		1.296	0.137	60	77	0	2	1	1		0/1	0	0	0	1
T-cells_mPTCL_spleen_Ms9	mPTCL	1	88216260	.	C	T	missense_variant	MODERATE	missense_variant	c.1201C>T	R401C	c.1201C>T	531	Ugt1a6b	protein_coding	transcript	ENSMUST00000113137.1	2019-05-04						604	0.1291	02:02:00	40.9	1	34.7	1	0.331		78	525		1.296	0.137	60	77	0	2	1	1		0/1	0	0	0	1
T-cells_mPTCL_spleen_Ms9	mPTCL	1	88216260	.	C	T	missense_variant	MODERATE	missense_variant	c.526C>T	R176C	c.526C>T	206	Ugt1a10	protein_coding	transcript	ENSMUST00000138182.7	2019-04-04						604	0.1291	02:02:00	40.9	1	34.7	1	0.331		78	525		1.296	0.137	60	77	0	2	1	1		0/1	0	0	0	1
T-cells_mPTCL_spleen_Ms9	mPTCL	1	88216260	.	C	T	missense_variant	MODERATE	missense_variant	c.601C>T	R201C	c.601C>T	209	Ugt1a10	protein_coding	transcript	ENSMUST00000173325.1	2019-05-05						604	0.1291	02:02:00	40.9	1	34.7	1	0.331		78	525		1.296	0.137	60	77	0	2	1	1		0/1	0	0	0	1
T-cells_mPTCL_spleen_Ms9	mPTCL	1	88216260	.	C	T	missense_variant	MODERATE	missense_variant	c.526C>T	R176C	c.526C>T	206	Ugt1a7c	protein_coding	transcript	ENSMUST00000150634.7	2019-04-04						604	0.1291	02:02:00	40.9	1	34.7	1	0.331		78	525		1.296	0.137	60	77	0	2	1	1		0/1	0	0	0	1
T-cells_mPTCL_spleen_Ms9	mPTCL	1	88216260	.	C	T	missense_variant	MODERATE	missense_variant	c.403C>T	R135C	c.403C>T	165	Ugt1a6a	protein_coding	transcript	ENSMUST00000140092.7	2019-05-05						604	0.1291	02:02:00	40.9	1	34.7	1	0.331		78	525		1.296	0.137	60	77	0	2	1	1		0/1	0	0	0	1
T-cells_mPTCL_spleen_Ms9	mPTCL	1	88216260	.	C	T	missense_variant	MODERATE	missense_variant	c.1198C>T	R400C	c.1198C>T	530	Ugt1a8	protein_coding	transcript	ENSMUST00000113139.1	2019-05-04						604	0.1291	02:02:00	40.9	1	34.7	1	0.331		78	525		1.296	0.137	60	77	0	2	1	1		0/1	0	0	0	1
T-cells_mPTCL_spleen_Ms9	mPTCL	1	88216260	.	C	T	missense_variant	MODERATE	missense_variant	c.1201C>T	R401C	c.1201C>T	531	Ugt1a6b	protein_coding	transcript	ENSMUST00000113138.7	2019-06-05						604	0.1291	02:02:00	40.9	1	34.7	1	0.331		78	525		1.296	0.137	60	77	0	2	1	1		0/1	0	0	0	1
T-cells_mPTCL_spleen_Ms9	mPTCL	1	88216260	.	C	T	3_prime_UTR_variant	MODIFIER	3_prime_UTR_variant	c.*39C>T		c.*39C>T		Ugt1a7c	nonsense_mediated_decay	transcript	ENSMUST00000126203.7	2019-04-03						604	0.1291	02:02:00	40.9	1	34.7	1	0.331		78	525		1.296	0.137	60	77	0	2	1	1		0/1	0	0	0	1
T-cells_mPTCL_spleen_Ms9	mPTCL	1	88216273	.	G	C	missense_variant	MODERATE	missense_variant	c.1211G>C	R404P	c.1211G>C	530	Ugt1a10	protein_coding	transcript	ENSMUST00000113142.9	2019-05-04						611	0.2193	02:02:00	39	1	32.1	1	0.1713		134	475		1.318	0.217	60	8.571	0	2.8	0	4		0/1	0	0	0	1
T-cells_mPTCL_spleen_Ms9	mPTCL	1	88216273	.	G	C	missense_variant	MODERATE	missense_variant	c.1205G>C	R402P	c.1205G>C	528	Ugt1a9	protein_coding	transcript	ENSMUST00000073772.4	2019-05-04						611	0.2193	02:02:00	39	1	32.1	1	0.1713		134	475		1.318	0.217	60	8.571	0	2.8	0	4		0/1	0	0	0	1
T-cells_mPTCL_spleen_Ms9	mPTCL	1	88216273	.	G	C	missense_variant	MODERATE	missense_variant	c.1214G>C	R405P	c.1214G>C	531	Ugt1a7c	protein_coding	transcript	ENSMUST00000058237.13	2019-05-04						611	0.2193	02:02:00	39	1	32.1	1	0.1713		134	475		1.318	0.217	60	8.571	0	2.8	0	4		0/1	0	0	0	1
T-cells_mPTCL_spleen_Ms9	mPTCL	1	88216273	.	G	C	missense_variant	MODERATE	missense_variant	c.1214G>C	R405P	c.1214G>C	531	Ugt1a6a	protein_coding	transcript	ENSMUST00000014263.5	2019-05-04						611	0.2193	02:02:00	39	1	32.1	1	0.1713		134	475		1.318	0.217	60	8.571	0	2.8	0	4		0/1	0	0	0	1
T-cells_mPTCL_spleen_Ms9	mPTCL	1	88216273	.	G	C	missense_variant	MODERATE	missense_variant	c.1208G>C	R403P	c.1208G>C	529	Ugt1a5	protein_coding	transcript	ENSMUST00000097659.4	2019-05-04						611	0.2193	02:02:00	39	1	32.1	1	0.1713		134	475		1.318	0.217	60	8.571	0	2.8	0	4		0/1	0	0	0	1
T-cells_mPTCL_spleen_Ms9	mPTCL	1	88216273	.	G	C	missense_variant	MODERATE	missense_variant	c.1220G>C	R407P	c.1220G>C	533	Ugt1a2	protein_coding	transcript	ENSMUST00000049289.8	2019-05-04						611	0.2193	02:02:00	39	1	32.1	1	0.1713		134	475		1.318	0.217	60	8.571	0	2.8	0	4		0/1	0	0	0	1
T-cells_mPTCL_spleen_Ms9	mPTCL	1	88216273	.	G	C	missense_variant	MODERATE	missense_variant	c.1226G>C	R409P	c.1226G>C	535	Ugt1a1	protein_coding	transcript	ENSMUST00000073049.6	2019-05-04						611	0.2193	02:02:00	39	1	32.1	1	0.1713		134	475		1.318	0.217	60	8.571	0	2.8	0	4		0/1	0	0	0	1
T-cells_mPTCL_spleen_Ms9	mPTCL	1	88216273	.	G	C	missense_variant	MODERATE	missense_variant	c.1214G>C	R405P	c.1214G>C	531	Ugt1a7c	protein_coding	transcript	ENSMUST00000113135.5	2019-06-05						611	0.2193	02:02:00	39	1	32.1	1	0.1713		134	475		1.318	0.217	60	8.571	0	2.8	0	4		0/1	0	0	0	1
T-cells_mPTCL_spleen_Ms9	mPTCL	1	88216273	.	G	C	missense_variant	MODERATE	missense_variant	c.1214G>C	R405P	c.1214G>C	531	Ugt1a6a	protein_coding	transcript	ENSMUST00000113134.7	2019-06-05						611	0.2193	02:02:00	39	1	32.1	1	0.1713		134	475		1.318	0.217	60	8.571	0	2.8	0	4		0/1	0	0	0	1
T-cells_mPTCL_spleen_Ms9	mPTCL	1	88216273	.	G	C	missense_variant	MODERATE	missense_variant	c.1214G>C	R405P	c.1214G>C	531	Ugt1a6b	protein_coding	transcript	ENSMUST00000113137.1	2019-05-04						611	0.2193	02:02:00	39	1	32.1	1	0.1713		134	475		1.318	0.217	60	8.571	0	2.8	0	4		0/1	0	0	0	1
T-cells_mPTCL_spleen_Ms9	mPTCL	1	88216273	.	G	C	missense_variant	MODERATE	missense_variant	c.539G>C	R180P	c.539G>C	206	Ugt1a10	protein_coding	transcript	ENSMUST00000138182.7	2019-04-04						611	0.2193	02:02:00	39	1	32.1	1	0.1713		134	475		1.318	0.217	60	8.571	0	2.8	0	4		0/1	0	0	0	1
T-cells_mPTCL_spleen_Ms9	mPTCL	1	88216273	.	G	C	missense_variant	MODERATE	missense_variant	c.614G>C	R205P	c.614G>C	209	Ugt1a10	protein_coding	transcript	ENSMUST00000173325.1	2019-05-05						611	0.2193	02:02:00	39	1	32.1	1	0.1713		134	475		1.318	0.217	60	8.571	0	2.8	0	4		0/1	0	0	0	1
T-cells_mPTCL_spleen_Ms9	mPTCL	1	88216273	.	G	C	missense_variant	MODERATE	missense_variant	c.539G>C	R180P	c.539G>C	206	Ugt1a7c	protein_coding	transcript	ENSMUST00000150634.7	2019-04-04						611	0.2193	02:02:00	39	1	32.1	1	0.1713		134	475		1.318	0.217	60	8.571	0	2.8	0	4		0/1	0	0	0	1
T-cells_mPTCL_spleen_Ms9	mPTCL	1	88216273	.	G	C	missense_variant	MODERATE	missense_variant	c.416G>C	R139P	c.416G>C	165	Ugt1a6a	protein_coding	transcript	ENSMUST00000140092.7	2019-05-05						611	0.2193	02:02:00	39	1	32.1	1	0.1713		134	475		1.318	0.217	60	8.571	0	2.8	0	4		0/1	0	0	0	1
T-cells_mPTCL_spleen_Ms9	mPTCL	1	88216273	.	G	C	missense_variant	MODERATE	missense_variant	c.1211G>C	R404P	c.1211G>C	530	Ugt1a8	protein_coding	transcript	ENSMUST00000113139.1	2019-05-04						611	0.2193	02:02:00	39	1	32.1	1	0.1713		134	475		1.318	0.217	60	8.571	0	2.8	0	4		0/1	0	0	0	1
T-cells_mPTCL_spleen_Ms9	mPTCL	1	88216273	.	G	C	missense_variant	MODERATE	missense_variant	c.1214G>C	R405P	c.1214G>C	531	Ugt1a6b	protein_coding	transcript	ENSMUST00000113138.7	2019-06-05						611	0.2193	02:02:00	39	1	32.1	1	0.1713		134	475		1.318	0.217	60	8.571	0	2.8	0	4		0/1	0	0	0	1
T-cells_mPTCL_spleen_Ms9	mPTCL	1	88216273	.	G	C	3_prime_UTR_variant	MODIFIER	3_prime_UTR_variant	c.*52G>C		c.*52G>C		Ugt1a7c	nonsense_mediated_decay	transcript	ENSMUST00000126203.7	2019-04-03						611	0.2193	02:02:00	39	1	32.1	1	0.1713		134	475		1.318	0.217	60	8.571	0	2.8	0	4		0/1	0	0	0	1
T-cells_mPTCL_spleen_Ms9	mPTCL	1	88218119	.	G	T	splice_region_variant	LOW	splice_region_variant	c.1296-8G>T		c.1296-8G>T		Ugt1a10	protein_coding	transcript	ENSMUST00000113142.9	2019-04-04						362	0.1271	02:02:00	41.5	1	34.3	1	0.3832		46	316		1.381	0.1297	60	45	0	5.1	0	2		0/1	0	0	0	1
T-cells_mPTCL_spleen_Ms9	mPTCL	1	88218119	.	G	T	splice_region_variant	LOW	splice_region_variant	c.1290-8G>T		c.1290-8G>T		Ugt1a9	protein_coding	transcript	ENSMUST00000073772.4	2019-04-04						362	0.1271	02:02:00	41.5	1	34.3	1	0.3832		46	316		1.381	0.1297	60	45	0	5.1	0	2		0/1	0	0	0	1
T-cells_mPTCL_spleen_Ms9	mPTCL	1	88218119	.	G	T	splice_region_variant	LOW	splice_region_variant	c.1299-8G>T		c.1299-8G>T		Ugt1a7c	protein_coding	transcript	ENSMUST00000058237.13	2019-04-04						362	0.1271	02:02:00	41.5	1	34.3	1	0.3832		46	316		1.381	0.1297	60	45	0	5.1	0	2		0/1	0	0	0	1
T-cells_mPTCL_spleen_Ms9	mPTCL	1	88218119	.	G	T	splice_region_variant	LOW	splice_region_variant	c.1299-8G>T		c.1299-8G>T		Ugt1a6a	protein_coding	transcript	ENSMUST00000014263.5	2019-04-04						362	0.1271	02:02:00	41.5	1	34.3	1	0.3832		46	316		1.381	0.1297	60	45	0	5.1	0	2		0/1	0	0	0	1
T-cells_mPTCL_spleen_Ms9	mPTCL	1	88218119	.	G	T	splice_region_variant	LOW	splice_region_variant	c.1293-8G>T		c.1293-8G>T		Ugt1a5	protein_coding	transcript	ENSMUST00000097659.4	2019-04-04						362	0.1271	02:02:00	41.5	1	34.3	1	0.3832		46	316		1.381	0.1297	60	45	0	5.1	0	2		0/1	0	0	0	1
T-cells_mPTCL_spleen_Ms9	mPTCL	1	88218119	.	G	T	splice_region_variant	LOW	splice_region_variant	c.1305-8G>T		c.1305-8G>T		Ugt1a2	protein_coding	transcript	ENSMUST00000049289.8	2019-04-04						362	0.1271	02:02:00	41.5	1	34.3	1	0.3832		46	316		1.381	0.1297	60	45	0	5.1	0	2		0/1	0	0	0	1
T-cells_mPTCL_spleen_Ms9	mPTCL	1	88218119	.	G	T	splice_region_variant	LOW	splice_region_variant	c.1311-8G>T		c.1311-8G>T		Ugt1a1	protein_coding	transcript	ENSMUST00000073049.6	2019-04-04						362	0.1271	02:02:00	41.5	1	34.3	1	0.3832		46	316		1.381	0.1297	60	45	0	5.1	0	2		0/1	0	0	0	1
T-cells_mPTCL_spleen_Ms9	mPTCL	1	88218119	.	G	T	splice_region_variant	LOW	splice_region_variant	c.1299-8G>T		c.1299-8G>T		Ugt1a7c	protein_coding	transcript	ENSMUST00000113135.5	2019-05-05						362	0.1271	02:02:00	41.5	1	34.3	1	0.3832		46	316		1.381	0.1297	60	45	0	5.1	0	2		0/1	0	0	0	1
T-cells_mPTCL_spleen_Ms9	mPTCL	1	88218119	.	G	T	splice_region_variant	LOW	splice_region_variant	c.1299-8G>T		c.1299-8G>T		Ugt1a6a	protein_coding	transcript	ENSMUST00000113134.7	2019-05-05						362	0.1271	02:02:00	41.5	1	34.3	1	0.3832		46	316		1.381	0.1297	60	45	0	5.1	0	2		0/1	0	0	0	1
T-cells_mPTCL_spleen_Ms9	mPTCL	1	88218119	.	G	T	splice_region_variant	LOW	splice_region_variant	c.1299-8G>T		c.1299-8G>T		Ugt1a6b	protein_coding	transcript	ENSMUST00000113137.1	2019-04-04						362	0.1271	02:02:00	41.5	1	34.3	1	0.3832		46	316		1.381	0.1297	60	45	0	5.1	0	2		0/1	0	0	0	1
T-cells_mPTCL_spleen_Ms9	mPTCL	1	88218119	.	G	T	splice_region_variant	LOW	splice_region_variant	c.*137-8G>T		c.*137-8G>T		Ugt1a7c	nonsense_mediated_decay	transcript	ENSMUST00000126203.7	2019-03-03						362	0.1271	02:02:00	41.5	1	34.3	1	0.3832		46	316		1.381	0.1297	60	45	0	5.1	0	2		0/1	0	0	0	1
T-cells_mPTCL_spleen_Ms9	mPTCL	1	88218119	.	G	T	splice_region_variant	LOW	splice_region_variant	c.1296-8G>T		c.1296-8G>T		Ugt1a8	protein_coding	transcript	ENSMUST00000113139.1	2019-04-04						362	0.1271	02:02:00	41.5	1	34.3	1	0.3832		46	316		1.381	0.1297	60	45	0	5.1	0	2		0/1	0	0	0	1
T-cells_mPTCL_spleen_Ms9	mPTCL	1	88218119	.	G	T	splice_region_variant	LOW	splice_region_variant	c.1299-8G>T		c.1299-8G>T		Ugt1a6b	protein_coding	transcript	ENSMUST00000113138.7	2019-05-05						362	0.1271	02:02:00	41.5	1	34.3	1	0.3832		46	316		1.381	0.1297	60	45	0	5.1	0	2		0/1	0	0	0	1
T-cells_mPTCL_spleen_Ms9	mPTCL	1	88218126	.	G	C	splice_acceptor_variant	HIGH	splice_acceptor_variant	c.1296-1G>C		c.1296-1G>C		Ugt1a10	protein_coding	transcript	ENSMUST00000113142.9	2019-04-04						376	0.1303	02:02:00	40.6	1	34.4	1	0.4041		49	327		1.316	0.1384	60	98	0	5	1	1		0/1	0	0	0	1
T-cells_mPTCL_spleen_Ms9	mPTCL	1	88218126	.	G	C	splice_acceptor_variant	HIGH	splice_acceptor_variant	c.1290-1G>C		c.1290-1G>C		Ugt1a9	protein_coding	transcript	ENSMUST00000073772.4	2019-04-04						376	0.1303	02:02:00	40.6	1	34.4	1	0.4041		49	327		1.316	0.1384	60	98	0	5	1	1		0/1	0	0	0	1
T-cells_mPTCL_spleen_Ms9	mPTCL	1	88218126	.	G	C	splice_acceptor_variant	HIGH	splice_acceptor_variant	c.1299-1G>C		c.1299-1G>C		Ugt1a7c	protein_coding	transcript	ENSMUST00000058237.13	2019-04-04						376	0.1303	02:02:00	40.6	1	34.4	1	0.4041		49	327		1.316	0.1384	60	98	0	5	1	1		0/1	0	0	0	1
T-cells_mPTCL_spleen_Ms9	mPTCL	1	88218126	.	G	C	splice_acceptor_variant	HIGH	splice_acceptor_variant	c.1299-1G>C		c.1299-1G>C		Ugt1a6a	protein_coding	transcript	ENSMUST00000014263.5	2019-04-04						376	0.1303	02:02:00	40.6	1	34.4	1	0.4041		49	327		1.316	0.1384	60	98	0	5	1	1		0/1	0	0	0	1
T-cells_mPTCL_spleen_Ms9	mPTCL	1	88218126	.	G	C	splice_acceptor_variant	HIGH	splice_acceptor_variant	c.1293-1G>C		c.1293-1G>C		Ugt1a5	protein_coding	transcript	ENSMUST00000097659.4	2019-04-04						376	0.1303	02:02:00	40.6	1	34.4	1	0.4041		49	327		1.316	0.1384	60	98	0	5	1	1		0/1	0	0	0	1
T-cells_mPTCL_spleen_Ms9	mPTCL	1	88218126	.	G	C	splice_acceptor_variant	HIGH	splice_acceptor_variant	c.1305-1G>C		c.1305-1G>C		Ugt1a2	protein_coding	transcript	ENSMUST00000049289.8	2019-04-04						376	0.1303	02:02:00	40.6	1	34.4	1	0.4041		49	327		1.316	0.1384	60	98	0	5	1	1		0/1	0	0	0	1
T-cells_mPTCL_spleen_Ms9	mPTCL	1	88218126	.	G	C	splice_acceptor_variant	HIGH	splice_acceptor_variant	c.1311-1G>C		c.1311-1G>C		Ugt1a1	protein_coding	transcript	ENSMUST00000073049.6	2019-04-04						376	0.1303	02:02:00	40.6	1	34.4	1	0.4041		49	327		1.316	0.1384	60	98	0	5	1	1		0/1	0	0	0	1
T-cells_mPTCL_spleen_Ms9	mPTCL	1	88218126	.	G	C	splice_acceptor_variant	HIGH	splice_acceptor_variant	c.1299-1G>C		c.1299-1G>C		Ugt1a7c	protein_coding	transcript	ENSMUST00000113135.5	2019-05-05						376	0.1303	02:02:00	40.6	1	34.4	1	0.4041		49	327		1.316	0.1384	60	98	0	5	1	1		0/1	0	0	0	1
T-cells_mPTCL_spleen_Ms9	mPTCL	1	88218126	.	G	C	splice_acceptor_variant	HIGH	splice_acceptor_variant	c.1299-1G>C		c.1299-1G>C		Ugt1a6a	protein_coding	transcript	ENSMUST00000113134.7	2019-05-05						376	0.1303	02:02:00	40.6	1	34.4	1	0.4041		49	327		1.316	0.1384	60	98	0	5	1	1		0/1	0	0	0	1
T-cells_mPTCL_spleen_Ms9	mPTCL	1	88218126	.	G	C	splice_acceptor_variant	HIGH	splice_acceptor_variant	c.1299-1G>C		c.1299-1G>C		Ugt1a6b	protein_coding	transcript	ENSMUST00000113137.1	2019-04-04						376	0.1303	02:02:00	40.6	1	34.4	1	0.4041		49	327		1.316	0.1384	60	98	0	5	1	1		0/1	0	0	0	1
T-cells_mPTCL_spleen_Ms9	mPTCL	1	88218126	.	G	C	splice_acceptor_variant	HIGH	splice_acceptor_variant	c.*137-1G>C		c.*137-1G>C		Ugt1a7c	nonsense_mediated_decay	transcript	ENSMUST00000126203.7	2019-03-03						376	0.1303	02:02:00	40.6	1	34.4	1	0.4041		49	327		1.316	0.1384	60	98	0	5	1	1		0/1	0	0	0	1
T-cells_mPTCL_spleen_Ms9	mPTCL	1	88218126	.	G	C	splice_acceptor_variant	HIGH	splice_acceptor_variant	c.1296-1G>C		c.1296-1G>C		Ugt1a8	protein_coding	transcript	ENSMUST00000113139.1	2019-04-04						376	0.1303	02:02:00	40.6	1	34.4	1	0.4041		49	327		1.316	0.1384	60	98	0	5	1	1		0/1	0	0	0	1
T-cells_mPTCL_spleen_Ms9	mPTCL	1	88218126	.	G	C	splice_acceptor_variant	HIGH	splice_acceptor_variant	c.1299-1G>C		c.1299-1G>C		Ugt1a6b	protein_coding	transcript	ENSMUST00000113138.7	2019-05-05						376	0.1303	02:02:00	40.6	1	34.4	1	0.4041		49	327		1.316	0.1384	60	98	0	5	1	1		0/1	0	0	0	1
T-cells_mPTCL_spleen_Ms9	mPTCL	1	88218146	rs47490282	C	A	missense_variant	MODERATE	missense_variant	c.1315C>A	R439S	c.1315C>A	530	Ugt1a10	protein_coding	transcript	ENSMUST00000113142.9	2019-05-05						421	0.8124	02:02:00	40.4	1	31.7	1	1		342	77		1.033	0.8072	60	5.98	0	3	1	1		2019-01-01	0	0	0	1
T-cells_mPTCL_spleen_Ms9	mPTCL	1	88218146	rs47490282	C	A	missense_variant	MODERATE	missense_variant	c.1309C>A	R437S	c.1309C>A	528	Ugt1a9	protein_coding	transcript	ENSMUST00000073772.4	2019-05-05						421	0.8124	02:02:00	40.4	1	31.7	1	1		342	77		1.033	0.8072	60	5.98	0	3	1	1		2019-01-01	0	0	0	1
T-cells_mPTCL_spleen_Ms9	mPTCL	1	88218146	rs47490282	C	A	missense_variant	MODERATE	missense_variant	c.1318C>A	R440S	c.1318C>A	531	Ugt1a7c	protein_coding	transcript	ENSMUST00000058237.13	2019-05-05						421	0.8124	02:02:00	40.4	1	31.7	1	1		342	77		1.033	0.8072	60	5.98	0	3	1	1		2019-01-01	0	0	0	1
T-cells_mPTCL_spleen_Ms9	mPTCL	1	88218146	rs47490282	C	A	missense_variant	MODERATE	missense_variant	c.1318C>A	R440S	c.1318C>A	531	Ugt1a6a	protein_coding	transcript	ENSMUST00000014263.5	2019-05-05						421	0.8124	02:02:00	40.4	1	31.7	1	1		342	77		1.033	0.8072	60	5.98	0	3	1	1		2019-01-01	0	0	0	1
T-cells_mPTCL_spleen_Ms9	mPTCL	1	88218146	rs47490282	C	A	missense_variant	MODERATE	missense_variant	c.1312C>A	R438S	c.1312C>A	529	Ugt1a5	protein_coding	transcript	ENSMUST00000097659.4	2019-05-05						421	0.8124	02:02:00	40.4	1	31.7	1	1		342	77		1.033	0.8072	60	5.98	0	3	1	1		2019-01-01	0	0	0	1
T-cells_mPTCL_spleen_Ms9	mPTCL	1	88218146	rs47490282	C	A	missense_variant	MODERATE	missense_variant	c.1324C>A	R442S	c.1324C>A	533	Ugt1a2	protein_coding	transcript	ENSMUST00000049289.8	2019-05-05						421	0.8124	02:02:00	40.4	1	31.7	1	1		342	77		1.033	0.8072	60	5.98	0	3	1	1		2019-01-01	0	0	0	1
T-cells_mPTCL_spleen_Ms9	mPTCL	1	88218146	rs47490282	C	A	missense_variant	MODERATE	missense_variant	c.1330C>A	R444S	c.1330C>A	535	Ugt1a1	protein_coding	transcript	ENSMUST00000073049.6	2019-05-05						421	0.8124	02:02:00	40.4	1	31.7	1	1		342	77		1.033	0.8072	60	5.98	0	3	1	1		2019-01-01	0	0	0	1
T-cells_mPTCL_spleen_Ms9	mPTCL	1	88218146	rs47490282	C	A	missense_variant	MODERATE	missense_variant	c.1318C>A	R440S	c.1318C>A	531	Ugt1a7c	protein_coding	transcript	ENSMUST00000113135.5	2019-06-06						421	0.8124	02:02:00	40.4	1	31.7	1	1		342	77		1.033	0.8072	60	5.98	0	3	1	1		2019-01-01	0	0	0	1
T-cells_mPTCL_spleen_Ms9	mPTCL	1	88218146	rs47490282	C	A	missense_variant	MODERATE	missense_variant	c.1318C>A	R440S	c.1318C>A	531	Ugt1a6a	protein_coding	transcript	ENSMUST00000113134.7	2019-06-06						421	0.8124	02:02:00	40.4	1	31.7	1	1		342	77		1.033	0.8072	60	5.98	0	3	1	1		2019-01-01	0	0	0	1
T-cells_mPTCL_spleen_Ms9	mPTCL	1	88218146	rs47490282	C	A	missense_variant	MODERATE	missense_variant	c.1318C>A	R440S	c.1318C>A	531	Ugt1a6b	protein_coding	transcript	ENSMUST00000113137.1	2019-05-05						421	0.8124	02:02:00	40.4	1	31.7	1	1		342	77		1.033	0.8072	60	5.98	0	3	1	1		2019-01-01	0	0	0	1
T-cells_mPTCL_spleen_Ms9	mPTCL	1	88218146	rs47490282	C	A	missense_variant	MODERATE	missense_variant	c.1315C>A	R439S	c.1315C>A	530	Ugt1a8	protein_coding	transcript	ENSMUST00000113139.1	2019-05-05						421	0.8124	02:02:00	40.4	1	31.7	1	1		342	77		1.033	0.8072	60	5.98	0	3	1	1		2019-01-01	0	0	0	1
T-cells_mPTCL_spleen_Ms9	mPTCL	1	88218146	rs47490282	C	A	missense_variant	MODERATE	missense_variant	c.1318C>A	R440S	c.1318C>A	531	Ugt1a6b	protein_coding	transcript	ENSMUST00000113138.7	2019-06-06						421	0.8124	02:02:00	40.4	1	31.7	1	1		342	77		1.033	0.8072	60	5.98	0	3	1	1		2019-01-01	0	0	0	1
T-cells_mPTCL_spleen_Ms9	mPTCL	1	88218146	rs47490282	C	A	3_prime_UTR_variant	MODIFIER	3_prime_UTR_variant	c.*156C>A		c.*156C>A		Ugt1a7c	nonsense_mediated_decay	transcript	ENSMUST00000126203.7	2019-04-04						421	0.8124	02:02:00	40.4	1	31.7	1	1		342	77		1.033	0.8072	60	5.98	0	3	1	1		2019-01-01	0	0	0	1
T-cells_mPTCL_spleen_Ms9	mPTCL	1	88218240	rs49647345	A	T	missense_variant	MODERATE	missense_variant	c.1409A>T	H470L	c.1409A>T	530	Ugt1a10	protein_coding	transcript	ENSMUST00000113142.9	2019-05-05						646	0.2415	02:02:00	38.4	1	33.6	1	0.7823		156	487		1.063	0.2509	60	11	0	3.1	0	2		0/1	0	0	0	1
T-cells_mPTCL_spleen_Ms9	mPTCL	1	88218240	rs49647345	A	T	missense_variant	MODERATE	missense_variant	c.1403A>T	H468L	c.1403A>T	528	Ugt1a9	protein_coding	transcript	ENSMUST00000073772.4	2019-05-05						646	0.2415	02:02:00	38.4	1	33.6	1	0.7823		156	487		1.063	0.2509	60	11	0	3.1	0	2		0/1	0	0	0	1
T-cells_mPTCL_spleen_Ms9	mPTCL	1	88218240	rs49647345	A	T	missense_variant	MODERATE	missense_variant	c.1412A>T	H471L	c.1412A>T	531	Ugt1a7c	protein_coding	transcript	ENSMUST00000058237.13	2019-05-05						646	0.2415	02:02:00	38.4	1	33.6	1	0.7823		156	487		1.063	0.2509	60	11	0	3.1	0	2		0/1	0	0	0	1
T-cells_mPTCL_spleen_Ms9	mPTCL	1	88218240	rs49647345	A	T	missense_variant	MODERATE	missense_variant	c.1412A>T	H471L	c.1412A>T	531	Ugt1a6a	protein_coding	transcript	ENSMUST00000014263.5	2019-05-05						646	0.2415	02:02:00	38.4	1	33.6	1	0.7823		156	487		1.063	0.2509	60	11	0	3.1	0	2		0/1	0	0	0	1
T-cells_mPTCL_spleen_Ms9	mPTCL	1	88218240	rs49647345	A	T	missense_variant	MODERATE	missense_variant	c.1406A>T	H469L	c.1406A>T	529	Ugt1a5	protein_coding	transcript	ENSMUST00000097659.4	2019-05-05						646	0.2415	02:02:00	38.4	1	33.6	1	0.7823		156	487		1.063	0.2509	60	11	0	3.1	0	2		0/1	0	0	0	1
T-cells_mPTCL_spleen_Ms9	mPTCL	1	88218240	rs49647345	A	T	missense_variant	MODERATE	missense_variant	c.1418A>T	H473L	c.1418A>T	533	Ugt1a2	protein_coding	transcript	ENSMUST00000049289.8	2019-05-05						646	0.2415	02:02:00	38.4	1	33.6	1	0.7823		156	487		1.063	0.2509	60	11	0	3.1	0	2		0/1	0	0	0	1
T-cells_mPTCL_spleen_Ms9	mPTCL	1	88218240	rs49647345	A	T	missense_variant	MODERATE	missense_variant	c.1424A>T	H475L	c.1424A>T	535	Ugt1a1	protein_coding	transcript	ENSMUST00000073049.6	2019-05-05						646	0.2415	02:02:00	38.4	1	33.6	1	0.7823		156	487		1.063	0.2509	60	11	0	3.1	0	2		0/1	0	0	0	1
T-cells_mPTCL_spleen_Ms9	mPTCL	1	88218240	rs49647345	A	T	missense_variant	MODERATE	missense_variant	c.1412A>T	H471L	c.1412A>T	531	Ugt1a7c	protein_coding	transcript	ENSMUST00000113135.5	2019-06-06						646	0.2415	02:02:00	38.4	1	33.6	1	0.7823		156	487		1.063	0.2509	60	11	0	3.1	0	2		0/1	0	0	0	1
T-cells_mPTCL_spleen_Ms9	mPTCL	1	88218240	rs49647345	A	T	missense_variant	MODERATE	missense_variant	c.1412A>T	H471L	c.1412A>T	531	Ugt1a6a	protein_coding	transcript	ENSMUST00000113134.7	2019-06-06						646	0.2415	02:02:00	38.4	1	33.6	1	0.7823		156	487		1.063	0.2509	60	11	0	3.1	0	2		0/1	0	0	0	1
T-cells_mPTCL_spleen_Ms9	mPTCL	1	88218240	rs49647345	A	T	missense_variant	MODERATE	missense_variant	c.1412A>T	H471L	c.1412A>T	531	Ugt1a6b	protein_coding	transcript	ENSMUST00000113137.1	2019-05-05						646	0.2415	02:02:00	38.4	1	33.6	1	0.7823		156	487		1.063	0.2509	60	11	0	3.1	0	2		0/1	0	0	0	1
T-cells_mPTCL_spleen_Ms9	mPTCL	1	88218240	rs49647345	A	T	missense_variant	MODERATE	missense_variant	c.1409A>T	H470L	c.1409A>T	530	Ugt1a8	protein_coding	transcript	ENSMUST00000113139.1	2019-05-05						646	0.2415	02:02:00	38.4	1	33.6	1	0.7823		156	487		1.063	0.2509	60	11	0	3.1	0	2		0/1	0	0	0	1
T-cells_mPTCL_spleen_Ms9	mPTCL	1	88218240	rs49647345	A	T	missense_variant	MODERATE	missense_variant	c.1412A>T	H471L	c.1412A>T	531	Ugt1a6b	protein_coding	transcript	ENSMUST00000113138.7	2019-06-06						646	0.2415	02:02:00	38.4	1	33.6	1	0.7823		156	487		1.063	0.2509	60	11	0	3.1	0	2		0/1	0	0	0	1
T-cells_mPTCL_spleen_Ms9	mPTCL	1	88218240	rs49647345	A	T	3_prime_UTR_variant	MODIFIER	3_prime_UTR_variant	c.*250A>T		c.*250A>T		Ugt1a7c	nonsense_mediated_decay	transcript	ENSMUST00000126203.7	2019-04-04						646	0.2415	02:02:00	38.4	1	33.6	1	0.7823		156	487		1.063	0.2509	60	11	0	3.1	0	2		0/1	0	0	0	1
T-cells_mPTCL_spleen_Ms9	mPTCL	1	88218245	rs50150817	C	T	missense_variant	MODERATE	missense_variant	c.1414C>T	R472C	c.1414C>T	530	Ugt1a10	protein_coding	transcript	ENSMUST00000113142.9	2019-05-05						649	0.4299	02:02:00	41	1	33.8	1	0.8737		279	368		1.034	0.4311	60	16.438	0	1.8	0	1		0/1	0	0	0	1
T-cells_mPTCL_spleen_Ms9	mPTCL	1	88218245	rs50150817	C	T	missense_variant	MODERATE	missense_variant	c.1408C>T	R470C	c.1408C>T	528	Ugt1a9	protein_coding	transcript	ENSMUST00000073772.4	2019-05-05						649	0.4299	02:02:00	41	1	33.8	1	0.8737		279	368		1.034	0.4311	60	16.438	0	1.8	0	1		0/1	0	0	0	1
T-cells_mPTCL_spleen_Ms9	mPTCL	1	88218245	rs50150817	C	T	missense_variant	MODERATE	missense_variant	c.1417C>T	R473C	c.1417C>T	531	Ugt1a7c	protein_coding	transcript	ENSMUST00000058237.13	2019-05-05						649	0.4299	02:02:00	41	1	33.8	1	0.8737		279	368		1.034	0.4311	60	16.438	0	1.8	0	1		0/1	0	0	0	1
T-cells_mPTCL_spleen_Ms9	mPTCL	1	88218245	rs50150817	C	T	missense_variant	MODERATE	missense_variant	c.1417C>T	R473C	c.1417C>T	531	Ugt1a6a	protein_coding	transcript	ENSMUST00000014263.5	2019-05-05						649	0.4299	02:02:00	41	1	33.8	1	0.8737		279	368		1.034	0.4311	60	16.438	0	1.8	0	1		0/1	0	0	0	1
T-cells_mPTCL_spleen_Ms9	mPTCL	1	88218245	rs50150817	C	T	missense_variant	MODERATE	missense_variant	c.1411C>T	R471C	c.1411C>T	529	Ugt1a5	protein_coding	transcript	ENSMUST00000097659.4	2019-05-05						649	0.4299	02:02:00	41	1	33.8	1	0.8737		279	368		1.034	0.4311	60	16.438	0	1.8	0	1		0/1	0	0	0	1
T-cells_mPTCL_spleen_Ms9	mPTCL	1	88218245	rs50150817	C	T	missense_variant	MODERATE	missense_variant	c.1423C>T	R475C	c.1423C>T	533	Ugt1a2	protein_coding	transcript	ENSMUST00000049289.8	2019-05-05						649	0.4299	02:02:00	41	1	33.8	1	0.8737		279	368		1.034	0.4311	60	16.438	0	1.8	0	1		0/1	0	0	0	1
T-cells_mPTCL_spleen_Ms9	mPTCL	1	88218245	rs50150817	C	T	missense_variant	MODERATE	missense_variant	c.1429C>T	R477C	c.1429C>T	535	Ugt1a1	protein_coding	transcript	ENSMUST00000073049.6	2019-05-05						649	0.4299	02:02:00	41	1	33.8	1	0.8737		279	368		1.034	0.4311	60	16.438	0	1.8	0	1		0/1	0	0	0	1
T-cells_mPTCL_spleen_Ms9	mPTCL	1	88218245	rs50150817	C	T	missense_variant	MODERATE	missense_variant	c.1417C>T	R473C	c.1417C>T	531	Ugt1a7c	protein_coding	transcript	ENSMUST00000113135.5	2019-06-06						649	0.4299	02:02:00	41	1	33.8	1	0.8737		279	368		1.034	0.4311	60	16.438	0	1.8	0	1		0/1	0	0	0	1
T-cells_mPTCL_spleen_Ms9	mPTCL	1	88218245	rs50150817	C	T	missense_variant	MODERATE	missense_variant	c.1417C>T	R473C	c.1417C>T	531	Ugt1a6a	protein_coding	transcript	ENSMUST00000113134.7	2019-06-06						649	0.4299	02:02:00	41	1	33.8	1	0.8737		279	368		1.034	0.4311	60	16.438	0	1.8	0	1		0/1	0	0	0	1
T-cells_mPTCL_spleen_Ms9	mPTCL	1	88218245	rs50150817	C	T	missense_variant	MODERATE	missense_variant	c.1417C>T	R473C	c.1417C>T	531	Ugt1a6b	protein_coding	transcript	ENSMUST00000113137.1	2019-05-05						649	0.4299	02:02:00	41	1	33.8	1	0.8737		279	368		1.034	0.4311	60	16.438	0	1.8	0	1		0/1	0	0	0	1
T-cells_mPTCL_spleen_Ms9	mPTCL	1	88218245	rs50150817	C	T	missense_variant	MODERATE	missense_variant	c.1414C>T	R472C	c.1414C>T	530	Ugt1a8	protein_coding	transcript	ENSMUST00000113139.1	2019-05-05						649	0.4299	02:02:00	41	1	33.8	1	0.8737		279	368		1.034	0.4311	60	16.438	0	1.8	0	1		0/1	0	0	0	1
T-cells_mPTCL_spleen_Ms9	mPTCL	1	88218245	rs50150817	C	T	missense_variant	MODERATE	missense_variant	c.1417C>T	R473C	c.1417C>T	531	Ugt1a6b	protein_coding	transcript	ENSMUST00000113138.7	2019-06-06						649	0.4299	02:02:00	41	1	33.8	1	0.8737		279	368		1.034	0.4311	60	16.438	0	1.8	0	1		0/1	0	0	0	1
T-cells_mPTCL_spleen_Ms9	mPTCL	1	88218245	rs50150817	C	T	3_prime_UTR_variant	MODIFIER	3_prime_UTR_variant	c.*255C>T		c.*255C>T		Ugt1a7c	nonsense_mediated_decay	transcript	ENSMUST00000126203.7	2019-04-04						649	0.4299	02:02:00	41	1	33.8	1	0.8737		279	368		1.034	0.4311	60	16.438	0	1.8	0	1		0/1	0	0	0	1
T-cells_mPTCL_spleen_Ms9	mPTCL	1	88218249	rs49527860	C	T	missense_variant	MODERATE	missense_variant	c.1418C>T	P473L	c.1418C>T	530	Ugt1a10	protein_coding	transcript	ENSMUST00000113142.9	2019-05-05						652	0.158	02:02:00	37.1	1	33.6	1	1		103	548		1.012	0.1598	60	16.167	0	1.9	0	2		0/1	0	0	0	1
T-cells_mPTCL_spleen_Ms9	mPTCL	1	88218249	rs49527860	C	T	missense_variant	MODERATE	missense_variant	c.1412C>T	P471L	c.1412C>T	528	Ugt1a9	protein_coding	transcript	ENSMUST00000073772.4	2019-05-05						652	0.158	02:02:00	37.1	1	33.6	1	1		103	548		1.012	0.1598	60	16.167	0	1.9	0	2		0/1	0	0	0	1
T-cells_mPTCL_spleen_Ms9	mPTCL	1	88218249	rs49527860	C	T	missense_variant	MODERATE	missense_variant	c.1421C>T	P474L	c.1421C>T	531	Ugt1a7c	protein_coding	transcript	ENSMUST00000058237.13	2019-05-05						652	0.158	02:02:00	37.1	1	33.6	1	1		103	548		1.012	0.1598	60	16.167	0	1.9	0	2		0/1	0	0	0	1
T-cells_mPTCL_spleen_Ms9	mPTCL	1	88218249	rs49527860	C	T	missense_variant	MODERATE	missense_variant	c.1421C>T	P474L	c.1421C>T	531	Ugt1a6a	protein_coding	transcript	ENSMUST00000014263.5	2019-05-05						652	0.158	02:02:00	37.1	1	33.6	1	1		103	548		1.012	0.1598	60	16.167	0	1.9	0	2		0/1	0	0	0	1
T-cells_mPTCL_spleen_Ms9	mPTCL	1	88218249	rs49527860	C	T	missense_variant	MODERATE	missense_variant	c.1415C>T	P472L	c.1415C>T	529	Ugt1a5	protein_coding	transcript	ENSMUST00000097659.4	2019-05-05						652	0.158	02:02:00	37.1	1	33.6	1	1		103	548		1.012	0.1598	60	16.167	0	1.9	0	2		0/1	0	0	0	1
T-cells_mPTCL_spleen_Ms9	mPTCL	1	88218249	rs49527860	C	T	missense_variant	MODERATE	missense_variant	c.1427C>T	P476L	c.1427C>T	533	Ugt1a2	protein_coding	transcript	ENSMUST00000049289.8	2019-05-05						652	0.158	02:02:00	37.1	1	33.6	1	1		103	548		1.012	0.1598	60	16.167	0	1.9	0	2		0/1	0	0	0	1
T-cells_mPTCL_spleen_Ms9	mPTCL	1	88218249	rs49527860	C	T	missense_variant	MODERATE	missense_variant	c.1433C>T	P478L	c.1433C>T	535	Ugt1a1	protein_coding	transcript	ENSMUST00000073049.6	2019-05-05						652	0.158	02:02:00	37.1	1	33.6	1	1		103	548		1.012	0.1598	60	16.167	0	1.9	0	2		0/1	0	0	0	1
T-cells_mPTCL_spleen_Ms9	mPTCL	1	88218249	rs49527860	C	T	missense_variant	MODERATE	missense_variant	c.1421C>T	P474L	c.1421C>T	531	Ugt1a7c	protein_coding	transcript	ENSMUST00000113135.5	2019-06-06						652	0.158	02:02:00	37.1	1	33.6	1	1		103	548		1.012	0.1598	60	16.167	0	1.9	0	2		0/1	0	0	0	1
T-cells_mPTCL_spleen_Ms9	mPTCL	1	88218249	rs49527860	C	T	missense_variant	MODERATE	missense_variant	c.1421C>T	P474L	c.1421C>T	531	Ugt1a6a	protein_coding	transcript	ENSMUST00000113134.7	2019-06-06						652	0.158	02:02:00	37.1	1	33.6	1	1		103	548		1.012	0.1598	60	16.167	0	1.9	0	2		0/1	0	0	0	1
T-cells_mPTCL_spleen_Ms9	mPTCL	1	88218249	rs49527860	C	T	missense_variant	MODERATE	missense_variant	c.1421C>T	P474L	c.1421C>T	531	Ugt1a6b	protein_coding	transcript	ENSMUST00000113137.1	2019-05-05						652	0.158	02:02:00	37.1	1	33.6	1	1		103	548		1.012	0.1598	60	16.167	0	1.9	0	2		0/1	0	0	0	1
T-cells_mPTCL_spleen_Ms9	mPTCL	1	88218249	rs49527860	C	T	missense_variant	MODERATE	missense_variant	c.1418C>T	P473L	c.1418C>T	530	Ugt1a8	protein_coding	transcript	ENSMUST00000113139.1	2019-05-05						652	0.158	02:02:00	37.1	1	33.6	1	1		103	548		1.012	0.1598	60	16.167	0	1.9	0	2		0/1	0	0	0	1
T-cells_mPTCL_spleen_Ms9	mPTCL	1	88218249	rs49527860	C	T	missense_variant	MODERATE	missense_variant	c.1421C>T	P474L	c.1421C>T	531	Ugt1a6b	protein_coding	transcript	ENSMUST00000113138.7	2019-06-06						652	0.158	02:02:00	37.1	1	33.6	1	1		103	548		1.012	0.1598	60	16.167	0	1.9	0	2		0/1	0	0	0	1
T-cells_mPTCL_spleen_Ms9	mPTCL	1	88218249	rs49527860	C	T	3_prime_UTR_variant	MODIFIER	3_prime_UTR_variant	c.*259C>T		c.*259C>T		Ugt1a7c	nonsense_mediated_decay	transcript	ENSMUST00000126203.7	2019-04-04						652	0.158	02:02:00	37.1	1	33.6	1	1		103	548		1.012	0.1598	60	16.167	0	1.9	0	2		0/1	0	0	0	1
T-cells_mPTCL_spleen_Ms9	mPTCL	1	88218279	rs46635214	A	T	splice_donor_variant	HIGH	splice_donor_variant	n.274+2T>A		n.274+2T>A		Gm20528	processed_transcript	transcript	ENSMUST00000174821.1	2019-01-01						681	0.2335	02:02:00	44.9	1	34.5	1	0.5266		159	522		1.127	0.2391	60	30.8	0	3.1	1	2		0/1	0	0	0	1
T-cells_mPTCL_spleen_Ms9	mPTCL	1	88218279	rs46635214	A	T	missense_variant	MODERATE	missense_variant	c.1448A>T	Y483F	c.1448A>T	530	Ugt1a10	protein_coding	transcript	ENSMUST00000113142.9	2019-05-05						681	0.2335	02:02:00	44.9	1	34.5	1	0.5266		159	522		1.127	0.2391	60	30.8	0	3.1	1	2		0/1	0	0	0	1
T-cells_mPTCL_spleen_Ms9	mPTCL	1	88218279	rs46635214	A	T	missense_variant	MODERATE	missense_variant	c.1442A>T	Y481F	c.1442A>T	528	Ugt1a9	protein_coding	transcript	ENSMUST00000073772.4	2019-05-05						681	0.2335	02:02:00	44.9	1	34.5	1	0.5266		159	522		1.127	0.2391	60	30.8	0	3.1	1	2		0/1	0	0	0	1
T-cells_mPTCL_spleen_Ms9	mPTCL	1	88218279	rs46635214	A	T	missense_variant	MODERATE	missense_variant	c.1451A>T	Y484F	c.1451A>T	531	Ugt1a7c	protein_coding	transcript	ENSMUST00000058237.13	2019-05-05						681	0.2335	02:02:00	44.9	1	34.5	1	0.5266		159	522		1.127	0.2391	60	30.8	0	3.1	1	2		0/1	0	0	0	1
T-cells_mPTCL_spleen_Ms9	mPTCL	1	88218279	rs46635214	A	T	missense_variant	MODERATE	missense_variant	c.1451A>T	Y484F	c.1451A>T	531	Ugt1a6a	protein_coding	transcript	ENSMUST00000014263.5	2019-05-05						681	0.2335	02:02:00	44.9	1	34.5	1	0.5266		159	522		1.127	0.2391	60	30.8	0	3.1	1	2		0/1	0	0	0	1
T-cells_mPTCL_spleen_Ms9	mPTCL	1	88218279	rs46635214	A	T	missense_variant	MODERATE	missense_variant	c.1445A>T	Y482F	c.1445A>T	529	Ugt1a5	protein_coding	transcript	ENSMUST00000097659.4	2019-05-05						681	0.2335	02:02:00	44.9	1	34.5	1	0.5266		159	522		1.127	0.2391	60	30.8	0	3.1	1	2		0/1	0	0	0	1
T-cells_mPTCL_spleen_Ms9	mPTCL	1	88218279	rs46635214	A	T	missense_variant	MODERATE	missense_variant	c.1457A>T	Y486F	c.1457A>T	533	Ugt1a2	protein_coding	transcript	ENSMUST00000049289.8	2019-05-05						681	0.2335	02:02:00	44.9	1	34.5	1	0.5266		159	522		1.127	0.2391	60	30.8	0	3.1	1	2		0/1	0	0	0	1
T-cells_mPTCL_spleen_Ms9	mPTCL	1	88218279	rs46635214	A	T	missense_variant	MODERATE	missense_variant	c.1463A>T	Y488F	c.1463A>T	535	Ugt1a1	protein_coding	transcript	ENSMUST00000073049.6	2019-05-05						681	0.2335	02:02:00	44.9	1	34.5	1	0.5266		159	522		1.127	0.2391	60	30.8	0	3.1	1	2		0/1	0	0	0	1
T-cells_mPTCL_spleen_Ms9	mPTCL	1	88218279	rs46635214	A	T	missense_variant	MODERATE	missense_variant	c.1451A>T	Y484F	c.1451A>T	531	Ugt1a7c	protein_coding	transcript	ENSMUST00000113135.5	2019-06-06						681	0.2335	02:02:00	44.9	1	34.5	1	0.5266		159	522		1.127	0.2391	60	30.8	0	3.1	1	2		0/1	0	0	0	1
T-cells_mPTCL_spleen_Ms9	mPTCL	1	88218279	rs46635214	A	T	missense_variant	MODERATE	missense_variant	c.1451A>T	Y484F	c.1451A>T	531	Ugt1a6a	protein_coding	transcript	ENSMUST00000113134.7	2019-06-06						681	0.2335	02:02:00	44.9	1	34.5	1	0.5266		159	522		1.127	0.2391	60	30.8	0	3.1	1	2		0/1	0	0	0	1
T-cells_mPTCL_spleen_Ms9	mPTCL	1	88218279	rs46635214	A	T	missense_variant	MODERATE	missense_variant	c.1451A>T	Y484F	c.1451A>T	531	Ugt1a6b	protein_coding	transcript	ENSMUST00000113137.1	2019-05-05						681	0.2335	02:02:00	44.9	1	34.5	1	0.5266		159	522		1.127	0.2391	60	30.8	0	3.1	1	2		0/1	0	0	0	1
T-cells_mPTCL_spleen_Ms9	mPTCL	1	88218279	rs46635214	A	T	missense_variant	MODERATE	missense_variant	c.1448A>T	Y483F	c.1448A>T	530	Ugt1a8	protein_coding	transcript	ENSMUST00000113139.1	2019-05-05						681	0.2335	02:02:00	44.9	1	34.5	1	0.5266		159	522		1.127	0.2391	60	30.8	0	3.1	1	2		0/1	0	0	0	1
T-cells_mPTCL_spleen_Ms9	mPTCL	1	88218279	rs46635214	A	T	missense_variant	MODERATE	missense_variant	c.1451A>T	Y484F	c.1451A>T	531	Ugt1a6b	protein_coding	transcript	ENSMUST00000113138.7	2019-06-06						681	0.2335	02:02:00	44.9	1	34.5	1	0.5266		159	522		1.127	0.2391	60	30.8	0	3.1	1	2		0/1	0	0	0	1
T-cells_mPTCL_spleen_Ms9	mPTCL	1	88218279	rs46635214	A	T	3_prime_UTR_variant	MODIFIER	3_prime_UTR_variant	c.*289A>T		c.*289A>T		Ugt1a7c	nonsense_mediated_decay	transcript	ENSMUST00000126203.7	2019-04-04						681	0.2335	02:02:00	44.9	1	34.5	1	0.5266		159	522		1.127	0.2391	60	30.8	0	3.1	1	2		0/1	0	0	0	1
T-cells_mPTCL_spleen_Ms9	mPTCL	1	88218283	rs47264151	C	G	missense_variant	MODERATE	missense_variant	c.1452C>G	H484Q	c.1452C>G	530	Ugt1a10	protein_coding	transcript	ENSMUST00000113142.9	2019-05-05						685	0.235	02:02:00	43.9	1	34.4	1	0.7869		161	523		1.064	0.2404	60	39.25	0	3	1	1		0/1	0	0	0	1
T-cells_mPTCL_spleen_Ms9	mPTCL	1	88218283	rs47264151	C	G	missense_variant	MODERATE	missense_variant	c.1446C>G	H482Q	c.1446C>G	528	Ugt1a9	protein_coding	transcript	ENSMUST00000073772.4	2019-05-05						685	0.235	02:02:00	43.9	1	34.4	1	0.7869		161	523		1.064	0.2404	60	39.25	0	3	1	1		0/1	0	0	0	1
T-cells_mPTCL_spleen_Ms9	mPTCL	1	88218283	rs47264151	C	G	missense_variant	MODERATE	missense_variant	c.1455C>G	H485Q	c.1455C>G	531	Ugt1a7c	protein_coding	transcript	ENSMUST00000058237.13	2019-05-05						685	0.235	02:02:00	43.9	1	34.4	1	0.7869		161	523		1.064	0.2404	60	39.25	0	3	1	1		0/1	0	0	0	1
T-cells_mPTCL_spleen_Ms9	mPTCL	1	88218283	rs47264151	C	G	missense_variant	MODERATE	missense_variant	c.1455C>G	H485Q	c.1455C>G	531	Ugt1a6a	protein_coding	transcript	ENSMUST00000014263.5	2019-05-05						685	0.235	02:02:00	43.9	1	34.4	1	0.7869		161	523		1.064	0.2404	60	39.25	0	3	1	1		0/1	0	0	0	1
T-cells_mPTCL_spleen_Ms9	mPTCL	1	88218283	rs47264151	C	G	missense_variant	MODERATE	missense_variant	c.1449C>G	H483Q	c.1449C>G	529	Ugt1a5	protein_coding	transcript	ENSMUST00000097659.4	2019-05-05						685	0.235	02:02:00	43.9	1	34.4	1	0.7869		161	523		1.064	0.2404	60	39.25	0	3	1	1		0/1	0	0	0	1
T-cells_mPTCL_spleen_Ms9	mPTCL	1	88218283	rs47264151	C	G	missense_variant	MODERATE	missense_variant	c.1461C>G	H487Q	c.1461C>G	533	Ugt1a2	protein_coding	transcript	ENSMUST00000049289.8	2019-05-05						685	0.235	02:02:00	43.9	1	34.4	1	0.7869		161	523		1.064	0.2404	60	39.25	0	3	1	1		0/1	0	0	0	1
T-cells_mPTCL_spleen_Ms9	mPTCL	1	88218283	rs47264151	C	G	missense_variant	MODERATE	missense_variant	c.1467C>G	H489Q	c.1467C>G	535	Ugt1a1	protein_coding	transcript	ENSMUST00000073049.6	2019-05-05						685	0.235	02:02:00	43.9	1	34.4	1	0.7869		161	523		1.064	0.2404	60	39.25	0	3	1	1		0/1	0	0	0	1
T-cells_mPTCL_spleen_Ms9	mPTCL	1	88218283	rs47264151	C	G	missense_variant	MODERATE	missense_variant	c.1455C>G	H485Q	c.1455C>G	531	Ugt1a7c	protein_coding	transcript	ENSMUST00000113135.5	2019-06-06						685	0.235	02:02:00	43.9	1	34.4	1	0.7869		161	523		1.064	0.2404	60	39.25	0	3	1	1		0/1	0	0	0	1
T-cells_mPTCL_spleen_Ms9	mPTCL	1	88218283	rs47264151	C	G	missense_variant	MODERATE	missense_variant	c.1455C>G	H485Q	c.1455C>G	531	Ugt1a6a	protein_coding	transcript	ENSMUST00000113134.7	2019-06-06						685	0.235	02:02:00	43.9	1	34.4	1	0.7869		161	523		1.064	0.2404	60	39.25	0	3	1	1		0/1	0	0	0	1
T-cells_mPTCL_spleen_Ms9	mPTCL	1	88218283	rs47264151	C	G	missense_variant	MODERATE	missense_variant	c.1455C>G	H485Q	c.1455C>G	531	Ugt1a6b	protein_coding	transcript	ENSMUST00000113137.1	2019-05-05						685	0.235	02:02:00	43.9	1	34.4	1	0.7869		161	523		1.064	0.2404	60	39.25	0	3	1	1		0/1	0	0	0	1
T-cells_mPTCL_spleen_Ms9	mPTCL	1	88218283	rs47264151	C	G	missense_variant	MODERATE	missense_variant	c.1452C>G	H484Q	c.1452C>G	530	Ugt1a8	protein_coding	transcript	ENSMUST00000113139.1	2019-05-05						685	0.235	02:02:00	43.9	1	34.4	1	0.7869		161	523		1.064	0.2404	60	39.25	0	3	1	1		0/1	0	0	0	1
T-cells_mPTCL_spleen_Ms9	mPTCL	1	88218283	rs47264151	C	G	missense_variant	MODERATE	missense_variant	c.1455C>G	H485Q	c.1455C>G	531	Ugt1a6b	protein_coding	transcript	ENSMUST00000113138.7	2019-06-06						685	0.235	02:02:00	43.9	1	34.4	1	0.7869		161	523		1.064	0.2404	60	39.25	0	3	1	1		0/1	0	0	0	1
T-cells_mPTCL_spleen_Ms9	mPTCL	1	88218283	rs47264151	C	G	splice_region_variant	LOW	splice_region_variant	n.272G>C		n.272G>C		Gm20528	processed_transcript	transcript	ENSMUST00000174821.1	2019-02-01						685	0.235	02:02:00	43.9	1	34.4	1	0.7869		161	523		1.064	0.2404	60	39.25	0	3	1	1		0/1	0	0	0	1
T-cells_mPTCL_spleen_Ms9	mPTCL	1	88218283	rs47264151	C	G	3_prime_UTR_variant	MODIFIER	3_prime_UTR_variant	c.*293C>G		c.*293C>G		Ugt1a7c	nonsense_mediated_decay	transcript	ENSMUST00000126203.7	2019-04-04						685	0.235	02:02:00	43.9	1	34.4	1	0.7869		161	523		1.064	0.2404	60	39.25	0	3	1	1		0/1	0	0	0	1
T-cells_mPTCL_spleen_Ms9	mPTCL	1	88218360	rs46776285	G	A	missense_variant	MODERATE	missense_variant	c.1529G>A	G510D	c.1529G>A	530	Ugt1a10	protein_coding	transcript	ENSMUST00000113142.9	2019-05-05						638	0.279	02:02:00	38.7	1	32.4	1	0.5941		178	458		1.116	0.2672	60	6.739	0	2.4	1	1		0/1	0	0	0	1
T-cells_mPTCL_spleen_Ms9	mPTCL	1	88218360	rs46776285	G	A	missense_variant	MODERATE	missense_variant	c.1523G>A	G508D	c.1523G>A	528	Ugt1a9	protein_coding	transcript	ENSMUST00000073772.4	2019-05-05						638	0.279	02:02:00	38.7	1	32.4	1	0.5941		178	458		1.116	0.2672	60	6.739	0	2.4	1	1		0/1	0	0	0	1
T-cells_mPTCL_spleen_Ms9	mPTCL	1	88218360	rs46776285	G	A	missense_variant	MODERATE	missense_variant	c.1532G>A	G511D	c.1532G>A	531	Ugt1a7c	protein_coding	transcript	ENSMUST00000058237.13	2019-05-05						638	0.279	02:02:00	38.7	1	32.4	1	0.5941		178	458		1.116	0.2672	60	6.739	0	2.4	1	1		0/1	0	0	0	1
T-cells_mPTCL_spleen_Ms9	mPTCL	1	88218360	rs46776285	G	A	missense_variant	MODERATE	missense_variant	c.1532G>A	G511D	c.1532G>A	531	Ugt1a6a	protein_coding	transcript	ENSMUST00000014263.5	2019-05-05						638	0.279	02:02:00	38.7	1	32.4	1	0.5941		178	458		1.116	0.2672	60	6.739	0	2.4	1	1		0/1	0	0	0	1
T-cells_mPTCL_spleen_Ms9	mPTCL	1	88218360	rs46776285	G	A	missense_variant	MODERATE	missense_variant	c.1526G>A	G509D	c.1526G>A	529	Ugt1a5	protein_coding	transcript	ENSMUST00000097659.4	2019-05-05						638	0.279	02:02:00	38.7	1	32.4	1	0.5941		178	458		1.116	0.2672	60	6.739	0	2.4	1	1		0/1	0	0	0	1
T-cells_mPTCL_spleen_Ms9	mPTCL	1	88218360	rs46776285	G	A	missense_variant	MODERATE	missense_variant	c.1538G>A	G513D	c.1538G>A	533	Ugt1a2	protein_coding	transcript	ENSMUST00000049289.8	2019-05-05						638	0.279	02:02:00	38.7	1	32.4	1	0.5941		178	458		1.116	0.2672	60	6.739	0	2.4	1	1		0/1	0	0	0	1
T-cells_mPTCL_spleen_Ms9	mPTCL	1	88218360	rs46776285	G	A	missense_variant	MODERATE	missense_variant	c.1544G>A	G515D	c.1544G>A	535	Ugt1a1	protein_coding	transcript	ENSMUST00000073049.6	2019-05-05						638	0.279	02:02:00	38.7	1	32.4	1	0.5941		178	458		1.116	0.2672	60	6.739	0	2.4	1	1		0/1	0	0	0	1
T-cells_mPTCL_spleen_Ms9	mPTCL	1	88218360	rs46776285	G	A	missense_variant	MODERATE	missense_variant	c.1532G>A	G511D	c.1532G>A	531	Ugt1a7c	protein_coding	transcript	ENSMUST00000113135.5	2019-06-06						638	0.279	02:02:00	38.7	1	32.4	1	0.5941		178	458		1.116	0.2672	60	6.739	0	2.4	1	1		0/1	0	0	0	1
T-cells_mPTCL_spleen_Ms9	mPTCL	1	88218360	rs46776285	G	A	missense_variant	MODERATE	missense_variant	c.1532G>A	G511D	c.1532G>A	531	Ugt1a6a	protein_coding	transcript	ENSMUST00000113134.7	2019-06-06						638	0.279	02:02:00	38.7	1	32.4	1	0.5941		178	458		1.116	0.2672	60	6.739	0	2.4	1	1		0/1	0	0	0	1
T-cells_mPTCL_spleen_Ms9	mPTCL	1	88218360	rs46776285	G	A	missense_variant	MODERATE	missense_variant	c.1532G>A	G511D	c.1532G>A	531	Ugt1a6b	protein_coding	transcript	ENSMUST00000113137.1	2019-05-05						638	0.279	02:02:00	38.7	1	32.4	1	0.5941		178	458		1.116	0.2672	60	6.739	0	2.4	1	1		0/1	0	0	0	1
T-cells_mPTCL_spleen_Ms9	mPTCL	1	88218360	rs46776285	G	A	missense_variant	MODERATE	missense_variant	c.1529G>A	G510D	c.1529G>A	530	Ugt1a8	protein_coding	transcript	ENSMUST00000113139.1	2019-05-05						638	0.279	02:02:00	38.7	1	32.4	1	0.5941		178	458		1.116	0.2672	60	6.739	0	2.4	1	1		0/1	0	0	0	1
T-cells_mPTCL_spleen_Ms9	mPTCL	1	88218360	rs46776285	G	A	missense_variant	MODERATE	missense_variant	c.1532G>A	G511D	c.1532G>A	531	Ugt1a6b	protein_coding	transcript	ENSMUST00000113138.7	2019-06-06						638	0.279	02:02:00	38.7	1	32.4	1	0.5941		178	458		1.116	0.2672	60	6.739	0	2.4	1	1		0/1	0	0	0	1
T-cells_mPTCL_spleen_Ms9	mPTCL	1	88218360	rs46776285	G	A	3_prime_UTR_variant	MODIFIER	3_prime_UTR_variant	c.*370G>A		c.*370G>A		Ugt1a7c	nonsense_mediated_decay	transcript	ENSMUST00000126203.7	2019-04-04						638	0.279	02:02:00	38.7	1	32.4	1	0.5941		178	458		1.116	0.2672	60	6.739	0	2.4	1	1		0/1	0	0	0	1
T-cells_mPTCL_spleen_Ms9	mPTCL	1	88218388	rs51631235	G	A	synonymous_variant	LOW	synonymous_variant	c.1557G>A	G519G	c.1557G>A	530	Ugt1a10	protein_coding	transcript	ENSMUST00000113142.9	2019-05-05						579	0.2729	02:02:00	40.7	1	32.6	1	0.85		158	419		1.043	0.269	60	6.9	0	2.4	0	1		0/1	0	0	0	1
T-cells_mPTCL_spleen_Ms9	mPTCL	1	88218388	rs51631235	G	A	synonymous_variant	LOW	synonymous_variant	c.1551G>A	G517G	c.1551G>A	528	Ugt1a9	protein_coding	transcript	ENSMUST00000073772.4	2019-05-05						579	0.2729	02:02:00	40.7	1	32.6	1	0.85		158	419		1.043	0.269	60	6.9	0	2.4	0	1		0/1	0	0	0	1
T-cells_mPTCL_spleen_Ms9	mPTCL	1	88218388	rs51631235	G	A	synonymous_variant	LOW	synonymous_variant	c.1560G>A	G520G	c.1560G>A	531	Ugt1a7c	protein_coding	transcript	ENSMUST00000058237.13	2019-05-05						579	0.2729	02:02:00	40.7	1	32.6	1	0.85		158	419		1.043	0.269	60	6.9	0	2.4	0	1		0/1	0	0	0	1
T-cells_mPTCL_spleen_Ms9	mPTCL	1	88218388	rs51631235	G	A	synonymous_variant	LOW	synonymous_variant	c.1560G>A	G520G	c.1560G>A	531	Ugt1a6a	protein_coding	transcript	ENSMUST00000014263.5	2019-05-05						579	0.2729	02:02:00	40.7	1	32.6	1	0.85		158	419		1.043	0.269	60	6.9	0	2.4	0	1		0/1	0	0	0	1
T-cells_mPTCL_spleen_Ms9	mPTCL	1	88218388	rs51631235	G	A	synonymous_variant	LOW	synonymous_variant	c.1554G>A	G518G	c.1554G>A	529	Ugt1a5	protein_coding	transcript	ENSMUST00000097659.4	2019-05-05						579	0.2729	02:02:00	40.7	1	32.6	1	0.85		158	419		1.043	0.269	60	6.9	0	2.4	0	1		0/1	0	0	0	1
T-cells_mPTCL_spleen_Ms9	mPTCL	1	88218388	rs51631235	G	A	synonymous_variant	LOW	synonymous_variant	c.1566G>A	G522G	c.1566G>A	533	Ugt1a2	protein_coding	transcript	ENSMUST00000049289.8	2019-05-05						579	0.2729	02:02:00	40.7	1	32.6	1	0.85		158	419		1.043	0.269	60	6.9	0	2.4	0	1		0/1	0	0	0	1
T-cells_mPTCL_spleen_Ms9	mPTCL	1	88218388	rs51631235	G	A	synonymous_variant	LOW	synonymous_variant	c.1572G>A	G524G	c.1572G>A	535	Ugt1a1	protein_coding	transcript	ENSMUST00000073049.6	2019-05-05						579	0.2729	02:02:00	40.7	1	32.6	1	0.85		158	419		1.043	0.269	60	6.9	0	2.4	0	1		0/1	0	0	0	1
T-cells_mPTCL_spleen_Ms9	mPTCL	1	88218388	rs51631235	G	A	synonymous_variant	LOW	synonymous_variant	c.1560G>A	G520G	c.1560G>A	531	Ugt1a7c	protein_coding	transcript	ENSMUST00000113135.5	2019-06-06						579	0.2729	02:02:00	40.7	1	32.6	1	0.85		158	419		1.043	0.269	60	6.9	0	2.4	0	1		0/1	0	0	0	1
T-cells_mPTCL_spleen_Ms9	mPTCL	1	88218388	rs51631235	G	A	synonymous_variant	LOW	synonymous_variant	c.1560G>A	G520G	c.1560G>A	531	Ugt1a6a	protein_coding	transcript	ENSMUST00000113134.7	2019-06-06						579	0.2729	02:02:00	40.7	1	32.6	1	0.85		158	419		1.043	0.269	60	6.9	0	2.4	0	1		0/1	0	0	0	1
T-cells_mPTCL_spleen_Ms9	mPTCL	1	88218388	rs51631235	G	A	synonymous_variant	LOW	synonymous_variant	c.1560G>A	G520G	c.1560G>A	531	Ugt1a6b	protein_coding	transcript	ENSMUST00000113137.1	2019-05-05						579	0.2729	02:02:00	40.7	1	32.6	1	0.85		158	419		1.043	0.269	60	6.9	0	2.4	0	1		0/1	0	0	0	1
T-cells_mPTCL_spleen_Ms9	mPTCL	1	88218388	rs51631235	G	A	synonymous_variant	LOW	synonymous_variant	c.1557G>A	G519G	c.1557G>A	530	Ugt1a8	protein_coding	transcript	ENSMUST00000113139.1	2019-05-05						579	0.2729	02:02:00	40.7	1	32.6	1	0.85		158	419		1.043	0.269	60	6.9	0	2.4	0	1		0/1	0	0	0	1
T-cells_mPTCL_spleen_Ms9	mPTCL	1	88218388	rs51631235	G	A	synonymous_variant	LOW	synonymous_variant	c.1560G>A	G520G	c.1560G>A	531	Ugt1a6b	protein_coding	transcript	ENSMUST00000113138.7	2019-06-06						579	0.2729	02:02:00	40.7	1	32.6	1	0.85		158	419		1.043	0.269	60	6.9	0	2.4	0	1		0/1	0	0	0	1
T-cells_mPTCL_spleen_Ms9	mPTCL	1	88218388	rs51631235	G	A	3_prime_UTR_variant	MODIFIER	3_prime_UTR_variant	c.*398G>A		c.*398G>A		Ugt1a7c	nonsense_mediated_decay	transcript	ENSMUST00000126203.7	2019-04-04						579	0.2729	02:02:00	40.7	1	32.6	1	0.85		158	419		1.043	0.269	60	6.9	0	2.4	0	1		0/1	0	0	0	1
T-cells_mPTCL_spleen_Ms9	mPTCL	1	88218390	rs50202345	G	A	missense_variant	MODERATE	missense_variant	c.1559G>A	R520Q	c.1559G>A	530	Ugt1a10	protein_coding	transcript	ENSMUST00000113142.9	2019-05-05						569	0.1687	02:02:00	42.2	1	33.4	1	0.8203		96	470		1.07	0.1699	60	11	0	1.4	1	1		0/1	0	0	0	1
T-cells_mPTCL_spleen_Ms9	mPTCL	1	88218390	rs50202345	G	A	missense_variant	MODERATE	missense_variant	c.1553G>A	R518Q	c.1553G>A	528	Ugt1a9	protein_coding	transcript	ENSMUST00000073772.4	2019-05-05						569	0.1687	02:02:00	42.2	1	33.4	1	0.8203		96	470		1.07	0.1699	60	11	0	1.4	1	1		0/1	0	0	0	1
T-cells_mPTCL_spleen_Ms9	mPTCL	1	88218390	rs50202345	G	A	missense_variant	MODERATE	missense_variant	c.1562G>A	R521Q	c.1562G>A	531	Ugt1a7c	protein_coding	transcript	ENSMUST00000058237.13	2019-05-05						569	0.1687	02:02:00	42.2	1	33.4	1	0.8203		96	470		1.07	0.1699	60	11	0	1.4	1	1		0/1	0	0	0	1
T-cells_mPTCL_spleen_Ms9	mPTCL	1	88218390	rs50202345	G	A	missense_variant	MODERATE	missense_variant	c.1562G>A	R521Q	c.1562G>A	531	Ugt1a6a	protein_coding	transcript	ENSMUST00000014263.5	2019-05-05						569	0.1687	02:02:00	42.2	1	33.4	1	0.8203		96	470		1.07	0.1699	60	11	0	1.4	1	1		0/1	0	0	0	1
T-cells_mPTCL_spleen_Ms9	mPTCL	1	88218390	rs50202345	G	A	missense_variant	MODERATE	missense_variant	c.1556G>A	R519Q	c.1556G>A	529	Ugt1a5	protein_coding	transcript	ENSMUST00000097659.4	2019-05-05						569	0.1687	02:02:00	42.2	1	33.4	1	0.8203		96	470		1.07	0.1699	60	11	0	1.4	1	1		0/1	0	0	0	1
T-cells_mPTCL_spleen_Ms9	mPTCL	1	88218390	rs50202345	G	A	missense_variant	MODERATE	missense_variant	c.1568G>A	R523Q	c.1568G>A	533	Ugt1a2	protein_coding	transcript	ENSMUST00000049289.8	2019-05-05						569	0.1687	02:02:00	42.2	1	33.4	1	0.8203		96	470		1.07	0.1699	60	11	0	1.4	1	1		0/1	0	0	0	1
T-cells_mPTCL_spleen_Ms9	mPTCL	1	88218390	rs50202345	G	A	missense_variant	MODERATE	missense_variant	c.1574G>A	R525Q	c.1574G>A	535	Ugt1a1	protein_coding	transcript	ENSMUST00000073049.6	2019-05-05						569	0.1687	02:02:00	42.2	1	33.4	1	0.8203		96	470		1.07	0.1699	60	11	0	1.4	1	1		0/1	0	0	0	1
T-cells_mPTCL_spleen_Ms9	mPTCL	1	88218390	rs50202345	G	A	missense_variant	MODERATE	missense_variant	c.1562G>A	R521Q	c.1562G>A	531	Ugt1a7c	protein_coding	transcript	ENSMUST00000113135.5	2019-06-06						569	0.1687	02:02:00	42.2	1	33.4	1	0.8203		96	470		1.07	0.1699	60	11	0	1.4	1	1		0/1	0	0	0	1
T-cells_mPTCL_spleen_Ms9	mPTCL	1	88218390	rs50202345	G	A	missense_variant	MODERATE	missense_variant	c.1562G>A	R521Q	c.1562G>A	531	Ugt1a6a	protein_coding	transcript	ENSMUST00000113134.7	2019-06-06						569	0.1687	02:02:00	42.2	1	33.4	1	0.8203		96	470		1.07	0.1699	60	11	0	1.4	1	1		0/1	0	0	0	1
T-cells_mPTCL_spleen_Ms9	mPTCL	1	88218390	rs50202345	G	A	missense_variant	MODERATE	missense_variant	c.1562G>A	R521Q	c.1562G>A	531	Ugt1a6b	protein_coding	transcript	ENSMUST00000113137.1	2019-05-05						569	0.1687	02:02:00	42.2	1	33.4	1	0.8203		96	470		1.07	0.1699	60	11	0	1.4	1	1		0/1	0	0	0	1
T-cells_mPTCL_spleen_Ms9	mPTCL	1	88218390	rs50202345	G	A	missense_variant	MODERATE	missense_variant	c.1559G>A	R520Q	c.1559G>A	530	Ugt1a8	protein_coding	transcript	ENSMUST00000113139.1	2019-05-05						569	0.1687	02:02:00	42.2	1	33.4	1	0.8203		96	470		1.07	0.1699	60	11	0	1.4	1	1		0/1	0	0	0	1
T-cells_mPTCL_spleen_Ms9	mPTCL	1	88218390	rs50202345	G	A	missense_variant	MODERATE	missense_variant	c.1562G>A	R521Q	c.1562G>A	531	Ugt1a6b	protein_coding	transcript	ENSMUST00000113138.7	2019-06-06						569	0.1687	02:02:00	42.2	1	33.4	1	0.8203		96	470		1.07	0.1699	60	11	0	1.4	1	1		0/1	0	0	0	1
T-cells_mPTCL_spleen_Ms9	mPTCL	1	88218390	rs50202345	G	A	3_prime_UTR_variant	MODIFIER	3_prime_UTR_variant	c.*400G>A		c.*400G>A		Ugt1a7c	nonsense_mediated_decay	transcript	ENSMUST00000126203.7	2019-04-04						569	0.1687	02:02:00	42.2	1	33.4	1	0.8203		96	470		1.07	0.1699	60	11	0	1.4	1	1		0/1	0	0	0	1
T-cells_mPTCL_spleen_Ms9	mPTCL	1	88218471	.	G	T	3_prime_UTR_variant	MODIFIER	3_prime_UTR_variant	c.*47G>T		c.*47G>T		Ugt1a10	protein_coding	transcript	ENSMUST00000113142.9	2019-05-05						324	0.1142	02:02:00	37.8	1	34.5	1	0.8497		37	285		1.109	0.1122	60	17.5	0	1.8	0	2		0/1	0	0	0	1
T-cells_mPTCL_spleen_Ms9	mPTCL	1	88218471	.	G	T	3_prime_UTR_variant	MODIFIER	3_prime_UTR_variant	c.*47G>T		c.*47G>T		Ugt1a9	protein_coding	transcript	ENSMUST00000073772.4	2019-05-05						324	0.1142	02:02:00	37.8	1	34.5	1	0.8497		37	285		1.109	0.1122	60	17.5	0	1.8	0	2		0/1	0	0	0	1
T-cells_mPTCL_spleen_Ms9	mPTCL	1	88218471	.	G	T	3_prime_UTR_variant	MODIFIER	3_prime_UTR_variant	c.*47G>T		c.*47G>T		Ugt1a7c	protein_coding	transcript	ENSMUST00000058237.13	2019-05-05						324	0.1142	02:02:00	37.8	1	34.5	1	0.8497		37	285		1.109	0.1122	60	17.5	0	1.8	0	2		0/1	0	0	0	1
T-cells_mPTCL_spleen_Ms9	mPTCL	1	88218471	.	G	T	3_prime_UTR_variant	MODIFIER	3_prime_UTR_variant	c.*47G>T		c.*47G>T		Ugt1a6a	protein_coding	transcript	ENSMUST00000014263.5	2019-05-05						324	0.1142	02:02:00	37.8	1	34.5	1	0.8497		37	285		1.109	0.1122	60	17.5	0	1.8	0	2		0/1	0	0	0	1
T-cells_mPTCL_spleen_Ms9	mPTCL	1	88218471	.	G	T	3_prime_UTR_variant	MODIFIER	3_prime_UTR_variant	c.*47G>T		c.*47G>T		Ugt1a5	protein_coding	transcript	ENSMUST00000097659.4	2019-05-05						324	0.1142	02:02:00	37.8	1	34.5	1	0.8497		37	285		1.109	0.1122	60	17.5	0	1.8	0	2		0/1	0	0	0	1
T-cells_mPTCL_spleen_Ms9	mPTCL	1	88218471	.	G	T	3_prime_UTR_variant	MODIFIER	3_prime_UTR_variant	c.*47G>T		c.*47G>T		Ugt1a2	protein_coding	transcript	ENSMUST00000049289.8	2019-05-05						324	0.1142	02:02:00	37.8	1	34.5	1	0.8497		37	285		1.109	0.1122	60	17.5	0	1.8	0	2		0/1	0	0	0	1
T-cells_mPTCL_spleen_Ms9	mPTCL	1	88218471	.	G	T	3_prime_UTR_variant	MODIFIER	3_prime_UTR_variant	c.*47G>T		c.*47G>T		Ugt1a1	protein_coding	transcript	ENSMUST00000073049.6	2019-05-05						324	0.1142	02:02:00	37.8	1	34.5	1	0.8497		37	285		1.109	0.1122	60	17.5	0	1.8	0	2		0/1	0	0	0	1
T-cells_mPTCL_spleen_Ms9	mPTCL	1	88218471	.	G	T	3_prime_UTR_variant	MODIFIER	3_prime_UTR_variant	c.*47G>T		c.*47G>T		Ugt1a7c	protein_coding	transcript	ENSMUST00000113135.5	2019-06-06						324	0.1142	02:02:00	37.8	1	34.5	1	0.8497		37	285		1.109	0.1122	60	17.5	0	1.8	0	2		0/1	0	0	0	1
T-cells_mPTCL_spleen_Ms9	mPTCL	1	88218471	.	G	T	3_prime_UTR_variant	MODIFIER	3_prime_UTR_variant	c.*47G>T		c.*47G>T		Ugt1a6a	protein_coding	transcript	ENSMUST00000113134.7	2019-06-06						324	0.1142	02:02:00	37.8	1	34.5	1	0.8497		37	285		1.109	0.1122	60	17.5	0	1.8	0	2		0/1	0	0	0	1
T-cells_mPTCL_spleen_Ms9	mPTCL	1	88218471	.	G	T	3_prime_UTR_variant	MODIFIER	3_prime_UTR_variant	c.*47G>T		c.*47G>T		Ugt1a6b	protein_coding	transcript	ENSMUST00000113137.1	2019-05-05						324	0.1142	02:02:00	37.8	1	34.5	1	0.8497		37	285		1.109	0.1122	60	17.5	0	1.8	0	2		0/1	0	0	0	1
T-cells_mPTCL_spleen_Ms9	mPTCL	1	88218471	.	G	T	3_prime_UTR_variant	MODIFIER	3_prime_UTR_variant	c.*47G>T		c.*47G>T		Ugt1a8	protein_coding	transcript	ENSMUST00000113139.1	2019-05-05						324	0.1142	02:02:00	37.8	1	34.5	1	0.8497		37	285		1.109	0.1122	60	17.5	0	1.8	0	2		0/1	0	0	0	1
T-cells_mPTCL_spleen_Ms9	mPTCL	1	88218471	.	G	T	3_prime_UTR_variant	MODIFIER	3_prime_UTR_variant	c.*47G>T		c.*47G>T		Ugt1a6b	protein_coding	transcript	ENSMUST00000113138.7	2019-06-06						324	0.1142	02:02:00	37.8	1	34.5	1	0.8497		37	285		1.109	0.1122	60	17.5	0	1.8	0	2		0/1	0	0	0	1
T-cells_mPTCL_spleen_Ms9	mPTCL	1	88228343	rs49785943	G	A	missense_variant	MODERATE	missense_variant	c.196G>A	E66K	c.196G>A	1679	Mroh2a	protein_coding	transcript	ENSMUST00000061013.12	1943-03-01						686	0.1735	02:02:00	35.4	1	33.6	1	0.3012		119	563		1.241	0.1705	60	13.875	0	1.9	0	2		0/1	0	0	0	1
T-cells_mPTCL_spleen_Ms9	mPTCL	1	88228343	rs49785943	G	A	missense_variant	MODERATE	missense_variant	c.196G>A	E66K	c.196G>A	1671	Mroh2a	protein_coding	transcript	ENSMUST00000113130.7	1942-03-01						686	0.1735	02:02:00	35.4	1	33.6	1	0.3012		119	563		1.241	0.1705	60	13.875	0	1.9	0	2		0/1	0	0	0	1
T-cells_mPTCL_spleen_Ms9	mPTCL	1	88228380	rs48164227	C	A	missense_variant	MODERATE	missense_variant	c.233C>A	A78E	c.233C>A	1679	Mroh2a	protein_coding	transcript	ENSMUST00000061013.12	1943-03-01						530	0.1698	02:02:00	39.6	1	32.3	1	0.2734		90	440		1.328	0.1612	60	7.182	0	2.1	2	2		0/1	0	0	0	1
T-cells_mPTCL_spleen_Ms9	mPTCL	1	88228380	rs48164227	C	A	missense_variant	MODERATE	missense_variant	c.233C>A	A78E	c.233C>A	1671	Mroh2a	protein_coding	transcript	ENSMUST00000113130.7	1942-03-01						530	0.1698	02:02:00	39.6	1	32.3	1	0.2734		90	440		1.328	0.1612	60	7.182	0	2.1	2	2		0/1	0	0	0	1
T-cells_mPTCL_spleen_Ms9	mPTCL	1	88230368	rs46011708	C	A	synonymous_variant	LOW	synonymous_variant	c.288C>A	I96I	c.288C>A	1679	Mroh2a	protein_coding	transcript	ENSMUST00000061013.12	1943-04-01						195	0.559	02:02:00	37.9	1	35	1	0.3085		109	85		1.374	0.5638	60	35.333	0	1.9	0	1		1/0	0	0	0	1
T-cells_mPTCL_spleen_Ms9	mPTCL	1	88230368	rs46011708	C	A	synonymous_variant	LOW	synonymous_variant	c.288C>A	I96I	c.288C>A	1671	Mroh2a	protein_coding	transcript	ENSMUST00000113130.7	1942-04-01						195	0.559	02:02:00	37.9	1	35	1	0.3085		109	85		1.374	0.5638	60	35.333	0	1.9	0	1		1/0	0	0	0	1
T-cells_mPTCL_spleen_Ms9	mPTCL	1	88230637	rs49389668	T	C	synonymous_variant	LOW	synonymous_variant	c.405T>C	F135F	c.405T>C	1679	Mroh2a	protein_coding	transcript	ENSMUST00000061013.12	1943-05-01						340	0.7294	02:02:00	40.1	1	34.1	1	0.6115		248	89		1.151	0.7317	60	30	0	4.7	0	1		1/0	0	0	0	1
T-cells_mPTCL_spleen_Ms9	mPTCL	1	88230637	rs49389668	T	C	synonymous_variant	LOW	synonymous_variant	c.405T>C	F135F	c.405T>C	1671	Mroh2a	protein_coding	transcript	ENSMUST00000113130.7	1942-05-01						340	0.7294	02:02:00	40.1	1	34.1	1	0.6115		248	89		1.151	0.7317	60	30	0	4.7	0	1		1/0	0	0	0	1
T-cells_mPTCL_spleen_Ms9	mPTCL	1	88230650	rs46220231	G	A	missense_variant	MODERATE	missense_variant	c.418G>A	V140M	c.418G>A	1679	Mroh2a	protein_coding	transcript	ENSMUST00000061013.12	1943-05-01						381	0.7323	02:02:00	38.5	1	34	1	0.0982		279	100		1.482	0.7298	60	15.412	0	4.6	0	1		1/0	0	0	0	1
T-cells_mPTCL_spleen_Ms9	mPTCL	1	88230650	rs46220231	G	A	missense_variant	MODERATE	missense_variant	c.418G>A	V140M	c.418G>A	1671	Mroh2a	protein_coding	transcript	ENSMUST00000113130.7	1942-05-01						381	0.7323	02:02:00	38.5	1	34	1	0.0982		279	100		1.482	0.7298	60	15.412	0	4.6	0	1		1/0	0	0	0	1
T-cells_mPTCL_spleen_Ms9	mPTCL	1	88230667	rs48110663	A	C	synonymous_variant	LOW	synonymous_variant	c.435A>C	L145L	c.435A>C	1679	Mroh2a	protein_coding	transcript	ENSMUST00000061013.12	1943-05-01						420	0.6048	02:02:00	37.8	1	33.5	1	0.2061		254	113		1.356	0.6061	60	17.143	0	4.3	2	1		1/0	0	0	0	1
T-cells_mPTCL_spleen_Ms9	mPTCL	1	88230667	rs48110663	A	C	synonymous_variant	LOW	synonymous_variant	c.435A>C	L145L	c.435A>C	1671	Mroh2a	protein_coding	transcript	ENSMUST00000113130.7	1942-05-01						420	0.6048	02:02:00	37.8	1	33.5	1	0.2061		254	113		1.356	0.6061	60	17.143	0	4.3	2	1		1/0	0	0	0	1
T-cells_mPTCL_spleen_Ms9	mPTCL	1	88230680	rs108619704	C	T	stop_gained	HIGH	stop_gained	c.448C>T	R150*	c.448C>T	1679	Mroh2a	protein_coding	transcript	ENSMUST00000061013.12	1943-05-01						452	0.2367	02:02:00	36	1	33.8	1	0.5749		107	345		1.147	0.2352	60	12.375	0	5.2	0	1		0/1	0	0	0	1
T-cells_mPTCL_spleen_Ms9	mPTCL	1	88230680	rs108619704	C	T	stop_gained	HIGH	stop_gained	c.448C>T	R150*	c.448C>T	1671	Mroh2a	protein_coding	transcript	ENSMUST00000113130.7	1942-05-01						452	0.2367	02:02:00	36	1	33.8	1	0.5749		107	345		1.147	0.2352	60	12.375	0	5.2	0	1		0/1	0	0	0	1
T-cells_mPTCL_spleen_Ms9	mPTCL	1	88230746	rs108141835	G	A	missense_variant	MODERATE	missense_variant	c.514G>A	E172K	c.514G>A	1679	Mroh2a	protein_coding	transcript	ENSMUST00000061013.12	1943-05-01						518	0.4402	02:02:00	42.8	1	33.1	1	0.5947		228	289		1.116	0.434	60	9.857	0	2.8	0	1		0/1	0	0	0	1
T-cells_mPTCL_spleen_Ms9	mPTCL	1	88230746	rs108141835	G	A	missense_variant	MODERATE	missense_variant	c.514G>A	E172K	c.514G>A	1671	Mroh2a	protein_coding	transcript	ENSMUST00000113130.7	1942-05-01						518	0.4402	02:02:00	42.8	1	33.1	1	0.5947		228	289		1.116	0.434	60	9.857	0	2.8	0	1		0/1	0	0	0	1
T-cells_mPTCL_spleen_Ms9	mPTCL	1	88232257	.	GCC	G	frameshift_variant	HIGH	frameshift_variant	c.572_573delCC	P191fs	c.572_573delCC	1679	Mroh2a	protein_coding	transcript	ENSMUST00000061013.12	1943-06-01						738	0.1518	02:02:00	44.9	1	35.5	1	1		112	624		1.015	0.1606	60	111	0.0041	1.2	1	3		0/1	0	0	0	1
T-cells_mPTCL_spleen_Ms9	mPTCL	1	88232257	.	GCC	G	frameshift_variant	HIGH	frameshift_variant	c.572_573delCC	P191fs	c.572_573delCC	1671	Mroh2a	protein_coding	transcript	ENSMUST00000113130.7	1942-06-01						738	0.1518	02:02:00	44.9	1	35.5	1	1		112	624		1.015	0.1606	60	111	0.0041	1.2	1	3		0/1	0	0	0	1
T-cells_mPTCL_spleen_Ms9	mPTCL	1	88232292	.	C	T	missense_variant	MODERATE	missense_variant	c.605C>T	T202M	c.605C>T	1679	Mroh2a	protein_coding	transcript	ENSMUST00000061013.12	1943-06-01						753	0.1421	02:02:00	39.5	1	34.2	1	0.4017		107	641		1.21	0.1489	60	20.4	0	2.7	1	1		0/1	0	0	0	1
T-cells_mPTCL_spleen_Ms9	mPTCL	1	88232292	.	C	T	missense_variant	MODERATE	missense_variant	c.605C>T	T202M	c.605C>T	1671	Mroh2a	protein_coding	transcript	ENSMUST00000113130.7	1942-06-01						753	0.1421	02:02:00	39.5	1	34.2	1	0.4017		107	641		1.21	0.1489	60	20.4	0	2.7	1	1		0/1	0	0	0	1
T-cells_mPTCL_spleen_Ms9	mPTCL	1	88232324	rs49941474	C	T	missense_variant	MODERATE	missense_variant	c.637C>T	R213C	c.637C>T	1679	Mroh2a	protein_coding	transcript	ENSMUST00000061013.12	1943-06-01						649	0.8028	02:02:00	42	1	32.6	1	0.416		521	122		1.194	0.8021	60	7.27	0	2.3	0	1		2019-01-01	0	0	0	1
T-cells_mPTCL_spleen_Ms9	mPTCL	1	88232324	rs49941474	C	T	missense_variant	MODERATE	missense_variant	c.637C>T	R213C	c.637C>T	1671	Mroh2a	protein_coding	transcript	ENSMUST00000113130.7	1942-06-01						649	0.8028	02:02:00	42	1	32.6	1	0.416		521	122		1.194	0.8021	60	7.27	0	2.3	0	1		2019-01-01	0	0	0	1
T-cells_mPTCL_spleen_Ms9	mPTCL	1	88233417	rs50034482	C	T	synonymous_variant	LOW	synonymous_variant	c.756C>T	F252F	c.756C>T	1679	Mroh2a	protein_coding	transcript	ENSMUST00000061013.12	1943-07-01						562	0.7331	02:02:00	40.4	1	34.7	1	0.2158		412	149		1.269	0.7421	60	26.467	0	4.5	0	3		1/0	0	0	0	1
T-cells_mPTCL_spleen_Ms9	mPTCL	1	88233417	rs50034482	C	T	synonymous_variant	LOW	synonymous_variant	c.756C>T	F252F	c.756C>T	1671	Mroh2a	protein_coding	transcript	ENSMUST00000113130.7	1942-07-01						562	0.7331	02:02:00	40.4	1	34.7	1	0.2158		412	149		1.269	0.7421	60	26.467	0	4.5	0	3		1/0	0	0	0	1
T-cells_mPTCL_spleen_Ms9	mPTCL	1	88233442	rs47038443	G	T	missense_variant	MODERATE	missense_variant	c.781G>T	V261L	c.781G>T	1679	Mroh2a	protein_coding	transcript	ENSMUST00000061013.12	1943-07-01						537	0.2514	02:02:00	40.8	1	32.6	1	0.8427		135	402		1.045	0.2495	60	14	0	4	0	2		0/1	0	0	0	1
T-cells_mPTCL_spleen_Ms9	mPTCL	1	88233442	rs47038443	G	T	missense_variant	MODERATE	missense_variant	c.781G>T	V261L	c.781G>T	1671	Mroh2a	protein_coding	transcript	ENSMUST00000113130.7	1942-07-01						537	0.2514	02:02:00	40.8	1	32.6	1	0.8427		135	402		1.045	0.2495	60	14	0	4	0	2		0/1	0	0	0	1
T-cells_mPTCL_spleen_Ms9	mPTCL	1	88234040	rs47387152	G	C	synonymous_variant	LOW	synonymous_variant	c.846G>C	L282L	c.846G>C	1679	Mroh2a	protein_coding	transcript	ENSMUST00000061013.12	1943-08-01						312	0.2692	02:02:00	38.7	1	32.7	1	0.5237		84	227		1.199	0.2596	60	7.4	0	1.7	1	1		0/1	0	0	0	1
T-cells_mPTCL_spleen_Ms9	mPTCL	1	88234040	rs47387152	G	C	synonymous_variant	LOW	synonymous_variant	c.846G>C	L282L	c.846G>C	1671	Mroh2a	protein_coding	transcript	ENSMUST00000113130.7	1942-08-01						312	0.2692	02:02:00	38.7	1	32.7	1	0.5237		84	227		1.199	0.2596	60	7.4	0	1.7	1	1		0/1	0	0	0	1
T-cells_mPTCL_spleen_Ms9	mPTCL	1	88234120	.	G	A	missense_variant	MODERATE	missense_variant	c.926G>A	G309D	c.926G>A	1671	Mroh2a	protein_coding	transcript	ENSMUST00000113130.7	1942-08-01						210	0.2476	02:02:00	35.4	1	32.8	1	0.5048		52	158		1.303	0.2359	60	7.667	0	2.3	0	2		0/1	0	0	0	1
T-cells_mPTCL_spleen_Ms9	mPTCL	1	88234120	.	G	A	splice_region_variant	LOW	splice_region_variant	c.922+4G>A		c.922+4G>A		Mroh2a	protein_coding	transcript	ENSMUST00000061013.12	1942-08-01						210	0.2476	02:02:00	35.4	1	32.8	1	0.5048		52	158		1.303	0.2359	60	7.667	0	2.3	0	2		0/1	0	0	0	1
T-cells_mPTCL_spleen_Ms9	mPTCL	1	88234981	rs46732827	G	A	synonymous_variant	LOW	synonymous_variant	c.972G>A	Q324Q	c.972G>A	1679	Mroh2a	protein_coding	transcript	ENSMUST00000061013.12	1943-10-01						619	0.2989	02:02:00	41.2	1	34.6	1	0.2151		185	431		1.249	0.3052	60	22.125	0	4.5	0	1		0/1	0	0	0	1
T-cells_mPTCL_spleen_Ms9	mPTCL	1	88234981	rs46732827	G	A	synonymous_variant	LOW	synonymous_variant	c.963G>A	Q321Q	c.963G>A	1671	Mroh2a	protein_coding	transcript	ENSMUST00000113130.7	1942-09-01						619	0.2989	02:02:00	41.2	1	34.6	1	0.2151		185	431		1.249	0.3052	60	22.125	0	4.5	0	1		0/1	0	0	0	1
T-cells_mPTCL_spleen_Ms9	mPTCL	1	88234996	.	G	A	synonymous_variant	LOW	synonymous_variant	c.987G>A	S329S	c.987G>A	1679	Mroh2a	protein_coding	transcript	ENSMUST00000061013.12	1943-10-01						647	0.1376	02:02:00	39	1	33.6	1	1		89	557		1.01	0.1371	60	11.714	0	4.7	0	2		0/1	0	0	0	1
T-cells_mPTCL_spleen_Ms9	mPTCL	1	88234996	.	G	A	synonymous_variant	LOW	synonymous_variant	c.978G>A	S326S	c.978G>A	1671	Mroh2a	protein_coding	transcript	ENSMUST00000113130.7	1942-09-01						647	0.1376	02:02:00	39	1	33.6	1	1		89	557		1.01	0.1371	60	11.714	0	4.7	0	2		0/1	0	0	0	1
T-cells_mPTCL_spleen_Ms9	mPTCL	1	88235023	rs51100050	G	A	synonymous_variant	LOW	synonymous_variant	c.1014G>A	P338P	c.1014G>A	1679	Mroh2a	protein_coding	transcript	ENSMUST00000061013.12	1943-10-01						653	0.7825	02:02:00	40.6	1	29.9	1	0.5308		511	112		1.146	0.7955	60	3.189	0	4.8	0	1		1/0	0	0	0	1
T-cells_mPTCL_spleen_Ms9	mPTCL	1	88235023	rs51100050	G	A	synonymous_variant	LOW	synonymous_variant	c.1005G>A	P335P	c.1005G>A	1671	Mroh2a	protein_coding	transcript	ENSMUST00000113130.7	1942-09-01						653	0.7825	02:02:00	40.6	1	29.9	1	0.5308		511	112		1.146	0.7955	60	3.189	0	4.8	0	1		1/0	0	0	0	1
T-cells_mPTCL_spleen_Ms9	mPTCL	1	88235051	rs30306580	T	C	synonymous_variant	LOW	synonymous_variant	c.1042T>C	L348L	c.1042T>C	1679	Mroh2a	protein_coding	transcript	ENSMUST00000061013.12	1943-10-01						588	0.8197	02:02:00	39.9	1	32.2	1	0.6626		482	104		1.114	0.8379	60	7.31	0	5	0	2		2019-01-01	0	0	0	1
T-cells_mPTCL_spleen_Ms9	mPTCL	1	88235051	rs30306580	T	C	synonymous_variant	LOW	synonymous_variant	c.1033T>C	L345L	c.1033T>C	1671	Mroh2a	protein_coding	transcript	ENSMUST00000113130.7	1942-09-01						588	0.8197	02:02:00	39.9	1	32.2	1	0.6626		482	104		1.114	0.8379	60	7.31	0	5	0	2		2019-01-01	0	0	0	1
T-cells_mPTCL_spleen_Ms9	mPTCL	1	88235184	rs47716307	C	T	splice_region_variant	LOW	splice_region_variant	c.1054-6C>T		c.1054-6C>T		Mroh2a	protein_coding	transcript	ENSMUST00000061013.12	1942-10-01						502	0.1614	02:02:00	41.4	1	34.8	1	0.1835		81	420		1.395	0.1646	60	39.5	0	3.9	1	2		0/1	0	0	0	1
T-cells_mPTCL_spleen_Ms9	mPTCL	1	88235184	rs47716307	C	T	splice_region_variant	LOW	splice_region_variant	c.1045-6C>T		c.1045-6C>T		Mroh2a	protein_coding	transcript	ENSMUST00000113130.7	1941-09-01						502	0.1614	02:02:00	41.4	1	34.8	1	0.1835		81	420		1.395	0.1646	60	39.5	0	3.9	1	2		0/1	0	0	0	1
T-cells_mPTCL_spleen_Ms9	mPTCL	1	88235214	rs48492920	C	T	stop_gained	HIGH	stop_gained	c.1078C>T	Q360*	c.1078C>T	1679	Mroh2a	protein_coding	transcript	ENSMUST00000061013.12	1943-11-01						548	0.1679	02:02:00	35.2	1	33.1	1	0.6491		92	454		1.111	0.1595	60	8.2	0	1.9	0	2		0/1	0	0	0	1
T-cells_mPTCL_spleen_Ms9	mPTCL	1	88235214	rs48492920	C	T	stop_gained	HIGH	stop_gained	c.1069C>T	Q357*	c.1069C>T	1671	Mroh2a	protein_coding	transcript	ENSMUST00000113130.7	1942-10-01						548	0.1679	02:02:00	35.2	1	33.1	1	0.6491		92	454		1.111	0.1595	60	8.2	0	1.9	0	2		0/1	0	0	0	1
T-cells_mPTCL_spleen_Ms9	mPTCL	1	88235216	rs49866437	G	T	missense_variant	MODERATE	missense_variant	c.1080G>T	Q360H	c.1080G>T	1679	Mroh2a	protein_coding	transcript	ENSMUST00000061013.12	1943-11-01						548	0.1569	02:02:00	39.6	1	33.5	1	0.6394		86	461		1.128	0.1518	60	9.75	0	3.3	0	2		0/1	0	0	0	1
T-cells_mPTCL_spleen_Ms9	mPTCL	1	88235216	rs49866437	G	T	missense_variant	MODERATE	missense_variant	c.1071G>T	Q357H	c.1071G>T	1671	Mroh2a	protein_coding	transcript	ENSMUST00000113130.7	1942-10-01						548	0.1569	02:02:00	39.6	1	33.5	1	0.6394		86	461		1.128	0.1518	60	9.75	0	3.3	0	2		0/1	0	0	0	1
T-cells_mPTCL_spleen_Ms9	mPTCL	1	88235254	rs47868953	G	A	missense_variant	MODERATE	missense_variant	c.1118G>A	C373Y	c.1118G>A	1679	Mroh2a	protein_coding	transcript	ENSMUST00000061013.12	1943-11-01						541	0.3235	02:02:00	38.9	1	34.9	1	0.9267		175	366		1.031	0.3295	60	34	0	2.3	0	1		0/1	0	0	0	1
T-cells_mPTCL_spleen_Ms9	mPTCL	1	88235254	rs47868953	G	A	missense_variant	MODERATE	missense_variant	c.1109G>A	C370Y	c.1109G>A	1671	Mroh2a	protein_coding	transcript	ENSMUST00000113130.7	1942-10-01						541	0.3235	02:02:00	38.9	1	34.9	1	0.9267		175	366		1.031	0.3295	60	34	0	2.3	0	1		0/1	0	0	0	1
T-cells_mPTCL_spleen_Ms9	mPTCL	1	88235376	rs46577219	G	A	missense_variant	MODERATE	missense_variant	c.1136G>A	R379H	c.1136G>A	1679	Mroh2a	protein_coding	transcript	ENSMUST00000061013.12	1943-12-01						691	0.1331	02:02:00	37.5	1	32.3	1	0.9108		92	597		1.048	0.1268	60	7.364	0	1.8	1	1		0/1	0	0	0	1
T-cells_mPTCL_spleen_Ms9	mPTCL	1	88235376	rs46577219	G	A	missense_variant	MODERATE	missense_variant	c.1127G>A	R376H	c.1127G>A	1671	Mroh2a	protein_coding	transcript	ENSMUST00000113130.7	1942-11-01						691	0.1331	02:02:00	37.5	1	32.3	1	0.9108		92	597		1.048	0.1268	60	7.364	0	1.8	1	1		0/1	0	0	0	1
T-cells_mPTCL_spleen_Ms9	mPTCL	1	88235442	rs51702482	G	A	missense_variant	MODERATE	missense_variant	c.1202G>A	R401H	c.1202G>A	1679	Mroh2a	protein_coding	transcript	ENSMUST00000061013.12	1943-12-01						645	0.8016	02:02:00	39.3	1	33.9	1	0.4168		517	123		1.182	0.8036	60	16.233	0	1.6	1	2		2019-01-01	0	0	0	1
T-cells_mPTCL_spleen_Ms9	mPTCL	1	88235442	rs51702482	G	A	missense_variant	MODERATE	missense_variant	c.1193G>A	R398H	c.1193G>A	1671	Mroh2a	protein_coding	transcript	ENSMUST00000113130.7	1942-11-01						645	0.8016	02:02:00	39.3	1	33.9	1	0.4168		517	123		1.182	0.8036	60	16.233	0	1.6	1	2		2019-01-01	0	0	0	1
T-cells_mPTCL_spleen_Ms9	mPTCL	1	88235449	.	G	T	synonymous_variant	LOW	synonymous_variant	c.1209G>T	G403G	c.1209G>T	1679	Mroh2a	protein_coding	transcript	ENSMUST00000061013.12	1943-12-01						620	0.1903	02:02:00	42.1	1	33.6	1	1		118	500		1.024	0.182	60	9.727	0	2.2	0	1		0/1	0	0	0	1
T-cells_mPTCL_spleen_Ms9	mPTCL	1	88235449	.	G	T	synonymous_variant	LOW	synonymous_variant	c.1200G>T	G400G	c.1200G>T	1671	Mroh2a	protein_coding	transcript	ENSMUST00000113130.7	1942-11-01						620	0.1903	02:02:00	42.1	1	33.6	1	1		118	500		1.024	0.182	60	9.727	0	2.2	0	1		0/1	0	0	0	1
T-cells_mPTCL_spleen_Ms9	mPTCL	1	88236695	rs46995426	C	G	synonymous_variant	LOW	synonymous_variant	c.1287C>G	R429R	c.1287C>G	1679	Mroh2a	protein_coding	transcript	ENSMUST00000061013.12	13/43						667	0.7781	02:02:00	42.6	1	33.1	1	0.8503		519	143		1.04	0.7669	60	11.357	0	4.9	1	2		1/0	0	0	0	1
T-cells_mPTCL_spleen_Ms9	mPTCL	1	88236695	rs46995426	C	G	synonymous_variant	LOW	synonymous_variant	c.1278C>G	R426R	c.1278C>G	1671	Mroh2a	protein_coding	transcript	ENSMUST00000113130.7	1942-12-01						667	0.7781	02:02:00	42.6	1	33.1	1	0.8503		519	143		1.04	0.7669	60	11.357	0	4.9	1	2		1/0	0	0	0	1
T-cells_mPTCL_spleen_Ms9	mPTCL	1	88237491	rs49684833	C	T	stop_gained	HIGH	stop_gained	c.1342C>T	R448*	c.1342C>T	1679	Mroh2a	protein_coding	transcript	ENSMUST00000061013.12	14/43						219	0.1461	02:02:00	38	1	33.7	1	1		32	187		1.004	0.1457	60	9.667	0	1.6	0	1		0/1	0	0	0	1
T-cells_mPTCL_spleen_Ms9	mPTCL	1	88237491	rs49684833	C	T	stop_gained	HIGH	stop_gained	c.1333C>T	R445*	c.1333C>T	1671	Mroh2a	protein_coding	transcript	ENSMUST00000113130.7	13/42						219	0.1461	02:02:00	38	1	33.7	1	1		32	187		1.004	0.1457	60	9.667	0	1.6	0	1		0/1	0	0	0	1
T-cells_mPTCL_spleen_Ms9	mPTCL	1	88237541	rs45963845	C	A	synonymous_variant	LOW	synonymous_variant	c.1392C>A	G464G	c.1392C>A	1679	Mroh2a	protein_coding	transcript	ENSMUST00000061013.12	14/43						243	0.4897	02:02:00	37.7	1	33.8	1	0.5208		119	124		1.205	0.4956	60	16	0	1.8	0	1		0/1	0	0	0	1
T-cells_mPTCL_spleen_Ms9	mPTCL	1	88237541	rs45963845	C	A	synonymous_variant	LOW	synonymous_variant	c.1383C>A	G461G	c.1383C>A	1671	Mroh2a	protein_coding	transcript	ENSMUST00000113130.7	13/42						243	0.4897	02:02:00	37.7	1	33.8	1	0.5208		119	124		1.205	0.4956	60	16	0	1.8	0	1		0/1	0	0	0	1
T-cells_mPTCL_spleen_Ms9	mPTCL	1	88237944	rs51161324	G	A	missense_variant	MODERATE	missense_variant	c.1543G>A	G515S	c.1543G>A	1679	Mroh2a	protein_coding	transcript	ENSMUST00000061013.12	15/43						461	0.1866	02:02:00	39	1	33.7	1	0.467		86	375		1.215	0.1915	60	16.2	0	3.7	0	2		0/1	0	0	0	1
T-cells_mPTCL_spleen_Ms9	mPTCL	1	88237944	rs51161324	G	A	missense_variant	MODERATE	missense_variant	c.1534G>A	G512S	c.1534G>A	1671	Mroh2a	protein_coding	transcript	ENSMUST00000113130.7	14/42						461	0.1866	02:02:00	39	1	33.7	1	0.467		86	375		1.215	0.1915	60	16.2	0	3.7	0	2		0/1	0	0	0	1
T-cells_mPTCL_spleen_Ms9	mPTCL	1	88238889	rs49591749	T	C	splice_region_variant	LOW	splice_region_variant	c.1555-5T>C		c.1555-5T>C		Mroh2a	protein_coding	transcript	ENSMUST00000061013.12	15/42						280	0.7857	02:02:00	38.9	1	33.4	1	0.766		220	57		1.103	0.7803	60	14.714	0	2.6	0	2		1/0	0	0	0	1
T-cells_mPTCL_spleen_Ms9	mPTCL	1	88238889	rs49591749	T	C	splice_region_variant	LOW	splice_region_variant	c.1546-5T>C		c.1546-5T>C		Mroh2a	protein_coding	transcript	ENSMUST00000113130.7	14/41						280	0.7857	02:02:00	38.9	1	33.4	1	0.766		220	57		1.103	0.7803	60	14.714	0	2.6	0	2		1/0	0	0	0	1
T-cells_mPTCL_spleen_Ms9	mPTCL	1	88238947	rs50675978	A	G	synonymous_variant	LOW	synonymous_variant	c.1608A>G	A536A	c.1608A>G	1679	Mroh2a	protein_coding	transcript	ENSMUST00000061013.12	16/43						306	0.781	02:02:00	42.9	1	33.6	1	0.5791		239	67		1.186	0.8178	60	11.579	0	2.8	0	1		1/0	0	0	0	1
T-cells_mPTCL_spleen_Ms9	mPTCL	1	88238947	rs50675978	A	G	synonymous_variant	LOW	synonymous_variant	c.1599A>G	A533A	c.1599A>G	1671	Mroh2a	protein_coding	transcript	ENSMUST00000113130.7	15/42						306	0.781	02:02:00	42.9	1	33.6	1	0.5791		239	67		1.186	0.8178	60	11.579	0	2.8	0	1		1/0	0	0	0	1
T-cells_mPTCL_spleen_Ms9	mPTCL	1	88238983	rs51943203	C	T	synonymous_variant	LOW	synonymous_variant	c.1644C>T	A548A	c.1644C>T	1679	Mroh2a	protein_coding	transcript	ENSMUST00000061013.12	16/43						278	0.1619	02:02:00	38.9	1	32.6	1	0.7446		45	232		1.113	0.1489	60	6.5	0	3	0	1		0/1	0	0	0	1
T-cells_mPTCL_spleen_Ms9	mPTCL	1	88238983	rs51943203	C	T	synonymous_variant	LOW	synonymous_variant	c.1635C>T	A545A	c.1635C>T	1671	Mroh2a	protein_coding	transcript	ENSMUST00000113130.7	15/42						278	0.1619	02:02:00	38.9	1	32.6	1	0.7446		45	232		1.113	0.1489	60	6.5	0	3	0	1		0/1	0	0	0	1
T-cells_mPTCL_spleen_Ms9	mPTCL	1	88239000	rs47327704	G	T	missense_variant	MODERATE	missense_variant	c.1661G>T	G554V	c.1661G>T	1679	Mroh2a	protein_coding	transcript	ENSMUST00000061013.12	16/43						252	0.1905	02:02:00	36.5	1	33.6	1	0.8713		48	204		1.062	0.1915	60	15	0	2.2	0	1		0/1	0	0	0	1
T-cells_mPTCL_spleen_Ms9	mPTCL	1	88239000	rs47327704	G	T	missense_variant	MODERATE	missense_variant	c.1652G>T	G551V	c.1652G>T	1671	Mroh2a	protein_coding	transcript	ENSMUST00000113130.7	15/42						252	0.1905	02:02:00	36.5	1	33.6	1	0.8713		48	204		1.062	0.1915	60	15	0	2.2	0	1		0/1	0	0	0	1
T-cells_mPTCL_spleen_Ms9	mPTCL	1	88239006	rs47431882	A	C	missense_variant	MODERATE	missense_variant	c.1667A>C	D556A	c.1667A>C	1679	Mroh2a	protein_coding	transcript	ENSMUST00000061013.12	16/43						237	0.4093	02:02:00	37.7	1	34.3	1	0.6857		97	138		1.122	0.4481	60	47.5	0	2.4	2	2		0/1	0	0	0	1
T-cells_mPTCL_spleen_Ms9	mPTCL	1	88239006	rs47431882	A	C	missense_variant	MODERATE	missense_variant	c.1658A>C	D553A	c.1658A>C	1671	Mroh2a	protein_coding	transcript	ENSMUST00000113130.7	15/42						237	0.4093	02:02:00	37.7	1	34.3	1	0.6857		97	138		1.122	0.4481	60	47.5	0	2.4	2	2		0/1	0	0	0	1
T-cells_mPTCL_spleen_Ms9	mPTCL	1	88240124	rs51719921	T	C	synonymous_variant	LOW	synonymous_variant	c.1708T>C	L570L	c.1708T>C	1679	Mroh2a	protein_coding	transcript	ENSMUST00000061013.12	17/43						409	0.8386	02:02:00	41.7	1	33.8	1	1		343	64		1.029	0.8398	60	18.056	0	2.9	0	2		2019-01-01	0	0	0	1
T-cells_mPTCL_spleen_Ms9	mPTCL	1	88240124	rs51719921	T	C	synonymous_variant	LOW	synonymous_variant	c.1699T>C	L567L	c.1699T>C	1671	Mroh2a	protein_coding	transcript	ENSMUST00000113130.7	16/42						409	0.8386	02:02:00	41.7	1	33.8	1	1		343	64		1.029	0.8398	60	18.056	0	2.9	0	2		2019-01-01	0	0	0	1
T-cells_mPTCL_spleen_Ms9	mPTCL	1	88240149	rs48472294	C	T	missense_variant	MODERATE	missense_variant	c.1733C>T	A578V	c.1733C>T	1679	Mroh2a	protein_coding	transcript	ENSMUST00000061013.12	17/43						464	0.8276	02:02:00	41.4	1	32.3	1	0.6165		384	77		1.152	0.8215	60	7	0	2.8	0	3		2019-01-01	0	0	0	1
T-cells_mPTCL_spleen_Ms9	mPTCL	1	88240149	rs48472294	C	T	missense_variant	MODERATE	missense_variant	c.1724C>T	A575V	c.1724C>T	1671	Mroh2a	protein_coding	transcript	ENSMUST00000113130.7	16/42						464	0.8276	02:02:00	41.4	1	32.3	1	0.6165		384	77		1.152	0.8215	60	7	0	2.8	0	3		2019-01-01	0	0	0	1
T-cells_mPTCL_spleen_Ms9	mPTCL	1	88240703	rs46352364	G	A	missense_variant	MODERATE	missense_variant	c.1768G>A	G590R	c.1768G>A	1679	Mroh2a	protein_coding	transcript	ENSMUST00000061013.12	18/43						121	0.2397	02:02:00	38.2	1	33.1	1	0.2817		29	92		1.702	0.2261	60	8.667	0	1.9	0	2		0/1	0	0	0	1
T-cells_mPTCL_spleen_Ms9	mPTCL	1	88240703	rs46352364	G	A	missense_variant	MODERATE	missense_variant	c.1759G>A	G587R	c.1759G>A	1671	Mroh2a	protein_coding	transcript	ENSMUST00000113130.7	17/42						121	0.2397	02:02:00	38.2	1	33.1	1	0.2817		29	92		1.702	0.2261	60	8.667	0	1.9	0	2		0/1	0	0	0	1
T-cells_mPTCL_spleen_Ms9	mPTCL	1	88240709	.	G	T	missense_variant	MODERATE	missense_variant	c.1774G>T	G592C	c.1774G>T	1679	Mroh2a	protein_coding	transcript	ENSMUST00000061013.12	18/43						125	0.2	02:02:00	33.8	1	32.6	1	0.8199		25	100		1.233	0.1913	60	7.333	0	2	0	2		0/1	0	0	0	1
T-cells_mPTCL_spleen_Ms9	mPTCL	1	88240709	.	G	T	missense_variant	MODERATE	missense_variant	c.1765G>T	G589C	c.1765G>T	1671	Mroh2a	protein_coding	transcript	ENSMUST00000113130.7	17/42						125	0.2	02:02:00	33.8	1	32.6	1	0.8199		25	100		1.233	0.1913	60	7.333	0	2	0	2		0/1	0	0	0	1
T-cells_mPTCL_spleen_Ms9	mPTCL	1	88240802	rs47373236	C	T	synonymous_variant	LOW	synonymous_variant	c.1867C>T	L623L	c.1867C>T	1679	Mroh2a	protein_coding	transcript	ENSMUST00000061013.12	18/43						176	0.7443	02:02:00	39.1	1	34.3	1	0.7283		131	45		1.171	0.7396	60	20.833	0	2.2	0	1		1/0	0	0	0	1
T-cells_mPTCL_spleen_Ms9	mPTCL	1	88240802	rs47373236	C	T	synonymous_variant	LOW	synonymous_variant	c.1858C>T	L620L	c.1858C>T	1671	Mroh2a	protein_coding	transcript	ENSMUST00000113130.7	17/42						176	0.7443	02:02:00	39.1	1	34.3	1	0.7283		131	45		1.171	0.7396	60	20.833	0	2.2	0	1		1/0	0	0	0	1
T-cells_mPTCL_spleen_Ms9	mPTCL	1	88241093	rs30305673	C	T	synonymous_variant	LOW	synonymous_variant	c.1908C>T	N636N	c.1908C>T	1679	Mroh2a	protein_coding	transcript	ENSMUST00000061013.12	19/43						776	0.7784	02:02:00	41.5	1	34.1	1	0.7277		604	169		1.077	0.7833	60	17.303	0	2.4	0	2		1/0	0	0	0	1
T-cells_mPTCL_spleen_Ms9	mPTCL	1	88241093	rs30305673	C	T	synonymous_variant	LOW	synonymous_variant	c.1899C>T	N633N	c.1899C>T	1671	Mroh2a	protein_coding	transcript	ENSMUST00000113130.7	18/42						776	0.7784	02:02:00	41.5	1	34.1	1	0.7277		604	169		1.077	0.7833	60	17.303	0	2.4	0	2		1/0	0	0	0	1
T-cells_mPTCL_spleen_Ms9	mPTCL	1	88241584	rs46209645	G	A	stop_gained	HIGH	stop_gained	c.1980G>A	W660*	c.1980G>A	1679	Mroh2a	protein_coding	transcript	ENSMUST00000061013.12	20/43						714	0.4454	02:02:00	43.8	1	33.6	1	0.4966		318	392		1.113	0.4416	60	12.826	0	5.1	0	1		0/1	0	0	0	1
T-cells_mPTCL_spleen_Ms9	mPTCL	1	88241584	rs46209645	G	A	stop_gained	HIGH	stop_gained	c.1971G>A	W657*	c.1971G>A	1671	Mroh2a	protein_coding	transcript	ENSMUST00000113130.7	19/42						714	0.4454	02:02:00	43.8	1	33.6	1	0.4966		318	392		1.113	0.4416	60	12.826	0	5.1	0	1		0/1	0	0	0	1
T-cells_mPTCL_spleen_Ms9	mPTCL	1	88241590	rs47901697	A	G	synonymous_variant	LOW	synonymous_variant	c.1986A>G	L662L	c.1986A>G	1679	Mroh2a	protein_coding	transcript	ENSMUST00000061013.12	20/43						709	0.7913	02:02:00	43.1	1	34	1	0.8536		561	147		1.035	0.797	60	17.097	0	4.8	0	1		1/0	0	0	0	1
T-cells_mPTCL_spleen_Ms9	mPTCL	1	88241590	rs47901697	A	G	synonymous_variant	LOW	synonymous_variant	c.1977A>G	L659L	c.1977A>G	1671	Mroh2a	protein_coding	transcript	ENSMUST00000113130.7	19/42						709	0.7913	02:02:00	43.1	1	34	1	0.8536		561	147		1.035	0.797	60	17.097	0	4.8	0	1		1/0	0	0	0	1
T-cells_mPTCL_spleen_Ms9	mPTCL	1	88241618	.	A	C	missense_variant	MODERATE	missense_variant	c.2014A>C	I672L	c.2014A>C	1679	Mroh2a	protein_coding	transcript	ENSMUST00000061013.12	20/43						672	0.1339	02:02:00	43.2	1	33.9	1	0.7331		90	580		1.108	0.1419	60	29	0	4.9	1	1		0/1	0	0	0	1
T-cells_mPTCL_spleen_Ms9	mPTCL	1	88241618	.	A	C	missense_variant	MODERATE	missense_variant	c.2005A>C	I669L	c.2005A>C	1671	Mroh2a	protein_coding	transcript	ENSMUST00000113130.7	19/42						672	0.1339	02:02:00	43.2	1	33.9	1	0.7331		90	580		1.108	0.1419	60	29	0	4.9	1	1		0/1	0	0	0	1
T-cells_mPTCL_spleen_Ms9	mPTCL	1	88242420	.	CC	AA	missense_variant	MODERATE	missense_variant	c.2063_2064delCCinsAA	A688E	c.2063_2064delCCinsAA	1679	Mroh2a	protein_coding	transcript	ENSMUST00000061013.12	21/43						432	0.1574	02:02:00	37.3	1	33.3	1	0.7873		68	355		1.088	0.1654	60	67	0.0231	2.5	0	3		0/1	0	0	0	1
T-cells_mPTCL_spleen_Ms9	mPTCL	1	88242420	.	CC	AA	missense_variant	MODERATE	missense_variant	c.2054_2055delCCinsAA	A685E	c.2054_2055delCCinsAA	1671	Mroh2a	protein_coding	transcript	ENSMUST00000113130.7	20/42						432	0.1574	02:02:00	37.3	1	33.3	1	0.7873		68	355		1.088	0.1654	60	67	0.0231	2.5	0	3		0/1	0	0	0	1
T-cells_mPTCL_spleen_Ms9	mPTCL	1	88242692	.	G	A	synonymous_variant	LOW	synonymous_variant	c.2190G>A	L730L	c.2190G>A	1679	Mroh2a	protein_coding	transcript	ENSMUST00000061013.12	22/43						499	0.1583	02:02:00	41	1	34.8	1	0.5395		79	420		1.163	0.1601	60	38.5	0	3.7	0	2		0/1	0	0	0	1
T-cells_mPTCL_spleen_Ms9	mPTCL	1	88242692	.	G	A	synonymous_variant	LOW	synonymous_variant	c.2181G>A	L727L	c.2181G>A	1671	Mroh2a	protein_coding	transcript	ENSMUST00000113130.7	21/42						499	0.1583	02:02:00	41	1	34.8	1	0.5395		79	420		1.163	0.1601	60	38.5	0	3.7	0	2		0/1	0	0	0	1
T-cells_mPTCL_spleen_Ms9	mPTCL	1	88242760	rs50641547	C	T	missense_variant	MODERATE	missense_variant	c.2258C>T	S753L	c.2258C>T	1679	Mroh2a	protein_coding	transcript	ENSMUST00000061013.12	22/43						309	0.4531	02:02:00	36.7	1	33.1	1	1		140	169		1.011	0.4437	60	13	0	3.6	0	2		0/1	0	0	0	1
T-cells_mPTCL_spleen_Ms9	mPTCL	1	88242760	rs50641547	C	T	missense_variant	MODERATE	missense_variant	c.2249C>T	S750L	c.2249C>T	1671	Mroh2a	protein_coding	transcript	ENSMUST00000113130.7	21/42						309	0.4531	02:02:00	36.7	1	33.1	1	1		140	169		1.011	0.4437	60	13	0	3.6	0	2		0/1	0	0	0	1
T-cells_mPTCL_spleen_Ms9	mPTCL	1	88242764	rs30305666	A	G	synonymous_variant	LOW	synonymous_variant	c.2262A>G	E754E	c.2262A>G	1679	Mroh2a	protein_coding	transcript	ENSMUST00000061013.12	22/43						288	0.7812	02:02:00	37.5	1	34.2	1	0.2881		225	61		1.415	0.7934	60	21.5	0	3.5	0	1		1/0	0	0	0	1
T-cells_mPTCL_spleen_Ms9	mPTCL	1	88242764	rs30305666	A	G	synonymous_variant	LOW	synonymous_variant	c.2253A>G	E751E	c.2253A>G	1671	Mroh2a	protein_coding	transcript	ENSMUST00000113130.7	21/42						288	0.7812	02:02:00	37.5	1	34.2	1	0.2881		225	61		1.415	0.7934	60	21.5	0	3.5	0	1		1/0	0	0	0	1
T-cells_mPTCL_spleen_Ms9	mPTCL	1	88242779	rs50099360	C	T	synonymous_variant	LOW	synonymous_variant	c.2277C>T	I759I	c.2277C>T	1679	Mroh2a	protein_coding	transcript	ENSMUST00000061013.12	22/43						254	0.1693	02:02:00	32.5	1	34.4	1	0.7175		43	209		1.144	0.1784	60	86	0	3.5	1	2		0/1	0	0	0	1
T-cells_mPTCL_spleen_Ms9	mPTCL	1	88242779	rs50099360	C	T	synonymous_variant	LOW	synonymous_variant	c.2268C>T	I756I	c.2268C>T	1671	Mroh2a	protein_coding	transcript	ENSMUST00000113130.7	21/42						254	0.1693	02:02:00	32.5	1	34.4	1	0.7175		43	209		1.144	0.1784	60	86	0	3.5	1	2		0/1	0	0	0	1
T-cells_mPTCL_spleen_Ms9	mPTCL	1	88243950	.	G	A	missense_variant	MODERATE	missense_variant	c.2309G>A	R770Q	c.2309G>A	1679	Mroh2a	protein_coding	transcript	ENSMUST00000061013.12	23/43						370	0.2108	02:02:00	40.8	1	32.5	1	0.7019		78	291		1.139	0.2	60	6.091	0	3.3	0	3		0/1	0	0	0	1
T-cells_mPTCL_spleen_Ms9	mPTCL	1	88243950	.	G	A	missense_variant	MODERATE	missense_variant	c.2300G>A	R767Q	c.2300G>A	1671	Mroh2a	protein_coding	transcript	ENSMUST00000113130.7	22/42						370	0.2108	02:02:00	40.8	1	32.5	1	0.7019		78	291		1.139	0.2	60	6.091	0	3.3	0	3		0/1	0	0	0	1
T-cells_mPTCL_spleen_Ms9	mPTCL	1	88244002	.	C	T	synonymous_variant	LOW	synonymous_variant	c.2361C>T	Y787Y	c.2361C>T	1679	Mroh2a	protein_coding	transcript	ENSMUST00000061013.12	23/43						462	0.197	02:02:00	41.6	1	34	1	1		91	370		1.021	0.2009	60	17.2	0	3.4	0	1		0/1	0	0	0	1
T-cells_mPTCL_spleen_Ms9	mPTCL	1	88244002	.	C	T	synonymous_variant	LOW	synonymous_variant	c.2352C>T	Y784Y	c.2352C>T	1671	Mroh2a	protein_coding	transcript	ENSMUST00000113130.7	22/42						462	0.197	02:02:00	41.6	1	34	1	1		91	370		1.021	0.2009	60	17.2	0	3.4	0	1		0/1	0	0	0	1
T-cells_mPTCL_spleen_Ms9	mPTCL	1	88244014	rs45714767	G	A	synonymous_variant	LOW	synonymous_variant	c.2373G>A	Q791Q	c.2373G>A	1679	Mroh2a	protein_coding	transcript	ENSMUST00000061013.12	23/43						464	0.8276	02:02:00	41.9	1	33.9	1	0.804		384	78		1.084	0.8337	60	15.696	0	2.1	0	1		2019-01-01	0	0	0	1
T-cells_mPTCL_spleen_Ms9	mPTCL	1	88244014	rs45714767	G	A	synonymous_variant	LOW	synonymous_variant	c.2364G>A	Q788Q	c.2364G>A	1671	Mroh2a	protein_coding	transcript	ENSMUST00000113130.7	22/42						464	0.8276	02:02:00	41.9	1	33.9	1	0.804		384	78		1.084	0.8337	60	15.696	0	2.1	0	1		2019-01-01	0	0	0	1
T-cells_mPTCL_spleen_Ms9	mPTCL	1	88244083	.	G	A	splice_region_variant	LOW	splice_region_variant	c.2442G>A	Q814Q	c.2442G>A	1679	Mroh2a	protein_coding	transcript	ENSMUST00000061013.12	23/43						342	0.1784	02:02:00	38.8	1	34	1	0.6566		61	278		1.165	0.177	60	14.25	0	3.5	0	2		0/1	0	0	0	1
T-cells_mPTCL_spleen_Ms9	mPTCL	1	88244083	.	G	A	splice_region_variant	LOW	splice_region_variant	c.2433G>A	Q811Q	c.2433G>A	1671	Mroh2a	protein_coding	transcript	ENSMUST00000113130.7	22/42						342	0.1784	02:02:00	38.8	1	34	1	0.6566		61	278		1.165	0.177	60	14.25	0	3.5	0	2		0/1	0	0	0	1
T-cells_mPTCL_spleen_Ms9	mPTCL	1	88244970	.	G	T	missense_variant	MODERATE	missense_variant	c.2469G>T	M823I	c.2469G>T	1679	Mroh2a	protein_coding	transcript	ENSMUST00000061013.12	24/43						435	0.3609	02:02:00	37.3	1	34.3	1	0.9189		157	277		1.021	0.3686	60	21.429	0	1.4	0	2		0/1	0	0	0	1
T-cells_mPTCL_spleen_Ms9	mPTCL	1	88244970	.	G	T	missense_variant	MODERATE	missense_variant	c.2460G>T	M820I	c.2460G>T	1671	Mroh2a	protein_coding	transcript	ENSMUST00000113130.7	23/42						435	0.3609	02:02:00	37.3	1	34.3	1	0.9189		157	277		1.021	0.3686	60	21.429	0	1.4	0	2		0/1	0	0	0	1
T-cells_mPTCL_spleen_Ms9	mPTCL	1	88244995	rs49694003	G	T	missense_variant	MODERATE	missense_variant	c.2494G>T	A832S	c.2494G>T	1679	Mroh2a	protein_coding	transcript	ENSMUST00000061013.12	24/43						525	0.1295	02:02:00	39.6	1	34.2	1	1		68	454		1.022	0.1309	60	16	0	1.8	0	2		0/1	0	0	0	1
T-cells_mPTCL_spleen_Ms9	mPTCL	1	88244995	rs49694003	G	T	missense_variant	MODERATE	missense_variant	c.2485G>T	A829S	c.2485G>T	1671	Mroh2a	protein_coding	transcript	ENSMUST00000113130.7	23/42						525	0.1295	02:02:00	39.6	1	34.2	1	1		68	454		1.022	0.1309	60	16	0	1.8	0	2		0/1	0	0	0	1
T-cells_mPTCL_spleen_Ms9	mPTCL	1	88245989	rs48134977	T	C	missense_variant	MODERATE	missense_variant	c.2567T>C	V856A	c.2567T>C	1679	Mroh2a	protein_coding	transcript	ENSMUST00000061013.12	25/43						371	0.7655	02:02:00	40.3	1	32.8	1	0.6216		284	85		1.13	0.7699	60	11.348	0	3.3	0	1		1/0	0	0	0	1
T-cells_mPTCL_spleen_Ms9	mPTCL	1	88245989	rs48134977	T	C	missense_variant	MODERATE	missense_variant	c.2558T>C	V853A	c.2558T>C	1671	Mroh2a	protein_coding	transcript	ENSMUST00000113130.7	24/42						371	0.7655	02:02:00	40.3	1	32.8	1	0.6216		284	85		1.13	0.7699	60	11.348	0	3.3	0	1		1/0	0	0	0	1
T-cells_mPTCL_spleen_Ms9	mPTCL	1	88246017	.	C	T	synonymous_variant	LOW	synonymous_variant	c.2595C>T	H865H	c.2595C>T	1679	Mroh2a	protein_coding	transcript	ENSMUST00000061013.12	25/43						438	0.121	02:02:00	44.8	1	34.7	1	0.5568		53	383		1.216	0.13	60	52	0	4.5	0	2		0/1	0	0	0	1
T-cells_mPTCL_spleen_Ms9	mPTCL	1	88246017	.	C	T	synonymous_variant	LOW	synonymous_variant	c.2586C>T	H862H	c.2586C>T	1671	Mroh2a	protein_coding	transcript	ENSMUST00000113130.7	24/42						438	0.121	02:02:00	44.8	1	34.7	1	0.5568		53	383		1.216	0.13	60	52	0	4.5	0	2		0/1	0	0	0	1
T-cells_mPTCL_spleen_Ms9	mPTCL	1	88246042	.	G	C	missense_variant	MODERATE	missense_variant	c.2620G>C	A874P	c.2620G>C	1679	Mroh2a	protein_coding	transcript	ENSMUST00000061013.12	25/43						452	0.1106	02:02:00	48.6	1	34	1	1		50	402		1.032	0.1143	60	24	0	4.5	0	1		0/1	0	0	0	1
T-cells_mPTCL_spleen_Ms9	mPTCL	1	88246042	.	G	C	missense_variant	MODERATE	missense_variant	c.2611G>C	A871P	c.2611G>C	1671	Mroh2a	protein_coding	transcript	ENSMUST00000113130.7	24/42						452	0.1106	02:02:00	48.6	1	34	1	1		50	402		1.032	0.1143	60	24	0	4.5	0	1		0/1	0	0	0	1
T-cells_mPTCL_spleen_Ms9	mPTCL	1	88246065	rs50479857	A	G	splice_region_variant	LOW	splice_region_variant	c.2643A>G	L881L	c.2643A>G	1679	Mroh2a	protein_coding	transcript	ENSMUST00000061013.12	25/43						441	0.7392	02:02:00	40.4	1	33.1	1	0.6561		326	107		1.109	0.7494	60	11.074	0	3.1	1	2		1/0	0	0	0	1
T-cells_mPTCL_spleen_Ms9	mPTCL	1	88246065	rs50479857	A	G	splice_region_variant	LOW	splice_region_variant	c.2634A>G	L878L	c.2634A>G	1671	Mroh2a	protein_coding	transcript	ENSMUST00000113130.7	24/42						441	0.7392	02:02:00	40.4	1	33.1	1	0.6561		326	107		1.109	0.7494	60	11.074	0	3.1	1	2		1/0	0	0	0	1
T-cells_mPTCL_spleen_Ms9	mPTCL	1	88247172	rs108928087	A	G	synonymous_variant	LOW	synonymous_variant	c.2682A>G	T894T	c.2682A>G	1679	Mroh2a	protein_coding	transcript	ENSMUST00000061013.12	26/43						892	0.1435	02:02:00	40.4	1	32.6	1	0.848		128	764		1.047	0.1392	60	11.8	0	4.4	0	2		0/1	0	0	0	1
T-cells_mPTCL_spleen_Ms9	mPTCL	1	88247172	rs108928087	A	G	synonymous_variant	LOW	synonymous_variant	c.2673A>G	T891T	c.2673A>G	1671	Mroh2a	protein_coding	transcript	ENSMUST00000113130.7	25/42						892	0.1435	02:02:00	40.4	1	32.6	1	0.848		128	764		1.047	0.1392	60	11.8	0	4.4	0	2		0/1	0	0	0	1
T-cells_mPTCL_spleen_Ms9	mPTCL	1	88247232	rs46270163	T	C	synonymous_variant	LOW	synonymous_variant	c.2742T>C	N914N	c.2742T>C	1679	Mroh2a	protein_coding	transcript	ENSMUST00000061013.12	26/43						744	0.7702	02:02:00	42.2	1	34.3	1	0.8589		573	167		1.038	0.7795	60	30.833	0	2.9	0	1		1/0	0	0	0	1
T-cells_mPTCL_spleen_Ms9	mPTCL	1	88247232	rs46270163	T	C	synonymous_variant	LOW	synonymous_variant	c.2733T>C	N911N	c.2733T>C	1671	Mroh2a	protein_coding	transcript	ENSMUST00000113130.7	25/42						744	0.7702	02:02:00	42.2	1	34.3	1	0.8589		573	167		1.038	0.7795	60	30.833	0	2.9	0	1		1/0	0	0	0	1
T-cells_mPTCL_spleen_Ms9	mPTCL	1	88247237	rs46834053	C	T	missense_variant	MODERATE	missense_variant	c.2747C>T	S916F	c.2747C>T	1679	Mroh2a	protein_coding	transcript	ENSMUST00000061013.12	26/43						726	0.4532	02:02:00	41.2	1	34.2	1	0.4057		329	396		1.146	0.4507	60	17.278	0	3.4	0	1		0/1	0	0	0	1
T-cells_mPTCL_spleen_Ms9	mPTCL	1	88247237	rs46834053	C	T	missense_variant	MODERATE	missense_variant	c.2738C>T	S913F	c.2738C>T	1671	Mroh2a	protein_coding	transcript	ENSMUST00000113130.7	25/42						726	0.4532	02:02:00	41.2	1	34.2	1	0.4057		329	396		1.146	0.4507	60	17.278	0	3.4	0	1		0/1	0	0	0	1
T-cells_mPTCL_spleen_Ms9	mPTCL	1	88247708	.	T	TTCTCTC	splice_region_variant	LOW	splice_region_variant	c.2755-13_2755-8dupTCTCTC		c.2755-13_2755-8dupTCTCTC		Mroh2a	protein_coding	transcript	ENSMUST00000061013.12	26/42						71	0.169	02:02:00	40	1	33.7	1	0.6861		12	29		1.424	0.2609	60.3	24	0	3.2	32	19		0/1	0	0	0	1
T-cells_mPTCL_spleen_Ms9	mPTCL	1	88247708	.	T	TTCTCTC	splice_region_variant	LOW	splice_region_variant	c.2746-13_2746-8dupTCTCTC		c.2746-13_2746-8dupTCTCTC		Mroh2a	protein_coding	transcript	ENSMUST00000113130.7	25/41						71	0.169	02:02:00	40	1	33.7	1	0.6861		12	29		1.424	0.2609	60.3	24	0	3.2	32	19		0/1	0	0	0	1
T-cells_mPTCL_spleen_Ms9	mPTCL	1	88247732	.	C	CTCTCTCTT	splice_region_variant	LOW	splice_region_variant	c.2755-9_2755-8insTTCTCTCT		c.2755-9_2755-8insTTCTCTCT		Mroh2a	protein_coding	transcript	ENSMUST00000061013.12	26/42						118	0.1356	02:02:00	28.8	1	32.6	1	0.4131		16	99		1.549	0.1456	62.4	15	0.0932	3.2	7	16		0/1	0	0	0	1
T-cells_mPTCL_spleen_Ms9	mPTCL	1	88247732	.	C	CTCTCTCTT	splice_region_variant	LOW	splice_region_variant	c.2746-9_2746-8insTTCTCTCT		c.2746-9_2746-8insTTCTCTCT		Mroh2a	protein_coding	transcript	ENSMUST00000113130.7	25/41						118	0.1356	02:02:00	28.8	1	32.6	1	0.4131		16	99		1.549	0.1456	62.4	15	0.0932	3.2	7	16		0/1	0	0	0	1
T-cells_mPTCL_spleen_Ms9	mPTCL	1	88247763	rs51677514	A	G	missense_variant	MODERATE	missense_variant	c.2770A>G	T924A	c.2770A>G	1679	Mroh2a	protein_coding	transcript	ENSMUST00000061013.12	27/43						153	0.7582	02:02:00	37.8	1	30.8	1	0.5457		116	33		1.36	0.752	60	4.273	0	2.9	0	2		1/0	0	0	0	1
T-cells_mPTCL_spleen_Ms9	mPTCL	1	88247763	rs51677514	A	G	missense_variant	MODERATE	missense_variant	c.2761A>G	T921A	c.2761A>G	1671	Mroh2a	protein_coding	transcript	ENSMUST00000113130.7	26/42						153	0.7582	02:02:00	37.8	1	30.8	1	0.5457		116	33		1.36	0.752	60	4.273	0	2.9	0	2		1/0	0	0	0	1
T-cells_mPTCL_spleen_Ms9	mPTCL	1	88248555	.	C	A	missense_variant	MODERATE	missense_variant	c.2854C>A	L952M	c.2854C>A	1679	Mroh2a	protein_coding	transcript	ENSMUST00000061013.12	28/43						477	0.2977	02:02:00	40.6	1	33.9	1	0.9201		142	335		1.02	0.2953	60	13.2	0	4.6	0	1		0/1	0	0	0	1
T-cells_mPTCL_spleen_Ms9	mPTCL	1	88248555	.	C	A	missense_variant	MODERATE	missense_variant	c.2845C>A	L949M	c.2845C>A	1671	Mroh2a	protein_coding	transcript	ENSMUST00000113130.7	27/42						477	0.2977	02:02:00	40.6	1	33.9	1	0.9201		142	335		1.02	0.2953	60	13.2	0	4.6	0	1		0/1	0	0	0	1
T-cells_mPTCL_spleen_Ms9	mPTCL	1	88248584	rs49606792	G	A	synonymous_variant	LOW	synonymous_variant	c.2883G>A	E961E	c.2883G>A	1679	Mroh2a	protein_coding	transcript	ENSMUST00000061013.12	28/43						505	0.6416	02:02:00	41.2	1	33.9	1	0.0611		324	94		1.574	0.6426	60	13.727	0	4.2	0	1		1/0	0	0	0	1
T-cells_mPTCL_spleen_Ms9	mPTCL	1	88248584	rs49606792	G	A	synonymous_variant	LOW	synonymous_variant	c.2874G>A	E958E	c.2874G>A	1671	Mroh2a	protein_coding	transcript	ENSMUST00000113130.7	27/42						505	0.6416	02:02:00	41.2	1	33.9	1	0.0611		324	94		1.574	0.6426	60	13.727	0	4.2	0	1		1/0	0	0	0	1
T-cells_mPTCL_spleen_Ms9	mPTCL	1	88248605	rs46529405	G	T	missense_variant	MODERATE	missense_variant	c.2904G>T	M968I	c.2904G>T	1679	Mroh2a	protein_coding	transcript	ENSMUST00000061013.12	28/43						512	0.1445	02:02:00	34.7	1	34.7	1	0.1677		74	437		1.434	0.1538	60	36	0	5.2	0	2		0/1	0	0	0	1
T-cells_mPTCL_spleen_Ms9	mPTCL	1	88248605	rs46529405	G	T	missense_variant	MODERATE	missense_variant	c.2895G>T	M965I	c.2895G>T	1671	Mroh2a	protein_coding	transcript	ENSMUST00000113130.7	27/42						512	0.1445	02:02:00	34.7	1	34.7	1	0.1677		74	437		1.434	0.1538	60	36	0	5.2	0	2		0/1	0	0	0	1
T-cells_mPTCL_spleen_Ms9	mPTCL	1	88248614	rs50202562	T	C	synonymous_variant	LOW	synonymous_variant	c.2913T>C	H971H	c.2913T>C	1679	Mroh2a	protein_coding	transcript	ENSMUST00000061013.12	28/43						489	0.8016	02:02:00	37	1	33.1	1	0.0645		392	94		1.564	0.8131	60	11.645	0	4.2	0	2		2019-01-01	0	0	0	1
T-cells_mPTCL_spleen_Ms9	mPTCL	1	88248614	rs50202562	T	C	synonymous_variant	LOW	synonymous_variant	c.2904T>C	H968H	c.2904T>C	1671	Mroh2a	protein_coding	transcript	ENSMUST00000113130.7	27/42						489	0.8016	02:02:00	37	1	33.1	1	0.0645		392	94		1.564	0.8131	60	11.645	0	4.2	0	2		2019-01-01	0	0	0	1
T-cells_mPTCL_spleen_Ms9	mPTCL	1	88248621	rs50937237	C	T	missense_variant	MODERATE	missense_variant	c.2920C>T	L974F	c.2920C>T	1679	Mroh2a	protein_coding	transcript	ENSMUST00000061013.12	28/43						471	0.6327	02:02:00	35.1	1	32.9	1	0.0421		298	170		1.496	0.6411	60	8.933	0	4.5	1	2		1/0	0	0	0	1
T-cells_mPTCL_spleen_Ms9	mPTCL	1	88248621	rs50937237	C	T	missense_variant	MODERATE	missense_variant	c.2911C>T	L971F	c.2911C>T	1671	Mroh2a	protein_coding	transcript	ENSMUST00000113130.7	27/42						471	0.6327	02:02:00	35.1	1	32.9	1	0.0421		298	170		1.496	0.6411	60	8.933	0	4.5	1	2		1/0	0	0	0	1
T-cells_mPTCL_spleen_Ms9	mPTCL	1	88249700	rs49354716	T	C	splice_region_variant	LOW	splice_region_variant	c.2956-3T>C		c.2956-3T>C		Mroh2a	protein_coding	transcript	ENSMUST00000061013.12	28/42						350	0.8114	02:02:00	38.5	1	34.1	1	0.7769		284	65		1.119	0.8119	60	22.667	0	1.8	2	1		2019-01-01	0	0	0	1
T-cells_mPTCL_spleen_Ms9	mPTCL	1	88249700	rs49354716	T	C	splice_region_variant	LOW	splice_region_variant	c.2947-3T>C		c.2947-3T>C		Mroh2a	protein_coding	transcript	ENSMUST00000113130.7	27/41						350	0.8114	02:02:00	38.5	1	34.1	1	0.7769		284	65		1.119	0.8119	60	22.667	0	1.8	2	1		2019-01-01	0	0	0	1
T-cells_mPTCL_spleen_Ms9	mPTCL	1	88249744	rs46845106	C	T	synonymous_variant	LOW	synonymous_variant	c.2997C>T	L999L	c.2997C>T	1679	Mroh2a	protein_coding	transcript	ENSMUST00000061013.12	29/43						439	0.1549	02:02:00	39.1	1	33.6	1	0.793		68	368		1.074	0.1537	60	12.6	0	2.3	0	1		0/1	0	0	0	1
T-cells_mPTCL_spleen_Ms9	mPTCL	1	88249744	rs46845106	C	T	synonymous_variant	LOW	synonymous_variant	c.2988C>T	L996L	c.2988C>T	1671	Mroh2a	protein_coding	transcript	ENSMUST00000113130.7	28/42						439	0.1549	02:02:00	39.1	1	33.6	1	0.793		68	368		1.074	0.1537	60	12.6	0	2.3	0	1		0/1	0	0	0	1
T-cells_mPTCL_spleen_Ms9	mPTCL	1	88249832	rs47269647	G	A	splice_region_variant	LOW	splice_region_variant	c.3079+6G>A		c.3079+6G>A		Mroh2a	protein_coding	transcript	ENSMUST00000061013.12	29/42						424	0.1887	02:02:00	39.8	1	34.3	1	0.8999		80	344		1.051	0.1883	60	25.667	0	2.8	0	2		0/1	0	0	0	1
T-cells_mPTCL_spleen_Ms9	mPTCL	1	88249832	rs47269647	G	A	splice_region_variant	LOW	splice_region_variant	c.3070+6G>A		c.3070+6G>A		Mroh2a	protein_coding	transcript	ENSMUST00000113130.7	28/41						424	0.1887	02:02:00	39.8	1	34.3	1	0.8999		80	344		1.051	0.1883	60	25.667	0	2.8	0	2		0/1	0	0	0	1
T-cells_mPTCL_spleen_Ms9	mPTCL	1	88250266	rs46922901	A	G	splice_region_variant	LOW	splice_region_variant	c.3081A>G	V1027V	c.3081A>G	1679	Mroh2a	protein_coding	transcript	ENSMUST00000061013.12	30/43						311	0.6592	02:02:00	40.2	1	33.4	1	1		205	56		1.032	0.6586	60	13.643	0	1.7	0	2		1/0	0	0	0	1
T-cells_mPTCL_spleen_Ms9	mPTCL	1	88250266	rs46922901	A	G	splice_region_variant	LOW	splice_region_variant	c.3072A>G	V1024V	c.3072A>G	1671	Mroh2a	protein_coding	transcript	ENSMUST00000113130.7	29/42						311	0.6592	02:02:00	40.2	1	33.4	1	1		205	56		1.032	0.6586	60	13.643	0	1.7	0	2		1/0	0	0	0	1
T-cells_mPTCL_spleen_Ms9	mPTCL	1	88251267	rs50826619	G	T	missense_variant	MODERATE	missense_variant	c.3221G>T	C1074F	c.3221G>T	1679	Mroh2a	protein_coding	transcript	ENSMUST00000061013.12	31/43						828	0.8128	02:02:00	41.9	1	34.3	1	0.929		673	154		1.018	0.8145	60	20.031	0	4.2	2	1		2019-01-01	0	0	0	1
T-cells_mPTCL_spleen_Ms9	mPTCL	1	88251267	rs50826619	G	T	missense_variant	MODERATE	missense_variant	c.3212G>T	C1071F	c.3212G>T	1671	Mroh2a	protein_coding	transcript	ENSMUST00000113130.7	30/42						828	0.8128	02:02:00	41.9	1	34.3	1	0.929		673	154		1.018	0.8145	60	20.031	0	4.2	2	1		2019-01-01	0	0	0	1
T-cells_mPTCL_spleen_Ms9	mPTCL	1	88251289	.	C	T	synonymous_variant	LOW	synonymous_variant	c.3243C>T	I1081I	c.3243C>T	1679	Mroh2a	protein_coding	transcript	ENSMUST00000061013.12	31/43						824	0.1626	02:02:00	40.8	1	34.3	1	0.5725		134	690		1.115	0.1633	60	21.333	0	4.6	0	2		0/1	0	0	0	1
T-cells_mPTCL_spleen_Ms9	mPTCL	1	88251289	.	C	T	synonymous_variant	LOW	synonymous_variant	c.3234C>T	I1078I	c.3234C>T	1671	Mroh2a	protein_coding	transcript	ENSMUST00000113130.7	30/42						824	0.1626	02:02:00	40.8	1	34.3	1	0.5725		134	690		1.115	0.1633	60	21.333	0	4.6	0	2		0/1	0	0	0	1
T-cells_mPTCL_spleen_Ms9	mPTCL	1	88251346	rs50151850	C	T	synonymous_variant	LOW	synonymous_variant	c.3300C>T	V1100V	c.3300C>T	1679	Mroh2a	protein_coding	transcript	ENSMUST00000061013.12	31/43						587	0.8092	02:02:00	38.1	1	34.7	1	0.5889		475	112		1.132	0.8094	60	38.583	0	3.2	1	1		2019-01-01	0	0	0	1
T-cells_mPTCL_spleen_Ms9	mPTCL	1	88251346	rs50151850	C	T	synonymous_variant	LOW	synonymous_variant	c.3291C>T	V1097V	c.3291C>T	1671	Mroh2a	protein_coding	transcript	ENSMUST00000113130.7	30/42						587	0.8092	02:02:00	38.1	1	34.7	1	0.5889		475	112		1.132	0.8094	60	38.583	0	3.2	1	1		2019-01-01	0	0	0	1
T-cells_mPTCL_spleen_Ms9	mPTCL	1	88251365	.	C	T	missense_variant	MODERATE	missense_variant	c.3319C>T	L1107F	c.3319C>T	1679	Mroh2a	protein_coding	transcript	ENSMUST00000061013.12	31/43						512	0.1523	02:02:00	38.7	1	34	1	0.4331		78	432		1.218	0.1569	60	25	0	4	0	1		0/1	0	0	0	1
T-cells_mPTCL_spleen_Ms9	mPTCL	1	88251365	.	C	T	missense_variant	MODERATE	missense_variant	c.3310C>T	L1104F	c.3310C>T	1671	Mroh2a	protein_coding	transcript	ENSMUST00000113130.7	30/42						512	0.1523	02:02:00	38.7	1	34	1	0.4331		78	432		1.218	0.1569	60	25	0	4	0	1		0/1	0	0	0	1
T-cells_mPTCL_spleen_Ms9	mPTCL	1	88251374	.	C	T	missense_variant	MODERATE	missense_variant	c.3328C>T	R1110W	c.3328C>T	1679	Mroh2a	protein_coding	transcript	ENSMUST00000061013.12	31/43						471	0.1614	02:02:00	37.6	1	34.1	1	0.2217		76	394		1.397	0.1644	60	18	0	4	1	3		0/1	0	0	0	1
T-cells_mPTCL_spleen_Ms9	mPTCL	1	88251374	.	C	T	missense_variant	MODERATE	missense_variant	c.3319C>T	R1107W	c.3319C>T	1671	Mroh2a	protein_coding	transcript	ENSMUST00000113130.7	30/42						471	0.1614	02:02:00	37.6	1	34.1	1	0.2217		76	394		1.397	0.1644	60	18	0	4	1	3		0/1	0	0	0	1
T-cells_mPTCL_spleen_Ms9	mPTCL	1	88251385	rs48746447	G	T	missense_variant	MODERATE	missense_variant	c.3339G>T	E1113D	c.3339G>T	1679	Mroh2a	protein_coding	transcript	ENSMUST00000061013.12	31/43						434	0.4862	02:02:00	35.5	1	32.1	1	0.4577		211	223		1.182	0.4648	60	7.115	0	3.1	0	1		0/1	0	0	0	1
T-cells_mPTCL_spleen_Ms9	mPTCL	1	88251385	rs48746447	G	T	missense_variant	MODERATE	missense_variant	c.3330G>T	E1110D	c.3330G>T	1671	Mroh2a	protein_coding	transcript	ENSMUST00000113130.7	30/42						434	0.4862	02:02:00	35.5	1	32.1	1	0.4577		211	223		1.182	0.4648	60	7.115	0	3.1	0	1		0/1	0	0	0	1
T-cells_mPTCL_spleen_Ms9	mPTCL	1	88252383	rs48997232	T	C	synonymous_variant	LOW	synonymous_variant	c.3399T>C	D1133D	c.3399T>C	1679	Mroh2a	protein_coding	transcript	ENSMUST00000061013.12	32/43						284	0.7782	02:02:00	37.9	1	34	1	1		221	62		1.019	0.7823	60	23.556	0	3.3	0	1		1/0	0	0	0	1
T-cells_mPTCL_spleen_Ms9	mPTCL	1	88252383	rs48997232	T	C	synonymous_variant	LOW	synonymous_variant	c.3390T>C	D1130D	c.3390T>C	1671	Mroh2a	protein_coding	transcript	ENSMUST00000113130.7	31/42						284	0.7782	02:02:00	37.9	1	34	1	1		221	62		1.019	0.7823	60	23.556	0	3.3	0	1		1/0	0	0	0	1
T-cells_mPTCL_spleen_Ms9	mPTCL	1	88252401	.	A	G	synonymous_variant	LOW	synonymous_variant	c.3417A>G	R1139R	c.3417A>G	1679	Mroh2a	protein_coding	transcript	ENSMUST00000061013.12	32/43						285	0.1368	02:02:00	38.7	1	33.5	1	0.4967		39	244		1.272	0.1523	60	18.5	0	4.4	0	1		0/1	0	0	0	1
T-cells_mPTCL_spleen_Ms9	mPTCL	1	88252401	.	A	G	synonymous_variant	LOW	synonymous_variant	c.3408A>G	R1136R	c.3408A>G	1671	Mroh2a	protein_coding	transcript	ENSMUST00000113130.7	31/42						285	0.1368	02:02:00	38.7	1	33.5	1	0.4967		39	244		1.272	0.1523	60	18.5	0	4.4	0	1		0/1	0	0	0	1
T-cells_mPTCL_spleen_Ms9	mPTCL	1	88252457	.	CA	TG	missense_variant	MODERATE	missense_variant	c.3473_3474delCAinsTG	T1158M	c.3473_3474delCAinsTG	1679	Mroh2a	protein_coding	transcript	ENSMUST00000061013.12	32/43						288	0.125	02:02:00	37.7	1	34.4	1	0.3672		36	249		1.456	0.13	60	72	0.0069	3.5	1	2		0/1	0	0	0	1
T-cells_mPTCL_spleen_Ms9	mPTCL	1	88252457	.	CA	TG	missense_variant	MODERATE	missense_variant	c.3464_3465delCAinsTG	T1155M	c.3464_3465delCAinsTG	1671	Mroh2a	protein_coding	transcript	ENSMUST00000113130.7	31/42						288	0.125	02:02:00	37.7	1	34.4	1	0.3672		36	249		1.456	0.13	60	72	0.0069	3.5	1	2		0/1	0	0	0	1
T-cells_mPTCL_spleen_Ms9	mPTCL	1	88252458	rs50204196	A	G	synonymous_variant	LOW	synonymous_variant	c.3474A>G	T1158T	c.3474A>G	1679	Mroh2a	protein_coding	transcript	ENSMUST00000061013.12	32/43						281	0.6441	02:02:00	40	1	33.8	1	1		181	63		1.01	0.7522	60	15.455	0	2.8	0	1		1/0	0	0	0	1
T-cells_mPTCL_spleen_Ms9	mPTCL	1	88252458	rs50204196	A	G	synonymous_variant	LOW	synonymous_variant	c.3465A>G	T1155T	c.3465A>G	1671	Mroh2a	protein_coding	transcript	ENSMUST00000113130.7	31/42						281	0.6441	02:02:00	40	1	33.8	1	1		181	63		1.01	0.7522	60	15.455	0	2.8	0	1		1/0	0	0	0	1
T-cells_mPTCL_spleen_Ms9	mPTCL	1	88252477	rs51522420	C	T	synonymous_variant	LOW	synonymous_variant	c.3493C>T	L1165L	c.3493C>T	1679	Mroh2a	protein_coding	transcript	ENSMUST00000061013.12	32/43						268	0.7761	02:02:00	40.2	1	34	1	0.6477		208	56		1.174	0.7778	60	16.333	0	2.8	0	1		1/0	0	0	0	1
T-cells_mPTCL_spleen_Ms9	mPTCL	1	88252477	rs51522420	C	T	synonymous_variant	LOW	synonymous_variant	c.3484C>T	L1162L	c.3484C>T	1671	Mroh2a	protein_coding	transcript	ENSMUST00000113130.7	31/42						268	0.7761	02:02:00	40.2	1	34	1	0.6477		208	56		1.174	0.7778	60	16.333	0	2.8	0	1		1/0	0	0	0	1
T-cells_mPTCL_spleen_Ms9	mPTCL	1	88254906	rs48050069	A	C	synonymous_variant	LOW	synonymous_variant	c.3555A>C	A1185A	c.3555A>C	1679	Mroh2a	protein_coding	transcript	ENSMUST00000061013.12	33/43						392	0.2832	02:02:00	39.1	1	33.1	1	0.8222		111	281		1.077	0.2909	60	17.5	0	2.6	1	1		0/1	0	0	0	1
T-cells_mPTCL_spleen_Ms9	mPTCL	1	88254906	rs48050069	A	C	synonymous_variant	LOW	synonymous_variant	c.3546A>C	A1182A	c.3546A>C	1671	Mroh2a	protein_coding	transcript	ENSMUST00000113130.7	32/42						392	0.2832	02:02:00	39.1	1	33.1	1	0.8222		111	281		1.077	0.2909	60	17.5	0	2.6	1	1		0/1	0	0	0	1
T-cells_mPTCL_spleen_Ms9	mPTCL	1	88254935	rs51526303	G	T	missense_variant	MODERATE	missense_variant	c.3584G>T	R1195L	c.3584G>T	1679	Mroh2a	protein_coding	transcript	ENSMUST00000061013.12	33/43						386	0.1373	02:02:00	41.7	1	33.5	1	0.7662		53	332		1.133	0.1335	60	12.25	0	2.8	1	2		0/1	0	0	0	1
T-cells_mPTCL_spleen_Ms9	mPTCL	1	88254935	rs51526303	G	T	missense_variant	MODERATE	missense_variant	c.3575G>T	R1192L	c.3575G>T	1671	Mroh2a	protein_coding	transcript	ENSMUST00000113130.7	32/42						386	0.1373	02:02:00	41.7	1	33.5	1	0.7662		53	332		1.133	0.1335	60	12.25	0	2.8	1	2		0/1	0	0	0	1
T-cells_mPTCL_spleen_Ms9	mPTCL	1	88254948	.	G	A	synonymous_variant	LOW	synonymous_variant	c.3597G>A	R1199R	c.3597G>A	1679	Mroh2a	protein_coding	transcript	ENSMUST00000061013.12	33/43						382	0.1518	02:02:00	35.8	1	32.8	1	0.1956		58	324		1.5	0.1472	60	10.6	0	2.4	0	2		0/1	0	0	0	1
T-cells_mPTCL_spleen_Ms9	mPTCL	1	88254948	.	G	A	synonymous_variant	LOW	synonymous_variant	c.3588G>A	R1196R	c.3588G>A	1671	Mroh2a	protein_coding	transcript	ENSMUST00000113130.7	32/42						382	0.1518	02:02:00	35.8	1	32.8	1	0.1956		58	324		1.5	0.1472	60	10.6	0	2.4	0	2		0/1	0	0	0	1
T-cells_mPTCL_spleen_Ms9	mPTCL	1	88254965	.	A	T	missense_variant	MODERATE	missense_variant	c.3614A>T	N1205I	c.3614A>T	1679	Mroh2a	protein_coding	transcript	ENSMUST00000061013.12	33/43						383	0.1645	02:02:00	35.7	1	33.4	1	0.2102		63	320		1.467	0.1629	60	11.6	0	2.3	1	1		0/1	0	0	0	1
T-cells_mPTCL_spleen_Ms9	mPTCL	1	88254965	.	A	T	missense_variant	MODERATE	missense_variant	c.3605A>T	N1202I	c.3605A>T	1671	Mroh2a	protein_coding	transcript	ENSMUST00000113130.7	32/42						383	0.1645	02:02:00	35.7	1	33.4	1	0.2102		63	320		1.467	0.1629	60	11.6	0	2.3	1	1		0/1	0	0	0	1
T-cells_mPTCL_spleen_Ms9	mPTCL	1	88255203	rs50969768	G	A	synonymous_variant	LOW	synonymous_variant	c.3780G>A	G1260G	c.3780G>A	1679	Mroh2a	protein_coding	transcript	ENSMUST00000061013.12	34/43						422	0.1256	02:02:00	41.4	1	33.7	1	0.6579		53	369		1.166	0.1241	60	16.667	0	2.2	1	2		0/1	0	0	0	1
T-cells_mPTCL_spleen_Ms9	mPTCL	1	88255203	rs50969768	G	A	synonymous_variant	LOW	synonymous_variant	c.3771G>A	G1257G	c.3771G>A	1671	Mroh2a	protein_coding	transcript	ENSMUST00000113130.7	33/42						422	0.1256	02:02:00	41.4	1	33.7	1	0.6579		53	369		1.166	0.1241	60	16.667	0	2.2	1	2		0/1	0	0	0	1
T-cells_mPTCL_spleen_Ms9	mPTCL	1	88255245	rs30303027	T	C	synonymous_variant	LOW	synonymous_variant	c.3822T>C	V1274V	c.3822T>C	1679	Mroh2a	protein_coding	transcript	ENSMUST00000061013.12	34/43						312	0.8205	02:02:00	39.1	1	34.5	1	0.876		256	52		1.095	0.8503	60	41.667	0	1.7	0	1		2019-01-01	0	0	0	1
T-cells_mPTCL_spleen_Ms9	mPTCL	1	88255245	rs30303027	T	C	synonymous_variant	LOW	synonymous_variant	c.3813T>C	V1271V	c.3813T>C	1671	Mroh2a	protein_coding	transcript	ENSMUST00000113130.7	33/42						312	0.8205	02:02:00	39.1	1	34.5	1	0.876		256	52		1.095	0.8503	60	41.667	0	1.7	0	1		2019-01-01	0	0	0	1
T-cells_mPTCL_spleen_Ms9	mPTCL	1	88255275	rs45677261	C	T	synonymous_variant	LOW	synonymous_variant	c.3852C>T	T1284T	c.3852C>T	1679	Mroh2a	protein_coding	transcript	ENSMUST00000061013.12	34/43						252	0.1627	02:02:00	34	1	33.9	1	0.8579		41	210		1.105	0.1674	60	40	0	2.3	1	3		0/1	0	0	0	1
T-cells_mPTCL_spleen_Ms9	mPTCL	1	88255275	rs45677261	C	T	synonymous_variant	LOW	synonymous_variant	c.3843C>T	T1281T	c.3843C>T	1671	Mroh2a	protein_coding	transcript	ENSMUST00000113130.7	33/42						252	0.1627	02:02:00	34	1	33.9	1	0.8579		41	210		1.105	0.1674	60	40	0	2.3	1	3		0/1	0	0	0	1
T-cells_mPTCL_spleen_Ms9	mPTCL	1	88255539	rs49874282	C	A	missense_variant	MODERATE	missense_variant	c.3872C>A	S1291Y	c.3872C>A	1679	Mroh2a	protein_coding	transcript	ENSMUST00000061013.12	35/43						451	0.2727	02:02:00	38.3	1	34	1	1		123	326		1.01	0.2768	60	16.571	0	2.6	0	2		0/1	0	0	0	1
T-cells_mPTCL_spleen_Ms9	mPTCL	1	88255539	rs49874282	C	A	splice_region_variant	LOW	splice_region_variant	c.3852-4C>A		c.3852-4C>A		Mroh2a	protein_coding	transcript	ENSMUST00000113130.7	33/41						451	0.2727	02:02:00	38.3	1	34	1	1		123	326		1.01	0.2768	60	16.571	0	2.6	0	2		0/1	0	0	0	1
T-cells_mPTCL_spleen_Ms9	mPTCL	1	88255565	rs47896724	C	A	missense_variant	MODERATE	missense_variant	c.3898C>A	L1300I	c.3898C>A	1679	Mroh2a	protein_coding	transcript	ENSMUST00000061013.12	35/43						469	0.1279	02:02:00	37.2	1	34.1	1	0.8902		60	408		1.067	0.1313	60	19	0	3.2	0	4		0/1	0	0	0	1
T-cells_mPTCL_spleen_Ms9	mPTCL	1	88255565	rs47896724	C	A	missense_variant	MODERATE	missense_variant	c.3874C>A	L1292I	c.3874C>A	1671	Mroh2a	protein_coding	transcript	ENSMUST00000113130.7	34/42						469	0.1279	02:02:00	37.2	1	34.1	1	0.8902		60	408		1.067	0.1313	60	19	0	3.2	0	4		0/1	0	0	0	1
T-cells_mPTCL_spleen_Ms9	mPTCL	1	88255607	rs50882367	T	C	synonymous_variant	LOW	synonymous_variant	c.3940T>C	L1314L	c.3940T>C	1679	Mroh2a	protein_coding	transcript	ENSMUST00000061013.12	35/43						440	0.275	02:02:00	40.3	1	32.7	1	0.2366		121	319		1.294	0.2868	60	9.083	0	3	0	2		0/1	0	0	0	1
T-cells_mPTCL_spleen_Ms9	mPTCL	1	88255607	rs50882367	T	C	synonymous_variant	LOW	synonymous_variant	c.3916T>C	L1306L	c.3916T>C	1671	Mroh2a	protein_coding	transcript	ENSMUST00000113130.7	34/42						440	0.275	02:02:00	40.3	1	32.7	1	0.2366		121	319		1.294	0.2868	60	9.083	0	3	0	2		0/1	0	0	0	1
T-cells_mPTCL_spleen_Ms9	mPTCL	1	88255633	rs46647402	G	A	synonymous_variant	LOW	synonymous_variant	c.3966G>A	L1322L	c.3966G>A	1679	Mroh2a	protein_coding	transcript	ENSMUST00000061013.12	35/43						417	0.1271	02:02:00	41.5	1	34.3	1	0.8807		53	363		1.097	0.1266	60	16.667	0	2.8	0	1		0/1	0	0	0	1
T-cells_mPTCL_spleen_Ms9	mPTCL	1	88255633	rs46647402	G	A	synonymous_variant	LOW	synonymous_variant	c.3942G>A	L1314L	c.3942G>A	1671	Mroh2a	protein_coding	transcript	ENSMUST00000113130.7	34/42						417	0.1271	02:02:00	41.5	1	34.3	1	0.8807		53	363		1.097	0.1266	60	16.667	0	2.8	0	1		0/1	0	0	0	1
T-cells_mPTCL_spleen_Ms9	mPTCL	1	88255655	rs48435916	C	G	missense_variant	MODERATE	missense_variant	c.3988C>G	L1330V	c.3988C>G	1679	Mroh2a	protein_coding	transcript	ENSMUST00000061013.12	35/43						372	0.1425	02:02:00	41.5	1	32.8	1	0.093		53	319		1.683	0.1366	60	7.833	0	2.7	2	2		0/1	0	0	0	1
T-cells_mPTCL_spleen_Ms9	mPTCL	1	88255655	rs48435916	C	G	missense_variant	MODERATE	missense_variant	c.3964C>G	L1322V	c.3964C>G	1671	Mroh2a	protein_coding	transcript	ENSMUST00000113130.7	34/42						372	0.1425	02:02:00	41.5	1	32.8	1	0.093		53	319		1.683	0.1366	60	7.833	0	2.7	2	2		0/1	0	0	0	1
T-cells_mPTCL_spleen_Ms9	mPTCL	1	88256051	.	C	A	splice_region_variant	LOW	splice_region_variant	c.4014-6C>A		c.4014-6C>A		Mroh2a	protein_coding	transcript	ENSMUST00000061013.12	35/42						258	0.1047	02:02:00	39.1	1	28.1	1	1		27	231		1.01	0.0823	60	2.375	0	2	0	4		0/1	0	0	0	1
T-cells_mPTCL_spleen_Ms9	mPTCL	1	88256051	.	C	A	splice_region_variant	LOW	splice_region_variant	c.3990-6C>A		c.3990-6C>A		Mroh2a	protein_coding	transcript	ENSMUST00000113130.7	34/41						258	0.1047	02:02:00	39.1	1	28.1	1	1		27	231		1.01	0.0823	60	2.375	0	2	0	4		0/1	0	0	0	1
T-cells_mPTCL_spleen_Ms9	mPTCL	1	88256090	rs50502368	G	A	synonymous_variant	LOW	synonymous_variant	c.4047G>A	Q1349Q	c.4047G>A	1679	Mroh2a	protein_coding	transcript	ENSMUST00000061013.12	36/43						298	0.2852	02:02:00	41.2	1	33.3	1	0.7965		85	210		1.092	0.281	60	9.625	0	2.9	1	1		0/1	0	0	0	1
T-cells_mPTCL_spleen_Ms9	mPTCL	1	88256090	rs50502368	G	A	synonymous_variant	LOW	synonymous_variant	c.4023G>A	Q1341Q	c.4023G>A	1671	Mroh2a	protein_coding	transcript	ENSMUST00000113130.7	35/42						298	0.2852	02:02:00	41.2	1	33.3	1	0.7965		85	210		1.092	0.281	60	9.625	0	2.9	1	1		0/1	0	0	0	1
T-cells_mPTCL_spleen_Ms9	mPTCL	1	88256096	.	G	A	synonymous_variant	LOW	synonymous_variant	c.4053G>A	L1351L	c.4053G>A	1679	Mroh2a	protein_coding	transcript	ENSMUST00000061013.12	36/43						310	0.1613	02:02:00	42.4	1	32.6	1	1		50	260		1.044	0.1497	60	7.333	0	1.9	0	2		0/1	0	0	0	1
T-cells_mPTCL_spleen_Ms9	mPTCL	1	88256096	.	G	A	synonymous_variant	LOW	synonymous_variant	c.4029G>A	L1343L	c.4029G>A	1671	Mroh2a	protein_coding	transcript	ENSMUST00000113130.7	35/42						310	0.1613	02:02:00	42.4	1	32.6	1	1		50	260		1.044	0.1497	60	7.333	0	1.9	0	2		0/1	0	0	0	1
T-cells_mPTCL_spleen_Ms9	mPTCL	1	88256127	rs49915201	G	A	missense_variant	MODERATE	missense_variant	c.4084G>A	E1362K	c.4084G>A	1679	Mroh2a	protein_coding	transcript	ENSMUST00000061013.12	36/43						297	0.2727	02:02:00	43.8	1	34.3	1	1		81	214		1.025	0.277	60	19.25	0	2.8	1	2		0/1	0	0	0	1
T-cells_mPTCL_spleen_Ms9	mPTCL	1	88256127	rs49915201	G	A	missense_variant	MODERATE	missense_variant	c.4060G>A	E1354K	c.4060G>A	1671	Mroh2a	protein_coding	transcript	ENSMUST00000113130.7	35/42						297	0.2727	02:02:00	43.8	1	34.3	1	1		81	214		1.025	0.277	60	19.25	0	2.8	1	2		0/1	0	0	0	1
T-cells_mPTCL_spleen_Ms9	mPTCL	1	88256155	rs108483986	C	T	missense_variant	MODERATE	missense_variant	c.4112C>T	T1371M	c.4112C>T	1679	Mroh2a	protein_coding	transcript	ENSMUST00000061013.12	36/43						283	0.1378	02:02:00	45.5	1	33.1	1	0.2321		39	244		1.523	0.1316	60	8.75	0	2.2	0	2		0/1	0	0	0	1
T-cells_mPTCL_spleen_Ms9	mPTCL	1	88256155	rs108483986	C	T	missense_variant	MODERATE	missense_variant	c.4088C>T	T1363M	c.4088C>T	1671	Mroh2a	protein_coding	transcript	ENSMUST00000113130.7	35/42						283	0.1378	02:02:00	45.5	1	33.1	1	0.2321		39	244		1.523	0.1316	60	8.75	0	2.2	0	2		0/1	0	0	0	1
T-cells_mPTCL_spleen_Ms9	mPTCL	1	88256166	.	G	GT	frameshift_variant	HIGH	frameshift_variant	c.4124dupT	E1376fs	c.4124dupT	1679	Mroh2a	protein_coding	transcript	ENSMUST00000061013.12	36/43						273	0.2601	02:02:00	37.3	1	32.2	1	0.213		71	202		1.445	0.254	60	7.875	0.0147	2.1	1	2		0/1	0	0	0	1
T-cells_mPTCL_spleen_Ms9	mPTCL	1	88256166	.	G	GT	frameshift_variant	HIGH	frameshift_variant	c.4100dupT	E1368fs	c.4100dupT	1671	Mroh2a	protein_coding	transcript	ENSMUST00000113130.7	35/42						273	0.2601	02:02:00	37.3	1	32.2	1	0.213		71	202		1.445	0.254	60	7.875	0.0147	2.1	1	2		0/1	0	0	0	1
T-cells_mPTCL_spleen_Ms9	mPTCL	1	88256392	rs51223356	T	C	splice_region_variant	LOW	splice_region_variant	c.4129-8T>C		c.4129-8T>C		Mroh2a	protein_coding	transcript	ENSMUST00000061013.12	36/42						377	0.3607	02:02:00	42.7	1	33.6	1	0.3267		136	240		1.247	0.3588	60	14.111	0	2.2	0	3		0/1	0	0	0	1
T-cells_mPTCL_spleen_Ms9	mPTCL	1	88256392	rs51223356	T	C	splice_region_variant	LOW	splice_region_variant	c.4105-8T>C		c.4105-8T>C		Mroh2a	protein_coding	transcript	ENSMUST00000113130.7	35/41						377	0.3607	02:02:00	42.7	1	33.6	1	0.3267		136	240		1.247	0.3588	60	14.111	0	2.2	0	3		0/1	0	0	0	1
T-cells_mPTCL_spleen_Ms9	mPTCL	1	88256413	rs47621380	C	T	missense_variant	MODERATE	missense_variant	c.4142C>T	P1381L	c.4142C>T	1679	Mroh2a	protein_coding	transcript	ENSMUST00000061013.12	37/43						415	0.1446	02:02:00	40.6	1	33.7	1	0.259		60	353		1.42	0.1429	60	14	0	2.6	0	1		0/1	0	0	0	1
T-cells_mPTCL_spleen_Ms9	mPTCL	1	88256413	rs47621380	C	T	missense_variant	MODERATE	missense_variant	c.4118C>T	P1373L	c.4118C>T	1671	Mroh2a	protein_coding	transcript	ENSMUST00000113130.7	36/42						415	0.1446	02:02:00	40.6	1	33.7	1	0.259		60	353		1.42	0.1429	60	14	0	2.6	0	1		0/1	0	0	0	1
T-cells_mPTCL_spleen_Ms9	mPTCL	1	88256468	rs49242808	T	C	synonymous_variant	LOW	synonymous_variant	c.4197T>C	G1399G	c.4197T>C	1679	Mroh2a	protein_coding	transcript	ENSMUST00000061013.12	37/43						439	0.779	02:02:00	38.9	1	33.7	1	0.5632		342	95		1.154	0.8	60	18	0	2	0	1		1/0	0	0	0	1
T-cells_mPTCL_spleen_Ms9	mPTCL	1	88256468	rs49242808	T	C	synonymous_variant	LOW	synonymous_variant	c.4173T>C	G1391G	c.4173T>C	1671	Mroh2a	protein_coding	transcript	ENSMUST00000113130.7	36/42						439	0.779	02:02:00	38.9	1	33.7	1	0.5632		342	95		1.154	0.8	60	18	0	2	0	1		1/0	0	0	0	1
T-cells_mPTCL_spleen_Ms9	mPTCL	1	88256545	.	G	A	missense_variant	MODERATE	missense_variant	c.4274G>A	R1425Q	c.4274G>A	1679	Mroh2a	protein_coding	transcript	ENSMUST00000061013.12	37/43						429	0.1702	02:02:00	44.3	1	34.7	1	0.3028		73	354		1.319	0.1827	60	72	0	2.4	0	2		0/1	0	0	0	1
T-cells_mPTCL_spleen_Ms9	mPTCL	1	88256545	.	G	A	missense_variant	MODERATE	missense_variant	c.4250G>A	R1417Q	c.4250G>A	1671	Mroh2a	protein_coding	transcript	ENSMUST00000113130.7	36/42						429	0.1702	02:02:00	44.3	1	34.7	1	0.3028		73	354		1.319	0.1827	60	72	0	2.4	0	2		0/1	0	0	0	1
T-cells_mPTCL_spleen_Ms9	mPTCL	1	88256705	rs48861546	C	T	stop_gained	HIGH	stop_gained	c.4333C>T	Q1445*	c.4333C>T	1679	Mroh2a	protein_coding	transcript	ENSMUST00000061013.12	38/43						236	0.3814	02:02:00	36.8	1	34	1	0.5018		90	146		1.214	0.3909	60	21.5	0	2.5	0	1		0/1	0	0	0	1
T-cells_mPTCL_spleen_Ms9	mPTCL	1	88256705	rs48861546	C	T	stop_gained	HIGH	stop_gained	c.4309C>T	Q1437*	c.4309C>T	1671	Mroh2a	protein_coding	transcript	ENSMUST00000113130.7	37/42						236	0.3814	02:02:00	36.8	1	34	1	0.5018		90	146		1.214	0.3909	60	21.5	0	2.5	0	1		0/1	0	0	0	1
T-cells_mPTCL_spleen_Ms9	mPTCL	1	88256727	rs51219523	C	T	missense_variant	MODERATE	missense_variant	c.4355C>T	A1452V	c.4355C>T	1679	Mroh2a	protein_coding	transcript	ENSMUST00000061013.12	38/43						243	0.3909	02:02:00	37.3	1	32.7	1	1		95	148		1.009	0.3857	60	9.556	0	2.4	0	2		0/1	0	0	0	1
T-cells_mPTCL_spleen_Ms9	mPTCL	1	88256727	rs51219523	C	T	missense_variant	MODERATE	missense_variant	c.4331C>T	A1444V	c.4331C>T	1671	Mroh2a	protein_coding	transcript	ENSMUST00000113130.7	37/42						243	0.3909	02:02:00	37.3	1	32.7	1	1		95	148		1.009	0.3857	60	9.556	0	2.4	0	2		0/1	0	0	0	1
T-cells_mPTCL_spleen_Ms9	mPTCL	1	88256754	.	T	C	missense_variant	MODERATE	missense_variant	c.4382T>C	V1461A	c.4382T>C	1679	Mroh2a	protein_coding	transcript	ENSMUST00000061013.12	38/43						225	0.1511	02:02:00	41.7	1	34.8	1	1		34	189		1.029	0.1864	60	33	0	2	0	2		0/1	0	0	0	1
T-cells_mPTCL_spleen_Ms9	mPTCL	1	88256754	.	T	C	missense_variant	MODERATE	missense_variant	c.4358T>C	V1453A	c.4358T>C	1671	Mroh2a	protein_coding	transcript	ENSMUST00000113130.7	37/42						225	0.1511	02:02:00	41.7	1	34.8	1	1		34	189		1.029	0.1864	60	33	0	2	0	2		0/1	0	0	0	1
T-cells_mPTCL_spleen_Ms9	mPTCL	1	88256798	rs30303026	G	A	missense_variant	MODERATE	missense_variant	c.4426G>A	A1476T	c.4426G>A	1679	Mroh2a	protein_coding	transcript	ENSMUST00000061013.12	38/43						195	0.2974	02:02:00	39.1	1	31.9	1	0.8726		58	137		1.074	0.2793	60	6.25	0	1.9	1	2		0/1	0	0	0	1
T-cells_mPTCL_spleen_Ms9	mPTCL	1	88256798	rs30303026	G	A	missense_variant	MODERATE	missense_variant	c.4402G>A	A1468T	c.4402G>A	1671	Mroh2a	protein_coding	transcript	ENSMUST00000113130.7	37/42						195	0.2974	02:02:00	39.1	1	31.9	1	0.8726		58	137		1.074	0.2793	60	6.25	0	1.9	1	2		0/1	0	0	0	1
T-cells_mPTCL_spleen_Ms9	mPTCL	1	88257739	rs45916248	T	C	synonymous_variant	LOW	synonymous_variant	c.4491T>C	F1497F	c.4491T>C	1679	Mroh2a	protein_coding	transcript	ENSMUST00000061013.12	39/43						572	0.2762	02:02:00	42.1	1	33.6	1	0.852		158	413		1.036	0.2692	60	13.364	0	1.7	0	1		0/1	0	0	0	1
T-cells_mPTCL_spleen_Ms9	mPTCL	1	88257739	rs45916248	T	C	synonymous_variant	LOW	synonymous_variant	c.4467T>C	F1489F	c.4467T>C	1671	Mroh2a	protein_coding	transcript	ENSMUST00000113130.7	38/42						572	0.2762	02:02:00	42.1	1	33.6	1	0.852		158	413		1.036	0.2692	60	13.364	0	1.7	0	1		0/1	0	0	0	1
T-cells_mPTCL_spleen_Ms9	mPTCL	1	88257802	rs46766240	G	C	missense_variant	MODERATE	missense_variant	c.45G>C	E15D	c.45G>C	174	Mroh2a	protein_coding	transcript	ENSMUST00000135948.1	2019-05-01						435	0.1241	02:02:00	35.1	1	32.6	1	1		54	380		1.009	0.1228	60	9.8	0	2.5	0	2		0/1	0	0	0	1
T-cells_mPTCL_spleen_Ms9	mPTCL	1	88257802	rs46766240	G	C	missense_variant	MODERATE	missense_variant	c.4554G>C	E1518D	c.4554G>C	1679	Mroh2a	protein_coding	transcript	ENSMUST00000061013.12	39/43						435	0.1241	02:02:00	35.1	1	32.6	1	1		54	380		1.009	0.1228	60	9.8	0	2.5	0	2		0/1	0	0	0	1
T-cells_mPTCL_spleen_Ms9	mPTCL	1	88257802	rs46766240	G	C	missense_variant	MODERATE	missense_variant	c.4530G>C	E1510D	c.4530G>C	1671	Mroh2a	protein_coding	transcript	ENSMUST00000113130.7	38/42						435	0.1241	02:02:00	35.1	1	32.6	1	1		54	380		1.009	0.1228	60	9.8	0	2.5	0	2		0/1	0	0	0	1
T-cells_mPTCL_spleen_Ms9	mPTCL	1	88258633	.	C	T	synonymous_variant	LOW	synonymous_variant	c.159C>T	S53S	c.159C>T	174	Mroh2a	protein_coding	transcript	ENSMUST00000135948.1	2019-05-02						646	0.3173	02:02:00	39.5	1	32.3	1	0.5528		205	437		1.118	0.314	60	6.885	0	2.6	1	3		0/1	0	0	0	1
T-cells_mPTCL_spleen_Ms9	mPTCL	1	88258633	.	C	T	synonymous_variant	LOW	synonymous_variant	c.4668C>T	S1556S	c.4668C>T	1679	Mroh2a	protein_coding	transcript	ENSMUST00000061013.12	40/43						646	0.3173	02:02:00	39.5	1	32.3	1	0.5528		205	437		1.118	0.314	60	6.885	0	2.6	1	3		0/1	0	0	0	1
T-cells_mPTCL_spleen_Ms9	mPTCL	1	88258633	.	C	T	synonymous_variant	LOW	synonymous_variant	c.4644C>T	S1548S	c.4644C>T	1671	Mroh2a	protein_coding	transcript	ENSMUST00000113130.7	39/42						646	0.3173	02:02:00	39.5	1	32.3	1	0.5528		205	437		1.118	0.314	60	6.885	0	2.6	1	3		0/1	0	0	0	1
T-cells_mPTCL_spleen_Ms9	mPTCL	1	88258664	.	A	G	missense_variant	MODERATE	missense_variant	c.190A>G	S64G	c.190A>G	174	Mroh2a	protein_coding	transcript	ENSMUST00000135948.1	2019-05-02						644	0.1118	02:02:00	40.8	1	34.3	1	0.0084		72	571		1.993	0.1164	60	23	0	2.3	1	1		0/1	0	0	0	1
T-cells_mPTCL_spleen_Ms9	mPTCL	1	88258664	.	A	G	missense_variant	MODERATE	missense_variant	c.4699A>G	S1567G	c.4699A>G	1679	Mroh2a	protein_coding	transcript	ENSMUST00000061013.12	40/43						644	0.1118	02:02:00	40.8	1	34.3	1	0.0084		72	571		1.993	0.1164	60	23	0	2.3	1	1		0/1	0	0	0	1
T-cells_mPTCL_spleen_Ms9	mPTCL	1	88258664	.	A	G	missense_variant	MODERATE	missense_variant	c.4675A>G	S1559G	c.4675A>G	1671	Mroh2a	protein_coding	transcript	ENSMUST00000113130.7	39/42						644	0.1118	02:02:00	40.8	1	34.3	1	0.0084		72	571		1.993	0.1164	60	23	0	2.3	1	1		0/1	0	0	0	1
T-cells_mPTCL_spleen_Ms9	mPTCL	1	88258708	rs48876495	C	T	splice_region_variant	LOW	splice_region_variant	c.234C>T	S78S	c.234C>T	174	Mroh2a	protein_coding	transcript	ENSMUST00000135948.1	2019-05-02						565	0.1717	02:02:00	44	1	33.2	1	0.3177		97	466		1.254	0.1689	60	9.778	0	2.8	0	1		0/1	0	0	0	1
T-cells_mPTCL_spleen_Ms9	mPTCL	1	88258708	rs48876495	C	T	synonymous_variant	LOW	synonymous_variant	c.4743C>T	S1581S	c.4743C>T	1679	Mroh2a	protein_coding	transcript	ENSMUST00000061013.12	40/43						565	0.1717	02:02:00	44	1	33.2	1	0.3177		97	466		1.254	0.1689	60	9.778	0	2.8	0	1		0/1	0	0	0	1
T-cells_mPTCL_spleen_Ms9	mPTCL	1	88258708	rs48876495	C	T	synonymous_variant	LOW	synonymous_variant	c.4719C>T	S1573S	c.4719C>T	1671	Mroh2a	protein_coding	transcript	ENSMUST00000113130.7	39/42						565	0.1717	02:02:00	44	1	33.2	1	0.3177		97	466		1.254	0.1689	60	9.778	0	2.8	0	1		0/1	0	0	0	1
T-cells_mPTCL_spleen_Ms9	mPTCL	1	88259220	rs48446177	G	A	splice_region_variant	LOW	splice_region_variant	c.336G>A	A112A	c.336G>A	174	Mroh2a	protein_coding	transcript	ENSMUST00000135948.1	2019-05-03						632	0.1503	02:02:00	44.3	1	32.5	1	0.824		95	537		1.062	0.1459	60	6.308	0	2	0	3		0/1	0	0	0	1
T-cells_mPTCL_spleen_Ms9	mPTCL	1	88259220	rs48446177	G	A	splice_region_variant	LOW	splice_region_variant	c.4851G>A	A1617A	c.4851G>A	1679	Mroh2a	protein_coding	transcript	ENSMUST00000061013.12	41/43						632	0.1503	02:02:00	44.3	1	32.5	1	0.824		95	537		1.062	0.1459	60	6.308	0	2	0	3		0/1	0	0	0	1
T-cells_mPTCL_spleen_Ms9	mPTCL	1	88259220	rs48446177	G	A	splice_region_variant	LOW	splice_region_variant	c.4827G>A	A1609A	c.4827G>A	1671	Mroh2a	protein_coding	transcript	ENSMUST00000113130.7	40/42						632	0.1503	02:02:00	44.3	1	32.5	1	0.824		95	537		1.062	0.1459	60	6.308	0	2	0	3		0/1	0	0	0	1
T-cells_mPTCL_spleen_Ms9	mPTCL	1	88259537	rs51479680	T	C	synonymous_variant	LOW	synonymous_variant	c.345T>C	I115I	c.345T>C	174	Mroh2a	protein_coding	transcript	ENSMUST00000135948.1	2019-05-04						1298	0.1387	02:02:00	42.5	1	34.1	1	1		180	1117		1.007	0.1429	60	24.714	0	4.2	3	2		0/1	0	0	0	1
T-cells_mPTCL_spleen_Ms9	mPTCL	1	88259537	rs51479680	T	C	synonymous_variant	LOW	synonymous_variant	c.4860T>C	I1620I	c.4860T>C	1679	Mroh2a	protein_coding	transcript	ENSMUST00000061013.12	42/43						1298	0.1387	02:02:00	42.5	1	34.1	1	1		180	1117		1.007	0.1429	60	24.714	0	4.2	3	2		0/1	0	0	0	1
T-cells_mPTCL_spleen_Ms9	mPTCL	1	88259537	rs51479680	T	C	synonymous_variant	LOW	synonymous_variant	c.4836T>C	I1612I	c.4836T>C	1671	Mroh2a	protein_coding	transcript	ENSMUST00000113130.7	41/42						1298	0.1387	02:02:00	42.5	1	34.1	1	1		180	1117		1.007	0.1429	60	24.714	0	4.2	3	2		0/1	0	0	0	1
T-cells_mPTCL_spleen_Ms9	mPTCL	1	88259567	rs30301550	A	G	synonymous_variant	LOW	synonymous_variant	c.375A>G	K125K	c.375A>G	174	Mroh2a	protein_coding	transcript	ENSMUST00000135948.1	2019-05-04						1257	0.7844	02:02:00	40.1	1	33.9	1	0.7804		986	260		1.045	0.7903	60	15.712	0	2.1	0	5		1/0	0	0	0	1
T-cells_mPTCL_spleen_Ms9	mPTCL	1	88259567	rs30301550	A	G	synonymous_variant	LOW	synonymous_variant	c.4890A>G	K1630K	c.4890A>G	1679	Mroh2a	protein_coding	transcript	ENSMUST00000061013.12	42/43						1257	0.7844	02:02:00	40.1	1	33.9	1	0.7804		986	260		1.045	0.7903	60	15.712	0	2.1	0	5		1/0	0	0	0	1
T-cells_mPTCL_spleen_Ms9	mPTCL	1	88259567	rs30301550	A	G	synonymous_variant	LOW	synonymous_variant	c.4866A>G	K1622K	c.4866A>G	1671	Mroh2a	protein_coding	transcript	ENSMUST00000113130.7	41/42						1257	0.7844	02:02:00	40.1	1	33.9	1	0.7804		986	260		1.045	0.7903	60	15.712	0	2.1	0	5		1/0	0	0	0	1
T-cells_mPTCL_spleen_Ms9	mPTCL	1	88259589	.	C	T	missense_variant	MODERATE	missense_variant	c.397C>T	R133C	c.397C>T	174	Mroh2a	protein_coding	transcript	ENSMUST00000135948.1	2019-05-04						1152	0.1224	02:02:00	38.3	1	34.7	1	0.7862		141	1010		1.059	0.1308	60	46	0	4.7	0	1		0/1	0	0	0	1
T-cells_mPTCL_spleen_Ms9	mPTCL	1	88259589	.	C	T	missense_variant	MODERATE	missense_variant	c.4912C>T	R1638C	c.4912C>T	1679	Mroh2a	protein_coding	transcript	ENSMUST00000061013.12	42/43						1152	0.1224	02:02:00	38.3	1	34.7	1	0.7862		141	1010		1.059	0.1308	60	46	0	4.7	0	1		0/1	0	0	0	1
T-cells_mPTCL_spleen_Ms9	mPTCL	1	88259589	.	C	T	missense_variant	MODERATE	missense_variant	c.4888C>T	R1630C	c.4888C>T	1671	Mroh2a	protein_coding	transcript	ENSMUST00000113130.7	41/42						1152	0.1224	02:02:00	38.3	1	34.7	1	0.7862		141	1010		1.059	0.1308	60	46	0	4.7	0	1		0/1	0	0	0	1
T-cells_mPTCL_spleen_Ms9	mPTCL	1	88259973	.	C	T	synonymous_variant	LOW	synonymous_variant	c.472C>T	L158L	c.472C>T	174	Mroh2a	protein_coding	transcript	ENSMUST00000135948.1	2019-05-05						239	0.1967	02:02:00	37.4	1	34.8	1	0.4176		47	190		1.315	0.2098	60	94	0	2.2	0	1		0/1	0	0	0	1
T-cells_mPTCL_spleen_Ms9	mPTCL	1	88259973	.	C	T	synonymous_variant	LOW	synonymous_variant	c.4987C>T	L1663L	c.4987C>T	1679	Mroh2a	protein_coding	transcript	ENSMUST00000061013.12	43/43						239	0.1967	02:02:00	37.4	1	34.8	1	0.4176		47	190		1.315	0.2098	60	94	0	2.2	0	1		0/1	0	0	0	1
T-cells_mPTCL_spleen_Ms9	mPTCL	1	88259973	.	C	T	synonymous_variant	LOW	synonymous_variant	c.4963C>T	L1655L	c.4963C>T	1671	Mroh2a	protein_coding	transcript	ENSMUST00000113130.7	42/42						239	0.1967	02:02:00	37.4	1	34.8	1	0.4176		47	190		1.315	0.2098	60	94	0	2.2	0	1		0/1	0	0	0	1
T-cells_mPTCL_spleen_Ms9	mPTCL	1	88260002	rs50377244	A	G	synonymous_variant	LOW	synonymous_variant	c.501A>G	L167L	c.501A>G	174	Mroh2a	protein_coding	transcript	ENSMUST00000135948.1	2019-05-05						208	0.4135	02:02:00	38.4	1	33.3	1	0.8532		86	46		1.119	0.4082	60	13.333	0	2.5	1	1		0/1	0	0	0	1
T-cells_mPTCL_spleen_Ms9	mPTCL	1	88260002	rs50377244	A	G	synonymous_variant	LOW	synonymous_variant	c.5016A>G	L1672L	c.5016A>G	1679	Mroh2a	protein_coding	transcript	ENSMUST00000061013.12	43/43						208	0.4135	02:02:00	38.4	1	33.3	1	0.8532		86	46		1.119	0.4082	60	13.333	0	2.5	1	1		0/1	0	0	0	1
T-cells_mPTCL_spleen_Ms9	mPTCL	1	88260002	rs50377244	A	G	synonymous_variant	LOW	synonymous_variant	c.4992A>G	L1664L	c.4992A>G	1671	Mroh2a	protein_coding	transcript	ENSMUST00000113130.7	42/42						208	0.4135	02:02:00	38.4	1	33.3	1	0.8532		86	46		1.119	0.4082	60	13.333	0	2.5	1	1		0/1	0	0	0	1
T-cells_mPTCL_spleen_Ms9	mPTCL	1	88260044	rs49981145	G	A	3_prime_UTR_variant	MODIFIER	3_prime_UTR_variant	c.*18G>A		c.*18G>A		Mroh2a	protein_coding	transcript	ENSMUST00000135948.1	2019-05-05						167	0.1078	02:02:00	41.4	1	33.3	1	0.2798		18	149		1.901	0.1083	60	17	0	2.1	1	2		0/1	0	0	0	1
T-cells_mPTCL_spleen_Ms9	mPTCL	1	88260044	rs49981145	G	A	3_prime_UTR_variant	MODIFIER	3_prime_UTR_variant	c.*18G>A		c.*18G>A		Mroh2a	protein_coding	transcript	ENSMUST00000061013.12	43/43						167	0.1078	02:02:00	41.4	1	33.3	1	0.2798		18	149		1.901	0.1083	60	17	0	2.1	1	2		0/1	0	0	0	1
T-cells_mPTCL_spleen_Ms9	mPTCL	1	88260044	rs49981145	G	A	3_prime_UTR_variant	MODIFIER	3_prime_UTR_variant	c.*18G>A		c.*18G>A		Mroh2a	protein_coding	transcript	ENSMUST00000113130.7	42/42						167	0.1078	02:02:00	41.4	1	33.3	1	0.2798		18	149		1.901	0.1083	60	17	0	2.1	1	2		0/1	0	0	0	1
T-cells_mPTCL_spleen_Ms9	mPTCL	1	88260048	rs48549229	T	A	3_prime_UTR_variant	MODIFIER	3_prime_UTR_variant	c.*22T>A		c.*22T>A		Mroh2a	protein_coding	transcript	ENSMUST00000135948.1	2019-05-05						162	0.179	02:02:00	38.9	1	32.5	1	0.8262		29	131		1.153	0.1722	60	8.667	0	3.1	2	1		0/1	0	0	0	1
T-cells_mPTCL_spleen_Ms9	mPTCL	1	88260048	rs48549229	T	A	3_prime_UTR_variant	MODIFIER	3_prime_UTR_variant	c.*22T>A		c.*22T>A		Mroh2a	protein_coding	transcript	ENSMUST00000061013.12	43/43						162	0.179	02:02:00	38.9	1	32.5	1	0.8262		29	131		1.153	0.1722	60	8.667	0	3.1	2	1		0/1	0	0	0	1
T-cells_mPTCL_spleen_Ms9	mPTCL	1	88260048	rs48549229	T	A	3_prime_UTR_variant	MODIFIER	3_prime_UTR_variant	c.*22T>A		c.*22T>A		Mroh2a	protein_coding	transcript	ENSMUST00000113130.7	42/42						162	0.179	02:02:00	38.9	1	32.5	1	0.8262		29	131		1.153	0.1722	60	8.667	0	3.1	2	1		0/1	0	0	0	1
T-cells_mPTCL_spleen_Ms9	mPTCL	1	88260056	rs49933713	C	T	3_prime_UTR_variant	MODIFIER	3_prime_UTR_variant	c.*30C>T		c.*30C>T		Mroh2a	protein_coding	transcript	ENSMUST00000135948.1	2019-05-05						155	0.1613	02:02:00	39.4	1	34.8	1	0.3418		25	130		1.772	0.1579	60	24	0	3.1	0	2		0/1	0	0	0	1
T-cells_mPTCL_spleen_Ms9	mPTCL	1	88260056	rs49933713	C	T	3_prime_UTR_variant	MODIFIER	3_prime_UTR_variant	c.*30C>T		c.*30C>T		Mroh2a	protein_coding	transcript	ENSMUST00000061013.12	43/43						155	0.1613	02:02:00	39.4	1	34.8	1	0.3418		25	130		1.772	0.1579	60	24	0	3.1	0	2		0/1	0	0	0	1
T-cells_mPTCL_spleen_Ms9	mPTCL	1	88260056	rs49933713	C	T	3_prime_UTR_variant	MODIFIER	3_prime_UTR_variant	c.*30C>T		c.*30C>T		Mroh2a	protein_coding	transcript	ENSMUST00000113130.7	42/42						155	0.1613	02:02:00	39.4	1	34.8	1	0.3418		25	130		1.772	0.1579	60	24	0	3.1	0	2		0/1	0	0	0	1
T-cells_mPTCL_spleen_Ms9	mPTCL	1	88260112	.	G	A	3_prime_UTR_variant	MODIFIER	3_prime_UTR_variant	c.*86G>A		c.*86G>A		Mroh2a	protein_coding	transcript	ENSMUST00000135948.1	2019-05-05						94	0.266	02:02:00	36.2	1	32.9	1	1		25	69		1.205	0.2738	60	11.5	0	2	3	2		0/1	0	0	0	1
T-cells_mPTCL_spleen_Ms9	mPTCL	1	88260112	.	G	A	3_prime_UTR_variant	MODIFIER	3_prime_UTR_variant	c.*86G>A		c.*86G>A		Mroh2a	protein_coding	transcript	ENSMUST00000061013.12	43/43						94	0.266	02:02:00	36.2	1	32.9	1	1		25	69		1.205	0.2738	60	11.5	0	2	3	2		0/1	0	0	0	1
T-cells_mPTCL_spleen_Ms9	mPTCL	1	88260112	.	G	A	3_prime_UTR_variant	MODIFIER	3_prime_UTR_variant	c.*86G>A		c.*86G>A		Mroh2a	protein_coding	transcript	ENSMUST00000113130.7	42/42						94	0.266	02:02:00	36.2	1	32.9	1	1		25	69		1.205	0.2738	60	11.5	0	2	3	2		0/1	0	0	0	1
T-cells_mPTCL_spleen_Ms9	mPTCL	1	88265122	rs30301545	G	A	3_prime_UTR_variant	MODIFIER	3_prime_UTR_variant	c.*59C>T		c.*59C>T		Hjurp	protein_coding	transcript	ENSMUST00000054674.14	2019-08-08						195	0.7487	02:02:00	37	1	34.3	1	1		146	48		1.024	0.75	60	17.25	0	1.9	1	1		1/0	0	0	0	1
T-cells_mPTCL_spleen_Ms9	mPTCL	1	88265122	rs30301545	G	A	3_prime_UTR_variant	MODIFIER	3_prime_UTR_variant	c.*59C>T		c.*59C>T		Hjurp	protein_coding	transcript	ENSMUST00000065420.11	2019-05-05						195	0.7487	02:02:00	37	1	34.3	1	1		146	48		1.024	0.75	60	17.25	0	1.9	1	1		1/0	0	0	0	1
T-cells_mPTCL_spleen_Ms9	mPTCL	1	88265122	rs30301545	G	A	3_prime_UTR_variant	MODIFIER	3_prime_UTR_variant	c.*1579C>T		c.*1579C>T		Hjurp	protein_coding	transcript	ENSMUST00000147393.1	2019-05-05						195	0.7487	02:02:00	37	1	34.3	1	1		146	48		1.024	0.75	60	17.25	0	1.9	1	1		1/0	0	0	0	1
T-cells_mPTCL_spleen_Ms9	mPTCL	1	88265185	.	G	A	missense_variant	MODERATE	missense_variant	c.2000C>T	P667L	c.2000C>T	667	Hjurp	protein_coding	transcript	ENSMUST00000054674.14	2019-08-08						396	0.197	02:02:00	40.9	1	29.4	1	0.218		78	317		1.39	0.1686	60	3.105	0	2.3	0	3		0/1	0	0	0	1
T-cells_mPTCL_spleen_Ms9	mPTCL	1	88265185	.	G	A	missense_variant	MODERATE	missense_variant	c.1772C>T	P591L	c.1772C>T	591	Hjurp	protein_coding	transcript	ENSMUST00000065420.11	2019-05-05						396	0.197	02:02:00	40.9	1	29.4	1	0.218		78	317		1.39	0.1686	60	3.105	0	2.3	0	3		0/1	0	0	0	1
T-cells_mPTCL_spleen_Ms9	mPTCL	1	88265185	.	G	A	3_prime_UTR_variant	MODIFIER	3_prime_UTR_variant	c.*1516C>T		c.*1516C>T		Hjurp	protein_coding	transcript	ENSMUST00000147393.1	2019-05-05						396	0.197	02:02:00	40.9	1	29.4	1	0.218		78	317		1.39	0.1686	60	3.105	0	2.3	0	3		0/1	0	0	0	1
T-cells_mPTCL_spleen_Ms9	mPTCL	1	88265258	rs13472325	A	G	missense_variant	MODERATE	missense_variant	c.1927T>C	C643R	c.1927T>C	667	Hjurp	protein_coding	transcript	ENSMUST00000054674.14	2019-08-08						630	0.773	02:02:00	37.3	1	33.9	1	0.1625		487	137		1.32	0.7879	60	24.632	0	2.3	0	2		1/0	0	0	0	1
T-cells_mPTCL_spleen_Ms9	mPTCL	1	88265258	rs13472325	A	G	missense_variant	MODERATE	missense_variant	c.1699T>C	C567R	c.1699T>C	591	Hjurp	protein_coding	transcript	ENSMUST00000065420.11	2019-05-05						630	0.773	02:02:00	37.3	1	33.9	1	0.1625		487	137		1.32	0.7879	60	24.632	0	2.3	0	2		1/0	0	0	0	1
T-cells_mPTCL_spleen_Ms9	mPTCL	1	88265258	rs13472325	A	G	3_prime_UTR_variant	MODIFIER	3_prime_UTR_variant	c.*1443T>C		c.*1443T>C		Hjurp	protein_coding	transcript	ENSMUST00000147393.1	2019-05-05						630	0.773	02:02:00	37.3	1	33.9	1	0.1625		487	137		1.32	0.7879	60	24.632	0	2.3	0	2		1/0	0	0	0	1
T-cells_mPTCL_spleen_Ms9	mPTCL	1	88265309	rs50378893	C	G	missense_variant	MODERATE	missense_variant	c.1876G>C	A626P	c.1876G>C	667	Hjurp	protein_coding	transcript	ENSMUST00000054674.14	2019-08-08						764	0.462	02:02:00	41.3	1	33.4	1	0.6617		353	410		1.071	0.4586	60	12.577	0	2.4	0	1		0/1	0	0	0	1
T-cells_mPTCL_spleen_Ms9	mPTCL	1	88265309	rs50378893	C	G	missense_variant	MODERATE	missense_variant	c.1648G>C	A550P	c.1648G>C	591	Hjurp	protein_coding	transcript	ENSMUST00000065420.11	2019-05-05						764	0.462	02:02:00	41.3	1	33.4	1	0.6617		353	410		1.071	0.4586	60	12.577	0	2.4	0	1		0/1	0	0	0	1
T-cells_mPTCL_spleen_Ms9	mPTCL	1	88265309	rs50378893	C	G	3_prime_UTR_variant	MODIFIER	3_prime_UTR_variant	c.*1392G>C		c.*1392G>C		Hjurp	protein_coding	transcript	ENSMUST00000147393.1	2019-05-05						764	0.462	02:02:00	41.3	1	33.4	1	0.6617		353	410		1.071	0.4586	60	12.577	0	2.4	0	1		0/1	0	0	0	1
T-cells_mPTCL_spleen_Ms9	mPTCL	1	88265472	rs45762281	C	T	synonymous_variant	LOW	synonymous_variant	c.1713G>A	A571A	c.1713G>A	667	Hjurp	protein_coding	transcript	ENSMUST00000054674.14	2019-08-08						642	0.3022	02:02:00	36.6	1	33.8	1	0.3416		194	446		1.197	0.302	60	12.857	0	1.7	0	1		0/1	0	0	0	1
T-cells_mPTCL_spleen_Ms9	mPTCL	1	88265472	rs45762281	C	T	synonymous_variant	LOW	synonymous_variant	c.1485G>A	A495A	c.1485G>A	591	Hjurp	protein_coding	transcript	ENSMUST00000065420.11	2019-05-05						642	0.3022	02:02:00	36.6	1	33.8	1	0.3416		194	446		1.197	0.302	60	12.857	0	1.7	0	1		0/1	0	0	0	1
T-cells_mPTCL_spleen_Ms9	mPTCL	1	88265472	rs45762281	C	T	3_prime_UTR_variant	MODIFIER	3_prime_UTR_variant	c.*1229G>A		c.*1229G>A		Hjurp	protein_coding	transcript	ENSMUST00000147393.1	2019-05-05						642	0.3022	02:02:00	36.6	1	33.8	1	0.3416		194	446		1.197	0.302	60	12.857	0	1.7	0	1		0/1	0	0	0	1
T-cells_mPTCL_spleen_Ms9	mPTCL	1	88265570	rs30301544	T	A	missense_variant	MODERATE	missense_variant	c.1615A>T	S539C	c.1615A>T	667	Hjurp	protein_coding	transcript	ENSMUST00000054674.14	2019-08-08						666	0.7913	02:02:00	42.8	1	34	1	0.9233		527	136		1.018	0.7968	60	14.97	0	1.5	0	2		1/0	0	0	0	1
T-cells_mPTCL_spleen_Ms9	mPTCL	1	88265570	rs30301544	T	A	missense_variant	MODERATE	missense_variant	c.1387A>T	S463C	c.1387A>T	591	Hjurp	protein_coding	transcript	ENSMUST00000065420.11	2019-05-05						666	0.7913	02:02:00	42.8	1	34	1	0.9233		527	136		1.018	0.7968	60	14.97	0	1.5	0	2		1/0	0	0	0	1
T-cells_mPTCL_spleen_Ms9	mPTCL	1	88265570	rs30301544	T	A	3_prime_UTR_variant	MODIFIER	3_prime_UTR_variant	c.*1131A>T		c.*1131A>T		Hjurp	protein_coding	transcript	ENSMUST00000147393.1	2019-05-05						666	0.7913	02:02:00	42.8	1	34	1	0.9233		527	136		1.018	0.7968	60	14.97	0	1.5	0	2		1/0	0	0	0	1
T-cells_mPTCL_spleen_Ms9	mPTCL	1	88265673	.	C	A	synonymous_variant	LOW	synonymous_variant	c.1512G>T	P504P	c.1512G>T	667	Hjurp	protein_coding	transcript	ENSMUST00000054674.14	2019-08-08						694	0.1614	02:02:00	37.7	1	34.6	1	0.4712		112	582		1.17	0.1634	60	27	0	1.8	1	3		0/1	0	0	0	1
T-cells_mPTCL_spleen_Ms9	mPTCL	1	88265673	.	C	A	synonymous_variant	LOW	synonymous_variant	c.1284G>T	P428P	c.1284G>T	591	Hjurp	protein_coding	transcript	ENSMUST00000065420.11	2019-05-05						694	0.1614	02:02:00	37.7	1	34.6	1	0.4712		112	582		1.17	0.1634	60	27	0	1.8	1	3		0/1	0	0	0	1
T-cells_mPTCL_spleen_Ms9	mPTCL	1	88265673	.	C	A	3_prime_UTR_variant	MODIFIER	3_prime_UTR_variant	c.*1028G>T		c.*1028G>T		Hjurp	protein_coding	transcript	ENSMUST00000147393.1	2019-05-05						694	0.1614	02:02:00	37.7	1	34.6	1	0.4712		112	582		1.17	0.1634	60	27	0	1.8	1	3		0/1	0	0	0	1
T-cells_mPTCL_spleen_Ms9	mPTCL	1	88265846	rs49199385	A	C	missense_variant	MODERATE	missense_variant	c.1339T>G	S447A	c.1339T>G	667	Hjurp	protein_coding	transcript	ENSMUST00000054674.14	2019-08-08						781	0.3035	02:02:00	37.8	1	33.8	1	0.8761		237	542		1.033	0.3218	60	17.231	0	1.4	1	2		0/1	0	0	0	1
T-cells_mPTCL_spleen_Ms9	mPTCL	1	88265846	rs49199385	A	C	missense_variant	MODERATE	missense_variant	c.1111T>G	S371A	c.1111T>G	591	Hjurp	protein_coding	transcript	ENSMUST00000065420.11	2019-05-05						781	0.3035	02:02:00	37.8	1	33.8	1	0.8761		237	542		1.033	0.3218	60	17.231	0	1.4	1	2		0/1	0	0	0	1
T-cells_mPTCL_spleen_Ms9	mPTCL	1	88265846	rs49199385	A	C	3_prime_UTR_variant	MODIFIER	3_prime_UTR_variant	c.*855T>G		c.*855T>G		Hjurp	protein_coding	transcript	ENSMUST00000147393.1	2019-05-05						781	0.3035	02:02:00	37.8	1	33.8	1	0.8761		237	542		1.033	0.3218	60	17.231	0	1.4	1	2		0/1	0	0	0	1
T-cells_mPTCL_spleen_Ms9	mPTCL	1	88265892	.	C	G	synonymous_variant	LOW	synonymous_variant	c.1293G>C	L431L	c.1293G>C	667	Hjurp	protein_coding	transcript	ENSMUST00000054674.14	2019-08-08						774	0.1473	02:02:00	37.6	1	34	1	0.7612		114	659		1.073	0.1466	60	15.286	0	1.8	0	2		0/1	0	0	0	1
T-cells_mPTCL_spleen_Ms9	mPTCL	1	88265892	.	C	G	synonymous_variant	LOW	synonymous_variant	c.1065G>C	L355L	c.1065G>C	591	Hjurp	protein_coding	transcript	ENSMUST00000065420.11	2019-05-05						774	0.1473	02:02:00	37.6	1	34	1	0.7612		114	659		1.073	0.1466	60	15.286	0	1.8	0	2		0/1	0	0	0	1
T-cells_mPTCL_spleen_Ms9	mPTCL	1	88265892	.	C	G	3_prime_UTR_variant	MODIFIER	3_prime_UTR_variant	c.*809G>C		c.*809G>C		Hjurp	protein_coding	transcript	ENSMUST00000147393.1	2019-05-05						774	0.1473	02:02:00	37.6	1	34	1	0.7612		114	659		1.073	0.1466	60	15.286	0	1.8	0	2		0/1	0	0	0	1
T-cells_mPTCL_spleen_Ms9	mPTCL	1	88265980	rs30300753	T	G	missense_variant	MODERATE	missense_variant	c.1205A>C	Q402P	c.1205A>C	667	Hjurp	protein_coding	transcript	ENSMUST00000054674.14	2019-08-08						931	0.6466	02:02:00	39	1	33	1	0.8363		602	326		1.032	0.6353	60	9.945	0	1.4	1	2		1/0	0	0	0	1
T-cells_mPTCL_spleen_Ms9	mPTCL	1	88265980	rs30300753	T	G	missense_variant	MODERATE	missense_variant	c.977A>C	Q326P	c.977A>C	591	Hjurp	protein_coding	transcript	ENSMUST00000065420.11	2019-05-05						931	0.6466	02:02:00	39	1	33	1	0.8363		602	326		1.032	0.6353	60	9.945	0	1.4	1	2		1/0	0	0	0	1
T-cells_mPTCL_spleen_Ms9	mPTCL	1	88265980	rs30300753	T	G	3_prime_UTR_variant	MODIFIER	3_prime_UTR_variant	c.*721A>C		c.*721A>C		Hjurp	protein_coding	transcript	ENSMUST00000147393.1	2019-05-05						931	0.6466	02:02:00	39	1	33	1	0.8363		602	326		1.032	0.6353	60	9.945	0	1.4	1	2		1/0	0	0	0	1
T-cells_mPTCL_spleen_Ms9	mPTCL	1	88266046	rs52036859	A	C	missense_variant	MODERATE	missense_variant	c.1139T>G	V380G	c.1139T>G	667	Hjurp	protein_coding	transcript	ENSMUST00000054674.14	2019-08-08						1049	0.1478	02:02:00	39.4	1	32.5	1	1		155	889		1.006	0.1518	60	10.071	0	1.7	0	3		0/1	0	0	0	1
T-cells_mPTCL_spleen_Ms9	mPTCL	1	88266046	rs52036859	A	C	missense_variant	MODERATE	missense_variant	c.911T>G	V304G	c.911T>G	591	Hjurp	protein_coding	transcript	ENSMUST00000065420.11	2019-05-05						1049	0.1478	02:02:00	39.4	1	32.5	1	1		155	889		1.006	0.1518	60	10.071	0	1.7	0	3		0/1	0	0	0	1
T-cells_mPTCL_spleen_Ms9	mPTCL	1	88266046	rs52036859	A	C	3_prime_UTR_variant	MODIFIER	3_prime_UTR_variant	c.*655T>G		c.*655T>G		Hjurp	protein_coding	transcript	ENSMUST00000147393.1	2019-05-05						1049	0.1478	02:02:00	39.4	1	32.5	1	1		155	889		1.006	0.1518	60	10.071	0	1.7	0	3		0/1	0	0	0	1
T-cells_mPTCL_spleen_Ms9	mPTCL	1	88266121	rs50172767	G	A	missense_variant	MODERATE	missense_variant	c.1064C>T	S355F	c.1064C>T	667	Hjurp	protein_coding	transcript	ENSMUST00000054674.14	2019-08-08						957	0.1379	02:02:00	41.1	1	34.3	1	0.2212		132	822		1.275	0.1386	60	21	0	1.8	0	2		0/1	0	0	0	1
T-cells_mPTCL_spleen_Ms9	mPTCL	1	88266121	rs50172767	G	A	missense_variant	MODERATE	missense_variant	c.836C>T	S279F	c.836C>T	591	Hjurp	protein_coding	transcript	ENSMUST00000065420.11	2019-05-05						957	0.1379	02:02:00	41.1	1	34.3	1	0.2212		132	822		1.275	0.1386	60	21	0	1.8	0	2		0/1	0	0	0	1
T-cells_mPTCL_spleen_Ms9	mPTCL	1	88266121	rs50172767	G	A	3_prime_UTR_variant	MODIFIER	3_prime_UTR_variant	c.*580C>T		c.*580C>T		Hjurp	protein_coding	transcript	ENSMUST00000147393.1	2019-05-05						957	0.1379	02:02:00	41.1	1	34.3	1	0.2212		132	822		1.275	0.1386	60	21	0	1.8	0	2		0/1	0	0	0	1
T-cells_mPTCL_spleen_Ms9	mPTCL	1	88266195	rs46656348	G	A	synonymous_variant	LOW	synonymous_variant	c.990C>T	H330H	c.990C>T	667	Hjurp	protein_coding	transcript	ENSMUST00000054674.14	2019-08-08						772	0.3433	02:02:00	38.7	1	34.4	1	0.8792		265	502		1.024	0.3494	60	23.091	0	1.3	0	1		0/1	0	0	0	1
T-cells_mPTCL_spleen_Ms9	mPTCL	1	88266195	rs46656348	G	A	synonymous_variant	LOW	synonymous_variant	c.762C>T	H254H	c.762C>T	591	Hjurp	protein_coding	transcript	ENSMUST00000065420.11	2019-05-05						772	0.3433	02:02:00	38.7	1	34.4	1	0.8792		265	502		1.024	0.3494	60	23.091	0	1.3	0	1		0/1	0	0	0	1
T-cells_mPTCL_spleen_Ms9	mPTCL	1	88266195	rs46656348	G	A	3_prime_UTR_variant	MODIFIER	3_prime_UTR_variant	c.*506C>T		c.*506C>T		Hjurp	protein_coding	transcript	ENSMUST00000147393.1	2019-05-05						772	0.3433	02:02:00	38.7	1	34.4	1	0.8792		265	502		1.024	0.3494	60	23.091	0	1.3	0	1		0/1	0	0	0	1
T-cells_mPTCL_spleen_Ms9	mPTCL	1	88266241	rs46434295	G	T	missense_variant	MODERATE	missense_variant	c.944C>A	P315H	c.944C>A	667	Hjurp	protein_coding	transcript	ENSMUST00000054674.14	2019-08-08						624	0.1587	02:02:00	36.6	1	32.9	1	0.3805		99	525		1.235	0.1596	60	11.375	0	2.2	0	3		0/1	0	0	0	1
T-cells_mPTCL_spleen_Ms9	mPTCL	1	88266241	rs46434295	G	T	missense_variant	MODERATE	missense_variant	c.716C>A	P239H	c.716C>A	591	Hjurp	protein_coding	transcript	ENSMUST00000065420.11	2019-05-05						624	0.1587	02:02:00	36.6	1	32.9	1	0.3805		99	525		1.235	0.1596	60	11.375	0	2.2	0	3		0/1	0	0	0	1
T-cells_mPTCL_spleen_Ms9	mPTCL	1	88266241	rs46434295	G	T	3_prime_UTR_variant	MODIFIER	3_prime_UTR_variant	c.*460C>A		c.*460C>A		Hjurp	protein_coding	transcript	ENSMUST00000147393.1	2019-05-05						624	0.1587	02:02:00	36.6	1	32.9	1	0.3805		99	525		1.235	0.1596	60	11.375	0	2.2	0	3		0/1	0	0	0	1
T-cells_mPTCL_spleen_Ms9	mPTCL	1	88266278	rs387873782	TCTGGGAGGGCTTGCTCCGGGGGCAGTGTGTCCTGTTCTTGTGCAGCCCCTG	T	conservative_inframe_deletion	MODERATE	conservative_inframe_deletion	c.856_906delCAGGGGCTGCACAAGAACAGGACACACTGCCCCCGGAGCAAGCCCTCCCAG	Q286_Q302del	c.856_906delCAGGGGCTGCACAAGAACAGGACACACTGCCCCCGGAGCAAGCCCTCCCAG	667	Hjurp	protein_coding	transcript	ENSMUST00000054674.14	2019-08-08						681	0.6696	02:02:00	36.4	1	33.5	1	0.5644		456	221		1.107	0.6861	60	56	0.4993	0.5	2	2		1/0	0	0	0	1
T-cells_mPTCL_spleen_Ms9	mPTCL	1	88266278	rs387873782	TCTGGGAGGGCTTGCTCCGGGGGCAGTGTGTCCTGTTCTTGTGCAGCCCCTG	T	conservative_inframe_deletion	MODERATE	conservative_inframe_deletion	c.628_678delCAGGGGCTGCACAAGAACAGGACACACTGCCCCCGGAGCAAGCCCTCCCAG	Q210_Q226del	c.628_678delCAGGGGCTGCACAAGAACAGGACACACTGCCCCCGGAGCAAGCCCTCCCAG	591	Hjurp	protein_coding	transcript	ENSMUST00000065420.11	2019-05-05						681	0.6696	02:02:00	36.4	1	33.5	1	0.5644		456	221		1.107	0.6861	60	56	0.4993	0.5	2	2		1/0	0	0	0	1
T-cells_mPTCL_spleen_Ms9	mPTCL	1	88266278	rs387873782	TCTGGGAGGGCTTGCTCCGGGGGCAGTGTGTCCTGTTCTTGTGCAGCCCCTG	T	3_prime_UTR_variant	MODIFIER	3_prime_UTR_variant	c.*372_*422delCAGGGGCTGCACAAGAACAGGACACACTGCCCCCGGAGCAAGCCCTCCCAG		c.*372_*422delCAGGGGCTGCACAAGAACAGGACACACTGCCCCCGGAGCAAGCCCTCCCAG		Hjurp	protein_coding	transcript	ENSMUST00000147393.1	2019-05-05						681	0.6696	02:02:00	36.4	1	33.5	1	0.5644		456	221		1.107	0.6861	60	56	0.4993	0.5	2	2		1/0	0	0	0	1
T-cells_mPTCL_spleen_Ms9	mPTCL	1	88266400	rs51262126	G	A	missense_variant	MODERATE	missense_variant	c.785C>T	P262L	c.785C>T	667	Hjurp	protein_coding	transcript	ENSMUST00000054674.14	2019-08-08						611	0.1277	02:02:00	38.9	1	35	1	0.2246		78	530		1.364	0.1298	60	25	0	1.9	0	2		0/1	0	0	0	1
T-cells_mPTCL_spleen_Ms9	mPTCL	1	88266400	rs51262126	G	A	missense_variant	MODERATE	missense_variant	c.557C>T	P186L	c.557C>T	591	Hjurp	protein_coding	transcript	ENSMUST00000065420.11	2019-05-05						611	0.1277	02:02:00	38.9	1	35	1	0.2246		78	530		1.364	0.1298	60	25	0	1.9	0	2		0/1	0	0	0	1
T-cells_mPTCL_spleen_Ms9	mPTCL	1	88266400	rs51262126	G	A	3_prime_UTR_variant	MODIFIER	3_prime_UTR_variant	c.*301C>T		c.*301C>T		Hjurp	protein_coding	transcript	ENSMUST00000147393.1	2019-05-05						611	0.1277	02:02:00	38.9	1	35	1	0.2246		78	530		1.364	0.1298	60	25	0	1.9	0	2		0/1	0	0	0	1
T-cells_mPTCL_spleen_Ms9	mPTCL	1	88266400	rs51262126	G	A	3_prime_UTR_variant	MODIFIER	3_prime_UTR_variant	c.*100C>T		c.*100C>T		Hjurp	protein_coding	transcript	ENSMUST00000127446.1	2019-02-02						611	0.1277	02:02:00	38.9	1	35	1	0.2246		78	530		1.364	0.1298	60	25	0	1.9	0	2		0/1	0	0	0	1
T-cells_mPTCL_spleen_Ms9	mPTCL	1	88266452	rs50358895	C	T	missense_variant	MODERATE	missense_variant	c.733G>A	D245N	c.733G>A	667	Hjurp	protein_coding	transcript	ENSMUST00000054674.14	2019-08-08						591	0.1337	02:02:00	35.8	1	33.3	1	0.7176		79	507		1.104	0.1314	60	10.286	0	2.2	0	1		0/1	0	0	0	1
T-cells_mPTCL_spleen_Ms9	mPTCL	1	88266452	rs50358895	C	T	missense_variant	MODERATE	missense_variant	c.505G>A	D169N	c.505G>A	591	Hjurp	protein_coding	transcript	ENSMUST00000065420.11	2019-05-05						591	0.1337	02:02:00	35.8	1	33.3	1	0.7176		79	507		1.104	0.1314	60	10.286	0	2.2	0	1		0/1	0	0	0	1
T-cells_mPTCL_spleen_Ms9	mPTCL	1	88266452	rs50358895	C	T	3_prime_UTR_variant	MODIFIER	3_prime_UTR_variant	c.*249G>A		c.*249G>A		Hjurp	protein_coding	transcript	ENSMUST00000147393.1	2019-05-05						591	0.1337	02:02:00	35.8	1	33.3	1	0.7176		79	507		1.104	0.1314	60	10.286	0	2.2	0	1		0/1	0	0	0	1
T-cells_mPTCL_spleen_Ms9	mPTCL	1	88266452	rs50358895	C	T	3_prime_UTR_variant	MODIFIER	3_prime_UTR_variant	c.*48G>A		c.*48G>A		Hjurp	protein_coding	transcript	ENSMUST00000127446.1	2019-02-02						591	0.1337	02:02:00	35.8	1	33.3	1	0.7176		79	507		1.104	0.1314	60	10.286	0	2.2	0	1		0/1	0	0	0	1
T-cells_mPTCL_spleen_Ms9	mPTCL	1	88266524	.	G	GT	frameshift_variant	HIGH	frameshift_variant	c.660dupA	L221fs	c.660dupA	667	Hjurp	protein_coding	transcript	ENSMUST00000054674.14	2019-08-08						575	0.313	02:02:00	39.6	1	33.9	1	0.5893		180	393		1.114	0.3071	60	14	0.033	0.3	1	2		0/1	0	0	0	1
T-cells_mPTCL_spleen_Ms9	mPTCL	1	88266524	.	G	GT	frameshift_variant	HIGH	frameshift_variant	c.432dupA	L145fs	c.432dupA	591	Hjurp	protein_coding	transcript	ENSMUST00000065420.11	2019-05-05						575	0.313	02:02:00	39.6	1	33.9	1	0.5893		180	393		1.114	0.3071	60	14	0.033	0.3	1	2		0/1	0	0	0	1
T-cells_mPTCL_spleen_Ms9	mPTCL	1	88266524	.	G	GT	frameshift_variant	HIGH	frameshift_variant	c.206dupA	Y69fs	c.206dupA	76	Hjurp	protein_coding	transcript	ENSMUST00000127446.1	2019-02-02						575	0.313	02:02:00	39.6	1	33.9	1	0.5893		180	393		1.114	0.3071	60	14	0.033	0.3	1	2		0/1	0	0	0	1
T-cells_mPTCL_spleen_Ms9	mPTCL	1	88266524	.	G	GT	3_prime_UTR_variant	MODIFIER	3_prime_UTR_variant	c.*176dupA		c.*176dupA		Hjurp	protein_coding	transcript	ENSMUST00000147393.1	2019-05-05						575	0.313	02:02:00	39.6	1	33.9	1	0.5893		180	393		1.114	0.3071	60	14	0.033	0.3	1	2		0/1	0	0	0	1
T-cells_mPTCL_spleen_Ms9	mPTCL	1	88266561	rs49401992	A	G	missense_variant	MODERATE	missense_variant	c.170T>C	I57T	c.170T>C	76	Hjurp	protein_coding	transcript	ENSMUST00000127446.1	2019-02-02						595	0.1395	02:02:00	32.2	1	34	1	0.5564		83	512		1.153	0.1368	60	15.6	0	2.4	0	2		0/1	0	0	0	1
T-cells_mPTCL_spleen_Ms9	mPTCL	1	88266561	rs49401992	A	G	synonymous_variant	LOW	synonymous_variant	c.624T>C	D208D	c.624T>C	667	Hjurp	protein_coding	transcript	ENSMUST00000054674.14	2019-08-08						595	0.1395	02:02:00	32.2	1	34	1	0.5564		83	512		1.153	0.1368	60	15.6	0	2.4	0	2		0/1	0	0	0	1
T-cells_mPTCL_spleen_Ms9	mPTCL	1	88266561	rs49401992	A	G	synonymous_variant	LOW	synonymous_variant	c.396T>C	D132D	c.396T>C	591	Hjurp	protein_coding	transcript	ENSMUST00000065420.11	2019-05-05						595	0.1395	02:02:00	32.2	1	34	1	0.5564		83	512		1.153	0.1368	60	15.6	0	2.4	0	2		0/1	0	0	0	1
T-cells_mPTCL_spleen_Ms9	mPTCL	1	88266561	rs49401992	A	G	3_prime_UTR_variant	MODIFIER	3_prime_UTR_variant	c.*140T>C		c.*140T>C		Hjurp	protein_coding	transcript	ENSMUST00000147393.1	2019-05-05						595	0.1395	02:02:00	32.2	1	34	1	0.5564		83	512		1.153	0.1368	60	15.6	0	2.4	0	2		0/1	0	0	0	1
T-cells_mPTCL_spleen_Ms9	mPTCL	1	88266592	rs51503559	C	A	missense_variant	MODERATE	missense_variant	c.593G>T	G198V	c.593G>T	667	Hjurp	protein_coding	transcript	ENSMUST00000054674.14	2019-08-08						581	0.1411	02:02:00	35.5	1	33	1	0.9051		82	498		1.051	0.1343	60	9.25	0	1.6	2	2		0/1	0	0	0	1
T-cells_mPTCL_spleen_Ms9	mPTCL	1	88266592	rs51503559	C	A	missense_variant	MODERATE	missense_variant	c.365G>T	G122V	c.365G>T	591	Hjurp	protein_coding	transcript	ENSMUST00000065420.11	2019-05-05						581	0.1411	02:02:00	35.5	1	33	1	0.9051		82	498		1.051	0.1343	60	9.25	0	1.6	2	2		0/1	0	0	0	1
T-cells_mPTCL_spleen_Ms9	mPTCL	1	88266592	rs51503559	C	A	missense_variant	MODERATE	missense_variant	c.139G>T	A47S	c.139G>T	76	Hjurp	protein_coding	transcript	ENSMUST00000127446.1	2019-02-02						581	0.1411	02:02:00	35.5	1	33	1	0.9051		82	498		1.051	0.1343	60	9.25	0	1.6	2	2		0/1	0	0	0	1
T-cells_mPTCL_spleen_Ms9	mPTCL	1	88266592	rs51503559	C	A	3_prime_UTR_variant	MODIFIER	3_prime_UTR_variant	c.*109G>T		c.*109G>T		Hjurp	protein_coding	transcript	ENSMUST00000147393.1	2019-05-05						581	0.1411	02:02:00	35.5	1	33	1	0.9051		82	498		1.051	0.1343	60	9.25	0	1.6	2	2		0/1	0	0	0	1
T-cells_mPTCL_spleen_Ms9	mPTCL	1	88266616	rs45826452	T	C	missense_variant	MODERATE	missense_variant	c.569A>G	E190G	c.569A>G	667	Hjurp	protein_coding	transcript	ENSMUST00000054674.14	2019-08-08						549	0.1421	02:02:00	43.9	1	34.8	1	0.9027		78	471		1.038	0.1464	60	77	0	2.8	0	1		0/1	0	0	0	1
T-cells_mPTCL_spleen_Ms9	mPTCL	1	88266616	rs45826452	T	C	missense_variant	MODERATE	missense_variant	c.341A>G	E114G	c.341A>G	591	Hjurp	protein_coding	transcript	ENSMUST00000065420.11	2019-05-05						549	0.1421	02:02:00	43.9	1	34.8	1	0.9027		78	471		1.038	0.1464	60	77	0	2.8	0	1		0/1	0	0	0	1
T-cells_mPTCL_spleen_Ms9	mPTCL	1	88266616	rs45826452	T	C	missense_variant	MODERATE	missense_variant	c.115A>G	K39E	c.115A>G	76	Hjurp	protein_coding	transcript	ENSMUST00000127446.1	2019-02-02						549	0.1421	02:02:00	43.9	1	34.8	1	0.9027		78	471		1.038	0.1464	60	77	0	2.8	0	1		0/1	0	0	0	1
T-cells_mPTCL_spleen_Ms9	mPTCL	1	88266616	rs45826452	T	C	3_prime_UTR_variant	MODIFIER	3_prime_UTR_variant	c.*85A>G		c.*85A>G		Hjurp	protein_coding	transcript	ENSMUST00000147393.1	2019-05-05						549	0.1421	02:02:00	43.9	1	34.8	1	0.9027		78	471		1.038	0.1464	60	77	0	2.8	0	1		0/1	0	0	0	1
T-cells_mPTCL_spleen_Ms9	mPTCL	1	88269331	rs48809660	T	C	missense_variant	MODERATE	missense_variant	c.437A>G	E146G	c.437A>G	667	Hjurp	protein_coding	transcript	ENSMUST00000054674.14	2019-08-06						894	0.3893	02:02:00	39.5	1	31.6	1	0.9452		348	544		1.014	0.3691	60	6.733	0	1.9	0	1		0/1	0	0	0	1
T-cells_mPTCL_spleen_Ms9	mPTCL	1	88269331	rs48809660	T	C	missense_variant	MODERATE	missense_variant	c.62A>G	E21G	c.62A>G	76	Hjurp	protein_coding	transcript	ENSMUST00000127446.1	2019-02-01						894	0.3893	02:02:00	39.5	1	31.6	1	0.9452		348	544		1.014	0.3691	60	6.733	0	1.9	0	1		0/1	0	0	0	1
T-cells_mPTCL_spleen_Ms9	mPTCL	1	88270269	rs228983144	A	G	missense_variant	MODERATE	missense_variant	c.287T>C	L96S	c.287T>C	667	Hjurp	protein_coding	transcript	ENSMUST00000054674.14	2019-08-05						237	0.5401	02:02:00	39.2	1	34.4	1	0.2398		128	109		1.4	0.5439	60	31	0	2.6	3	2		1/0	0	0	0	1
T-cells_mPTCL_spleen_Ms9	mPTCL	1	88270274	rs266217461	C	T	synonymous_variant	LOW	synonymous_variant	c.282G>A	T94T	c.282G>A	667	Hjurp	protein_coding	transcript	ENSMUST00000054674.14	2019-08-05						223	0.8072	02:02:00	37.4	1	34.2	1	1		180	42		1.059	0.8104	60	19	0	2.4	0	1		2019-01-01	0	0	0	1
T-cells_mPTCL_spleen_Ms9	mPTCL	1	88270304	rs262712957	A	AAGC	splice_region_variant	LOW	splice_region_variant	c.257-6_257-5insGCT		c.257-6_257-5insGCT		Hjurp	protein_coding	transcript	ENSMUST00000054674.14	2019-07-04						167	0.5868	02:02:00	19.1	1	34.4	1	0.753		98	69		1.123	0.6062	60	97	0.012	1.9	2	2		1/0	0	0	0	1
T-cells_mPTCL_spleen_Ms9	mPTCL	1	88270304	rs262712957	A	AAGC	splice_region_variant	LOW	splice_region_variant	n.392-6_392-5insGCT		n.392-6_392-5insGCT		Hjurp	retained_intron	transcript	ENSMUST00000128532.1	2019-02-01						167	0.5868	02:02:00	19.1	1	34.4	1	0.753		98	69		1.123	0.6062	60	97	0.012	1.9	2	2		1/0	0	0	0	1
T-cells_mPTCL_spleen_Ms9	mPTCL	1	88272730	rs30299923	A	G	splice_region_variant	LOW	splice_region_variant	c.255T>C	G85G	c.255T>C	667	Hjurp	protein_coding	transcript	ENSMUST00000054674.14	2019-08-04						775	0.7239	02:02:00	38.9	1	32.7	1	0.7433		561	206		1.066	0.7388	60	10.449	0	4.8	0	2		1/0	0	0	0	1
T-cells_mPTCL_spleen_Ms9	mPTCL	1	88272730	rs30299923	A	G	splice_region_variant	LOW	splice_region_variant	n.390T>C		n.390T>C		Hjurp	retained_intron	transcript	ENSMUST00000128532.1	2019-03-01						775	0.7239	02:02:00	38.9	1	32.7	1	0.7433		561	206		1.066	0.7388	60	10.449	0	4.8	0	2		1/0	0	0	0	1
T-cells_mPTCL_spleen_Ms9	mPTCL	1	88275050	.	A	T	missense_variant	MODERATE	missense_variant	c.211T>A	Y71N	c.211T>A	667	Hjurp	protein_coding	transcript	ENSMUST00000054674.14	2019-08-03						908	0.1233	02:02:00	45.8	1	32.1	1	0.0431		112	796		1.527	0.1105	60	5.222	0	1.8	0	2		0/1	0	0	0	1
T-cells_mPTCL_spleen_Ms9	mPTCL	1	88275050	.	A	T	missense_variant	MODERATE	missense_variant	c.211T>A	Y71N	c.211T>A	591	Hjurp	protein_coding	transcript	ENSMUST00000065420.11	2019-05-03						908	0.1233	02:02:00	45.8	1	32.1	1	0.0431		112	796		1.527	0.1105	60	5.222	0	1.8	0	2		0/1	0	0	0	1
T-cells_mPTCL_spleen_Ms9	mPTCL	1	88275050	.	A	T	missense_variant	MODERATE	missense_variant	c.211T>A	Y71N	c.211T>A	89	Hjurp	protein_coding	transcript	ENSMUST00000147393.1	2019-05-03						908	0.1233	02:02:00	45.8	1	32.1	1	0.0431		112	796		1.527	0.1105	60	5.222	0	1.8	0	2		0/1	0	0	0	1
T-cells_mPTCL_spleen_Ms9	mPTCL	1	88277215	.	G	C	splice_region_variant	LOW	splice_region_variant	c.163+4C>G		c.163+4C>G		Hjurp	protein_coding	transcript	ENSMUST00000054674.14	2019-07-02						319	0.1536	02:02:00	38.5	1	34.4	1	1		49	270		1.026	0.1521	60	23.5	0	3.9	0	1		0/1	0	0	0	1
T-cells_mPTCL_spleen_Ms9	mPTCL	1	88277215	.	G	C	splice_region_variant	LOW	splice_region_variant	c.163+4C>G		c.163+4C>G		Hjurp	protein_coding	transcript	ENSMUST00000065420.11	2019-04-02						319	0.1536	02:02:00	38.5	1	34.4	1	1		49	270		1.026	0.1521	60	23.5	0	3.9	0	1		0/1	0	0	0	1
T-cells_mPTCL_spleen_Ms9	mPTCL	1	88277215	.	G	C	splice_region_variant	LOW	splice_region_variant	c.163+4C>G		c.163+4C>G		Hjurp	protein_coding	transcript	ENSMUST00000147393.1	2019-04-02						319	0.1536	02:02:00	38.5	1	34.4	1	1		49	270		1.026	0.1521	60	23.5	0	3.9	0	1		0/1	0	0	0	1
T-cells_mPTCL_spleen_Ms9	mPTCL	1	88277220	rs30298183	C	T	splice_region_variant	LOW	splice_region_variant	c.162G>A	Q54Q	c.162G>A	667	Hjurp	protein_coding	transcript	ENSMUST00000054674.14	2019-08-02						325	0.1877	02:02:00	40.2	1	32.4	1	1		61	264		1.007	0.1761	60	6.625	0	4.9	0	1		0/1	0	0	0	1
T-cells_mPTCL_spleen_Ms9	mPTCL	1	88277220	rs30298183	C	T	splice_region_variant	LOW	splice_region_variant	c.162G>A	Q54Q	c.162G>A	591	Hjurp	protein_coding	transcript	ENSMUST00000065420.11	2019-05-02						325	0.1877	02:02:00	40.2	1	32.4	1	1		61	264		1.007	0.1761	60	6.625	0	4.9	0	1		0/1	0	0	0	1
T-cells_mPTCL_spleen_Ms9	mPTCL	1	88277220	rs30298183	C	T	splice_region_variant	LOW	splice_region_variant	c.162G>A	Q54Q	c.162G>A	89	Hjurp	protein_coding	transcript	ENSMUST00000147393.1	2019-05-02						325	0.1877	02:02:00	40.2	1	32.4	1	1		61	264		1.007	0.1761	60	6.625	0	4.9	0	1		0/1	0	0	0	1
T-cells_mPTCL_spleen_Ms9	mPTCL	1	88277238	rs30298182	T	C	synonymous_variant	LOW	synonymous_variant	c.144A>G	L48L	c.144A>G	667	Hjurp	protein_coding	transcript	ENSMUST00000054674.14	2019-08-02						332	0.8072	02:02:00	40.3	1	34.1	1	0.2091		268	64		1.436	0.8248	60	28.778	0	4.3	0	2		2019-01-01	0	0	0	1
T-cells_mPTCL_spleen_Ms9	mPTCL	1	88277238	rs30298182	T	C	synonymous_variant	LOW	synonymous_variant	c.144A>G	L48L	c.144A>G	591	Hjurp	protein_coding	transcript	ENSMUST00000065420.11	2019-05-02						332	0.8072	02:02:00	40.3	1	34.1	1	0.2091		268	64		1.436	0.8248	60	28.778	0	4.3	0	2		2019-01-01	0	0	0	1
T-cells_mPTCL_spleen_Ms9	mPTCL	1	88277238	rs30298182	T	C	synonymous_variant	LOW	synonymous_variant	c.144A>G	L48L	c.144A>G	89	Hjurp	protein_coding	transcript	ENSMUST00000147393.1	2019-05-02						332	0.8072	02:02:00	40.3	1	34.1	1	0.2091		268	64		1.436	0.8248	60	28.778	0	4.3	0	2		2019-01-01	0	0	0	1
T-cells_mPTCL_spleen_Ms9	mPTCL	1	88277245	rs48189621	C	G	missense_variant	MODERATE	missense_variant	c.137G>C	R46T	c.137G>C	667	Hjurp	protein_coding	transcript	ENSMUST00000054674.14	2019-08-02						339	0.1563	02:02:00	43.4	1	33.9	1	0.8811		53	285		1.087	0.1524	60	16.667	0	5.1	0	1		0/1	0	0	0	1
T-cells_mPTCL_spleen_Ms9	mPTCL	1	88277245	rs48189621	C	G	missense_variant	MODERATE	missense_variant	c.137G>C	R46T	c.137G>C	591	Hjurp	protein_coding	transcript	ENSMUST00000065420.11	2019-05-02						339	0.1563	02:02:00	43.4	1	33.9	1	0.8811		53	285		1.087	0.1524	60	16.667	0	5.1	0	1		0/1	0	0	0	1
T-cells_mPTCL_spleen_Ms9	mPTCL	1	88277245	rs48189621	C	G	missense_variant	MODERATE	missense_variant	c.137G>C	R46T	c.137G>C	89	Hjurp	protein_coding	transcript	ENSMUST00000147393.1	2019-05-02						339	0.1563	02:02:00	43.4	1	33.9	1	0.8811		53	285		1.087	0.1524	60	16.667	0	5.1	0	1		0/1	0	0	0	1
T-cells_mPTCL_spleen_Ms9	mPTCL	1	88277368	rs48134891	G	A	splice_region_variant	LOW	splice_region_variant	c.96+6C>T		c.96+6C>T		Hjurp	protein_coding	transcript	ENSMUST00000054674.14	2019-07-01						192	0.1719	02:02:00	41.2	1	30.7	1	0.4023		33	159		1.39	0.1566	60	3.714	0	4.6	1	2		0/1	0	0	0	1
T-cells_mPTCL_spleen_Ms9	mPTCL	1	88277368	rs48134891	G	A	splice_region_variant	LOW	splice_region_variant	c.96+6C>T		c.96+6C>T		Hjurp	protein_coding	transcript	ENSMUST00000065420.11	2019-04-01						192	0.1719	02:02:00	41.2	1	30.7	1	0.4023		33	159		1.39	0.1566	60	3.714	0	4.6	1	2		0/1	0	0	0	1
T-cells_mPTCL_spleen_Ms9	mPTCL	1	88277368	rs48134891	G	A	splice_region_variant	LOW	splice_region_variant	c.96+6C>T		c.96+6C>T		Hjurp	protein_coding	transcript	ENSMUST00000147393.1	2019-04-01						192	0.1719	02:02:00	41.2	1	30.7	1	0.4023		33	159		1.39	0.1566	60	3.714	0	4.6	1	2		0/1	0	0	0	1
T-cells_mPTCL_spleen_Ms9	mPTCL	1	88277368	rs48134891	G	A	splice_region_variant	LOW	splice_region_variant	n.206+6C>T		n.206+6C>T		Hjurp	retained_intron	transcript	ENSMUST00000126739.1	2019-01-01						192	0.1719	02:02:00	41.2	1	30.7	1	0.4023		33	159		1.39	0.1566	60	3.714	0	4.6	1	2		0/1	0	0	0	1
T-cells_mPTCL_spleen_Ms9	mPTCL	1	88277413	rs47427546	A	T	missense_variant	MODERATE	missense_variant	c.57T>A	S19R	c.57T>A	667	Hjurp	protein_coding	transcript	ENSMUST00000054674.14	2019-08-01						189	0.4762	02:02:00	34.6	1	34.4	1	0.7032		90	42		1.173	0.5839	60	29	0	4.6	0	1		0/1	0	0	0	1
T-cells_mPTCL_spleen_Ms9	mPTCL	1	88277413	rs47427546	A	T	missense_variant	MODERATE	missense_variant	c.57T>A	S19R	c.57T>A	591	Hjurp	protein_coding	transcript	ENSMUST00000065420.11	2019-05-01						189	0.4762	02:02:00	34.6	1	34.4	1	0.7032		90	42		1.173	0.5839	60	29	0	4.6	0	1		0/1	0	0	0	1
T-cells_mPTCL_spleen_Ms9	mPTCL	1	88277413	rs47427546	A	T	missense_variant	MODERATE	missense_variant	c.57T>A	S19R	c.57T>A	89	Hjurp	protein_coding	transcript	ENSMUST00000147393.1	2019-05-01						189	0.4762	02:02:00	34.6	1	34.4	1	0.7032		90	42		1.173	0.5839	60	29	0	4.6	0	1		0/1	0	0	0	1
T-cells_mPTCL_spleen_Ms9	mPTCL	1	88277413	rs47427546	A	C	missense_variant	MODERATE	missense_variant	c.57T>G	S19R	c.57T>G	667	Hjurp	protein_coding	transcript	ENSMUST00000054674.14	2019-08-01						189	0.1693	02:02:00	38.3	1	32.9	1	1		32	42		1.006	0.1879	60	7	0	5.2	0	1		0/1	0	0	0	1
T-cells_mPTCL_spleen_Ms9	mPTCL	1	88277413	rs47427546	A	C	missense_variant	MODERATE	missense_variant	c.57T>G	S19R	c.57T>G	591	Hjurp	protein_coding	transcript	ENSMUST00000065420.11	2019-05-01						189	0.1693	02:02:00	38.3	1	32.9	1	1		32	42		1.006	0.1879	60	7	0	5.2	0	1		0/1	0	0	0	1
T-cells_mPTCL_spleen_Ms9	mPTCL	1	88277413	rs47427546	A	C	missense_variant	MODERATE	missense_variant	c.57T>G	S19R	c.57T>G	89	Hjurp	protein_coding	transcript	ENSMUST00000147393.1	2019-05-01						189	0.1693	02:02:00	38.3	1	32.9	1	1		32	42		1.006	0.1879	60	7	0	5.2	0	1		0/1	0	0	0	1
T-cells_mPTCL_spleen_Ms9	mPTCL	1	88277422	rs30298179	C	A	missense_variant	MODERATE	missense_variant	c.48G>T	K16N	c.48G>T	667	Hjurp	protein_coding	transcript	ENSMUST00000054674.14	2019-08-01						185	0.773	02:02:00	37.4	1	33.3	1	0.5887		143	42		1.272	0.7725	60	9.214	0	5.1	0	2		1/0	0	0	0	1
T-cells_mPTCL_spleen_Ms9	mPTCL	1	88277422	rs30298179	C	A	missense_variant	MODERATE	missense_variant	c.48G>T	K16N	c.48G>T	591	Hjurp	protein_coding	transcript	ENSMUST00000065420.11	2019-05-01						185	0.773	02:02:00	37.4	1	33.3	1	0.5887		143	42		1.272	0.7725	60	9.214	0	5.1	0	2		1/0	0	0	0	1
T-cells_mPTCL_spleen_Ms9	mPTCL	1	88277422	rs30298179	C	A	missense_variant	MODERATE	missense_variant	c.48G>T	K16N	c.48G>T	89	Hjurp	protein_coding	transcript	ENSMUST00000147393.1	2019-05-01						185	0.773	02:02:00	37.4	1	33.3	1	0.5887		143	42		1.272	0.7725	60	9.214	0	5.1	0	2		1/0	0	0	0	1
T-cells_mPTCL_spleen_Ms9	mPTCL	1	88277442	rs47146764	T	A	missense_variant	MODERATE	missense_variant	c.28A>T	R10W	c.28A>T	667	Hjurp	protein_coding	transcript	ENSMUST00000054674.14	2019-08-01						171	0.5906	02:02:00	41.4	1	31.9	1	1		101	69		1.041	0.5946	60	6.769	0	5.2	0	1		1/0	0	0	0	1
T-cells_mPTCL_spleen_Ms9	mPTCL	1	88277442	rs47146764	T	A	missense_variant	MODERATE	missense_variant	c.28A>T	R10W	c.28A>T	591	Hjurp	protein_coding	transcript	ENSMUST00000065420.11	2019-05-01						171	0.5906	02:02:00	41.4	1	31.9	1	1		101	69		1.041	0.5946	60	6.769	0	5.2	0	1		1/0	0	0	0	1
T-cells_mPTCL_spleen_Ms9	mPTCL	1	88277442	rs47146764	T	A	missense_variant	MODERATE	missense_variant	c.28A>T	R10W	c.28A>T	89	Hjurp	protein_coding	transcript	ENSMUST00000147393.1	2019-05-01						171	0.5906	02:02:00	41.4	1	31.9	1	1		101	69		1.041	0.5946	60	6.769	0	5.2	0	1		1/0	0	0	0	1
T-cells_mPTCL_spleen_Ms9	mPTCL	1	88277525	rs30298178	A	G	5_prime_UTR_premature_start_codon_gain_variant	LOW	5_prime_UTR_premature_start_codon_gain_variant	c.-56T>C		c.-56T>C		Hjurp	protein_coding	transcript	ENSMUST00000054674.14	2019-08-01						122	0.7213	02:02:00	35.6	1	32.5	1	0.1937		88	34		1.741	0.7091	60	7.8	0	5	1	3		1/0	0	0	0	1
T-cells_mPTCL_spleen_Ms9	mPTCL	1	88277525	rs30298178	A	G	5_prime_UTR_premature_start_codon_gain_variant	LOW	5_prime_UTR_premature_start_codon_gain_variant	c.-56T>C		c.-56T>C		Hjurp	protein_coding	transcript	ENSMUST00000065420.11	2019-05-01						122	0.7213	02:02:00	35.6	1	32.5	1	0.1937		88	34		1.741	0.7091	60	7.8	0	5	1	3		1/0	0	0	0	1
T-cells_mPTCL_spleen_Ms9	mPTCL	1	88277525	rs30298178	A	G	5_prime_UTR_variant	MODIFIER	5_prime_UTR_variant	c.-56T>C		c.-56T>C		Hjurp	protein_coding	transcript	ENSMUST00000054674.14	2019-08-01						122	0.7213	02:02:00	35.6	1	32.5	1	0.1937		88	34		1.741	0.7091	60	7.8	0	5	1	3		1/0	0	0	0	1
T-cells_mPTCL_spleen_Ms9	mPTCL	1	88277525	rs30298178	A	G	5_prime_UTR_variant	MODIFIER	5_prime_UTR_variant	c.-56T>C		c.-56T>C		Hjurp	protein_coding	transcript	ENSMUST00000065420.11	2019-05-01						122	0.7213	02:02:00	35.6	1	32.5	1	0.1937		88	34		1.741	0.7091	60	7.8	0	5	1	3		1/0	0	0	0	1
T-cells_mPTCL_spleen_Ms9	mPTCL	1	90828317	.	G	T	missense_variant	MODERATE	missense_variant	c.249C>A	N83K	c.249C>A	1702	Col6a3	protein_coding	transcript	ENSMUST00000130846.8	2019-11-03						189	0.0212	02:02:00	25	1	30.5	1	1		4	185		1.15	0.0173	60	3	0	1.5	0	2		0/1	0	0	0	1
T-cells_mPTCL_spleen_Ms9	mPTCL	1	90828317	.	G	T	missense_variant	MODERATE	missense_variant	c.249C>A	N83K	c.249C>A	3283	Col6a3	protein_coding	transcript	ENSMUST00000056925.15	1944-03-01						189	0.0212	02:02:00	25	1	30.5	1	1		4	185		1.15	0.0173	60	3	0	1.5	0	2		0/1	0	0	0	1
T-cells_mPTCL_spleen_Ms9	mPTCL	1	91116011	.	G	A	missense_variant	MODERATE	missense_variant	c.2137G>A	A713T	c.2137G>A	729	Lrrfip1	protein_coding	transcript	ENSMUST00000097649.9	2019-08-08						92	0.0435	02:02:00	36.8	1	36	0	1		4	88		1.439	0.0482	60	8	0	1	0	1		0/1	0	0	0	1
T-cells_mPTCL_spleen_Ms9	mPTCL	1	91196754	.	GT	G	splice_region_variant	LOW	splice_region_variant	c.53-5delT		c.53-5delT		Ramp1	protein_coding	transcript	ENSMUST00000097648.5	2019-02-01						38	0.1053	02:02:00	35.2	1	30.5	1	0.1887		4	34		4.419	0.0857	60	3	0	0.2	11	12		0/1	0	0	0	1
T-cells_mPTCL_spleen_Ms9	mPTCL	1	91196754	.	GT	G	splice_region_variant	LOW	splice_region_variant	c.53-5delT		c.53-5delT		Ramp1	protein_coding	transcript	ENSMUST00000165855.7	2019-02-01						38	0.1053	02:02:00	35.2	1	30.5	1	0.1887		4	34		4.419	0.0857	60	3	0	0.2	11	12		0/1	0	0	0	1
T-cells_mPTCL_spleen_Ms9	mPTCL	1	91196754	.	GT	G	splice_region_variant	LOW	splice_region_variant	c.53-5delT		c.53-5delT		Ramp1	protein_coding	transcript	ENSMUST00000188475.6	2019-03-01						38	0.1053	02:02:00	35.2	1	30.5	1	0.1887		4	34		4.419	0.0857	60	3	0	0.2	11	12		0/1	0	0	0	1
T-cells_mPTCL_spleen_Ms9	mPTCL	1	91431144	.	G	GA	splice_region_variant	LOW	splice_region_variant	c.1622-5dupT		c.1622-5dupT		Per2	protein_coding	transcript	ENSMUST00000069620.9	14/22						93	0.043	02:02:00	52.2	1	38.4	0	1		4	81		1.848	0.08	64	8	0	0.5	11	12		0/1	0	0	0	1
T-cells_mPTCL_spleen_Ms9	mPTCL	1	91968433	.	A	T	stop_gained	HIGH	stop_gained	c.2114T>A	L705*	c.2114T>A	1076	Hdac4	protein_coding	transcript	ENSMUST00000008995.14	15/26						131	0.0305	02:02:00	28.8	1	30.5	1	0.6353		4	127		2.279	0.024	60	3	0	1.8	0	2		0/1	0	0	0	1
T-cells_mPTCL_spleen_Ms9	mPTCL	1	91968433	.	A	T	stop_gained	HIGH	stop_gained	c.2114T>A	L705*	c.2114T>A	1076	Hdac4	protein_coding	transcript	ENSMUST00000097644.8	16/27						131	0.0305	02:02:00	28.8	1	30.5	1	0.6353		4	127		2.279	0.024	60	3	0	1.8	0	2		0/1	0	0	0	1
T-cells_mPTCL_spleen_Ms9	mPTCL	1	91968433	.	A	T	stop_gained	HIGH	stop_gained	c.410T>A	L137*	c.410T>A	311	Hdac4	protein_coding	transcript	ENSMUST00000187308.1	2019-10-04						131	0.0305	02:02:00	28.8	1	30.5	1	0.6353		4	127		2.279	0.024	60	3	0	1.8	0	2		0/1	0	0	0	1
T-cells_mPTCL_spleen_Ms9	mPTCL	1	92918089	.	C	A	missense_variant	MODERATE	missense_variant	c.1458C>A	F486L	c.1458C>A	720	Rnpepl1	protein_coding	transcript	ENSMUST00000027487.14	2019-11-08						122	0.0328	02:02:00	41.8	1	30.5	1	0.3012		4	118		4.638	0.0259	60	3	0	1.5	0	3		0/1	0	0	0	1
T-cells_mPTCL_spleen_Ms9	mPTCL	1	92918089	.	C	A	missense_variant	MODERATE	missense_variant	c.453C>A	F151L	c.453C>A	374	Rnpepl1	protein_coding	transcript	ENSMUST00000179127.7	2019-07-04						122	0.0328	02:02:00	41.8	1	30.5	1	0.3012		4	118		4.638	0.0259	60	3	0	1.5	0	3		0/1	0	0	0	1
T-cells_mPTCL_spleen_Ms9	mPTCL	1	92918089	.	C	A	missense_variant	MODERATE	missense_variant	c.168C>A	F56L	c.168C>A	131	Rnpepl1	protein_coding	transcript	ENSMUST00000179837.1	2019-03-02						122	0.0328	02:02:00	41.8	1	30.5	1	0.3012		4	118		4.638	0.0259	60	3	0	1.5	0	3		0/1	0	0	0	1
T-cells_mPTCL_spleen_Ms9	mPTCL	1	93576456	.	CT	C	frameshift_variant	HIGH	frameshift_variant	c.960delT	F320fs	c.960delT	1065	Farp2	protein_coding	transcript	ENSMUST00000120301.7	2027-10-01						154	0.026	02:02:00	44	1	35.2	1	0.6397		4	149		1.609	0.0276	60	8	0.0065	0	5	6		0/1	0	0	0	1
T-cells_mPTCL_spleen_Ms9	mPTCL	1	93576456	.	CT	C	frameshift_variant	HIGH	frameshift_variant	c.960delT	F320fs	c.960delT	795	Farp2	protein_coding	transcript	ENSMUST00000122402.2	2013-10-01						154	0.026	02:02:00	44	1	35.2	1	0.6397		4	149		1.609	0.0276	60	8	0.0065	0	5	6		0/1	0	0	0	1
T-cells_mPTCL_spleen_Ms9	mPTCL	1	125394097	.	GA	G	splice_region_variant	LOW	splice_region_variant	c.1162-8delT		c.1162-8delT		Actr3	protein_coding	transcript	ENSMUST00000178474.7	2019-11-11						264	0.0455	02:02:00	47.1	1	34.9	1	1		12	251		1.217	0.0498	60	24	0	0.8	11	12		0/1	0	0	0	1
T-cells_mPTCL_spleen_Ms9	mPTCL	1	125394097	.	GA	G	splice_region_variant	LOW	splice_region_variant	n.372-8delT		n.372-8delT		Actr3	retained_intron	transcript	ENSMUST00000186008.6	2019-03-03						264	0.0455	02:02:00	47.1	1	34.9	1	1		12	251		1.217	0.0498	60	24	0	0.8	11	12		0/1	0	0	0	1
T-cells_mPTCL_spleen_Ms9	mPTCL	1	125394097	.	GA	G	splice_region_variant	LOW	splice_region_variant	c.1162-8delT		c.1162-8delT		Actr3	protein_coding	transcript	ENSMUST00000027579.16	2019-12-12						264	0.0455	02:02:00	47.1	1	34.9	1	1		12	251		1.217	0.0498	60	24	0	0.8	11	12		0/1	0	0	0	1
T-cells_mPTCL_spleen_Ms9	mPTCL	1	125394097	.	GA	G	splice_region_variant	LOW	splice_region_variant	c.*911-8delT		c.*911-8delT		Actr3	nonsense_mediated_decay	transcript	ENSMUST00000191578.6	2019-10-10						264	0.0455	02:02:00	47.1	1	34.9	1	1		12	251		1.217	0.0498	60	24	0	0.8	11	12		0/1	0	0	0	1
T-cells_mPTCL_spleen_Ms9	mPTCL	1	128196976	.	G	A	missense_variant	MODERATE	missense_variant	c.2028G>A	M676I	c.2028G>A	1135	R3hdm1	protein_coding	transcript	ENSMUST00000036288.10	19/27						176	0.0227	02:02:00	45	1	32.8	1	0.6313		4	172		1.682	0.0245	60	8	0	1.5	0	2		0/1	0	0	0	1
T-cells_mPTCL_spleen_Ms9	mPTCL	1	128196976	.	G	A	missense_variant	MODERATE	missense_variant	c.999G>A	M333I	c.999G>A	384	R3hdm1	protein_coding	transcript	ENSMUST00000190056.2	2019-08-07						176	0.0227	02:02:00	45	1	32.8	1	0.6313		4	172		1.682	0.0245	60	8	0	1.5	0	2		0/1	0	0	0	1
T-cells_mPTCL_spleen_Ms9	mPTCL	1	128274785	.	CT	C	splice_region_variant	LOW	splice_region_variant	c.1180-5delT		c.1180-5delT		Ubxn4	protein_coding	transcript	ENSMUST00000027592.5	2019-12-11						68	0.0588	02:02:00	17.2	1	35	1	1		4	62		1.32	0.0727	60	8	0	0.8	11	12		0/1	0	0	0	1
T-cells_mPTCL_spleen_Ms9	mPTCL	1	130933093	.	TA	T	3_prime_UTR_variant	MODIFIER	3_prime_UTR_variant	c.*54delT		c.*54delT		Il19	protein_coding	transcript	ENSMUST00000016668.12	2019-05-05						106	0.0377	02:02:00	39	1	36	0	0.3172		4	102		2.615	0.0412	60	8	0	0	9	10		0/1	0	0	0	1
T-cells_mPTCL_spleen_Ms9	mPTCL	1	130933093	.	TA	T	3_prime_UTR_variant	MODIFIER	3_prime_UTR_variant	c.*54delT		c.*54delT		Il19	protein_coding	transcript	ENSMUST00000112465.1	2019-06-06						106	0.0377	02:02:00	39	1	36	0	0.3172		4	102		2.615	0.0412	60	8	0	0	9	10		0/1	0	0	0	1
T-cells_mPTCL_spleen_Ms9	mPTCL	1	130933093	.	TA	T	3_prime_UTR_variant	MODIFIER	3_prime_UTR_variant	c.*54delT		c.*54delT		Il19	protein_coding	transcript	ENSMUST00000187916.6	2019-04-04						106	0.0377	02:02:00	39	1	36	0	0.3172		4	102		2.615	0.0412	60	8	0	0	9	10		0/1	0	0	0	1
T-cells_mPTCL_spleen_Ms9	mPTCL	1	130933093	.	TA	T	3_prime_UTR_variant	MODIFIER	3_prime_UTR_variant	c.*54delT		c.*54delT		Il19	protein_coding	transcript	ENSMUST00000187410.6	2019-06-06						106	0.0377	02:02:00	39	1	36	0	0.3172		4	102		2.615	0.0412	60	8	0	0	9	10		0/1	0	0	0	1
T-cells_mPTCL_spleen_Ms9	mPTCL	1	130939146	.	C	A	synonymous_variant	LOW	synonymous_variant	c.96G>T	V32V	c.96G>T	176	Il19	protein_coding	transcript	ENSMUST00000016668.12	2019-05-01						145	0.0345	02:02:00	53.8	1	27.2	1	1		5	140		1.413	0.0224	60	1.5	0	1.4	0	2		0/1	0	0	0	1
T-cells_mPTCL_spleen_Ms9	mPTCL	1	130939146	.	C	A	synonymous_variant	LOW	synonymous_variant	c.96G>T	V32V	c.96G>T	176	Il19	protein_coding	transcript	ENSMUST00000112465.1	2019-06-02						145	0.0345	02:02:00	53.8	1	27.2	1	1		5	140		1.413	0.0224	60	1.5	0	1.4	0	2		0/1	0	0	0	1
T-cells_mPTCL_spleen_Ms9	mPTCL	1	130939146	.	C	A	synonymous_variant	LOW	synonymous_variant	c.96G>T	V32V	c.96G>T	176	Il19	protein_coding	transcript	ENSMUST00000187410.6	2019-06-02						145	0.0345	02:02:00	53.8	1	27.2	1	1		5	140		1.413	0.0224	60	1.5	0	1.4	0	2		0/1	0	0	0	1
T-cells_mPTCL_spleen_Ms9	mPTCL	1	132600003	rs248730691	AC	A	frameshift_variant	HIGH	frameshift_variant	c.2663delG	G888fs	c.2663delG	899	Nfasc	protein_coding	transcript	ENSMUST00000188307.1	20/20						16	0.25	02:02:00	31.2	1	34.1	1	1		4	12		1	0.3333	60	8	0.0625	2.2	10	11		0/1	0	0	0	1
T-cells_mPTCL_spleen_Ms9	mPTCL	1	135390669	rs239928106	GA	G	splice_region_variant	LOW	splice_region_variant	c.2005-4delT		c.2005-4delT		Ipo9	protein_coding	transcript	ENSMUST00000041023.13	16/23						76	0.0526	02:02:00	42.2	1	36	0	1		4	72		1.493	0.0588	60	8	0	1	10	11		0/1	0	0	0	1
T-cells_mPTCL_spleen_Ms9	mPTCL	1	135390669	rs239928106	GA	G	splice_region_variant	LOW	splice_region_variant	c.*218-4delT		c.*218-4delT		Ipo9	nonsense_mediated_decay	transcript	ENSMUST00000161032.7	17/24						76	0.0526	02:02:00	42.2	1	36	0	1		4	72		1.493	0.0588	60	8	0	1	10	11		0/1	0	0	0	1
T-cells_mPTCL_spleen_Ms9	mPTCL	1	135390669	rs239928106	GA	G	splice_region_variant	LOW	splice_region_variant	c.*1948-4delT		c.*1948-4delT		Ipo9	nonsense_mediated_decay	transcript	ENSMUST00000161189.7	17/24						76	0.0526	02:02:00	42.2	1	36	0	1		4	72		1.493	0.0588	60	8	0	1	10	11		0/1	0	0	0	1
T-cells_mPTCL_spleen_Ms9	mPTCL	1	135467687	.	AG	A	frameshift_variant	HIGH	frameshift_variant	c.2942delC	P981fs	c.2942delC	1815	Nav1	protein_coding	transcript	ENSMUST00000190298.6	1930-11-01						99	0.0404	02:02:00	51.5	1	36	0	1		4	95		1.259	0.043	60	8	0	0.5	6	7		0/1	0	0	0	1
T-cells_mPTCL_spleen_Ms9	mPTCL	1	135467687	.	AG	A	frameshift_variant	HIGH	frameshift_variant	c.2942delC	P981fs	c.2942delC	1875	Nav1	protein_coding	transcript	ENSMUST00000040599.14	1930-09-01						99	0.0404	02:02:00	51.5	1	36	0	1		4	95		1.259	0.043	60	8	0	0.5	6	7		0/1	0	0	0	1
T-cells_mPTCL_spleen_Ms9	mPTCL	1	135467687	.	AG	A	frameshift_variant	HIGH	frameshift_variant	c.2942delC	P981fs	c.2942delC	1875	Nav1	protein_coding	transcript	ENSMUST00000067414.12	1930-09-01						99	0.0404	02:02:00	51.5	1	36	0	1		4	95		1.259	0.043	60	8	0	0.5	6	7		0/1	0	0	0	1
T-cells_mPTCL_spleen_Ms9	mPTCL	1	135955735	.	G	A	missense_variant	MODERATE	missense_variant	c.8032C>T	R2678W	c.8032C>T	2849	Igfn1	protein_coding	transcript	ENSMUST00000166193.8	25/27						48	0.0833	02:02:00	30	1	32.8	1	0.6244		4	44		1.729	0.0889	60	8	0	1	0	1		0/1	0	0	0	1
T-cells_mPTCL_spleen_Ms9	mPTCL	1	135955735	.	G	A	missense_variant	MODERATE	missense_variant	c.3184C>T	R1062W	c.3184C>T	1219	Igfn1	protein_coding	transcript	ENSMUST00000124134.2	20/21						48	0.0833	02:02:00	30	1	32.8	1	0.6244		4	44		1.729	0.0889	60	8	0	1	0	1		0/1	0	0	0	1
T-cells_mPTCL_spleen_Ms9	mPTCL	1	135955735	.	G	A	3_prime_UTR_variant	MODIFIER	3_prime_UTR_variant	c.*180C>T		c.*180C>T		Igfn1	nonsense_mediated_decay	transcript	ENSMUST00000140703.7	2019-08-06						48	0.0833	02:02:00	30	1	32.8	1	0.6244		4	44		1.729	0.0889	60	8	0	1	0	1		0/1	0	0	0	1
T-cells_mPTCL_spleen_Ms9	mPTCL	1	139437426	rs225662146	CT	C	splice_region_variant	LOW	splice_region_variant	c.1544-4delT		c.1544-4delT		Zbtb41	protein_coding	transcript	ENSMUST00000039867.9	2019-10-05						128	0.1016	02:02:00	44.4	1	34.6	1	0.5457		13	114		1.407	0.114	60	26	0.0156	0.6	10	11		0/1	0	0	0	1
T-cells_mPTCL_spleen_Ms9	mPTCL	1	139437426	rs225662146	CT	C	splice_region_variant	LOW	splice_region_variant	c.*309-4delT		c.*309-4delT		Zbtb41	nonsense_mediated_decay	transcript	ENSMUST00000199011.1	2019-10-05						128	0.1016	02:02:00	44.4	1	34.6	1	0.5457		13	114		1.407	0.114	60	26	0.0156	0.6	10	11		0/1	0	0	0	1
T-cells_mPTCL_spleen_Ms9	mPTCL	1	139437426	rs225662146	CT	C	splice_region_variant	LOW	splice_region_variant	c.1544-4delT		c.1544-4delT		Zbtb41	protein_coding	transcript	ENSMUST00000200243.4	2019-08-05						128	0.1016	02:02:00	44.4	1	34.6	1	0.5457		13	114		1.407	0.114	60	26	0.0156	0.6	10	11		0/1	0	0	0	1
T-cells_mPTCL_spleen_Ms9	mPTCL	1	140100987	.	GA	G	splice_region_variant	LOW	splice_region_variant	c.3026-4delT		c.3026-4delT		Cfh	protein_coding	transcript	ENSMUST00000111976.8	18/21						150	0.0533	02:02:00	47.8	1	36	0	0.4389		8	142		2.144	0.0556	60	16	0	0	9	10		0/1	0	0	0	1
T-cells_mPTCL_spleen_Ms9	mPTCL	1	140100987	.	GA	G	splice_region_variant	LOW	splice_region_variant	c.2855-4delT		c.2855-4delT		Cfh	protein_coding	transcript	ENSMUST00000111977.7	17/20						150	0.0533	02:02:00	47.8	1	36	0	0.4389		8	142		2.144	0.0556	60	16	0	0	9	10		0/1	0	0	0	1
T-cells_mPTCL_spleen_Ms9	mPTCL	1	140100987	.	GA	G	splice_region_variant	LOW	splice_region_variant	c.2972-4delT		c.2972-4delT		Cfh	protein_coding	transcript	ENSMUST00000066859.12	18/21						150	0.0533	02:02:00	47.8	1	36	0	0.4389		8	142		2.144	0.0556	60	16	0	0	9	10		0/1	0	0	0	1
T-cells_mPTCL_spleen_Ms9	mPTCL	1	140100987	.	GA	G	splice_region_variant	LOW	splice_region_variant	c.2972-4delT		c.2972-4delT		Cfh	nonsense_mediated_decay	transcript	ENSMUST00000123238.1	18/21						150	0.0533	02:02:00	47.8	1	36	0	0.4389		8	142		2.144	0.0556	60	16	0	0	9	10		0/1	0	0	0	1
T-cells_mPTCL_spleen_Ms9	mPTCL	1	140100987	.	GA	G	splice_region_variant	LOW	splice_region_variant	c.1391-4delT		c.1391-4delT		Cfh	protein_coding	transcript	ENSMUST00000192880.5	2019-12-09						150	0.0533	02:02:00	47.8	1	36	0	0.4389		8	142		2.144	0.0556	60	16	0	0	9	10		0/1	0	0	0	1
T-cells_mPTCL_spleen_Ms9	mPTCL	1	140100987	.	GA	G	splice_region_variant	LOW	splice_region_variant	c.1955-4delT		c.1955-4delT		Cfh	protein_coding	transcript	ENSMUST00000192919.5	2013-11-01						150	0.0533	02:02:00	47.8	1	36	0	0.4389		8	142		2.144	0.0556	60	16	0	0	9	10		0/1	0	0	0	1
T-cells_mPTCL_spleen_Ms9	mPTCL	1	140112540	.	C	G	missense_variant	MODERATE	missense_variant	c.1817G>C	R606T	c.1817G>C	1252	Cfh	protein_coding	transcript	ENSMUST00000111976.8	2022-12-01						28	0.4643	01:02:00	34.9	1	35.1	1	0.2064		13	15		0	0.5	38	26	0	1.5	0	2		0/1	0	0	0	1
T-cells_mPTCL_spleen_Ms9	mPTCL	1	140112540	.	C	G	missense_variant	MODERATE	missense_variant	c.1763G>C	R588T	c.1763G>C	1234	Cfh	protein_coding	transcript	ENSMUST00000066859.12	2022-12-01						28	0.4643	01:02:00	34.9	1	35.1	1	0.2064		13	15		0	0.5	38	26	0	1.5	0	2		0/1	0	0	0	1
T-cells_mPTCL_spleen_Ms9	mPTCL	1	140112540	.	C	G	missense_variant	MODERATE	missense_variant	c.1763G>C	R588T	c.1763G>C	1110	Cfh	nonsense_mediated_decay	transcript	ENSMUST00000123238.1	2022-12-01						28	0.4643	01:02:00	34.9	1	35.1	1	0.2064		13	15		0	0.5	38	26	0	1.5	0	2		0/1	0	0	0	1
T-cells_mPTCL_spleen_Ms9	mPTCL	1	140112540	.	C	G	missense_variant	MODERATE	missense_variant	c.956G>C	R319T	c.956G>C	836	Cfh	protein_coding	transcript	ENSMUST00000192919.5	2014-06-01						28	0.4643	01:02:00	34.9	1	35.1	1	0.2064		13	15		0	0.5	38	26	0	1.5	0	2		0/1	0	0	0	1
T-cells_mPTCL_spleen_Ms9	mPTCL	1	143745027	.	AT	A	splice_region_variant	LOW	splice_region_variant	c.64-8delT		c.64-8delT		Glrx2	protein_coding	transcript	ENSMUST00000145969.7	2019-03-02						101	0.0792	02:02:00	56	1	32.6	1	1		8	93		1.494	0.0778	60	7	0.0099	1.8	11	12		0/1	0	0	0	1
T-cells_mPTCL_spleen_Ms9	mPTCL	1	143745027	.	AT	A	splice_region_variant	LOW	splice_region_variant	c.163-8delT		c.163-8delT		Glrx2	protein_coding	transcript	ENSMUST00000185362.6	2019-03-02						101	0.0792	02:02:00	56	1	32.6	1	1		8	93		1.494	0.0778	60	7	0.0099	1.8	11	12		0/1	0	0	0	1
T-cells_mPTCL_spleen_Ms9	mPTCL	1	143745027	.	AT	A	splice_region_variant	LOW	splice_region_variant	c.64-8delT		c.64-8delT		Glrx2	protein_coding	transcript	ENSMUST00000111957.9	2019-03-02						101	0.0792	02:02:00	56	1	32.6	1	1		8	93		1.494	0.0778	60	7	0.0099	1.8	11	12		0/1	0	0	0	1
T-cells_mPTCL_spleen_Ms9	mPTCL	1	143745027	.	AT	A	splice_region_variant	LOW	splice_region_variant	c.206-8delT		c.206-8delT		Glrx2	nonsense_mediated_decay	transcript	ENSMUST00000050491.10	2019-03-02						101	0.0792	02:02:00	56	1	32.6	1	1		8	93		1.494	0.0778	60	7	0.0099	1.8	11	12		0/1	0	0	0	1
T-cells_mPTCL_spleen_Ms9	mPTCL	1	143745027	.	AT	A	splice_region_variant	LOW	splice_region_variant	c.64-8delT		c.64-8delT		Glrx2	protein_coding	transcript	ENSMUST00000129653.2	2019-03-02						101	0.0792	02:02:00	56	1	32.6	1	1		8	93		1.494	0.0778	60	7	0.0099	1.8	11	12		0/1	0	0	0	1
T-cells_mPTCL_spleen_Ms9	mPTCL	1	143745027	.	AT	A	splice_region_variant	LOW	splice_region_variant	c.163-8delT		c.163-8delT		Glrx2	protein_coding	transcript	ENSMUST00000145571.1	2019-02-02						101	0.0792	02:02:00	56	1	32.6	1	1		8	93		1.494	0.0778	60	7	0.0099	1.8	11	12		0/1	0	0	0	1
T-cells_mPTCL_spleen_Ms9	mPTCL	1	143770714	.	C	T	missense_variant	MODERATE	missense_variant	c.292G>A	V98I	c.292G>A	538	Trove2	protein_coding	transcript	ENSMUST00000159879.1	2019-09-02						128	0.0469	02:02:00	31.2	1	36	0	1		6	122		1.103	0.0492	60	12	0	1	0	2		0/1	0	0	0	1
T-cells_mPTCL_spleen_Ms9	mPTCL	1	150362787	.	T	A	3_prime_UTR_variant	MODIFIER	3_prime_UTR_variant	c.*34A>T		c.*34A>T		BC003331	protein_coding	transcript	ENSMUST00000111913.8	14/14						96	0.4167	02:02:00	37.6	1	34.2	1	0.833		40	56		1.16	0.4211	60	80	0	1.2	0	1		0/1	0	0	0	1
T-cells_mPTCL_spleen_Ms9	mPTCL	1	150362787	.	T	A	3_prime_UTR_variant	MODIFIER	3_prime_UTR_variant	c.*34A>T		c.*34A>T		BC003331	protein_coding	transcript	ENSMUST00000097547.9	13/13						96	0.4167	02:02:00	37.6	1	34.2	1	0.833		40	56		1.16	0.4211	60	80	0	1.2	0	1		0/1	0	0	0	1
T-cells_mPTCL_spleen_Ms9	mPTCL	1	150362787	.	T	A	3_prime_UTR_variant	MODIFIER	3_prime_UTR_variant	c.*34A>T		c.*34A>T		BC003331	protein_coding	transcript	ENSMUST00000097546.8	13/13						96	0.4167	02:02:00	37.6	1	34.2	1	0.833		40	56		1.16	0.4211	60	80	0	1.2	0	1		0/1	0	0	0	1
T-cells_mPTCL_spleen_Ms9	mPTCL	1	150362787	.	T	A	3_prime_UTR_variant	MODIFIER	3_prime_UTR_variant	c.*34A>T		c.*34A>T		BC003331	protein_coding	transcript	ENSMUST00000006167.12	13/13						96	0.4167	02:02:00	37.6	1	34.2	1	0.833		40	56		1.16	0.4211	60	80	0	1.2	0	1		0/1	0	0	0	1
T-cells_mPTCL_spleen_Ms9	mPTCL	1	150362787	.	T	A	3_prime_UTR_variant	MODIFIER	3_prime_UTR_variant	c.*374A>T		c.*374A>T		BC003331	nonsense_mediated_decay	transcript	ENSMUST00000094477.3	14/14						96	0.4167	02:02:00	37.6	1	34.2	1	0.833		40	56		1.16	0.4211	60	80	0	1.2	0	1		0/1	0	0	0	1
T-cells_mPTCL_spleen_Ms9	mPTCL	1	150423667	.	AAG	A	frameshift_variant	HIGH	frameshift_variant	c.3630_3631delAG	R1210fs	c.3630_3631delAG	2431	Tpr	protein_coding	transcript	ENSMUST00000124973.8	26/52						197	0.0305	02:02:00	31.5	1	31	1	1		6	190		1.043	0.0284	60	5	0.0152	1.3	12	7		0/1	0	0	0	1
T-cells_mPTCL_spleen_Ms9	mPTCL	1	150423667	.	AAG	A	frameshift_variant	HIGH	frameshift_variant	c.3408_3409delAG	R1136fs	c.3408_3409delAG	2357	Tpr	protein_coding	transcript	ENSMUST00000119161.8	25/51						197	0.0305	02:02:00	31.5	1	31	1	1		6	190		1.043	0.0284	60	5	0.0152	1.3	12	7		0/1	0	0	0	1
T-cells_mPTCL_spleen_Ms9	mPTCL	1	150686730	.	C	T	missense_variant	MODERATE	missense_variant	c.7076G>A	R2359H	c.7076G>A	5634	Hmcn1	protein_coding	transcript	ENSMUST00000074783.11	45/107						223	0.2197	02:02:00	43	1	33.6	1	0.0755		49	174		1.822	0.218	60	15.333	0	1.3	0	2		0/1	0	0	0	1
T-cells_mPTCL_spleen_Ms9	mPTCL	1	150686730	.	C	T	missense_variant	MODERATE	missense_variant	c.7076G>A	R2359H	c.7076G>A	5517	Hmcn1	protein_coding	transcript	ENSMUST00000137197.8	45/106						223	0.2197	02:02:00	43	1	33.6	1	0.0755		49	174		1.822	0.218	60	15.333	0	1.3	0	2		0/1	0	0	0	1
T-cells_mPTCL_spleen_Ms9	mPTCL	1	151368363	.	GT	G	splice_region_variant	LOW	splice_region_variant	c.*630delA		c.*630delA		Swt1	nonsense_mediated_decay	transcript	ENSMUST00000111883.8	19/19						92	0.0435	02:00:00	29.8	1	35	1	0.3024		4	87		0	0.0482	60	8	0.0109	5	11	12		0/1	0	0	0	1
T-cells_mPTCL_spleen_Ms9	mPTCL	1	151368363	.	GT	G	3_prime_UTR_variant	MODIFIER	3_prime_UTR_variant	c.*95delA		c.*95delA		Swt1	protein_coding	transcript	ENSMUST00000064771.11	20/20						92	0.0435	02:00:00	29.8	1	35	1	0.3024		4	87		0	0.0482	60	8	0.0109	5	11	12		0/1	0	0	0	1
T-cells_mPTCL_spleen_Ms9	mPTCL	1	151368363	.	GT	G	3_prime_UTR_variant	MODIFIER	3_prime_UTR_variant	c.*630delA		c.*630delA		Swt1	nonsense_mediated_decay	transcript	ENSMUST00000111883.8	19/19						92	0.0435	02:00:00	29.8	1	35	1	0.3024		4	87		0	0.0482	60	8	0.0109	5	11	12		0/1	0	0	0	1
T-cells_mPTCL_spleen_Ms9	mPTCL	1	152468449	.	G	T	missense_variant	MODERATE	missense_variant	c.261G>T	W87C	c.261G>T	625	Colgalt2	protein_coding	transcript	ENSMUST00000044311.8	2019-12-02						131	0.0305	02:02:00	26.5	1	30.5	1	1		4	127		1.393	0.0242	60	3	0	1.8	0	3		0/1	0	0	0	1
T-cells_mPTCL_spleen_Ms9	mPTCL	1	152468449	.	G	T	missense_variant	MODERATE	missense_variant	c.261G>T	W87C	c.261G>T	469	Colgalt2	nonsense_mediated_decay	transcript	ENSMUST00000127586.7	2014-02-01						131	0.0305	02:02:00	26.5	1	30.5	1	1		4	127		1.393	0.0242	60	3	0	1.8	0	3		0/1	0	0	0	1
T-cells_mPTCL_spleen_Ms9	mPTCL	1	156007217	.	C	A	missense_variant	MODERATE	missense_variant	c.1439G>T	G480V	c.1439G>T	576	Tor1aip1	protein_coding	transcript	ENSMUST00000097527.9	2019-10-10						130	0.0308	02:02:00	13	1	30.5	1	1		4	126		1.466	0.0254	60	3	0	1	0	2		0/1	0	0	0	1
T-cells_mPTCL_spleen_Ms9	mPTCL	1	156007217	.	C	A	missense_variant	MODERATE	missense_variant	c.1271G>T	G424V	c.1271G>T	520	Tor1aip1	protein_coding	transcript	ENSMUST00000027738.13	2019-07-07						130	0.0308	02:02:00	13	1	30.5	1	1		4	126		1.466	0.0254	60	3	0	1	0	2		0/1	0	0	0	1
T-cells_mPTCL_spleen_Ms9	mPTCL	1	156007217	.	C	A	missense_variant	MODERATE	missense_variant	c.884G>T	G295V	c.884G>T	391	Tor1aip1	protein_coding	transcript	ENSMUST00000169241.7	2019-10-10						130	0.0308	02:02:00	13	1	30.5	1	1		4	126		1.466	0.0254	60	3	0	1	0	2		0/1	0	0	0	1
T-cells_mPTCL_spleen_Ms9	mPTCL	1	156007217	.	C	A	3_prime_UTR_variant	MODIFIER	3_prime_UTR_variant	c.*619G>T		c.*619G>T		Tor1aip1	nonsense_mediated_decay	transcript	ENSMUST00000136331.7	2019-11-11						130	0.0308	02:02:00	13	1	30.5	1	1		4	126		1.466	0.0254	60	3	0	1	0	2		0/1	0	0	0	1
T-cells_mPTCL_spleen_Ms9	mPTCL	1	156271407	.	A	T	splice_region_variant	LOW	splice_region_variant	c.1825-8T>A		c.1825-8T>A		Tdrd5	protein_coding	transcript	ENSMUST00000121146.9	2017-11-01						129	0.031	02:02:00	42.8	1	33.8	1	0.628		4	125		1.71	0.0331	60	8	0	3.2	1	1		0/1	0	0	0	1
T-cells_mPTCL_spleen_Ms9	mPTCL	1	156271407	.	A	T	splice_region_variant	LOW	splice_region_variant	c.1594-8T>A		c.1594-8T>A		Tdrd5	protein_coding	transcript	ENSMUST00000167528.8	2017-11-01						129	0.031	02:02:00	42.8	1	33.8	1	0.628		4	125		1.71	0.0331	60	8	0	3.2	1	1		0/1	0	0	0	1
T-cells_mPTCL_spleen_Ms9	mPTCL	1	160735747	.	G	A	missense_variant	MODERATE	missense_variant	c.343C>T	P115S	c.343C>T	815	Rabgap1l	protein_coding	transcript	ENSMUST00000028049.12	2021-04-01						96	0.0833	02:02:00	27.8	1	32.1	1	1		8	88		1.255	0.0778	60	7	0	1.5	0	2		0/1	0	0	0	1
T-cells_mPTCL_spleen_Ms9	mPTCL	1	160735747	.	G	A	missense_variant	MODERATE	missense_variant	c.259C>T	P87S	c.259C>T	477	Rabgap1l	protein_coding	transcript	ENSMUST00000195442.5	2013-05-01						96	0.0833	02:02:00	27.8	1	32.1	1	1		8	88		1.255	0.0778	60	7	0	1.5	0	2		0/1	0	0	0	1
T-cells_mPTCL_spleen_Ms9	mPTCL	1	160735747	.	G	A	missense_variant	MODERATE	missense_variant	c.343C>T	P115S	c.343C>T	146	Rabgap1l	protein_coding	transcript	ENSMUST00000193810.1	2019-04-04						96	0.0833	02:02:00	27.8	1	32.1	1	1		8	88		1.255	0.0778	60	7	0	1.5	0	2		0/1	0	0	0	1
T-cells_mPTCL_spleen_Ms9	mPTCL	1	161083530	.	A	T	3_prime_UTR_variant	MODIFIER	3_prime_UTR_variant	c.*56A>T		c.*56A>T		Cenpl	protein_coding	transcript	ENSMUST00000028035.13	2019-04-04						12	0.5	02:00:00	11	1	26.7	1	1		6	6		0	0.6667	54.3	2	0	2	1	20		1/0	0	0	0	1
T-cells_mPTCL_spleen_Ms9	mPTCL	1	161083530	.	A	T	3_prime_UTR_variant	MODIFIER	3_prime_UTR_variant	c.*721A>T		c.*721A>T		Cenpl	nonsense_mediated_decay	transcript	ENSMUST00000195571.1	2019-05-05						12	0.5	02:00:00	11	1	26.7	1	1		6	6		0	0.6667	54.3	2	0	2	1	20		1/0	0	0	0	1
T-cells_mPTCL_spleen_Ms9	mPTCL	1	162704793	.	CCT	C	frameshift_variant	HIGH	frameshift_variant	c.4250_4251delAG	E1417fs	c.4250_4251delAG	2846	Prrc2c	protein_coding	transcript	ENSMUST00000182660.7	16/35						122	0.0328	02:02:00	36.5	1	36	0	1		4	118		1.034	0.036	60	8	0	0	11	6		0/1	0	0	0	1
T-cells_mPTCL_spleen_Ms9	mPTCL	1	162704793	.	CCT	C	frameshift_variant	HIGH	frameshift_variant	c.4250_4251delAG	E1417fs	c.4250_4251delAG	2724	Prrc2c	protein_coding	transcript	ENSMUST00000182149.7	16/35						122	0.0328	02:02:00	36.5	1	36	0	1		4	118		1.034	0.036	60	8	0	0	11	6		0/1	0	0	0	1
T-cells_mPTCL_spleen_Ms9	mPTCL	1	162704793	.	CCT	C	frameshift_variant	HIGH	frameshift_variant	c.398_399delAG	E133fs	c.398_399delAG	1515	Prrc2c	protein_coding	transcript	ENSMUST00000182393.7	2021-01-01						122	0.0328	02:02:00	36.5	1	36	0	1		4	118		1.034	0.036	60	8	0	0	11	6		0/1	0	0	0	1
T-cells_mPTCL_spleen_Ms9	mPTCL	1	162704793	.	CCT	C	frameshift_variant	HIGH	frameshift_variant	c.4244_4245delAG	E1415fs	c.4244_4245delAG	2765	Prrc2c	protein_coding	transcript	ENSMUST00000182593.7	16/34						122	0.0328	02:02:00	36.5	1	36	0	1		4	118		1.034	0.036	60	8	0	0	11	6		0/1	0	0	0	1
T-cells_mPTCL_spleen_Ms9	mPTCL	1	162704793	.	CCT	C	frameshift_variant	HIGH	frameshift_variant	c.4244_4245delAG	E1415fs	c.4244_4245delAG	2844	Prrc2c	protein_coding	transcript	ENSMUST00000028016.15	16/35						122	0.0328	02:02:00	36.5	1	36	0	1		4	118		1.034	0.036	60	8	0	0	11	6		0/1	0	0	0	1
T-cells_mPTCL_spleen_Ms9	mPTCL	1	163394695	.	GA	G	splice_region_variant	LOW	splice_region_variant	c.420-4delT		c.420-4delT		Gorab	protein_coding	transcript	ENSMUST00000045138.5	2019-04-02						79	0.0506	02:00:00	35.8	1	36	0	0.2951		4	74		0	0.0625	60	8	0	1.8	9	10		0/1	0	0	0	1
T-cells_mPTCL_spleen_Ms9	mPTCL	1	163394695	.	GA	G	splice_region_variant	LOW	splice_region_variant	c.424-4delT		c.424-4delT		Gorab	nonsense_mediated_decay	transcript	ENSMUST00000186402.1	2019-05-02						79	0.0506	02:00:00	35.8	1	36	0	0.2951		4	74		0	0.0625	60	8	0	1.8	9	10		0/1	0	0	0	1
T-cells_mPTCL_spleen_Ms9	mPTCL	1	163394695	.	GA	G	splice_region_variant	LOW	splice_region_variant	n.448-4delT		n.448-4delT		Gorab	retained_intron	transcript	ENSMUST00000185299.1	2019-02-02						79	0.0506	02:00:00	35.8	1	36	0	0.2951		4	74		0	0.0625	60	8	0	1.8	9	10		0/1	0	0	0	1
T-cells_mPTCL_spleen_Ms9	mPTCL	1	163912091	.	T	C	missense_variant	MODERATE	missense_variant	c.2293T>C	S765P	c.2293T>C	772	Kifap3	protein_coding	transcript	ENSMUST00000077642.11	20/21						118	0.0339	02:02:00	54.5	1	35	1	1		4	114		1.191	0.0351	60	8	0	1.2	0	1		0/1	0	0	0	1
T-cells_mPTCL_spleen_Ms9	mPTCL	1	163997296	rs387889031	GT	G	intergenic_region	MODIFIER	intergenic_region	n.163997297delT		n.163997297delT		Mettl18-Gm37119		intergenic_region	ENSMUSG00000041396-ENSMUSG00000103960							136	0.0294	02:00:00	50.2	1	36	0	1		4	129		0	0.0392	60	8	0	1.8	11	12		0/1	0	0	0	1
T-cells_mPTCL_spleen_Ms9	mPTCL	1	165411546	.	TG	T	frameshift_variant	HIGH	frameshift_variant	c.605delC	P202fs	c.605delC	876	Dcaf6	protein_coding	transcript	ENSMUST00000027856.12	2019-06-01						130	0.0308	02:02:00	44.8	1	36	0	1		4	126		1.032	0.0325	60	8	0	0.8	4	5		0/1	0	0	0	1
T-cells_mPTCL_spleen_Ms9	mPTCL	1	165422984	.	G	A	missense_variant	MODERATE	missense_variant	c.310C>T	P104S	c.310C>T	876	Dcaf6	protein_coding	transcript	ENSMUST00000027856.12	2019-04-01						169	0.0237	02:02:00	38.5	1	35	1	0.6132		4	164		1.87	0.0252	60	8	0	1	2	1		0/1	0	0	0	1
T-cells_mPTCL_spleen_Ms9	mPTCL	1	170880782	.	TA	T	3_prime_UTR_variant	MODIFIER	3_prime_UTR_variant	c.*174delT		c.*174delT		Dusp12	nonsense_mediated_decay	transcript	ENSMUST00000163252.7	2019-04-02						125	0.032	02:02:00	37	1	32.8	1	1		4	121		1.324	0.0342	60	8	0	0	1	2		0/1	0	0	0	1
T-cells_mPTCL_spleen_Ms9	mPTCL	1	171344433	rs31552465	A	G	synonymous_variant	LOW	synonymous_variant	c.196T>C	L66L	c.196T>C	323	Nit1	protein_coding	transcript	ENSMUST00000111295.7	2019-07-03						260	0.3846	02:02:00	33	1	34.4	1	1		100	158		1.004	0.4034	60	24	0	1.2	0	1		0/1	0	0	0	1
T-cells_mPTCL_spleen_Ms9	mPTCL	1	171344433	rs31552465	A	G	synonymous_variant	LOW	synonymous_variant	c.97T>C	L33L	c.97T>C	290	Nit1	protein_coding	transcript	ENSMUST00000111289.7	2019-07-03						260	0.3846	02:02:00	33	1	34.4	1	1		100	158		1.004	0.4034	60	24	0	1.2	0	1		0/1	0	0	0	1
T-cells_mPTCL_spleen_Ms9	mPTCL	1	171344433	rs31552465	A	G	synonymous_variant	LOW	synonymous_variant	c.97T>C	L33L	c.97T>C	131	Nit1	protein_coding	transcript	ENSMUST00000156856.7	2019-05-03						260	0.3846	02:02:00	33	1	34.4	1	1		100	158		1.004	0.4034	60	24	0	1.2	0	1		0/1	0	0	0	1
T-cells_mPTCL_spleen_Ms9	mPTCL	1	171344433	rs31552465	A	G	synonymous_variant	LOW	synonymous_variant	c.97T>C	L33L	c.97T>C	86	Nit1	protein_coding	transcript	ENSMUST00000148339.1	2019-05-04						260	0.3846	02:02:00	33	1	34.4	1	1		100	158		1.004	0.4034	60	24	0	1.2	0	1		0/1	0	0	0	1
T-cells_mPTCL_spleen_Ms9	mPTCL	1	171344433	rs31552465	A	G	synonymous_variant	LOW	synonymous_variant	c.196T>C	L66L	c.196T>C	239	Nit1	protein_coding	transcript	ENSMUST00000111296.7	2019-07-03						260	0.3846	02:02:00	33	1	34.4	1	1		100	158		1.004	0.4034	60	24	0	1.2	0	1		0/1	0	0	0	1
T-cells_mPTCL_spleen_Ms9	mPTCL	1	171356616	.	CAGGTAGGAAGGCCGCAGAGAAACAGAGTGATTGGATGGAGGCTTGTGGGGATCAGGACGCATTCTGAGGTCTTGTTCTCCTACCCT	C	splice_acceptor_variant	HIGH	splice_acceptor_variant	c.164+1_165-1delGTAGGAAGGCCGCAGAGAAACAGAGTGATTGGATGGAGGCTTGTGGGGATCAGGACGCATTCTGAGGTCTTGTTCTCCTACCCTAG		c.164+1_165-1delGTAGGAAGGCCGCAGAGAAACAGAGTGATTGGATGGAGGCTTGTGGGGATCAGGACGCATTCTGAGGTCTTGTTCTCCTACCCTAG		Pfdn2	protein_coding	transcript	ENSMUST00000135941.7	2019-03-02						201	0.4378	02:02:00	29.6	1	32.6	1	0.8963		88	169		1.036	0.3537	54.5	87	0.4378	0.5	2	1		0/1	0	59	0	1
T-cells_mPTCL_spleen_Ms9	mPTCL	1	171356616	.	CAGGTAGGAAGGCCGCAGAGAAACAGAGTGATTGGATGGAGGCTTGTGGGGATCAGGACGCATTCTGAGGTCTTGTTCTCCTACCCT	C	splice_acceptor_variant	HIGH	splice_acceptor_variant	n.229+1_230-1delGTAGGAAGGCCGCAGAGAAACAGAGTGATTGGATGGAGGCTTGTGGGGATCAGGACGCATTCTGAGGTCTTGTTCTCCTACCCTAG		n.229+1_230-1delGTAGGAAGGCCGCAGAGAAACAGAGTGATTGGATGGAGGCTTGTGGGGATCAGGACGCATTCTGAGGTCTTGTTCTCCTACCCTAG		Pfdn2	processed_transcript	transcript	ENSMUST00000138323.1	2019-02-01						201	0.4378	02:02:00	29.6	1	32.6	1	0.8963		88	169		1.036	0.3537	54.5	87	0.4378	0.5	2	1		0/1	0	59	0	1
T-cells_mPTCL_spleen_Ms9	mPTCL	1	171356616	.	CAGGTAGGAAGGCCGCAGAGAAACAGAGTGATTGGATGGAGGCTTGTGGGGATCAGGACGCATTCTGAGGTCTTGTTCTCCTACCCT	C	splice_acceptor_variant	HIGH	splice_acceptor_variant	c.146+1_147-1delGTAGGAAGGCCGCAGAGAAACAGAGTGATTGGATGGAGGCTTGTGGGGATCAGGACGCATTCTGAGGTCTTGTTCTCCTACCCTAG		c.146+1_147-1delGTAGGAAGGCCGCAGAGAAACAGAGTGATTGGATGGAGGCTTGTGGGGATCAGGACGCATTCTGAGGTCTTGTTCTCCTACCCTAG		Pfdn2	protein_coding	transcript	ENSMUST00000006579.4	2019-03-02						201	0.4378	02:02:00	29.6	1	32.6	1	0.8963		88	169		1.036	0.3537	54.5	87	0.4378	0.5	2	1		0/1	0	59	0	1
T-cells_mPTCL_spleen_Ms9	mPTCL	1	171356715	.	G	C	missense_variant	MODERATE	missense_variant	c.175G>C	D59H	c.175G>C	154	Pfdn2	protein_coding	transcript	ENSMUST00000135941.7	2019-04-03						163	0.1902	02:02:00	11.3	1	33.9	1	0.3231		31	132		1.49	0.1887	56.9	30	0	1.3	0	1		0/1	0	0	0	1
T-cells_mPTCL_spleen_Ms9	mPTCL	1	171356715	.	G	C	missense_variant	MODERATE	missense_variant	c.157G>C	D53H	c.157G>C	129	Pfdn2	protein_coding	transcript	ENSMUST00000006579.4	2019-04-03						163	0.1902	02:02:00	11.3	1	33.9	1	0.3231		31	132		1.49	0.1887	56.9	30	0	1.3	0	1		0/1	0	0	0	1
T-cells_mPTCL_spleen_Ms9	mPTCL	1	171357963	rs31549998	A	G	synonymous_variant	LOW	synonymous_variant	c.402A>G	A134A	c.402A>G	154	Pfdn2	protein_coding	transcript	ENSMUST00000135941.7	2019-04-04						307	0.5863	02:02:00	40.1	1	32.9	1	0.7246		180	125		1.1	0.6007	60	10.25	0	1.7	0	2		1/0	0	0	0	1
T-cells_mPTCL_spleen_Ms9	mPTCL	1	171357963	rs31549998	A	G	3_prime_UTR_variant	MODIFIER	3_prime_UTR_variant	c.*56A>G		c.*56A>G		Pfdn2	protein_coding	transcript	ENSMUST00000006579.4	2019-04-04						307	0.5863	02:02:00	40.1	1	32.9	1	0.7246		180	125		1.1	0.6007	60	10.25	0	1.7	0	2		1/0	0	0	0	1
T-cells_mPTCL_spleen_Ms9	mPTCL	1	171358045	.	GTT	G	3_prime_UTR_variant	MODIFIER	3_prime_UTR_variant	c.*31_*32delTT		c.*31_*32delTT		Pfdn2	protein_coding	transcript	ENSMUST00000135941.7	2019-04-04						119	0.2353	02:02:00	51	1	34.7	1	0.1211		28	59		2.607	0.2903	60	27	0	2.4	11	13		0/1	0	0	0	1
T-cells_mPTCL_spleen_Ms9	mPTCL	1	171358045	.	GTT	G	3_prime_UTR_variant	MODIFIER	3_prime_UTR_variant	c.*150_*151delTT		c.*150_*151delTT		Pfdn2	protein_coding	transcript	ENSMUST00000006579.4	2019-04-04						119	0.2353	02:02:00	51	1	34.7	1	0.1211		28	59		2.607	0.2903	60	27	0	2.4	11	13		0/1	0	0	0	1
T-cells_mPTCL_spleen_Ms9	mPTCL	1	171358093	rs213247488	C	T	3_prime_UTR_variant	MODIFIER	3_prime_UTR_variant	c.*67C>T		c.*67C>T		Pfdn2	protein_coding	transcript	ENSMUST00000135941.7	2019-04-04						75	0.6	01:01:00	34.8	1	34.7	1	1		45	30		1.509	0.6056	60	21.5	0	2.7	1	1		1/0	0	0	0	1
T-cells_mPTCL_spleen_Ms9	mPTCL	1	171358093	rs213247488	C	T	3_prime_UTR_variant	MODIFIER	3_prime_UTR_variant	c.*186C>T		c.*186C>T		Pfdn2	protein_coding	transcript	ENSMUST00000006579.4	2019-04-04						75	0.6	01:01:00	34.8	1	34.7	1	1		45	30		1.509	0.6056	60	21.5	0	2.7	1	1		1/0	0	0	0	1
T-cells_mPTCL_spleen_Ms9	mPTCL	1	171460344	.	GT	G	splice_region_variant	LOW	splice_region_variant	c.62-7delT		c.62-7delT		F11r	protein_coding	transcript	ENSMUST00000043839.4	2019-09-01						140	0.1286	02:02:00	38.2	1	33.7	1	1		18	121		1.097	0.1349	60	17	0.0214	1.5	11	12		0/1	0	0	0	1
T-cells_mPTCL_spleen_Ms9	mPTCL	1	171460344	.	GT	G	splice_region_variant	LOW	splice_region_variant	n.124-7delT		n.124-7delT		F11r	retained_intron	transcript	ENSMUST00000144497.1	2019-02-01						140	0.1286	02:02:00	38.2	1	33.7	1	1		18	121		1.097	0.1349	60	17	0.0214	1.5	11	12		0/1	0	0	0	1
T-cells_mPTCL_spleen_Ms9	mPTCL	1	172128583	rs221223588	GTCTCTTGTCTCCGAAGGTGCTCTTGATGATT	G	frameshift_variant	HIGH	frameshift_variant	c.71-14_87delTCTTGTCTCCGAAGGTGCTCTTGATGATTTC	S24fs	c.71-14_87delTCTTGTCTCCGAAGGTGCTCTTGATGATTTC	299	Pex19	protein_coding	transcript	ENSMUST00000075895.8	2019-08-02						105	0.3048	02:02:00	53.8	1	34.8	1	0.0702		32	71		2.27	0.3333	60	31	0.0095	0.4	33	3		0/1	0	0	0	1
T-cells_mPTCL_spleen_Ms9	mPTCL	1	172128583	rs221223588	GTCTCTTGTCTCCGAAGGTGCTCTTGATGATT	G	splice_acceptor_variant	HIGH	splice_acceptor_variant	n.94-14_110delTCTTGTCTCCGAAGGTGCTCTTGATGATTTC		n.94-14_110delTCTTGTCTCCGAAGGTGCTCTTGATGATTTC		Pex19	retained_intron	transcript	ENSMUST00000147799.7	2019-05-02						105	0.3048	02:02:00	53.8	1	34.8	1	0.0702		32	71		2.27	0.3333	60	31	0.0095	0.4	33	3		0/1	0	0	0	1
T-cells_mPTCL_spleen_Ms9	mPTCL	1	172128583	rs221223588	GTCTCTTGTCTCCGAAGGTGCTCTTGATGATT	G	splice_acceptor_variant	HIGH	splice_acceptor_variant	n.77-14_93delTCTTGTCTCCGAAGGTGCTCTTGATGATTTC		n.77-14_93delTCTTGTCTCCGAAGGTGCTCTTGATGATTTC		Pex19	retained_intron	transcript	ENSMUST00000133546.7	2019-02-02						105	0.3048	02:02:00	53.8	1	34.8	1	0.0702		32	71		2.27	0.3333	60	31	0.0095	0.4	33	3		0/1	0	0	0	1
T-cells_mPTCL_spleen_Ms9	mPTCL	1	172128583	rs221223588	GTCTCTTGTCTCCGAAGGTGCTCTTGATGATT	G	splice_acceptor_variant	HIGH	splice_acceptor_variant	n.77-14_93delTCTTGTCTCCGAAGGTGCTCTTGATGATTTC		n.77-14_93delTCTTGTCTCCGAAGGTGCTCTTGATGATTTC		Pex19	retained_intron	transcript	ENSMUST00000127662.1	2019-04-02						105	0.3048	02:02:00	53.8	1	34.8	1	0.0702		32	71		2.27	0.3333	60	31	0.0095	0.4	33	3		0/1	0	0	0	1
T-cells_mPTCL_spleen_Ms9	mPTCL	1	173526374	.	TG	T	splice_region_variant	LOW	splice_region_variant	c.640-3delC		c.640-3delC		BC094916	nonsense_mediated_decay	transcript	ENSMUST00000097463.9	2019-07-04						70	0.1	01:00:00	41.3	1	36	0	1		7	63		0	0.1094	60	14	0	1	10	11		0/1	0	0	0	1
T-cells_mPTCL_spleen_Ms9	mPTCL	1	174199501	.	A	T	missense_variant	MODERATE	missense_variant	c.2539A>T	I847F	c.2539A>T	2415	Spta1	protein_coding	transcript	ENSMUST00000027817.7	18/52						189	0.0212	02:02:00	25	1	28.2	1	1		4	185		1.102	0.0169	60	3	0	1	0	2		0/1	0	0	0	1
T-cells_mPTCL_spleen_Ms9	mPTCL	1	175059709	.	C	A	3_prime_UTR_variant	MODIFIER	3_prime_UTR_variant	c.*110G>T		c.*110G>T		Rgs7	protein_coding	transcript	ENSMUST00000194555.5	18/18						169	0.0296	02:02:00	43.2	1	28.6	1	1		5	164		1.232	0.0186	60	1.5	0	1.4	1	1		0/1	0	0	0	1
T-cells_mPTCL_spleen_Ms9	mPTCL	1	175059709	.	C	A	3_prime_UTR_variant	MODIFIER	3_prime_UTR_variant	c.*35G>T		c.*35G>T		Rgs7	protein_coding	transcript	ENSMUST00000192227.5	17/17						169	0.0296	02:02:00	43.2	1	28.6	1	1		5	164		1.232	0.0186	60	1.5	0	1.4	1	1		0/1	0	0	0	1
T-cells_mPTCL_spleen_Ms9	mPTCL	1	175059709	.	C	A	3_prime_UTR_variant	MODIFIER	3_prime_UTR_variant	c.*92G>T		c.*92G>T		Rgs7	protein_coding	transcript	ENSMUST00000195324.5	18/18						169	0.0296	02:02:00	43.2	1	28.6	1	1		5	164		1.232	0.0186	60	1.5	0	1.4	1	1		0/1	0	0	0	1
T-cells_mPTCL_spleen_Ms9	mPTCL	1	178002976	rs242611747	CT	C	splice_region_variant	LOW	splice_region_variant	c.69-7delT		c.69-7delT		Gm16432	nonsense_mediated_decay	transcript	ENSMUST00000192146.1	2021-01-01						228	0.0263	02:02:00	46.3	1	36	0	0.6834		6	220		1.994	0.0312	51.7	12	0	3.7	11	12		0/1	0	0	0	1
T-cells_mPTCL_spleen_Ms9	mPTCL	1	178002976	rs242611747	CT	C	splice_region_variant	LOW	splice_region_variant	n.283-7delT		n.283-7delT		Gm16432	processed_transcript	transcript	ENSMUST00000191719.5	2019-01-01						228	0.0263	02:02:00	46.3	1	36	0	0.6834		6	220		1.994	0.0312	51.7	12	0	3.7	11	12		0/1	0	0	0	1
T-cells_mPTCL_spleen_Ms9	mPTCL	1	178002976	rs242611747	CT	C	splice_region_variant	LOW	splice_region_variant	c.69-7delT		c.69-7delT		Gm16432	protein_coding	transcript	ENSMUST00000094273.9	2019-07-01						228	0.0263	02:02:00	46.3	1	36	0	0.6834		6	220		1.994	0.0312	51.7	12	0	3.7	11	12		0/1	0	0	0	1
T-cells_mPTCL_spleen_Ms9	mPTCL	1	178455801	.	CT	C	splice_region_variant	LOW	splice_region_variant	c.117-5delT		c.117-5delT		Efcab2	protein_coding	transcript	ENSMUST00000027775.8	2019-06-02						167	0.0359	02:02:00	51.8	1	36	0	1		6	161		1.038	0.039	60	12	0	1	9	10		0/1	0	0	0	1
T-cells_mPTCL_spleen_Ms9	mPTCL	1	178455801	.	CT	C	splice_region_variant	LOW	splice_region_variant	n.246-5delT		n.246-5delT		Efcab2	processed_transcript	transcript	ENSMUST00000192905.1	2019-05-01						167	0.0359	02:02:00	51.8	1	36	0	1		6	161		1.038	0.039	60	12	0	1	9	10		0/1	0	0	0	1
T-cells_mPTCL_spleen_Ms9	mPTCL	1	180589464	.	GC	G	frameshift_variant	HIGH	frameshift_variant	c.1815delC	S606fs	c.1815delC	1014	Parp1	protein_coding	transcript	ENSMUST00000027777.11	13/23						102	0.0392	02:02:00	36	1	33.5	1	0.6304		4	97		1.685	0.0412	60	8	0.0098	1.8	2	3		0/1	0	0	0	1
T-cells_mPTCL_spleen_Ms9	mPTCL	1	181059882	.	A	AT	3_prime_UTR_variant	MODIFIER	3_prime_UTR_variant	c.*77dupT		c.*77dupT		9130409I23Rik	protein_coding	transcript	ENSMUST00000036819.6	2019-03-03						113	0.0354	02:02:00	30	1	35.5	1	0.5842		4	104		2.334	0.0385	63.2	8	0	1.1	9	10		0/1	0	0	0	1
T-cells_mPTCL_spleen_Ms9	mPTCL	1	181105175	.	T	TA	splice_region_variant	LOW	splice_region_variant	c.2080-5dupT		c.2080-5dupT		Nvl	protein_coding	transcript	ENSMUST00000027797.8	17/22						183	0.0219	02:02:00	38.9	1	29.1	1	0.6503		4	167		1.526	0.019	64	3	0.0055	2.4	11	12		0/1	0	0	0	1
T-cells_mPTCL_spleen_Ms9	mPTCL	1	185353974	.	A	T	missense_variant	MODERATE	missense_variant	c.690A>T	E230D	c.690A>T	308	Bpnt1	protein_coding	transcript	ENSMUST00000027916.12	2019-09-08						164	0.0244	02:02:00	21.5	1	26	1	1		4	160		1.191	0.019	60	3	0	1.2	0	2		0/1	0	0	0	1
T-cells_mPTCL_spleen_Ms9	mPTCL	1	185353974	.	A	T	missense_variant	MODERATE	missense_variant	c.525A>T	E175D	c.525A>T	253	Bpnt1	protein_coding	transcript	ENSMUST00000110965.1	2019-08-07						164	0.0244	02:02:00	21.5	1	26	1	1		4	160		1.191	0.019	60	3	0	1.2	0	2		0/1	0	0	0	1
T-cells_mPTCL_spleen_Ms9	mPTCL	1	185353974	.	A	T	missense_variant	MODERATE	missense_variant	c.735A>T	E245D	c.735A>T	323	Bpnt1	protein_coding	transcript	ENSMUST00000210277.1	2019-10-09						164	0.0244	02:02:00	21.5	1	26	1	1		4	160		1.191	0.019	60	3	0	1.2	0	2		0/1	0	0	0	1
T-cells_mPTCL_spleen_Ms9	mPTCL	1	188910919	.	G	T	synonymous_variant	LOW	synonymous_variant	c.12477G>T	G4159G	c.12477G>T	5193	Ush2a	protein_coding	transcript	ENSMUST00000060479.13	62/71						65	0.3846	02:02:00	35	1	33	1	1		25	40		1.02	0.386	60	7.333	0	1.1	0	3		0/1	0	0	0	1
T-cells_mPTCL_spleen_Ms9	mPTCL	1	191008082	.	C	A	3_prime_UTR_variant	MODIFIER	3_prime_UTR_variant	c.*57G>T		c.*57G>T		Mfsd7b	protein_coding	transcript	ENSMUST00000085635.5	2019-10-10						78	0.5513	02:02:00	35	1	33.2	1	0.1525		43	35		2.632	0.5405	60	13.333	0	1.3	0	3		1/0	0	0	0	1
T-cells_mPTCL_spleen_Ms9	mPTCL	1	191008082	.	C	A	3_prime_UTR_variant	MODIFIER	3_prime_UTR_variant	c.*692G>T		c.*692G>T		Mfsd7b	nonsense_mediated_decay	transcript	ENSMUST00000192666.1	2019-09-09						78	0.5513	02:02:00	35	1	33.2	1	0.1525		43	35		2.632	0.5405	60	13.333	0	1.3	0	3		1/0	0	0	0	1
T-cells_mPTCL_spleen_Ms9	mPTCL	1	191163796	.	CT	C	frameshift_variant	HIGH	frameshift_variant	c.648delA	G217fs	c.648delA	585	Fam71a	protein_coding	transcript	ENSMUST00000171798.1	2019-01-01						135	0.0519	02:02:00	28.6	1	34.6	1	0.7107		7	128		1.46	0.0598	60	14	0.0148	0.3	9	10		0/1	0	0	0	1
T-cells_mPTCL_spleen_Ms9	mPTCL	1	191749609	.	C	A	missense_variant	MODERATE	missense_variant	c.425C>A	A142E	c.425C>A	409	Lpgat1	protein_coding	transcript	ENSMUST00000110856.7	2019-08-03						177	0.0226	02:02:00	58.5	1	36	0	1		4	173		1.245	0.0238	60	8	0	1	1	2		0/1	0	0	0	1
T-cells_mPTCL_spleen_Ms9	mPTCL	1	191749609	.	C	A	missense_variant	MODERATE	missense_variant	c.308C>A	A103E	c.308C>A	370	Lpgat1	protein_coding	transcript	ENSMUST00000110855.7	2019-08-03						177	0.0226	02:02:00	58.5	1	36	0	1		4	173		1.245	0.0238	60	8	0	1	1	2		0/1	0	0	0	1
T-cells_mPTCL_spleen_Ms9	mPTCL	1	191749609	.	C	A	missense_variant	MODERATE	missense_variant	c.308C>A	A103E	c.308C>A	220	Lpgat1	protein_coding	transcript	ENSMUST00000130876.1	2019-05-03						177	0.0226	02:02:00	58.5	1	36	0	1		4	173		1.245	0.0238	60	8	0	1	1	2		0/1	0	0	0	1
T-cells_mPTCL_spleen_Ms9	mPTCL	1	194751512	.	T	A	missense_variant	MODERATE	missense_variant	c.1868T>A	V623D	c.1868T>A	1894	Plxna2	protein_coding	transcript	ENSMUST00000027952.11	1932-07-01						82	0.0488	02:02:00	34.5	1	36	0	1		4	78		1.508	0.0533	60	8	0	1	0	1		0/1	0	0	0	1
T-cells_mPTCL_spleen_Ms9	mPTCL	1	195166209	rs107929253	A	C	splice_region_variant	LOW	splice_region_variant	n.258+8T>G		n.258+8T>G		Cr2	processed_transcript	transcript	ENSMUST00000194149.5	2019-03-02						107	0.9907	00:02:00	39.4	1	33.3	1	1		106	0		0	0.9898	60	10.778	0	1.6	0	1		2019-01-01	0	0	0	1
T-cells_mPTCL_spleen_Ms9	mPTCL	1	195166209	rs107929253	A	C	splice_region_variant	LOW	splice_region_variant	n.337+8T>G		n.337+8T>G		Cr2	processed_transcript	transcript	ENSMUST00000195347.5	2019-02-02						107	0.9907	00:02:00	39.4	1	33.3	1	1		106	0		0	0.9898	60	10.778	0	1.6	0	1		2019-01-01	0	0	0	1
T-cells_mPTCL_spleen_Ms9	mPTCL	1	195166209	rs107929253	A	C	splice_region_variant	LOW	splice_region_variant	c.937+8T>G		c.937+8T>G		Cr2	protein_coding	transcript	ENSMUST00000043104.8	2019-05-05						107	0.9907	00:02:00	39.4	1	33.3	1	1		106	0		0	0.9898	60	10.778	0	1.6	0	1		2019-01-01	0	0	0	1
T-cells_mPTCL_spleen_Ms9	mPTCL	1	195166209	rs107929253	A	C	splice_region_variant	LOW	splice_region_variant	c.997+8T>G		c.997+8T>G		Cr2	protein_coding	transcript	ENSMUST00000210219.1	2024-06-01						107	0.9907	00:02:00	39.4	1	33.3	1	1		106	0		0	0.9898	60	10.778	0	1.6	0	1		2019-01-01	0	0	0	1
T-cells_mPTCL_spleen_Ms9	mPTCL	2	5833705	.	G	A	missense_variant	MODERATE	missense_variant	c.155C>T	P52L	c.155C>T	336	Cdc123	protein_coding	transcript	ENSMUST00000043864.8	2013-03-01						215	0.0233	02:02:00	30.6	1	34.4	1	0.3964		5	210		2.241	0.0255	60	10	0	1.2	0	2		0/1	0	0	0	1
T-cells_mPTCL_spleen_Ms9	mPTCL	2	14494521	.	C	A	missense_variant	MODERATE	missense_variant	c.2042C>A	A681D	c.2042C>A	689	Slc39a12	protein_coding	transcript	ENSMUST00000082290.7	13/13						172	0.0233	02:02:00	23	1	28.2	1	0.3061		4	167		4.44	0.0195	60	3	0	1.8	0	1		0/1	0	0	0	1
T-cells_mPTCL_spleen_Ms9	mPTCL	2	14494521	.	C	A	missense_variant	MODERATE	missense_variant	c.1934C>A	A645D	c.1934C>A	653	Slc39a12	protein_coding	transcript	ENSMUST00000114731.7	2019-12-12						172	0.0233	02:02:00	23	1	28.2	1	0.3061		4	167		4.44	0.0195	60	3	0	1.8	0	1		0/1	0	0	0	1
T-cells_mPTCL_spleen_Ms9	mPTCL	2	14971576	.	T	A	synonymous_variant	LOW	synonymous_variant	c.807T>A	P269P	c.807T>A	655	Cacnb2	protein_coding	transcript	ENSMUST00000114723.8	2014-08-01						163	0.0245	02:02:00	9.2	1	28.5	1	1		4	159		1.177	0.0199	60	3	0	1	0	2		0/1	0	0	0	1
T-cells_mPTCL_spleen_Ms9	mPTCL	2	14971576	.	T	A	synonymous_variant	LOW	synonymous_variant	c.657T>A	P219P	c.657T>A	605	Cacnb2	protein_coding	transcript	ENSMUST00000193800.5	2013-07-01						163	0.0245	02:02:00	9.2	1	28.5	1	1		4	159		1.177	0.0199	60	3	0	1	0	2		0/1	0	0	0	1
T-cells_mPTCL_spleen_Ms9	mPTCL	2	14971576	.	T	A	synonymous_variant	LOW	synonymous_variant	c.675T>A	P225P	c.675T>A	611	Cacnb2	protein_coding	transcript	ENSMUST00000114719.6	2013-07-01						163	0.0245	02:02:00	9.2	1	28.5	1	1		4	159		1.177	0.0199	60	3	0	1	0	2		0/1	0	0	0	1
T-cells_mPTCL_spleen_Ms9	mPTCL	2	14971576	.	T	A	synonymous_variant	LOW	synonymous_variant	c.126T>A	P42P	c.126T>A	141	Cacnb2	protein_coding	transcript	ENSMUST00000193522.1	2019-07-04						163	0.0245	02:02:00	9.2	1	28.5	1	1		4	159		1.177	0.0199	60	3	0	1	0	2		0/1	0	0	0	1
T-cells_mPTCL_spleen_Ms9	mPTCL	2	16142176	.	CT	C	splice_region_variant	LOW	splice_region_variant	c.5843-5delT		c.5843-5delT		Malrd1	protein_coding	transcript	ENSMUST00000146205.2	33/38						91	0.044	02:02:00	34.8	1	36	0	0.1267		4	86		5.776	0.0526	60	8	0	0.2	9	10		0/1	0	0	0	1
T-cells_mPTCL_spleen_Ms9	mPTCL	2	18048222	.	T	A	missense_variant	MODERATE	missense_variant	c.118A>T	I40F	c.118A>T	822	Skida1	protein_coding	transcript	ENSMUST00000066885.5	2019-02-01						119	0.0336	02:02:00	33	1	34	1	0.623		4	115		2.636	0.036	60	8	0	1	0	1		0/1	0	0	0	1
T-cells_mPTCL_spleen_Ms9	mPTCL	2	18048222	.	T	A	missense_variant	MODERATE	missense_variant	c.118A>T	I40F	c.118A>T	207	Skida1	protein_coding	transcript	ENSMUST00000142856.1	2019-02-02						119	0.0336	02:02:00	33	1	34	1	0.623		4	115		2.636	0.036	60	8	0	1	0	1		0/1	0	0	0	1
T-cells_mPTCL_spleen_Ms9	mPTCL	2	18048222	.	T	A	missense_variant	MODERATE	missense_variant	c.118A>T	I40F	c.118A>T	64	Skida1	protein_coding	transcript	ENSMUST00000152908.1	2019-02-02						119	0.0336	02:02:00	33	1	34	1	0.623		4	115		2.636	0.036	60	8	0	1	0	1		0/1	0	0	0	1
T-cells_mPTCL_spleen_Ms9	mPTCL	2	18048222	.	T	A	missense_variant	MODERATE	missense_variant	c.118A>T	I40F	c.118A>T	909	Skida1	protein_coding	transcript	ENSMUST00000091420.5	2019-02-02						119	0.0336	02:02:00	33	1	34	1	0.623		4	115		2.636	0.036	60	8	0	1	0	1		0/1	0	0	0	1
T-cells_mPTCL_spleen_Ms9	mPTCL	2	18123731	rs217619760	C	T	synonymous_variant	LOW	synonymous_variant	c.522C>T	A174A	c.522C>T	1068	Mllt10	protein_coding	transcript	ENSMUST00000028076.14	2023-07-01						200	0.98	02:02:00	46.2	1	33.3	1	1		196	2		1.041	0.984	60	16.818	0	1.4	0	3		2019-01-01	0	0	0	1
T-cells_mPTCL_spleen_Ms9	mPTCL	2	18123731	rs217619760	C	T	synonymous_variant	LOW	synonymous_variant	c.288C>T	A96A	c.288C>T	990	Mllt10	protein_coding	transcript	ENSMUST00000114671.7	2024-08-01						200	0.98	02:02:00	46.2	1	33.3	1	1		196	2		1.041	0.984	60	16.818	0	1.4	0	3		2019-01-01	0	0	0	1
T-cells_mPTCL_spleen_Ms9	mPTCL	2	18123731	rs217619760	C	T	synonymous_variant	LOW	synonymous_variant	c.522C>T	A174A	c.522C>T	1068	Mllt10	protein_coding	transcript	ENSMUST00000114680.8	2023-07-01						200	0.98	02:02:00	46.2	1	33.3	1	1		196	2		1.041	0.984	60	16.818	0	1.4	0	3		2019-01-01	0	0	0	1
T-cells_mPTCL_spleen_Ms9	mPTCL	2	25269348	.	T	A	splice_region_variant	LOW	splice_region_variant	c.2188-8T>A		c.2188-8T>A		Tprn	protein_coding	transcript	ENSMUST00000114336.3	2019-03-03						119	0.0336	02:02:00	31.5	1	29.5	1	1		4	115		1.168	0.0263	60	3	0	1.8	0	3		0/1	0	0	0	1
T-cells_mPTCL_spleen_Ms9	mPTCL	2	25269348	.	T	A	splice_region_variant	LOW	splice_region_variant	n.305-8T>A		n.305-8T>A		Tprn	processed_transcript	transcript	ENSMUST00000155738.1	2019-01-01						119	0.0336	02:02:00	31.5	1	29.5	1	1		4	115		1.168	0.0263	60	3	0	1.8	0	3		0/1	0	0	0	1
T-cells_mPTCL_spleen_Ms9	mPTCL	2	25269348	.	T	A	splice_region_variant	LOW	splice_region_variant	n.241-8T>A		n.241-8T>A		Tprn	processed_transcript	transcript	ENSMUST00000137361.1	2019-03-03						119	0.0336	02:02:00	31.5	1	29.5	1	1		4	115		1.168	0.0263	60	3	0	1.8	0	3		0/1	0	0	0	1
T-cells_mPTCL_spleen_Ms9	mPTCL	2	26402227	.	C	CA	splice_region_variant	LOW	splice_region_variant	c.822-5dupT		c.822-5dupT		Inpp5e	protein_coding	transcript	ENSMUST00000145701.7	2019-09-01						34	0.1176	02:02:00	27.5	1	36.2	1	1		4	29		1.223	0.1481	63.6	8	0.0294	0.3	10	11		0/1	0	0	0	1
T-cells_mPTCL_spleen_Ms9	mPTCL	2	26402227	.	C	CA	splice_region_variant	LOW	splice_region_variant	n.1419-5dupT		n.1419-5dupT		Inpp5e	processed_transcript	transcript	ENSMUST00000028291.14	2019-09-01						34	0.1176	02:02:00	27.5	1	36.2	1	1		4	29		1.223	0.1481	63.6	8	0.0294	0.3	10	11		0/1	0	0	0	1
T-cells_mPTCL_spleen_Ms9	mPTCL	2	26402227	.	C	CA	splice_region_variant	LOW	splice_region_variant	c.822-5dupT		c.822-5dupT		Inpp5e	protein_coding	transcript	ENSMUST00000114090.7	2019-10-02						34	0.1176	02:02:00	27.5	1	36.2	1	1		4	29		1.223	0.1481	63.6	8	0.0294	0.3	10	11		0/1	0	0	0	1
T-cells_mPTCL_spleen_Ms9	mPTCL	2	26402227	.	C	CA	splice_region_variant	LOW	splice_region_variant	n.1438-5dupT		n.1438-5dupT		Inpp5e	processed_transcript	transcript	ENSMUST00000146061.7	2019-07-01						34	0.1176	02:02:00	27.5	1	36.2	1	1		4	29		1.223	0.1481	63.6	8	0.0294	0.3	10	11		0/1	0	0	0	1
T-cells_mPTCL_spleen_Ms9	mPTCL	2	26843680	.	T	C	missense_variant	MODERATE	missense_variant	c.506A>G	E169G	c.506A>G	332	Abo	protein_coding	transcript	ENSMUST00000102900.1	2019-06-06						161	0.0373	02:02:00	41.7	1	30.3	1	1		6	155		1.013	0.0325	60	5	0	1	0	2		0/1	0	0	0	1
T-cells_mPTCL_spleen_Ms9	mPTCL	2	26843680	.	T	C	missense_variant	MODERATE	missense_variant	c.512A>G	E171G	c.512A>G	334	Abo	protein_coding	transcript	ENSMUST00000114045.8	2019-06-06						161	0.0373	02:02:00	41.7	1	30.3	1	1		6	155		1.013	0.0325	60	5	0	1	0	2		0/1	0	0	0	1
T-cells_mPTCL_spleen_Ms9	mPTCL	2	26906045	.	C	A	3_prime_UTR_variant	MODIFIER	3_prime_UTR_variant	c.*2038G>T		c.*2038G>T		Med22	protein_coding	transcript	ENSMUST00000102899.9	2019-03-03						44	0.0909	02:02:00	23.5	1	36	0	0.2176		4	40		3.841	0.0952	60	8	0	1.5	0	2		0/1	0	0	0	1
T-cells_mPTCL_spleen_Ms9	mPTCL	2	31167036	.	A	G	missense_variant	MODERATE	missense_variant	c.139A>G	K47E	c.139A>G	551	Gpr107	protein_coding	transcript	ENSMUST00000056433.6	2018-02-01						148	0.027	02:02:00	62.8	1	36	0	1		4	144		1.148	0.0288	60	8	0	1	0	3		0/1	0	0	0	1
T-cells_mPTCL_spleen_Ms9	mPTCL	2	32385428	.	C	T	missense_variant	MODERATE	missense_variant	c.574G>A	V192I	c.574G>A	200	Lcn2	protein_coding	transcript	ENSMUST00000050785.13	2019-06-05						93	0.043	02:02:00	51.2	1	36	0	0.6301		4	89		1.687	0.0465	60	8	0	1	1	1		0/1	0	0	0	1
T-cells_mPTCL_spleen_Ms9	mPTCL	2	36786522	.	A	C	splice_acceptor_variant	HIGH	splice_acceptor_variant	c.-3-2A>C		c.-3-2A>C		Olfr348	protein_coding	transcript	ENSMUST00000112950.1	2019-01-01						102	0.0784	02:02:00	33.9	1	32.9	1	1		8	94		1.029	0.0899	60	16	0	1.2	0	1		0/1	0	0	0	1
T-cells_mPTCL_spleen_Ms9	mPTCL	2	37005041	.	G	C	missense_variant	MODERATE	missense_variant	c.572C>G	P191R	c.572C>G	330	Olfr358	protein_coding	transcript	ENSMUST00000100146.3	2019-01-01						307	0.4919	02:02:00	36.4	1	33.8	1	0.3549		151	156		1.268	0.5	59.9	20.571	0	1.4	2	2		0/1	0	0	0	1
T-cells_mPTCL_spleen_Ms9	mPTCL	2	39015118	.	TA	T	3_prime_UTR_variant	MODIFIER	3_prime_UTR_variant	c.*7delA		c.*7delA		Arpc5l	protein_coding	transcript	ENSMUST00000112862.6	2019-04-04						69	0.058	02:02:00	44.5	1	36	0	1		4	65		1.316	0.0635	60	8	0	0	8	9		0/1	0	0	0	1
T-cells_mPTCL_spleen_Ms9	mPTCL	2	39015118	.	TA	T	3_prime_UTR_variant	MODIFIER	3_prime_UTR_variant	c.*249delA		c.*249delA		Arpc5l	nonsense_mediated_decay	transcript	ENSMUST00000090993.7	2019-04-04						69	0.058	02:02:00	44.5	1	36	0	1		4	65		1.316	0.0635	60	8	0	0	8	9		0/1	0	0	0	1
T-cells_mPTCL_spleen_Ms9	mPTCL	2	40919173	.	A	T	missense_variant	MODERATE	missense_variant	c.7725T>A	N2575K	c.7725T>A	4599	Lrp1b	protein_coding	transcript	ENSMUST00000052550.12	47/91						173	0.0231	02:02:00	30	1	36	0	0.6272		4	169		1.72	0.0241	60	8	0	1.2	0	3		0/1	0	0	0	1
T-cells_mPTCL_spleen_Ms9	mPTCL	2	40919173	.	A	T	missense_variant	MODERATE	missense_variant	c.7383T>A	N2461K	c.7383T>A	3356	Lrp1b	protein_coding	transcript	ENSMUST00000167270.4	44/63						173	0.0231	02:02:00	30	1	36	0	0.6272		4	169		1.72	0.0241	60	8	0	1.2	0	3		0/1	0	0	0	1
T-cells_mPTCL_spleen_Ms9	mPTCL	2	52107727	.	TA	T	frameshift_variant	HIGH	frameshift_variant	c.3069delA	V1024fs	c.3069delA	2426	Rif1	protein_coding	transcript	ENSMUST00000069794.5	26/36						129	0.0388	02:02:00	49	1	36	0	0.3928		5	124		3.063	0.0467	60	10	0	1	11	12		0/1	0	0	0	1
T-cells_mPTCL_spleen_Ms9	mPTCL	2	52107727	.	TA	T	frameshift_variant	HIGH	frameshift_variant	c.3069delA	V1024fs	c.3069delA	2426	Rif1	protein_coding	transcript	ENSMUST00000112693.8	26/36						129	0.0388	02:02:00	49	1	36	0	0.3928		5	124		3.063	0.0467	60	10	0	1	11	12		0/1	0	0	0	1
T-cells_mPTCL_spleen_Ms9	mPTCL	2	58500544	.	C	T	missense_variant	MODERATE	missense_variant	c.7G>A	D3N	c.7G>A	509	Acvr1	protein_coding	transcript	ENSMUST00000056376.11	2019-11-03						145	0.0276	02:02:00	50.5	1	33.8	1	0.6459		4	141		1.559	0.0294	60	8	0	1	0	1		0/1	0	0	0	1
T-cells_mPTCL_spleen_Ms9	mPTCL	2	58500544	.	C	T	missense_variant	MODERATE	missense_variant	c.7G>A	D3N	c.7G>A	509	Acvr1	protein_coding	transcript	ENSMUST00000112599.7	2019-10-02						145	0.0276	02:02:00	50.5	1	33.8	1	0.6459		4	141		1.559	0.0294	60	8	0	1	0	1		0/1	0	0	0	1
T-cells_mPTCL_spleen_Ms9	mPTCL	2	58500544	.	C	T	missense_variant	MODERATE	missense_variant	c.7G>A	D3N	c.7G>A	509	Acvr1	protein_coding	transcript	ENSMUST00000090935.8	2013-05-01						145	0.0276	02:02:00	50.5	1	33.8	1	0.6459		4	141		1.559	0.0294	60	8	0	1	0	1		0/1	0	0	0	1
T-cells_mPTCL_spleen_Ms9	mPTCL	2	58500544	.	C	T	missense_variant	MODERATE	missense_variant	c.7G>A	D3N	c.7G>A	509	Acvr1	protein_coding	transcript	ENSMUST00000112601.8	2019-12-04						145	0.0276	02:02:00	50.5	1	33.8	1	0.6459		4	141		1.559	0.0294	60	8	0	1	0	1		0/1	0	0	0	1
T-cells_mPTCL_spleen_Ms9	mPTCL	2	58500544	.	C	T	missense_variant	MODERATE	missense_variant	c.7G>A	D3N	c.7G>A	129	Acvr1	protein_coding	transcript	ENSMUST00000126407.1	2019-05-03						145	0.0276	02:02:00	50.5	1	33.8	1	0.6459		4	141		1.559	0.0294	60	8	0	1	0	1		0/1	0	0	0	1
T-cells_mPTCL_spleen_Ms9	mPTCL	2	60252495	.	CA	C	splice_region_variant	LOW	splice_region_variant	c.488-5delT		c.488-5delT		Cd302	protein_coding	transcript	ENSMUST00000074606.10	2019-05-05						21	0.2857	02:00:00	37.3	1	31.7	1	1		6	14		0	0.2941	60	5	0	4.2	17	18		0/1	0	0	0	1
T-cells_mPTCL_spleen_Ms9	mPTCL	2	60252495	.	CA	C	splice_region_variant	LOW	splice_region_variant	c.461-5delT		c.461-5delT		Cd302	protein_coding	transcript	ENSMUST00000028356.8	2019-04-04						21	0.2857	02:00:00	37.3	1	31.7	1	1		6	14		0	0.2941	60	5	0	4.2	17	18		0/1	0	0	0	1
T-cells_mPTCL_spleen_Ms9	mPTCL	2	60316119	.	C	A	stop_gained	HIGH	stop_gained	c.3814G>T	E1272*	c.3814G>T	1723	Ly75	protein_coding	transcript	ENSMUST00000028362.8	27/35						96	0.0417	02:02:00	49.8	1	33.8	1	1		4	92		1.48	0.0449	60	8	0	1.2	1	2		0/1	0	0	0	1
T-cells_mPTCL_spleen_Ms9	mPTCL	2	60316119	.	C	A	stop_gained	HIGH	stop_gained	c.3814G>T	E1272*	c.3814G>T	1723	Ly75	protein_coding	transcript	ENSMUST00000112533.7	27/35						96	0.0417	02:02:00	49.8	1	33.8	1	1		4	92		1.48	0.0449	60	8	0	1.2	1	2		0/1	0	0	0	1
T-cells_mPTCL_spleen_Ms9	mPTCL	2	60444159	.	C	T	missense_variant	MODERATE	missense_variant	c.2632G>A	E878K	c.2632G>A	1487	Pla2r1	protein_coding	transcript	ENSMUST00000112525.4	18/30						194	0.0206	02:02:00	33.8	1	35	1	1		4	190		1.134	0.0219	60	8	0	1	1	2		0/1	0	0	0	1
T-cells_mPTCL_spleen_Ms9	mPTCL	2	62304700	.	C	A	synonymous_variant	LOW	synonymous_variant	c.3084C>A	T1028T	c.3084C>A	1118	Slc4a10	protein_coding	transcript	ENSMUST00000112480.2	23/27						153	0.0327	02:02:00	34.2	1	30.8	1	0.6635		5	148		1.758	0.0292	60	4	0	2.6	0	3		0/1	0	0	0	1
T-cells_mPTCL_spleen_Ms9	mPTCL	2	62304700	.	C	A	synonymous_variant	LOW	synonymous_variant	c.2994C>A	T998T	c.2994C>A	1088	Slc4a10	protein_coding	transcript	ENSMUST00000102735.9	22/26						153	0.0327	02:02:00	34.2	1	30.8	1	0.6635		5	148		1.758	0.0292	60	4	0	2.6	0	3		0/1	0	0	0	1
T-cells_mPTCL_spleen_Ms9	mPTCL	2	62304700	.	C	A	synonymous_variant	LOW	synonymous_variant	c.2994C>A	T998T	c.2994C>A	1106	Slc4a10	protein_coding	transcript	ENSMUST00000054484.14	22/25						153	0.0327	02:02:00	34.2	1	30.8	1	0.6635		5	148		1.758	0.0292	60	4	0	2.6	0	3		0/1	0	0	0	1
T-cells_mPTCL_spleen_Ms9	mPTCL	2	63979062	.	C	T	synonymous_variant	LOW	synonymous_variant	c.1863G>A	E621E	c.1863G>A	759	Fign	protein_coding	transcript	ENSMUST00000131615.8	2019-03-03						156	0.0256	02:02:00	41.2	1	36	0	1		4	152		1.11	0.0286	60	8	0	1	0	1		0/1	0	0	0	1
T-cells_mPTCL_spleen_Ms9	mPTCL	2	63979062	.	C	T	3_prime_UTR_variant	MODIFIER	3_prime_UTR_variant	c.*1783G>A		c.*1783G>A		Fign	nonsense_mediated_decay	transcript	ENSMUST00000102728.3	2019-04-04						156	0.0256	02:02:00	41.2	1	36	0	1		4	152		1.11	0.0286	60	8	0	1	0	1		0/1	0	0	0	1
T-cells_mPTCL_spleen_Ms9	mPTCL	2	64930221	.	GT	G	frameshift_variant	HIGH	frameshift_variant	c.885delA	K295fs	c.885delA	538	Grb14	protein_coding	transcript	ENSMUST00000028252.13	2014-07-01						225	0.0356	02:02:00	46.5	1	33.8	1	0.726		8	216		1.489	0.041	60	16	0	0	9	10		0/1	0	0	0	1
T-cells_mPTCL_spleen_Ms9	mPTCL	2	64930221	.	GT	G	frameshift_variant	HIGH	frameshift_variant	c.630delA	K210fs	c.630delA	220	Grb14	protein_coding	transcript	ENSMUST00000156765.1	2019-06-06						225	0.0356	02:02:00	46.5	1	33.8	1	0.726		8	216		1.489	0.041	60	16	0	0	9	10		0/1	0	0	0	1
T-cells_mPTCL_spleen_Ms9	mPTCL	2	67513165	.	CA	C	frameshift_variant	HIGH	frameshift_variant	c.5756delA	N1919fs	c.5756delA	3784	Xirp2	protein_coding	transcript	ENSMUST00000028410.3	2019-09-07						88	0.2955	02:02:00	41.3	1	33.7	1	0.347		26	62		1.716	0.2927	60	12	0	0.5	6	7		0/1	0	0	0	1
T-cells_mPTCL_spleen_Ms9	mPTCL	2	67513165	.	CA	C	frameshift_variant	HIGH	frameshift_variant	c.5756delA	N1919fs	c.5756delA	3283	Xirp2	protein_coding	transcript	ENSMUST00000112347.7	2019-09-07						88	0.2955	02:02:00	41.3	1	33.7	1	0.347		26	62		1.716	0.2927	60	12	0	0.5	6	7		0/1	0	0	0	1
T-cells_mPTCL_spleen_Ms9	mPTCL	2	71018303	.	T	A	synonymous_variant	LOW	synonymous_variant	c.60A>T	R20R	c.60A>T	304	Mettl8	nonsense_mediated_decay	transcript	ENSMUST00000148876.7	2019-11-02						98	0.0408	02:02:00	41	1	36	0	1		4	94		1	0.0426	60	8	0	1	0	1		0/1	0	0	0	1
T-cells_mPTCL_spleen_Ms9	mPTCL	2	71018303	.	T	A	synonymous_variant	LOW	synonymous_variant	c.60A>T	R20R	c.60A>T	163	Mettl8	protein_coding	transcript	ENSMUST00000090849.5	2019-06-02						98	0.0408	02:02:00	41	1	36	0	1		4	94		1	0.0426	60	8	0	1	0	1		0/1	0	0	0	1
T-cells_mPTCL_spleen_Ms9	mPTCL	2	71018303	.	T	A	synonymous_variant	LOW	synonymous_variant	c.60A>T	R20R	c.60A>T	388	Mettl8	protein_coding	transcript	ENSMUST00000112186.8	2019-10-02						98	0.0408	02:02:00	41	1	36	0	1		4	94		1	0.0426	60	8	0	1	0	1		0/1	0	0	0	1
T-cells_mPTCL_spleen_Ms9	mPTCL	2	71018303	.	T	A	synonymous_variant	LOW	synonymous_variant	c.60A>T	R20R	c.60A>T	206	Mettl8	nonsense_mediated_decay	transcript	ENSMUST00000112179.8	2019-09-02						98	0.0408	02:02:00	41	1	36	0	1		4	94		1	0.0426	60	8	0	1	0	1		0/1	0	0	0	1
T-cells_mPTCL_spleen_Ms9	mPTCL	2	71018303	.	T	A	synonymous_variant	LOW	synonymous_variant	c.60A>T	R20R	c.60A>T	281	Mettl8	protein_coding	transcript	ENSMUST00000121586.7	2019-08-01						98	0.0408	02:02:00	41	1	36	0	1		4	94		1	0.0426	60	8	0	1	0	1		0/1	0	0	0	1
T-cells_mPTCL_spleen_Ms9	mPTCL	2	71366584	rs219027587	AG	A	splice_region_variant	LOW	splice_region_variant	c.13-5delC		c.13-5delC		Slc25a12	protein_coding	transcript	ENSMUST00000151937.7	2017-01-01						68	0.1176	02:00:00	43.4	1	36	0	1		8	59		0	0.1311	60	16	0	2.5	11	12		0/1	0	0	0	1
T-cells_mPTCL_spleen_Ms9	mPTCL	2	71366584	rs219027587	AG	A	splice_region_variant	LOW	splice_region_variant	c.13-5delC		c.13-5delC		Slc25a12	nonsense_mediated_decay	transcript	ENSMUST00000184169.7	2016-01-01						68	0.1176	02:00:00	43.4	1	36	0	1		8	59		0	0.1311	60	16	0	2.5	11	12		0/1	0	0	0	1
T-cells_mPTCL_spleen_Ms9	mPTCL	2	73625003	.	C	A	missense_variant	MODERATE	missense_variant	c.760G>T	D254Y	c.760G>T	459	Chn1	protein_coding	transcript	ENSMUST00000112024.9	2013-09-01						149	0.0268	02:02:00	27	1	36	0	1		4	145		1.071	0.0286	60	8	0	1	1	1		0/1	0	0	0	1
T-cells_mPTCL_spleen_Ms9	mPTCL	2	73625003	.	C	A	missense_variant	MODERATE	missense_variant	c.13G>T	D5Y	c.13G>T	210	Chn1	protein_coding	transcript	ENSMUST00000180045.7	2013-09-01						149	0.0268	02:02:00	27	1	36	0	1		4	145		1.071	0.0286	60	8	0	1	1	1		0/1	0	0	0	1
T-cells_mPTCL_spleen_Ms9	mPTCL	2	73625003	.	C	A	missense_variant	MODERATE	missense_variant	c.385G>T	D129Y	c.385G>T	334	Chn1	protein_coding	transcript	ENSMUST00000102677.10	2019-07-03						149	0.0268	02:02:00	27	1	36	0	1		4	145		1.071	0.0286	60	8	0	1	1	1		0/1	0	0	0	1
T-cells_mPTCL_spleen_Ms9	mPTCL	2	73625003	.	C	A	missense_variant	MODERATE	missense_variant	c.13G>T	D5Y	c.13G>T	210	Chn1	protein_coding	transcript	ENSMUST00000070579.6	2019-06-02						149	0.0268	02:02:00	27	1	36	0	1		4	145		1.071	0.0286	60	8	0	1	1	1		0/1	0	0	0	1
T-cells_mPTCL_spleen_Ms9	mPTCL	2	73625003	.	C	A	missense_variant	MODERATE	missense_variant	c.85G>T	D29Y	c.85G>T	80	Chn1	protein_coding	transcript	ENSMUST00000136953.1	2019-04-03						149	0.0268	02:02:00	27	1	36	0	1		4	145		1.071	0.0286	60	8	0	1	1	1		0/1	0	0	0	1
T-cells_mPTCL_spleen_Ms9	mPTCL	2	73625003	.	C	A	missense_variant	MODERATE	missense_variant	c.85G>T	D29Y	c.85G>T	94	Chn1	protein_coding	transcript	ENSMUST00000154258.7	2019-05-04						149	0.0268	02:02:00	27	1	36	0	1		4	145		1.071	0.0286	60	8	0	1	1	1		0/1	0	0	0	1
T-cells_mPTCL_spleen_Ms9	mPTCL	2	73625003	.	C	A	3_prime_UTR_variant	MODIFIER	3_prime_UTR_variant	c.*207G>T		c.*207G>T		Chn1	nonsense_mediated_decay	transcript	ENSMUST00000139252.1	2019-08-08						149	0.0268	02:02:00	27	1	36	0	1		4	145		1.071	0.0286	60	8	0	1	1	1		0/1	0	0	0	1
T-cells_mPTCL_spleen_Ms9	mPTCL	2	76658597	rs259080483	G	A	intergenic_region	MODIFIER	intergenic_region	n.76658597G>A		n.76658597G>A		Dfnb59-Fkbp7		intergenic_region	ENSMUSG00000075267-ENSMUSG00000002732							54	0.9815	00:02:00	26.6	1	32.1	1	1		53	0		0	1	59.6	5.625	0	1.8	0	2		2019-01-01	0	0	0	1
T-cells_mPTCL_spleen_Ms9	mPTCL	2	76736823	.	C	A	missense_variant	MODERATE	missense_variant	c.83725G>T	V27909L	c.83725G>T	35213	Ttn	protein_coding	transcript	ENSMUST00000099981.8	309/347						158	0.0253	02:02:00	48.8	1	28.2	1	1		4	154		1.026	0.0204	60	3	0	3.2	0	2		0/1	0	0	0	1
T-cells_mPTCL_spleen_Ms9	mPTCL	2	76736823	.	C	A	missense_variant	MODERATE	missense_variant	c.58744G>T	V19582L	c.58744G>T	26886	Ttn	protein_coding	transcript	ENSMUST00000011934.11	154/192						158	0.0253	02:02:00	48.8	1	28.2	1	1		4	154		1.026	0.0204	60	3	0	3.2	0	2		0/1	0	0	0	1
T-cells_mPTCL_spleen_Ms9	mPTCL	2	76736823	.	C	A	missense_variant	MODERATE	missense_variant	c.78487G>T	V26163L	c.78487G>T	33467	Ttn	protein_coding	transcript	ENSMUST00000111882.8	275/313						158	0.0253	02:02:00	48.8	1	28.2	1	1		4	154		1.026	0.0204	60	3	0	3.2	0	2		0/1	0	0	0	1
T-cells_mPTCL_spleen_Ms9	mPTCL	2	76736823	.	C	A	missense_variant	MODERATE	missense_variant	c.78487G>T	V26163L	c.78487G>T	33467	Ttn	protein_coding	transcript	ENSMUST00000111846.8	274/312						158	0.0253	02:02:00	48.8	1	28.2	1	1		4	154		1.026	0.0204	60	3	0	3.2	0	2		0/1	0	0	0	1
T-cells_mPTCL_spleen_Ms9	mPTCL	2	76867231	.	A	T	synonymous_variant	LOW	synonymous_variant	c.645T>A	P215P	c.645T>A	1133	Ttn	protein_coding	transcript	ENSMUST00000138542.1	1934-06-01						164	0.0244	02:02:00	31.5	1	26	1	1		4	160		1.132	0.0195	60	3	0	2.2	0	2		0/1	0	0	0	1
T-cells_mPTCL_spleen_Ms9	mPTCL	2	76867231	.	A	T	synonymous_variant	LOW	synonymous_variant	c.29541T>A	P9847P	c.29541T>A	35213	Ttn	protein_coding	transcript	ENSMUST00000099981.8	109/347						164	0.0244	02:02:00	31.5	1	26	1	1		4	160		1.132	0.0195	60	3	0	2.2	0	2		0/1	0	0	0	1
T-cells_mPTCL_spleen_Ms9	mPTCL	2	76867231	.	A	T	synonymous_variant	LOW	synonymous_variant	c.26859T>A	P8953P	c.26859T>A	33467	Ttn	protein_coding	transcript	ENSMUST00000111882.8	108/313						164	0.0244	02:02:00	31.5	1	26	1	1		4	160		1.132	0.0195	60	3	0	2.2	0	2		0/1	0	0	0	1
T-cells_mPTCL_spleen_Ms9	mPTCL	2	76867231	.	A	T	synonymous_variant	LOW	synonymous_variant	c.26859T>A	P8953P	c.26859T>A	33467	Ttn	protein_coding	transcript	ENSMUST00000111846.8	107/312						164	0.0244	02:02:00	31.5	1	26	1	1		4	160		1.132	0.0195	60	3	0	2.2	0	2		0/1	0	0	0	1
T-cells_mPTCL_spleen_Ms9	mPTCL	2	76867231	.	A	T	synonymous_variant	LOW	synonymous_variant	c.16872T>A	P5624P	c.16872T>A	8271	Ttn	protein_coding	transcript	ENSMUST00000134720.7	66/145						164	0.0244	02:02:00	31.5	1	26	1	1		4	160		1.132	0.0195	60	3	0	2.2	0	2		0/1	0	0	0	1
T-cells_mPTCL_spleen_Ms9	mPTCL	2	76867231	.	A	T	synonymous_variant	LOW	synonymous_variant	c.8586T>A	P2862P	c.8586T>A	3408	Ttn	protein_coding	transcript	ENSMUST00000148747.7	36/51						164	0.0244	02:02:00	31.5	1	26	1	1		4	160		1.132	0.0195	60	3	0	2.2	0	2		0/1	0	0	0	1
T-cells_mPTCL_spleen_Ms9	mPTCL	2	76867231	.	A	T	synonymous_variant	LOW	synonymous_variant	c.279T>A	P93P	c.279T>A	543	Ttn	protein_coding	transcript	ENSMUST00000149616.7	2017-05-01						164	0.0244	02:02:00	31.5	1	26	1	1		4	160		1.132	0.0195	60	3	0	2.2	0	2		0/1	0	0	0	1
T-cells_mPTCL_spleen_Ms9	mPTCL	2	76867231	.	A	T	synonymous_variant	LOW	synonymous_variant	c.279T>A	P93P	c.279T>A	628	Ttn	protein_coding	transcript	ENSMUST00000130915.7	2020-05-01						164	0.0244	02:02:00	31.5	1	26	1	1		4	160		1.132	0.0195	60	3	0	2.2	0	2		0/1	0	0	0	1
T-cells_mPTCL_spleen_Ms9	mPTCL	2	76867231	.	A	T	synonymous_variant	LOW	synonymous_variant	c.279T>A	P93P	c.279T>A	709	Ttn	protein_coding	transcript	ENSMUST00000152185.7	2023-05-01						164	0.0244	02:02:00	31.5	1	26	1	1		4	160		1.132	0.0195	60	3	0	2.2	0	2		0/1	0	0	0	1
T-cells_mPTCL_spleen_Ms9	mPTCL	2	76867231	.	A	T	synonymous_variant	LOW	synonymous_variant	c.279T>A	P93P	c.279T>A	678	Ttn	protein_coding	transcript	ENSMUST00000155365.7	2022-05-01						164	0.0244	02:02:00	31.5	1	26	1	1		4	160		1.132	0.0195	60	3	0	2.2	0	2		0/1	0	0	0	1
T-cells_mPTCL_spleen_Ms9	mPTCL	2	76867231	.	A	T	synonymous_variant	LOW	synonymous_variant	c.279T>A	P93P	c.279T>A	1053	Ttn	protein_coding	transcript	ENSMUST00000128071.7	1934-05-01						164	0.0244	02:02:00	31.5	1	26	1	1		4	160		1.132	0.0195	60	3	0	2.2	0	2		0/1	0	0	0	1
T-cells_mPTCL_spleen_Ms9	mPTCL	2	76937781	.	G	T	synonymous_variant	LOW	synonymous_variant	c.8973C>A	T2991T	c.8973C>A	35213	Ttn	protein_coding	transcript	ENSMUST00000099981.8	38/347						141	0.0284	02:02:00	34.2	1	28.2	1	0.6365		4	137		2.257	0.0238	60	3	0	2.5	1	2		0/1	0	0	0	1
T-cells_mPTCL_spleen_Ms9	mPTCL	2	76937781	.	G	T	synonymous_variant	LOW	synonymous_variant	c.8835C>A	T2945T	c.8835C>A	26886	Ttn	protein_coding	transcript	ENSMUST00000011934.11	37/192						141	0.0284	02:02:00	34.2	1	28.2	1	0.6365		4	137		2.257	0.0238	60	3	0	2.5	1	2		0/1	0	0	0	1
T-cells_mPTCL_spleen_Ms9	mPTCL	2	76937781	.	G	T	synonymous_variant	LOW	synonymous_variant	c.8973C>A	T2991T	c.8973C>A	33467	Ttn	protein_coding	transcript	ENSMUST00000111882.8	38/313						141	0.0284	02:02:00	34.2	1	28.2	1	0.6365		4	137		2.257	0.0238	60	3	0	2.5	1	2		0/1	0	0	0	1
T-cells_mPTCL_spleen_Ms9	mPTCL	2	76937781	.	G	T	synonymous_variant	LOW	synonymous_variant	c.8973C>A	T2991T	c.8973C>A	33467	Ttn	protein_coding	transcript	ENSMUST00000111846.8	37/312						141	0.0284	02:02:00	34.2	1	28.2	1	0.6365		4	137		2.257	0.0238	60	3	0	2.5	1	2		0/1	0	0	0	1
T-cells_mPTCL_spleen_Ms9	mPTCL	2	76937781	.	G	T	synonymous_variant	LOW	synonymous_variant	c.8835C>A	T2945T	c.8835C>A	5508	Ttn	protein_coding	transcript	ENSMUST00000099980.9	37/45						141	0.0284	02:02:00	34.2	1	28.2	1	0.6365		4	137		2.257	0.0238	60	3	0	2.5	1	2		0/1	0	0	0	1
T-cells_mPTCL_spleen_Ms9	mPTCL	2	77920883	.	TA	T	splice_region_variant	LOW	splice_region_variant	c.1142-4delT		c.1142-4delT		Cwc22	protein_coding	transcript	ENSMUST00000065889.9	2020-11-01						251	0.0239	02:02:00	26.5	1	34	1	1		6	245		1.226	0.0269	60	12	0.008	2	9	10		0/1	0	0	0	1
T-cells_mPTCL_spleen_Ms9	mPTCL	2	77920883	.	TA	T	splice_region_variant	LOW	splice_region_variant	c.1142-4delT		c.1142-4delT		Cwc22	protein_coding	transcript	ENSMUST00000111824.7	2019-10-01						251	0.0239	02:02:00	26.5	1	34	1	1		6	245		1.226	0.0269	60	12	0.008	2	9	10		0/1	0	0	0	1
T-cells_mPTCL_spleen_Ms9	mPTCL	2	77920883	.	TA	T	splice_region_variant	LOW	splice_region_variant	n.440-4delT		n.440-4delT		Cwc22	processed_transcript	transcript	ENSMUST00000137494.7	2019-12-04						251	0.0239	02:02:00	26.5	1	34	1	1		6	245		1.226	0.0269	60	12	0.008	2	9	10		0/1	0	0	0	1
T-cells_mPTCL_spleen_Ms9	mPTCL	2	77920883	.	TA	T	splice_region_variant	LOW	splice_region_variant	c.1145-4delT		c.1145-4delT		Cwc22	protein_coding	transcript	ENSMUST00000111819.7	2019-10-01						251	0.0239	02:02:00	26.5	1	34	1	1		6	245		1.226	0.0269	60	12	0.008	2	9	10		0/1	0	0	0	1
T-cells_mPTCL_spleen_Ms9	mPTCL	2	77920883	.	TA	T	splice_region_variant	LOW	splice_region_variant	c.1142-4delT		c.1142-4delT		Cwc22	protein_coding	transcript	ENSMUST00000111818.7	2019-10-01						251	0.0239	02:02:00	26.5	1	34	1	1		6	245		1.226	0.0269	60	12	0.008	2	9	10		0/1	0	0	0	1
T-cells_mPTCL_spleen_Ms9	mPTCL	2	77920883	.	TA	T	splice_region_variant	LOW	splice_region_variant	n.1295-4delT		n.1295-4delT		Cwc22	processed_transcript	transcript	ENSMUST00000144727.7	2019-11-10						251	0.0239	02:02:00	26.5	1	34	1	1		6	245		1.226	0.0269	60	12	0.008	2	9	10		0/1	0	0	0	1
T-cells_mPTCL_spleen_Ms9	mPTCL	2	77920883	.	TA	T	splice_region_variant	LOW	splice_region_variant	c.1142-4delT		c.1142-4delT		Cwc22	protein_coding	transcript	ENSMUST00000111821.8	2019-10-01						251	0.0239	02:02:00	26.5	1	34	1	1		6	245		1.226	0.0269	60	12	0.008	2	9	10		0/1	0	0	0	1
T-cells_mPTCL_spleen_Ms9	mPTCL	2	82981423	.	T	C	synonymous_variant	LOW	synonymous_variant	c.8085T>C	G2695G	c.8085T>C	6995	Fsip2	protein_coding	transcript	ENSMUST00000143764.8	16/23						116	0.2155	02:02:00	35.1	1	31.5	1	0.6172		25	91		1.311	0.2095	60	7.333	0	1.4	0	1		0/1	0	0	0	1
T-cells_mPTCL_spleen_Ms9	mPTCL	2	82981423	.	T	C	synonymous_variant	LOW	synonymous_variant	c.627T>C	G209G	c.627T>C	1008	Fsip2	nonsense_mediated_decay	transcript	ENSMUST00000132967.1	2019-07-01						116	0.2155	02:02:00	35.1	1	31.5	1	0.6172		25	91		1.311	0.2095	60	7.333	0	1.4	0	1		0/1	0	0	0	1
T-cells_mPTCL_spleen_Ms9	mPTCL	2	85353931	rs232564229	TA	T	splice_region_variant	LOW	splice_region_variant	c.-2-6delT		c.-2-6delT		Olfr988	protein_coding	transcript	ENSMUST00000111597.1	2019-01-01						133	0.1654	02:02:00	48.6	1	35.3	1	0.812		22	111		1.159	0.1849	60	44	0.015	0.5	11	12		0/1	0	0	0	1
T-cells_mPTCL_spleen_Ms9	mPTCL	2	85353931	rs232564229	TA	T	5_prime_UTR_variant	MODIFIER	5_prime_UTR_variant	c.-8delT		c.-8delT		Olfr988	protein_coding	transcript	ENSMUST00000099928.2	2019-01-01						133	0.1654	02:02:00	48.6	1	35.3	1	0.812		22	111		1.159	0.1849	60	44	0.015	0.5	11	12		0/1	0	0	0	1
T-cells_mPTCL_spleen_Ms9	mPTCL	2	85760433	.	A	C	intergenic_region	MODIFIER	intergenic_region	n.85760433A>C		n.85760433A>C		Olfr1012-Olfr1013		intergenic_region	ENSMUSG00000075210-ENSMUSG00000053287							62	0.5	02:02:00	35.9	1	35.3	1	1		31	30		1.14	0.5345	60	62	0	1.2	0	3		1/0	0	0	0	1
T-cells_mPTCL_spleen_Ms9	mPTCL	2	86236065	.	CT	C	frameshift_variant	HIGH	frameshift_variant	c.768delA	V257fs	c.768delA	320	Olfr1048	protein_coding	transcript	ENSMUST00000099900.1	2019-01-01						173	0.0231	02:02:00	56	1	36	0	1		4	169		1.138	0.0244	60	8	0	0	0	2		0/1	0	0	0	1
T-cells_mPTCL_spleen_Ms9	mPTCL	2	86657466	.	T	A	intergenic_region	MODIFIER	intergenic_region	n.86657466T>A		n.86657466T>A		Olfr1084-Olfr1085		intergenic_region	ENSMUSG00000075177-ENSMUSG00000075176							141	0.0355	02:02:00	35.4	1	26.4	1	1		5	136		1.131	0.0224	52.6	1.5	0	2.4	0	1		0/1	0	0	0	1
T-cells_mPTCL_spleen_Ms9	mPTCL	2	86923537	.	C	A	5_prime_UTR_variant	MODIFIER	5_prime_UTR_variant	c.-7G>T		c.-7G>T		Olfr1098	protein_coding	transcript	ENSMUST00000111574.1	2019-02-02						191	0.0209	02:02:00	24.5	1	36	0	0.6507		4	187		1.524	0.0222	60	8	0	1.2	0	1		0/1	0	0	0	1
T-cells_mPTCL_spleen_Ms9	mPTCL	2	87192467	.	G	C	missense_variant	MODERATE	missense_variant	c.779G>C	G260A	c.779G>C	318	Olfr1112	protein_coding	transcript	ENSMUST00000053050.1	2019-01-01						189	0.5026	02:02:00	36.8	1	34	1	1		95	93		1.043	0.5027	60	30.667	0	1.1	0	1		1/0	0	0	0	1
T-cells_mPTCL_spleen_Ms9	mPTCL	2	87783513	.	TTC	ATT	intergenic_region	MODIFIER	intergenic_region	n.87783513_87783515delTTCinsATT		n.87783513_87783515delTTCinsATT		Olfr152-Olfr1143		intergenic_region	ENSMUSG00000068816-ENSMUSG00000068815							88	0.0455	02:02:00	26.8	1	35.3	1	1		4	84		1.341	0.0494	60	8	0	2	0	2		0/1	0	0	0	1
T-cells_mPTCL_spleen_Ms9	mPTCL	2	88487376	.	T	C	missense_variant	MODERATE	missense_variant	c.643T>C	S215P	c.643T>C	311	Olfr1184	protein_coding	transcript	ENSMUST00000050038.1	2019-01-01						227	0.022	02:02:00	31.4	1	36	0	1		5	221		1.484	0.0238	60	10	0	1.2	0	1		0/1	0	0	0	1
T-cells_mPTCL_spleen_Ms9	mPTCL	2	88678616	.	AT	A	frameshift_variant	HIGH	frameshift_variant	c.768delT	F256fs	c.768delT	318	Olfr1193	protein_coding	transcript	ENSMUST00000081697.1	2019-01-01						218	0.0229	02:02:00	35	1	31.6	1	1		5	213		1.326	0.0197	51.6	4	0	0.2	7	8		0/1	0	0	0	1
T-cells_mPTCL_spleen_Ms9	mPTCL	2	88794323	.	A	AT	intergenic_region	MODIFIER	intergenic_region	n.88794323_88794324insT		n.88794323_88794324insT		Olfr1200-Olfr1201		intergenic_region	ENSMUSG00000075115-ENSMUSG00000059023							148	0.0338	02:02:00	35.8	1	37.7	1	0.6238		5	135		1.695	0.0391	64	10	0.0135	0.2	11	12		0/1	0	0	0	1
T-cells_mPTCL_spleen_Ms9	mPTCL	2	88864546	rs231630715	CT	C	intergenic_region	MODIFIER	intergenic_region	n.88864547delT		n.88864547delT		Olfr1204-Olfr1206		intergenic_region	ENSMUSG00000061798-ENSMUSG00000062757							165	0.0303	02:02:00	41.4	1	34.4	1	1		5	160		1.514	0.0329	60	10	0	1.2	9	10		0/1	0	0	0	1
T-cells_mPTCL_spleen_Ms9	mPTCL	2	90282617	.	GA	G	intergenic_region	MODIFIER	intergenic_region	n.90282618delA		n.90282618delA		Olfr1272-Olfr1273-ps		intergenic_region	ENSMUSG00000075061-ENSMUSG00000080809							163	0.0307	02:02:00	40.8	1	36	0	0.6004		5	158		2.024	0.0321	60	10	0	1	8	9		0/1	0	0	0	1
T-cells_mPTCL_spleen_Ms9	mPTCL	2	90296901	.	TA	T	intergenic_region	MODIFIER	intergenic_region	n.90296902delA		n.90296902delA		Olfr1273-ps-Gm13769		intergenic_region	ENSMUSG00000080809-ENSMUSG00000089859							139	0.2374	02:02:00	39.5	1	35.6	1	0.3412		33	104		1.765	0.264	60	66	0.0144	0.3	10	11		0/1	0	0	0	1
T-cells_mPTCL_spleen_Ms9	mPTCL	2	90440715	.	T	C	missense_variant	MODERATE	missense_variant	c.3668A>G	D1223G	c.3668A>G	1350	Ptprj	protein_coding	transcript	ENSMUST00000168621.2	22/24						158	0.0253	02:02:00	56.2	1	36	0	1		4	153		1.013	0.0288	60	8	0	1	0	1		0/1	0	0	0	1
T-cells_mPTCL_spleen_Ms9	mPTCL	2	90440715	.	T	C	missense_variant	MODERATE	missense_variant	c.3389A>G	D1130G	c.3389A>G	1299	Ptprj	protein_coding	transcript	ENSMUST00000111495.8	22/26						158	0.0253	02:02:00	56.2	1	36	0	1		4	153		1.013	0.0288	60	8	0	1	0	1		0/1	0	0	0	1
T-cells_mPTCL_spleen_Ms9	mPTCL	2	90440715	.	T	C	missense_variant	MODERATE	missense_variant	c.3110A>G	D1037G	c.3110A>G	1164	Ptprj	protein_coding	transcript	ENSMUST00000111493.7	20/22						158	0.0253	02:02:00	56.2	1	36	0	1		4	153		1.013	0.0288	60	8	0	1	0	1		0/1	0	0	0	1
T-cells_mPTCL_spleen_Ms9	mPTCL	2	90917709	rs231270167	G	GA	splice_region_variant	LOW	splice_region_variant	n.67-1dupA		n.67-1dupA		Gm17661	pseudogene	transcript	ENSMUST00000170317.1	2019-02-02						17	0.9412	00:01:00	37.5	1	34.7	1	1		16	1		0	1	60	32	0.1765	0.7	1	2		2019-01-01	0	0	0	1
T-cells_mPTCL_spleen_Ms9	mPTCL	2	91628682	.	G	A	missense_variant	MODERATE	missense_variant	c.1441C>T	P481S	c.1441C>T	618	F2	protein_coding	transcript	ENSMUST00000028681.14	2014-11-01						141	0.0284	02:02:00	29.2	1	36	0	1		4	137		1.075	0.0308	60	8	0	1	0	1		0/1	0	0	0	1
T-cells_mPTCL_spleen_Ms9	mPTCL	2	91628682	.	G	A	missense_variant	MODERATE	missense_variant	c.1438C>T	P480S	c.1438C>T	617	F2	protein_coding	transcript	ENSMUST00000111335.1	2014-11-01						141	0.0284	02:02:00	29.2	1	36	0	1		4	137		1.075	0.0308	60	8	0	1	0	1		0/1	0	0	0	1
T-cells_mPTCL_spleen_Ms9	mPTCL	2	118723790	.	C	T	missense_variant	MODERATE	missense_variant	c.181G>A	V61I	c.181G>A	1158	Plcb2	protein_coding	transcript	ENSMUST00000159756.1	1931-03-01						146	0.3767	02:02:00	38.9	1	35.1	1	0.8646		55	91		1.107	0.3885	60	54	0	1.3	0	2		0/1	0	0	0	1
T-cells_mPTCL_spleen_Ms9	mPTCL	2	118723790	.	C	T	missense_variant	MODERATE	missense_variant	c.250G>A	V84I	c.250G>A	1181	Plcb2	protein_coding	transcript	ENSMUST00000102524.7	1932-04-01						146	0.3767	02:02:00	38.9	1	35.1	1	0.8646		55	91		1.107	0.3885	60	54	0	1.3	0	2		0/1	0	0	0	1
T-cells_mPTCL_spleen_Ms9	mPTCL	2	119613033	.	A	G	synonymous_variant	LOW	synonymous_variant	c.555T>C	P185P	c.555T>C	241	Oip5	protein_coding	transcript	ENSMUST00000123818.1	2019-06-04						241	0.0207	02:02:00	34	1	27.8	1	1		5	236		1.353	0.0131	60	1.5	0	1	0	2		0/1	0	0	0	1
T-cells_mPTCL_spleen_Ms9	mPTCL	2	120585185	.	C	T	missense_variant	MODERATE	missense_variant	c.92C>T	A31V	c.92C>T	221	Snap23	protein_coding	transcript	ENSMUST00000116437.7	2019-09-03						139	0.0288	02:02:00	40.5	1	36	0	1		4	135		1.109	0.0305	60	8	0	1.2	0	2		0/1	0	0	0	1
T-cells_mPTCL_spleen_Ms9	mPTCL	2	120585185	.	C	T	missense_variant	MODERATE	missense_variant	c.92C>T	A31V	c.92C>T	210	Snap23	protein_coding	transcript	ENSMUST00000110711.8	2019-08-03						139	0.0288	02:02:00	40.5	1	36	0	1		4	135		1.109	0.0305	60	8	0	1.2	0	2		0/1	0	0	0	1
T-cells_mPTCL_spleen_Ms9	mPTCL	2	120585185	.	C	T	missense_variant	MODERATE	missense_variant	c.92C>T	A31V	c.92C>T	210	Snap23	protein_coding	transcript	ENSMUST00000028743.9	2019-08-03						139	0.0288	02:02:00	40.5	1	36	0	1		4	135		1.109	0.0305	60	8	0	1.2	0	2		0/1	0	0	0	1
T-cells_mPTCL_spleen_Ms9	mPTCL	2	120585185	.	C	T	missense_variant	MODERATE	missense_variant	c.92C>T	A31V	c.92C>T	84	Snap23	protein_coding	transcript	ENSMUST00000153580.7	2019-06-04						139	0.0288	02:02:00	40.5	1	36	0	1		4	135		1.109	0.0305	60	8	0	1.2	0	2		0/1	0	0	0	1
T-cells_mPTCL_spleen_Ms9	mPTCL	2	120585185	.	C	T	missense_variant	MODERATE	missense_variant	c.92C>T	A31V	c.92C>T	160	Snap23	protein_coding	transcript	ENSMUST00000142278.1	2019-08-04						139	0.0288	02:02:00	40.5	1	36	0	1		4	135		1.109	0.0305	60	8	0	1.2	0	2		0/1	0	0	0	1
T-cells_mPTCL_spleen_Ms9	mPTCL	2	120585185	.	C	T	missense_variant	MODERATE	missense_variant	c.92C>T	A31V	c.92C>T	98	Snap23	nonsense_mediated_decay	transcript	ENSMUST00000150611.7	2019-08-03						139	0.0288	02:02:00	40.5	1	36	0	1		4	135		1.109	0.0305	60	8	0	1.2	0	2		0/1	0	0	0	1
T-cells_mPTCL_spleen_Ms9	mPTCL	2	120599261	rs229487896	C	CT	splice_region_variant	LOW	splice_region_variant	c.601-4dupT		c.601-4dupT		Snap23	protein_coding	transcript	ENSMUST00000116437.7	2019-08-08						243	0.0247	02:02:00	50.5	1	33.8	1	0.6889		6	213		1.474	0.0318	64	5	0	1.6	11	12		0/1	0	0	0	1
T-cells_mPTCL_spleen_Ms9	mPTCL	2	120599261	rs229487896	C	CT	splice_region_variant	LOW	splice_region_variant	c.568-4dupT		c.568-4dupT		Snap23	protein_coding	transcript	ENSMUST00000110711.8	2019-07-07						243	0.0247	02:02:00	50.5	1	33.8	1	0.6889		6	213		1.474	0.0318	64	5	0	1.6	11	12		0/1	0	0	0	1
T-cells_mPTCL_spleen_Ms9	mPTCL	2	120599261	rs229487896	C	CT	splice_region_variant	LOW	splice_region_variant	c.568-4dupT		c.568-4dupT		Snap23	protein_coding	transcript	ENSMUST00000028743.9	2019-07-07						243	0.0247	02:02:00	50.5	1	33.8	1	0.6889		6	213		1.474	0.0318	64	5	0	1.6	11	12		0/1	0	0	0	1
T-cells_mPTCL_spleen_Ms9	mPTCL	2	121199640	.	C	A	missense_variant	MODERATE	missense_variant	c.5393G>T	G1798V	c.5393G>T	1919	Trp53bp1	protein_coding	transcript	ENSMUST00000110647.7	25/27						159	0.0314	02:02:00	34.2	1	31.6	1	1		5	153		1.402	0.0274	60	4	0	1.2	0	3		0/1	0	0	0	1
T-cells_mPTCL_spleen_Ms9	mPTCL	2	121199640	.	C	A	missense_variant	MODERATE	missense_variant	c.5543G>T	G1848V	c.5543G>T	1969	Trp53bp1	protein_coding	transcript	ENSMUST00000110648.7	26/28						159	0.0314	02:02:00	34.2	1	31.6	1	1		5	153		1.402	0.0274	60	4	0	1.2	0	3		0/1	0	0	0	1
T-cells_mPTCL_spleen_Ms9	mPTCL	2	121199640	.	C	A	splice_region_variant	LOW	splice_region_variant	n.750G>T		n.750G>T		Trp53bp1	processed_transcript	transcript	ENSMUST00000147554.1	2019-05-05						159	0.0314	02:02:00	34.2	1	31.6	1	1		5	153		1.402	0.0274	60	4	0	1.2	0	3		0/1	0	0	0	1
T-cells_mPTCL_spleen_Ms9	mPTCL	2	121199640	.	C	A	3_prime_UTR_variant	MODIFIER	3_prime_UTR_variant	c.*2876G>T		c.*2876G>T		Trp53bp1	nonsense_mediated_decay	transcript	ENSMUST00000147540.7	16/18						159	0.0314	02:02:00	34.2	1	31.6	1	1		5	153		1.402	0.0274	60	4	0	1.2	0	3		0/1	0	0	0	1
T-cells_mPTCL_spleen_Ms9	mPTCL	2	121368923	.	A	T	splice_donor_variant	HIGH	splice_donor_variant	c.4032+2T>A		c.4032+2T>A		Strc	protein_coding	transcript	ENSMUST00000038389.14	19/28						98	0.0408	02:02:00	31.2	1	35	1	1		4	94		1.184	0.0421	60	8	0	1.5	0	2		0/1	0	0	0	1
T-cells_mPTCL_spleen_Ms9	mPTCL	2	121368923	.	A	T	splice_donor_variant	HIGH	splice_donor_variant	c.*602+2T>A		c.*602+2T>A		Strc	nonsense_mediated_decay	transcript	ENSMUST00000129136.7	2019-08-08						98	0.0408	02:02:00	31.2	1	35	1	1		4	94		1.184	0.0421	60	8	0	1.5	0	2		0/1	0	0	0	1
[truncated: 139,191 more rows]
[truncated: 6 more columns]

## Sheet: Common_Deleterious_Variants
Sample	Group	Chromosome	Start	ID	Ref	Alt	Type	Effect	Functional_Class	Codon_Change	Amino_Acid_Change	cDNA_Change	Amino_Acid_Length	Gene	Transcript_bioType	Gene_Coding	Transcript	Exon	COSMIC_GENE	COSMIC_CDS_Change	COSMIC_AA_Change	COSMIC_Cnt	End	Depth	AlleleFreq	Bias	Pmean	Pstd	Qual	Qstd	SBF	GMAF	VD	RD	CLNSIG	ODDRATIO	HIAF	MQ	SN	AdjAF	NM	Shift3	MSI	dbSNPBuildID	Genotype	DupRate	SplitReads	SpanPairs	N_samples
[truncated: 464 more rows]
[truncated: 13 more columns]
