# Supplementary material for: A preclinical model of peripheral T‐cell lymphoma GATA3 reveals DNA damage response pathway vulnerability
Source: EMBO Mol Med. 2022 May 5;14(6):e15816. doi: 10.15252/emmm.202215816 (PMC9174882; doi:10.15252/emmm.202215816)
Supplement: Supplementary file 8 — Dataset EV7 [file EMMM-14-e15816-s008.xlsx]

## Sheet: Legend
Dataset EV7.
Copy number calls from exome sequenced T-cells isolated from lymphoma-infiltrated and control C57bl/6J spleens.

## Sheet: Seq2c_calls
Sample	Gene	Chr	Start	End	Length	Log2ratio	Sig	BP_Whole	Amp_Del	Ab_Seg	Total_Seg	Ab_log2ratio	Log2r_Diff	Ab_Seg_Loc	Ab_Samples	Ab_Samples_Pcnt
T-cells_mPTCL_spleen_Ms9	1700024P04Rik	chr13	98984090	98984569	480	-0.03					1
T-cells_mPTCL_spleen_Ms9	Olfr49	chr14	54281942	54282901	960	0.06					1
T-cells_mPTCL_spleen_Ms9	Pcdhb15	chr18	37473708	37476347	2640	-0.09					1
T-cells_mPTCL_spleen_Ms9	Smug1	chr15	103155627	103157941	960	-0.01					2
T-cells_mPTCL_spleen_Ms9	St14	chr9	31089796	31131645	3720	0.09					19
T-cells_mPTCL_spleen_Ms9	Tmem252	chr19	24674026	24677853	720	-0.095					2
T-cells_mPTCL_spleen_Ms9	6820408C15Rik	chr2	152427670	152444162	1917	-0.02					10
T-cells_mPTCL_spleen_Ms9	Pld5	chr1	175963776	176274899	2460	-0.245					12
T-cells_mPTCL_spleen_Ms9	Med30	chr15	52719305	52730173	540	0.03					3
T-cells_mPTCL_spleen_Ms9	S100a5	chr3	90609772	90611701	480	-0.105					2
T-cells_mPTCL_spleen_Ms9	D830039M14Rik	chr10	61475475	61476074	600	0.16					1
T-cells_mPTCL_spleen_Ms9	Serpina1d	chr12	103763655	103768088	1200	0.02					5
T-cells_mPTCL_spleen_Ms9	Cul1	chr6	47484854	47525653	3954	-0.12					20
T-cells_mPTCL_spleen_Ms9	Gapt	chr13	110353604	110354443	840	-0.25					1
T-cells_mPTCL_spleen_Ms9	Ppp1r14a	chr7	29289444	29293373	660	-0.12					4
T-cells_mPTCL_spleen_Ms9	Kcnj14	chr7	45817554	45820084	1440	0.135					2
T-cells_mPTCL_spleen_Ms9	Zfp235	chr7	24135218	24140980	1170	0.055					4
T-cells_mPTCL_spleen_Ms9	Baiap2	chr11	119943131	120006452	2790	0.07					15
T-cells_mPTCL_spleen_Ms9	Ikbke	chr1	131255231	131276570	3630	-0.06					20
T-cells_mPTCL_spleen_Ms9	Pcgf3	chr5	108473762	108500439	1290	-0.005					8
T-cells_mPTCL_spleen_Ms9	Traip	chr9	107951033	107971154	2500	-0.025					14
T-cells_mPTCL_spleen_Ms9	B4galt5	chr2	167301289	167349034	1680	0					9
T-cells_mPTCL_spleen_Ms9	Adamts12	chr15	11064974	11345707	6780	-0.04					25
T-cells_mPTCL_spleen_Ms9	Exoc6	chr19	37550425	37683031	3930	-0.025					22
T-cells_mPTCL_spleen_Ms9	Rnmt	chr18	68305770	68321395	2190	-0.135					10
T-cells_mPTCL_spleen_Ms9	Ift140	chr17	25018745	25098952	6510	0.35					29
T-cells_mPTCL_spleen_Ms9	Stk33	chr7	109279640	109341514	2160	0.02					12
T-cells_mPTCL_spleen_Ms9	Utf1	chr7	139943851	139944997	1080	0.095					2
T-cells_mPTCL_spleen_Ms9	Olfr722	chr14	49894860	49895819	960	-0.14					1
T-cells_mPTCL_spleen_Ms9	Speer4f	chr5	17476075	17480519	1200	0.02					5
T-cells_mPTCL_spleen_Ms9	Rabl3	chr16	37539847	37571121	1380	-0.215					8
T-cells_mPTCL_spleen_Ms9	Mctp1	chr13	76384563	77029974	4470	0.005					24
T-cells_mPTCL_spleen_Ms9	Prss1	chr6	41458872	41463777	990	-0.7					5
T-cells_mPTCL_spleen_Ms9	Gcnt1	chr19	17329060	17330499	1440	-0.06					1
T-cells_mPTCL_spleen_Ms9	Nhlrc1	chr13	47013559	47014638	1080	0.03					1
T-cells_mPTCL_spleen_Ms9	Lbx1	chr19	45233695	45234294	600	-0.16					1
T-cells_mPTCL_spleen_Ms9	Odf3b	chr15	89377664	89379183	930	-0.07					5
T-cells_mPTCL_spleen_Ms9	Vamp4	chr1	162574293	162597122	1050	-0.24					7
T-cells_mPTCL_spleen_Ms9	Adamts1	chr16	85795390	85802763	3360	-0.12					9
T-cells_mPTCL_spleen_Ms9	Rhox9	chrX	37899161	37901697	930	0.05					4
T-cells_mPTCL_spleen_Ms9	Ttll7	chr3	146894098	146979810	4080	-0.25					20
T-cells_mPTCL_spleen_Ms9	Dynlt3	chrX	9655935	9662942	840	0.02					5
T-cells_mPTCL_spleen_Ms9	Tlr11	chr14	50360534	50363533	3000	-0.08					1
T-cells_mPTCL_spleen_Ms9	Spag9	chr11	93996362	94122898	6630	-0.02					34
T-cells_mPTCL_spleen_Ms9	C3ar1	chr6	122849763	122851322	1560	-0.12					1
T-cells_mPTCL_spleen_Ms9	Zfp936	chr7	43187109	43189461	450	-0.07					3
T-cells_mPTCL_spleen_Ms9	Zfp938	chr10	82226036	82241231	540	-0.01					4
T-cells_mPTCL_spleen_Ms9	Arhgef11	chr3	87618686	87737132	8112	-0.115					40
T-cells_mPTCL_spleen_Ms9	Tmem160	chr7	16454077	16455472	510	-0.195					2
T-cells_mPTCL_spleen_Ms9	Mdh1	chr11	21557385	21571790	1710	-0.11					9
T-cells_mPTCL_spleen_Ms9	Ube2dnl2	chrX	114907955	114908554	600	-0.04					1
T-cells_mPTCL_spleen_Ms9	Gm11492	chr11	87566787	87568995	1470	-0.04					3
T-cells_mPTCL_spleen_Ms9	Padi6	chr4	140727572	140742593	3077	0					16
T-cells_mPTCL_spleen_Ms9	Sorbs3	chr14	70181110	70207634	3795	0.015					20
T-cells_mPTCL_spleen_Ms9	Cyp4f17	chr17	32506873	32528924	2509	0.485					10
T-cells_mPTCL_spleen_Ms9	Psors1c2	chr17	35533177	35534691	990	0.635					2
T-cells_mPTCL_spleen_Ms9	Gm9912	chr3	149185265	149185504	240	-0.02					1
T-cells_mPTCL_spleen_Ms9	Fabp12	chr3	10245937	10252332	690	-0.055					4
T-cells_mPTCL_spleen_Ms9	Fbxw5	chr2	25501732	25504804	2191	0.01					7
T-cells_mPTCL_spleen_Ms9	Thoc7	chr14	13949203	13954716	1230	-0.08					7
T-cells_mPTCL_spleen_Ms9	Zdhhc25	chr15	88600403	88601602	1200	-0.01					1
T-cells_mPTCL_spleen_Ms9	R3hdm2	chr10	127444273	127498718	4740	-0.09					24
T-cells_mPTCL_spleen_Ms9	Kif2c	chr4	117160154	117182520	3676	-0.04					20
T-cells_mPTCL_spleen_Ms9	Vax2	chr6	83711240	83738000	1230	-0.055					4
T-cells_mPTCL_spleen_Ms9	Dnajc10	chr2	80317377	80352923	3990	-0.025					22
T-cells_mPTCL_spleen_Ms9	Alkbh4	chr5	136136116	136140771	990	-0.16					3
T-cells_mPTCL_spleen_Ms9	Prl7d1	chr13	27709173	27716713	1170	-0.085					6
T-cells_mPTCL_spleen_Ms9	Gm14137	chr2	119174947	119175906	960	0.02					1
T-cells_mPTCL_spleen_Ms9	C4bp	chr1	130636168	130657213	1890	-0.2					9
T-cells_mPTCL_spleen_Ms9	Mitf	chr6	97807145	98018213	2520	-0.18					12
T-cells_mPTCL_spleen_Ms9	Fhl3	chr4	124705591	124708012	1200	0.14					5
T-cells_mPTCL_spleen_Ms9	Tbc1d9	chr8	83165621	83271671	5640	-0.11					21
T-cells_mPTCL_spleen_Ms9	Muc15	chr2	110731203	110737443	1110	-0.02					3
T-cells_mPTCL_spleen_Ms9	Serpina3n	chr12	104408632	104413628	1320	0.1					5
T-cells_mPTCL_spleen_Ms9	Il18	chr9	50575220	50581721	990	0.02					5
T-cells_mPTCL_spleen_Ms9	Tas2r143	chr6	42400198	42401157	960	-0.12					1
T-cells_mPTCL_spleen_Ms9	Gpaa1	chr15	76331865	76334882	2483	0					10
T-cells_mPTCL_spleen_Ms9	Ccl2	chr11	82035639	82037231	750	0.05					3
T-cells_mPTCL_spleen_Ms9	Cldnd2	chr7	43441610	43443312	780	-0.025					4
T-cells_mPTCL_spleen_Ms9	Slc12a8	chr16	33518262	33662987	2850	-0.13					13
T-cells_mPTCL_spleen_Ms9	Phkg2	chr7	127573829	127583061	1892	-0.02					7
T-cells_mPTCL_spleen_Ms9	Foxj2	chr6	122828157	122842867	2070	-0.155					10
T-cells_mPTCL_spleen_Ms9	Mroh9	chr1	163024418	163080656	4368	-0.19					19
T-cells_mPTCL_spleen_Ms9	Gm12500	chr3	108086210	108088069	1560	-0.05					2
T-cells_mPTCL_spleen_Ms9	Gdap1	chr1	17145410	17161557	1500	-0.235					6
T-cells_mPTCL_spleen_Ms9	Cers5	chr15	99736208	99772400	2010	-0.06					11
T-cells_mPTCL_spleen_Ms9	6330403L08Rik	chr5	138995570	138999622	3840	-0.02					2
T-cells_mPTCL_spleen_Ms9	Polr2k	chr15	36174059	36176824	600	0					4
T-cells_mPTCL_spleen_Ms9	Ogfrl1	chr1	23369858	23379074	1440	-0.125					6
T-cells_mPTCL_spleen_Ms9	6030445D17Rik	chr4	136462449	136464027	1320	0.065					2
T-cells_mPTCL_spleen_Ms9	Zfp280c	chrX	48543191	48588777	3502	0.05					17
T-cells_mPTCL_spleen_Ms9	Pabpc6	chr17	9667647	9669754	1920	0.435					2
T-cells_mPTCL_spleen_Ms9	Wdr76	chr2	121509814	121542610	2871	-0.04					13
T-cells_mPTCL_spleen_Ms9	Fgf22	chr10	79756541	79756981	390	-0.02					2
T-cells_mPTCL_spleen_Ms9	Vps33a	chr5	123531010	123572989	2760	0.09					13
T-cells_mPTCL_spleen_Ms9	Acsl6	chr11	54304249	54361247	3885	0.09					21
T-cells_mPTCL_spleen_Ms9	Gm21988	chr11	70235658	70238518	390	-0.07					2
T-cells_mPTCL_spleen_Ms9	Ccpg1	chr9	72997350	73015388	2850	0.005					8
T-cells_mPTCL_spleen_Ms9	Fam222b	chr11	78143083	78154718	1110	-0.035					2
T-cells_mPTCL_spleen_Ms9	Olfr1233	chr2	89339361	89340320	960	0.02					1
T-cells_mPTCL_spleen_Ms9	Olfr1166	chr2	88124028	88124987	960	-0.03					1
T-cells_mPTCL_spleen_Ms9	Wac	chr18	7869535	7929086	3150	-0.02					15
T-cells_mPTCL_spleen_Ms9	Noto	chr6	85423932	85428149	960	0.04					3
T-cells_mPTCL_spleen_Ms9	Tnip1	chr11	54910786	54940897	3784	-0.02					19
T-cells_mPTCL_spleen_Ms9	Actl6a	chr3	32708778	32726621	2190	-0.12					14
T-cells_mPTCL_spleen_Ms9	Uvssa	chr5	33379173	33414903	3030	-0.01					13
T-cells_mPTCL_spleen_Ms9	Tomm40l	chr1	171219470	171222020	1530	-0.07					9
T-cells_mPTCL_spleen_Ms9	Leprel2	chr6	124841636	124856019	2640	-0.19					14
T-cells_mPTCL_spleen_Ms9	Nedd9	chr13	41311615	41425925	3150	0.025					8
T-cells_mPTCL_spleen_Ms9	Eda	chrX	99975737	100397209	2280	0.07					10
T-cells_mPTCL_spleen_Ms9	Akap8	chr17	32305241	32321153	3330	0.44					14
T-cells_mPTCL_spleen_Ms9	Sele	chr1	164048624	164055764	2571	-0.07					11
T-cells_mPTCL_spleen_Ms9	Icam5	chr9	21032238	21038948	3466	0.045					8
T-cells_mPTCL_spleen_Ms9	Col17a1	chr19	47647162	47685619	9027	-0.03					51
T-cells_mPTCL_spleen_Ms9	Slc2a8	chr2	32973543	32982044	1863	0.075					8
T-cells_mPTCL_spleen_Ms9	Pros1	chr16	62854376	62928232	3150	-0.11					15
T-cells_mPTCL_spleen_Ms9	BC051142	chr17	34417437	34460281	4305	0.37					28
T-cells_mPTCL_spleen_Ms9	Rnf166	chr8	122467111	122470397	840	-0.01					5
T-cells_mPTCL_spleen_Ms9	Adipoq	chr16	23155216	23157633	840	-0.03					2
T-cells_mPTCL_spleen_Ms9	Krt15	chr11	100131989	100135893	1695	-0.06					9
T-cells_mPTCL_spleen_Ms9	Slain2	chr5	72941246	72976089	2010	-0.07					8
T-cells_mPTCL_spleen_Ms9	Smco1	chr16	32271543	32274135	870	-0.12					3
T-cells_mPTCL_spleen_Ms9	Alkbh5	chr11	60538642	60554445	1230	0.01					4
T-cells_mPTCL_spleen_Ms9	Nlrp9b	chr7	20019127	20073237	2550	0					10
T-cells_mPTCL_spleen_Ms9	Kncn	chr4	115884693	115887745	690	0.135					4
T-cells_mPTCL_spleen_Ms9	Gm5065	chr7	5359366	5360685	1320	0.05					1
T-cells_mPTCL_spleen_Ms9	Spatc1l	chr10	76562346	76570008	1110	-0.005					4
T-cells_mPTCL_spleen_Ms9	Tubg1	chr11	101120128	101126249	2067	0					10
T-cells_mPTCL_spleen_Ms9	Serpina3c	chr12	104147207	104152118	1470	-0.005					4
T-cells_mPTCL_spleen_Ms9	Tnfrsf26	chr7	143609962	143619445	1191	-0.025					6
T-cells_mPTCL_spleen_Ms9	Fkbp1a	chr2	151542667	151559568	684	0.04					4
T-cells_mPTCL_spleen_Ms9	Mcam	chr9	44134633	44141853	3114	-0.025					12
T-cells_mPTCL_spleen_Ms9	1810037I17Rik	chr3	122924438	122925538	390	-0.125					2
T-cells_mPTCL_spleen_Ms9	Gm15085	chrX	149447640	149447759	120	0.23					1
T-cells_mPTCL_spleen_Ms9	Gtdc1	chr2	44565402	44860366	2310	-0.11					11
T-cells_mPTCL_spleen_Ms9	Olfr911-ps1	chr9	38523720	38524559	840	0					1
T-cells_mPTCL_spleen_Ms9	Grp	chr18	65873559	65886302	750	-0.01					3
T-cells_mPTCL_spleen_Ms9	Ropn1l	chr15	31441239	31453597	1110	-0.28					5
T-cells_mPTCL_spleen_Ms9	Lrrc28	chr7	67515052	67645295	2070	0.02					11
T-cells_mPTCL_spleen_Ms9	Abcb1a	chr5	8660035	8747577	5910	-0.015					28
T-cells_mPTCL_spleen_Ms9	Luzp2	chr7	54835899	55265373	1830	-0.005					12
T-cells_mPTCL_spleen_Ms9	Rpl15	chr14	18268983	18270483	840	0.09					3
T-cells_mPTCL_spleen_Ms9	B230317F23Rik	chr8	60983516	60985371	1200	-0.02					2
T-cells_mPTCL_spleen_Ms9	1700001K19Rik	chr12	110667718	110670827	1050	0.005					4
T-cells_mPTCL_spleen_Ms9	Erap1	chr13	74646169	74690770	4230	-0.02					18
T-cells_mPTCL_spleen_Ms9	St8sia3	chr18	64265441	64271834	1440	-0.035					4
T-cells_mPTCL_spleen_Ms9	Mmp2	chr8	92827581	92852672	2940	0.05					13
T-cells_mPTCL_spleen_Ms9	Tmem190	chr7	4782921	4784320	916	0.015					4
T-cells_mPTCL_spleen_Ms9	Plod2	chr9	92542779	92607271	3810	0.02					20
T-cells_mPTCL_spleen_Ms9	Trpt1	chr19	6996404	6999135	1371	-0.15					7
T-cells_mPTCL_spleen_Ms9	Pdcd6ip	chr9	113654900	113708122	3810	-0.01					18
T-cells_mPTCL_spleen_Ms9	Cmtm8	chr9	114789613	114843973	780	0.135					4
T-cells_mPTCL_spleen_Ms9	4931414P19Rik	chr14	54584253	54595774	1890	-0.06					6
T-cells_mPTCL_spleen_Ms9	Gm4980	chr7	99625474	99627740	1680	-0.125					2
T-cells_mPTCL_spleen_Ms9	Ptgdr	chr14	44853221	44859311	1200	0.13					2
T-cells_mPTCL_spleen_Ms9	Cyp4b1	chr4	115625016	115647623	2250	-0.06					12
T-cells_mPTCL_spleen_Ms9	Nasp	chr4	116601664	116627420	3330	-0.01					15
T-cells_mPTCL_spleen_Ms9	Sox7	chr14	63943694	63948686	1320	-0.03					2
T-cells_mPTCL_spleen_Ms9	Ankrd34c	chr9	89728666	89730345	1680	-0.11					1
T-cells_mPTCL_spleen_Ms9	Zfpm1	chr8	122282442	122337196	3330	0.11					11
T-cells_mPTCL_spleen_Ms9	Nnt	chr13	119336211	119409197	5816	-0.04					27
T-cells_mPTCL_spleen_Ms9	Nav1	chr1	135441641	135607345	7680	-0.16					31
T-cells_mPTCL_spleen_Ms9	Tmprss11e	chr5	86707233	86745842	2160	-0.015					10
T-cells_mPTCL_spleen_Ms9	Gm15097	chrX	149804103	149804702	360	-0.02					3
T-cells_mPTCL_spleen_Ms9	Olfr96	chr17	37225094	37226173	1080	0.44					1
T-cells_mPTCL_spleen_Ms9	Mgarp	chr3	51388737	51396606	1280	-0.18					5
T-cells_mPTCL_spleen_Ms9	Hspa2	chr12	76404476	76406972	2280	-0.015					2
T-cells_mPTCL_spleen_Ms9	Lrrc51	chr7	101913019	101920736	870	-0.035					4
T-cells_mPTCL_spleen_Ms9	DXBay18	chrX	73137397	73139676	2280	0					1
T-cells_mPTCL_spleen_Ms9	Gm9857	chr3	108940009	108940368	360	0.1					1
T-cells_mPTCL_spleen_Ms9	Tgfa	chr6	86195453	86272010	1080	-0.21					6
T-cells_mPTCL_spleen_Ms9	Catsperd	chr17	56628129	56664373	3960	0.325					22
T-cells_mPTCL_spleen_Ms9	Cyp4a12b	chr4	115413943	115438260	1770	-0.1					9
T-cells_mPTCL_spleen_Ms9	Bloc1s5	chr13	38603818	38635047	1129	-0.055					6
T-cells_mPTCL_spleen_Ms9	Ptp4a1	chr1	30943144	30949799	990	-0.19					6
T-cells_mPTCL_spleen_Ms9	Loxl4	chr19	42595279	42608570	3330	-0.06					14
T-cells_mPTCL_spleen_Ms9	Heatr5a	chr12	51877284	51961614	8370	0.14					35
T-cells_mPTCL_spleen_Ms9	Cpt1a	chr19	3349152	3383857	3420	-0.085					18
T-cells_mPTCL_spleen_Ms9	Uxt	chrX	20951906	20961787	900	0					6
T-cells_mPTCL_spleen_Ms9	Olfr1042	chr2	86159417	86160376	960	-0.01					1
T-cells_mPTCL_spleen_Ms9	Pira2	chr7	3838151	3845065	2730	-0.05					11
T-cells_mPTCL_spleen_Ms9	Aknad1	chr3	108751620	108782103	2961	-0.04					11
T-cells_mPTCL_spleen_Ms9	Ldb2	chr5	44473277	44799435	1950	-0.055					10
T-cells_mPTCL_spleen_Ms9	B4galt4	chr16	38752093	38768083	1470	-0.17					6
T-cells_mPTCL_spleen_Ms9	Pramel5	chr4	144271125	144274040	1560	0.03					3
T-cells_mPTCL_spleen_Ms9	Cenpt	chr8	105844813	105851986	2472	-0.04					11
T-cells_mPTCL_spleen_Ms9	Tceb1	chr1	16643359	16648015	540	-0.09					3
T-cells_mPTCL_spleen_Ms9	Pgd	chr4	149150583	149166649	2641	0.105					12
T-cells_mPTCL_spleen_Ms9	Gm5941	chrX	92489976	92490565	510	-0.1					2
T-cells_mPTCL_spleen_Ms9	Dlgap2	chr8	14096042	14846718	4320	0.055					16
T-cells_mPTCL_spleen_Ms9	Pde6h	chr6	136959207	136963277	540	-0.06					3
T-cells_mPTCL_spleen_Ms9	Serpini1	chr3	75613162	75640772	1470	-0.205					8
T-cells_mPTCL_spleen_Ms9	Ube2r2	chr4	41136129	41190675	840	0.03					5
T-cells_mPTCL_spleen_Ms9	Nfia	chr4	97777932	98111285	2850	-0.01					13
T-cells_mPTCL_spleen_Ms9	Ccdc28a	chr10	18214061	18230616	930	0.03					5
T-cells_mPTCL_spleen_Ms9	Lrrc8b	chr5	105479742	105486118	2588	-0.05					2
T-cells_mPTCL_spleen_Ms9	Xpc	chr6	91490041	91515811	3630	-0.08					16
T-cells_mPTCL_spleen_Ms9	Fam186a	chr15	99918371	99966967	3330	-0.12					9
T-cells_mPTCL_spleen_Ms9	Cpq	chr15	33212810	33594294	1740	0.01					7
T-cells_mPTCL_spleen_Ms9	Isca1	chr13	59756809	59762827	540	0.02					3
T-cells_mPTCL_spleen_Ms9	Pabpc5	chrX	119927929	119929128	1200	0.02					1
T-cells_mPTCL_spleen_Ms9	Fxyd5	chr7	31032903	31041486	1200	0.06					8
T-cells_mPTCL_spleen_Ms9	Ndufa2	chr18	36742522	36744529	450	0.02					3
T-cells_mPTCL_spleen_Ms9	Cnst	chr1	179579339	179625220	2910	-0.08					10
T-cells_mPTCL_spleen_Ms9	Eri2	chr7	119772245	119793988	1440	0.06					9
T-cells_mPTCL_spleen_Ms9	Nck1	chr9	100495454	100508660	1350	-0.07					4
T-cells_mPTCL_spleen_Ms9	H2-Q6	chr17	35424818	35428827	1770	0.73					7
T-cells_mPTCL_spleen_Ms9	Tmem239	chr2	130406711	130407919	960	-0.04					2
T-cells_mPTCL_spleen_Ms9	Gnb3	chr6	124834640	124839751	1620	-0.16					9
T-cells_mPTCL_spleen_Ms9	Gm7361	chr5	26257711	26262219	1200	0					5
T-cells_mPTCL_spleen_Ms9	Pqbp1	chrX	7894669	7898643	1116	0.08					5
T-cells_mPTCL_spleen_Ms9	Zkscan6	chr11	65814418	65828363	1530	-0.005					6
T-cells_mPTCL_spleen_Ms9	Spry1	chr3	37642574	37643485	840	-0.05					2
T-cells_mPTCL_spleen_Ms9	Olfr875	chr9	37772610	37773689	1080	-0.11					1
T-cells_mPTCL_spleen_Ms9	Synj2	chr17	5975748	6044281	6690	0.37					29
T-cells_mPTCL_spleen_Ms9	Chmp7	chr14	69718184	69732519	2160	-0.095					10
T-cells_mPTCL_spleen_Ms9	Pkhd1l1	chr15	44457499	44597186	18279	-0.02					76
T-cells_mPTCL_spleen_Ms9	Adam9	chr8	24950873	25016792	3939	-0.035					22
T-cells_mPTCL_spleen_Ms9	Olfr675	chr7	105024015	105024974	840	0.03					2
T-cells_mPTCL_spleen_Ms9	Slc13a1	chr6	24088913	24168074	2953	-0.185					14
T-cells_mPTCL_spleen_Ms9	Shisa7	chr7	4829595	4836587	1710	0.17					6
T-cells_mPTCL_spleen_Ms9	Trim25	chr11	88999485	89016757	2340	0.03					9
T-cells_mPTCL_spleen_Ms9	Tmem210	chr2	25288128	25289169	780	0.05					4
T-cells_mPTCL_spleen_Ms9	Arid3c	chr4	41724193	41730218	1560	-0.1					7
T-cells_mPTCL_spleen_Ms9	Atp13a5	chr16	29232553	29378565	5880	-0.24					30
T-cells_mPTCL_spleen_Ms9	Cd209f	chr8	4102945	4105917	1500	0.005					8
T-cells_mPTCL_spleen_Ms9	Spata21	chr4	141090405	141112682	2910	-0.16					13
T-cells_mPTCL_spleen_Ms9	Clgn	chr8	83395402	83426625	2820	0					14
T-cells_mPTCL_spleen_Ms9	Rplp2	chr7	141447850	141451329	540	-0.15					3
T-cells_mPTCL_spleen_Ms9	Gm5239	chr18	35536527	35537006	480	0.02					1
T-cells_mPTCL_spleen_Ms9	Tmem258	chr19	10204173	10207346	540	0.04					3
T-cells_mPTCL_spleen_Ms9	Gm4858	chr3	93073487	93074636	870	-0.105					2
T-cells_mPTCL_spleen_Ms9	Pnma3	chrX	73065930	73068231	1920	-0.03					3
T-cells_mPTCL_spleen_Ms9	Atp8b3	chr10	80519865	80536840	5979	-0.06					27
T-cells_mPTCL_spleen_Ms9	Map2k5	chr9	63164048	63377309	3660	-0.03					24
T-cells_mPTCL_spleen_Ms9	Taf1d	chr9	15307697	15312024	1410	0.025					6
T-cells_mPTCL_spleen_Ms9	Ascc1	chr10	60004783	60098270	1800	-0.03					9
T-cells_mPTCL_spleen_Ms9	Sft2d3	chr18	31910559	31911278	720	-0.13					1
T-cells_mPTCL_spleen_Ms9	Olfr867	chr9	20054423	20055502	1080	0					1
T-cells_mPTCL_spleen_Ms9	Tmem200b	chr4	131921718	131922677	960	0.15					1
T-cells_mPTCL_spleen_Ms9	Rps6ka3	chrX	159256094	159363543	4380	0.07					25
T-cells_mPTCL_spleen_Ms9	Htr4	chr18	62340974	62464538	1530	0					6
T-cells_mPTCL_spleen_Ms9	A1cf	chr19	31893059	31947553	2700	-0.05					11
T-cells_mPTCL_spleen_Ms9	Med21	chr6	146648162	146650318	510	-0.01					3
T-cells_mPTCL_spleen_Ms9	Hmga1-rs1	chr11	120762861	120764300	1440	0.13					1
T-cells_mPTCL_spleen_Ms9	Tcf7	chr11	52253832	52283032	1830	0.03					11
T-cells_mPTCL_spleen_Ms9	Fam129a	chr1	151571467	151718386	3930	-0.06					15
T-cells_mPTCL_spleen_Ms9	Epb4.1	chr4	131926469	132075133	5370	0.05					25
T-cells_mPTCL_spleen_Ms9	Trat1	chr16	48734722	48771991	1080	-0.045					6
T-cells_mPTCL_spleen_Ms9	Glyr1	chr16	5015475	5049883	2970	-0.145					16
T-cells_mPTCL_spleen_Ms9	Fer1l4	chr2	156019236	156052967	9246	0.03					40
T-cells_mPTCL_spleen_Ms9	Psg28	chr7	18422851	18431892	1830	-0.04					5
T-cells_mPTCL_spleen_Ms9	Ccdc122	chr14	77067870	77111624	1260	-0.03					5
T-cells_mPTCL_spleen_Ms9	Pbk	chr14	65809172	65817420	1500	-0.02					7
T-cells_mPTCL_spleen_Ms9	Ugt2b36	chr5	87066150	87092581	2070	-0.01					6
T-cells_mPTCL_spleen_Ms9	Pax4	chr6	28442326	28447186	1950	-0.02					10
T-cells_mPTCL_spleen_Ms9	Lrrc36	chr8	105413621	105463974	3270	-0.04					14
T-cells_mPTCL_spleen_Ms9	Prss51	chr14	64094940	64097695	1500	-0.14					6
T-cells_mPTCL_spleen_Ms9	Hist2h4	chr3	96262970	96263329	360	-0.23					1
T-cells_mPTCL_spleen_Ms9	Wfdc1	chr8	119666480	119686349	1170	-0.03					6
T-cells_mPTCL_spleen_Ms9	Szt2	chr4	118362310	118409235	15901	-0.08					69
T-cells_mPTCL_spleen_Ms9	Eefsec	chr6	88258176	88446521	2190	-0.25					7
T-cells_mPTCL_spleen_Ms9	Kansl3	chr1	36337551	36367995	4230	-0.07					21
T-cells_mPTCL_spleen_Ms9	Olfr668	chr7	104924744	104925823	960	-0.06					2
T-cells_mPTCL_spleen_Ms9	Duxbl1	chr14	25983444	25989435	1500	-0.92					5
T-cells_mPTCL_spleen_Ms9	Brca2	chr5	150523156	150569524	11485	-0.01					25
T-cells_mPTCL_spleen_Ms9	Aloxe3	chr11	69126356	69148768	3240	-0.01					15
T-cells_mPTCL_spleen_Ms9	Olfr1351	chr10	79017263	79018342	1080	-0.01					1
T-cells_mPTCL_spleen_Ms9	Olfr1288	chr2	111478703	111479782	1080	0.01					1
T-cells_mPTCL_spleen_Ms9	Slco5a1	chr1	12871858	12990516	3150	-0.17					9
T-cells_mPTCL_spleen_Ms9	Defb25	chr2	152622365	152623057	390	-0.035					2
T-cells_mPTCL_spleen_Ms9	Skida1	chr2	18045556	18048348	1440	-0.05					3
T-cells_mPTCL_spleen_Ms9	Mup2	chr4	60136917	60139797	840	0					5
T-cells_mPTCL_spleen_Ms9	Prr19	chr7	25302828	25304121	1294	-0.11					1
T-cells_mPTCL_spleen_Ms9	Olfr630	chr7	103754598	103755677	1080	-0.1					1
T-cells_mPTCL_spleen_Ms9	Vmn2r65	chr7	84940268	84964031	2280	0.025					6
T-cells_mPTCL_spleen_Ms9	Gabra2	chr5	70961770	71094626	2010	0					9
T-cells_mPTCL_spleen_Ms9	Cdkn2aip	chr8	47710979	47713072	1560	-0.095					2
T-cells_mPTCL_spleen_Ms9	Cdk11b	chr4	155625509	155649797	3736	0.015					18
T-cells_mPTCL_spleen_Ms9	9930111J21Rik1	chr11	48947165	48967969	2760	-0.02					3
T-cells_mPTCL_spleen_Ms9	Camk1	chr6	113334271	113341968	1990	-0.08					10
T-cells_mPTCL_spleen_Ms9	Ddit4l	chr3	137624138	137626510	750	0.005					2
T-cells_mPTCL_spleen_Ms9	Hist2h2ac	chr3	96220427	96220906	480	-0.2					1
T-cells_mPTCL_spleen_Ms9	AI846148	chr19	7358261	7382855	1560	-0.015					6
T-cells_mPTCL_spleen_Ms9	Nqo2	chr13	33968184	33985523	1080	-0.065					6
T-cells_mPTCL_spleen_Ms9	Olfr1314	chr2	112091750	112092709	960	-0.07					1
T-cells_mPTCL_spleen_Ms9	2010005H15Rik	chr16	36252988	36257428	450	-0.17					3
T-cells_mPTCL_spleen_Ms9	Adam7	chr14	68498353	68533708	3810	0					23
T-cells_mPTCL_spleen_Ms9	Tfdp2	chr9	96273851	96317998	1950	0.08					10
T-cells_mPTCL_spleen_Ms9	Dbn1	chr13	55474168	55486679	3071	0					14
T-cells_mPTCL_spleen_Ms9	Batf2	chr19	6164444	6172009	1020	0.05					3
T-cells_mPTCL_spleen_Ms9	Cd97	chr8	83723797	83741181	4028	0.015					16
T-cells_mPTCL_spleen_Ms9	Eps8l1	chr7	4465314	4478943	3842	-0.03					16
T-cells_mPTCL_spleen_Ms9	Zscan4f	chr7	11398936	11401995	720	0.01					3
T-cells_mPTCL_spleen_Ms9	Mgat4b	chr11	50225601	50234676	2687	-0.08					13
T-cells_mPTCL_spleen_Ms9	Gpc6	chr14	116925895	117975104	2550	-0.005					10
T-cells_mPTCL_spleen_Ms9	Inpp5e	chr2	26397791	26408596	2603	-0.02					9
T-cells_mPTCL_spleen_Ms9	Smad9	chr3	54782326	54797548	1560	-0.01					5
T-cells_mPTCL_spleen_Ms9	Acaa2	chr18	74779167	74805956	2040	0.005					10
T-cells_mPTCL_spleen_Ms9	Ppp1r36	chr12	76417583	76439331	1920	0.09					11
T-cells_mPTCL_spleen_Ms9	Efna2	chr10	80179765	80188848	900	0.145					4
T-cells_mPTCL_spleen_Ms9	H2-Ke2	chr17	33938929	33940114	752	0.43					3
T-cells_mPTCL_spleen_Ms9	Plod3	chr5	136987640	136996302	3784	-0.01					17
T-cells_mPTCL_spleen_Ms9	Gbas	chr5	129739391	129757170	1410	-0.11					9
T-cells_mPTCL_spleen_Ms9	Prdm16	chr4	154320736	154636830	4770	-0.03					17
T-cells_mPTCL_spleen_Ms9	Ccdc111	chr8	46576184	46610648	2728	-0.02					13
T-cells_mPTCL_spleen_Ms9	Cml3	chr6	85761054	85761893	840	-0.09					1
T-cells_mPTCL_spleen_Ms9	Gm527	chr12	64920767	64924370	1230	-0.01					4
T-cells_mPTCL_spleen_Ms9	Fh1	chr1	175601465	175625631	2220	-0.165					10
T-cells_mPTCL_spleen_Ms9	Gpn3	chr5	122372542	122382351	1519	-0.025					6
T-cells_mPTCL_spleen_Ms9	Sec14l3	chr11	4064888	4076425	2161	0					11
T-cells_mPTCL_spleen_Ms9	Rxfp1	chr3	79644686	79737829	3510	-0.06					18
T-cells_mPTCL_spleen_Ms9	Klb	chr5	65348404	65383742	3360	0.01					5
T-cells_mPTCL_spleen_Ms9	Klk1b16	chr7	44137251	44141602	1230	0					5
T-cells_mPTCL_spleen_Ms9	Pcmt1	chr10	7637854	7667740	1770	-0.045					10
T-cells_mPTCL_spleen_Ms9	Snrpe	chr1	133603958	133610249	750	-0.12					5
T-cells_mPTCL_spleen_Ms9	Ficd	chr5	113736842	113739203	1560	-0.02					2
T-cells_mPTCL_spleen_Ms9	Mpst	chr15	78410067	78413707	1110	-0.11					3
T-cells_mPTCL_spleen_Ms9	Dtwd1	chr2	126154548	126165029	1320	0.03					4
T-cells_mPTCL_spleen_Ms9	Ripply2	chr9	87015497	87019850	690	-0.175					4
T-cells_mPTCL_spleen_Ms9	Mmp19	chr10	128791009	128799141	2340	0.01					9
T-cells_mPTCL_spleen_Ms9	Neurl2	chr2	164830809	164833488	1080	0.165					2
T-cells_mPTCL_spleen_Ms9	Mtnr1a	chr8	45069186	45087394	630	-0.01					3
T-cells_mPTCL_spleen_Ms9	Rab2b	chr14	52263673	52279277	1200	0.055					8
T-cells_mPTCL_spleen_Ms9	Peg3	chr7	6707445	6718492	4500	-0.025					10
T-cells_mPTCL_spleen_Ms9	Klf4	chr4	55528092	55531928	1860	0.01					5
T-cells_mPTCL_spleen_Ms9	Sfr1	chr19	47731725	47735040	1223	-0.09					5
T-cells_mPTCL_spleen_Ms9	Coro6	chr11	77463891	77469557	2130	0.01					10
T-cells_mPTCL_spleen_Ms9	Ralgapa2	chr2	146248146	146511905	9014	0.015	8.25	BP	Dup	1	42	0.67	0.642	38(146453370-146453489)	1	0.1
T-cells_mPTCL_spleen_Ms9	Amh	chr10	80805209	80807582	1950	0.07					5
T-cells_mPTCL_spleen_Ms9	Eif4g3	chr4	138082883	138206182	7800	0					35
T-cells_mPTCL_spleen_Ms9	Tmbim6	chr15	99401545	99408545	1410	-0.07					9
T-cells_mPTCL_spleen_Ms9	Tmem184c	chr8	77596308	77610283	2330	-0.005					10
T-cells_mPTCL_spleen_Ms9	Pdcd7	chr9	65346084	65358774	1500	-0.015					6
T-cells_mPTCL_spleen_Ms9	Taar9	chr10	24108471	24109550	1080	-0.04					1
T-cells_mPTCL_spleen_Ms9	Fxyd3	chr7	31070620	31073660	1011	-0.015					6
T-cells_mPTCL_spleen_Ms9	Cd59a	chr2	104104129	104114076	450	-0.06					3
T-cells_mPTCL_spleen_Ms9	Insig1	chr5	28071376	28076864	1260	-0.04					5
T-cells_mPTCL_spleen_Ms9	Ppa1	chr10	61648669	61673923	1920	0					11
T-cells_mPTCL_spleen_Ms9	Plin4	chr17	56101988	56109622	4861	0.45					7
T-cells_mPTCL_spleen_Ms9	Gm15293	chr8	21201569	21202450	390	-0.045					2
T-cells_mPTCL_spleen_Ms9	Map9	chr3	82358997	82391308	2550	-0.225					12
T-cells_mPTCL_spleen_Ms9	B3galt5	chr16	96315152	96316111	960	-0.24					1
T-cells_mPTCL_spleen_Ms9	Bbox1	chr2	110265414	110305642	1500	0.07					7
T-cells_mPTCL_spleen_Ms9	Gm1993	chrX	25548999	25563533	480	0.015					4
T-cells_mPTCL_spleen_Ms9	Mybphl	chr3	108364950	108378750	1740	-0.205					8
T-cells_mPTCL_spleen_Ms9	H1f0	chr15	79028711	79030510	1800	0.01					1
T-cells_mPTCL_spleen_Ms9	Clk1	chr1	58412148	58424147	2260	-0.1					11
T-cells_mPTCL_spleen_Ms9	Rft1	chr14	30658261	30690644	2430	-0.015					12
T-cells_mPTCL_spleen_Ms9	Hspb9	chr11	100713792	100714631	840	-0.05					1
T-cells_mPTCL_spleen_Ms9	Wdr11	chr7	129591930	129635015	5520	-0.09					29
T-cells_mPTCL_spleen_Ms9	Sntn	chr14	13670860	13682412	690	-0.115					4
T-cells_mPTCL_spleen_Ms9	Olfr1183	chr2	88461312	88462271	960	-0.06					1
T-cells_mPTCL_spleen_Ms9	Vmn2r12	chr5	109085800	109097883	2670	-0.015					6
T-cells_mPTCL_spleen_Ms9	Olfr93	chr17	37151021	37151980	960	0.39					1
T-cells_mPTCL_spleen_Ms9	Mief2	chr11	60730242	60731982	1560	0.13					3
T-cells_mPTCL_spleen_Ms9	Rasl11a	chr5	146845158	146847480	1020	0.09					4
T-cells_mPTCL_spleen_Ms9	Zmym5	chr14	56793720	56804856	1530	-0.015					6
T-cells_mPTCL_spleen_Ms9	Apol10a	chr15	77481188	77489145	1140	-0.02					3
T-cells_mPTCL_spleen_Ms9	Tsacc	chr3	88287127	88295468	300	-0.01					2
T-cells_mPTCL_spleen_Ms9	Gm9920	chr15	55108878	55113425	750	0.16					5
T-cells_mPTCL_spleen_Ms9	H2-M10.5	chr17	36772854	36775079	1380	0.49					5
T-cells_mPTCL_spleen_Ms9	Orai2	chr5	136150388	136161718	840	-0.145					2
T-cells_mPTCL_spleen_Ms9	Vmn2r69	chr7	85406354	85415697	2790	0.005					6
T-cells_mPTCL_spleen_Ms9	Evi5l	chr8	4183474	4206818	3866	-0.025					18
T-cells_mPTCL_spleen_Ms9	Fetub	chr16	22920383	22939694	1620	-0.075					8
T-cells_mPTCL_spleen_Ms9	Zfp930	chr8	69226256	69226759	300	-0.115					2
T-cells_mPTCL_spleen_Ms9	Nfatc2	chr2	168480131	168601562	3270	0.01					12
T-cells_mPTCL_spleen_Ms9	Bik	chr15	83541251	83544238	780	-0.045					4
T-cells_mPTCL_spleen_Ms9	Cldn23	chr8	35825407	35826366	960	-0.11					1
T-cells_mPTCL_spleen_Ms9	Ppm1j	chr3	104781068	104785896	2280	-0.07					10
T-cells_mPTCL_spleen_Ms9	Agbl1	chr7	76413499	76766591	3390	-0.155					14
T-cells_mPTCL_spleen_Ms9	Incenp	chr19	9872655	9895509	3501	0.03					16
T-cells_mPTCL_spleen_Ms9	B9d1	chr11	61505150	61512842	1140	-0.03					7
T-cells_mPTCL_spleen_Ms9	Mmab	chr5	114432066	114444052	1680	-0.01					10
T-cells_mPTCL_spleen_Ms9	Gm10696	chr3	94175382	94176581	1200	-0.01					1
T-cells_mPTCL_spleen_Ms9	Cfd	chr10	79890863	79892624	1230	0.12					5
T-cells_mPTCL_spleen_Ms9	Brinp3	chr1	146514676	146902158	2790	-0.23					7
T-cells_mPTCL_spleen_Ms9	Runx1	chr16	92605532	92825676	1890	-0.07					7
T-cells_mPTCL_spleen_Ms9	Zmiz1	chr14	25460142	25666748	10500	-0.08					29
T-cells_mPTCL_spleen_Ms9	Cry2	chr2	92411577	92433900	2400	0.01					11
T-cells_mPTCL_spleen_Ms9	Mc3r	chr2	172248842	172251127	2040	-0.035					2
T-cells_mPTCL_spleen_Ms9	Man2b1	chr8	85083289	85097578	4805	0.015					22
T-cells_mPTCL_spleen_Ms9	Scnn1g	chr7	121737896	121767598	2819	-0.02					11
T-cells_mPTCL_spleen_Ms9	Ccdc142	chr6	83101681	83109216	2751	-0.1					10
T-cells_mPTCL_spleen_Ms9	Lyrm5	chr6	145215159	145215577	390	-0.23					2
T-cells_mPTCL_spleen_Ms9	Iqcc	chr4	129616402	129619093	1620	0					5
T-cells_mPTCL_spleen_Ms9	Mcoln1	chr8	3505720	3515091	2704	0.02					13
T-cells_mPTCL_spleen_Ms9	Taf3	chr2	9914354	10042727	2610	-0.01					7
T-cells_mPTCL_spleen_Ms9	Tmem116	chr5	121463156	121517905	4800	-0.01					13
T-cells_mPTCL_spleen_Ms9	Emilin2	chr17	71252744	71310329	3630	0.39					7
T-cells_mPTCL_spleen_Ms9	Gtf3c4	chr2	28826675	28840234	2820	0.09					5
T-cells_mPTCL_spleen_Ms9	Igf1	chr10	87859291	87930746	1080	0.075					6
T-cells_mPTCL_spleen_Ms9	Cmtm6	chr9	114731184	114746626	870	-0.115					4
T-cells_mPTCL_spleen_Ms9	Wdr52	chr16	44401381	44481455	7763	-0.08					34
T-cells_mPTCL_spleen_Ms9	Rps15	chr10	80292392	80294118	748	-0.035					4
T-cells_mPTCL_spleen_Ms9	Slc25a41	chr17	57032969	57041641	1410	0.36					7
T-cells_mPTCL_spleen_Ms9	B3galnt2	chr13	13966263	13997082	2100	-0.02					11
T-cells_mPTCL_spleen_Ms9	1700007G11Rik	chr5	98329319	98801921	2100	-0.03					11
T-cells_mPTCL_spleen_Ms9	Olfr272	chr4	52910829	52911788	960	-0.15					1
T-cells_mPTCL_spleen_Ms9	Wdr17	chr8	54629730	54696449	5866	-0.02					28
T-cells_mPTCL_spleen_Ms9	Vars	chr17	35001397	35016280	5781	0.44					23
T-cells_mPTCL_spleen_Ms9	Plk1	chr7	122159506	122169607	2460	0.02					10
T-cells_mPTCL_spleen_Ms9	Sco2	chr15	89371653	89372492	840	-0.16					1
T-cells_mPTCL_spleen_Ms9	Ptpra	chr2	130503426	130553490	4149	0.005					20
T-cells_mPTCL_spleen_Ms9	Tapt1	chr5	44176947	44218288	2490	-0.04					13
T-cells_mPTCL_spleen_Ms9	Acot3	chr12	84053396	84058914	1230	0.01					4
T-cells_mPTCL_spleen_Ms9	Nthl1	chr17	24632713	24638788	1380	0.26					6
T-cells_mPTCL_spleen_Ms9	Cacna1c	chr6	118593492	118780373	9978	-0.19					47
T-cells_mPTCL_spleen_Ms9	Mettl22	chr16	8473787	8490178	2101	-0.17					9
T-cells_mPTCL_spleen_Ms9	Ydjc	chr16	17146944	17158566	1770	-0.11					8
T-cells_mPTCL_spleen_Ms9	Hdc	chr2	126594023	126618623	2741	0.025					12
T-cells_mPTCL_spleen_Ms9	Cacna1h	chr17	25375084	25433546	9801	0.4					33
T-cells_mPTCL_spleen_Ms9	9030624G23Rik	chr12	24044657	24097024	630	0.05					3
T-cells_mPTCL_spleen_Ms9	Ntf5	chr7	45415396	45416947	1200	0.13					2
T-cells_mPTCL_spleen_Ms9	Ogfod3	chr11	121177750	121203118	1470	0.035					8
T-cells_mPTCL_spleen_Ms9	1810011H11Rik	chr14	32785983	32816918	840	-0.01					5
T-cells_mPTCL_spleen_Ms9	Sh2d5	chr4	138253560	138259274	2160	-0.085					10
T-cells_mPTCL_spleen_Ms9	Pycr2	chr1	180904407	180907678	1410	-0.17					7
T-cells_mPTCL_spleen_Ms9	Naa40	chr19	7227900	7241075	1378	-0.07					7
T-cells_mPTCL_spleen_Ms9	Hdgfrp2	chr17	56079700	56100458	3043	0.41					15
T-cells_mPTCL_spleen_Ms9	Rabep1	chr11	70874690	70940491	3780	-0.04					17
T-cells_mPTCL_spleen_Ms9	Zyg11a	chr4	108182021	108210151	2910	-0.02					12
T-cells_mPTCL_spleen_Ms9	Sox5	chr6	143833235	144672528	3660	-0.07					17
T-cells_mPTCL_spleen_Ms9	Hcrt	chr11	100761110	100762890	540	0.15					3
T-cells_mPTCL_spleen_Ms9	Gzmk	chr13	113171834	113180926	1140	-0.01					5
T-cells_mPTCL_spleen_Ms9	Rimklb	chr6	122452661	122472745	1470	-0.17					6
T-cells_mPTCL_spleen_Ms9	Wasf3	chr5	146435281	146470417	2280	0.1					8
T-cells_mPTCL_spleen_Ms9	Zkscan2	chr7	123479797	123500007	2790	0.03					8
T-cells_mPTCL_spleen_Ms9	Bicd1	chr6	149409289	149556713	3540	-0.165					10
T-cells_mPTCL_spleen_Ms9	Rpl11	chr4	136049911	136053409	1230	0.02					7
T-cells_mPTCL_spleen_Ms9	Zfp259	chr9	46273162	46281224	2460	-0.01					14
T-cells_mPTCL_spleen_Ms9	Asb18	chr1	89952650	90014594	1530	-0.3					7
T-cells_mPTCL_spleen_Ms9	Gm595	chrX	48841461	48877625	3570	0.01					21
T-cells_mPTCL_spleen_Ms9	4933409G03Rik	chr2	68588726	68616379	2433	0.055					14
T-cells_mPTCL_spleen_Ms9	Olfr1218	chr2	89054476	89055435	960	-0.02					1
T-cells_mPTCL_spleen_Ms9	Gp1ba	chr11	70639401	70641920	2520	0.01					1
T-cells_mPTCL_spleen_Ms9	Wfdc8	chr2	164596711	164608897	2250	-0.09					9
T-cells_mPTCL_spleen_Ms9	Nlrp4c	chr7	6060553	6104653	3630	-0.02					9
T-cells_mPTCL_spleen_Ms9	Eya1	chr1	14170866	14304496	3180	-0.3					17
T-cells_mPTCL_spleen_Ms9	Chga	chr12	102555057	102564710	1500	0.19					9
T-cells_mPTCL_spleen_Ms9	Olfr970	chr9	39819628	39820587	960	-0.03					1
T-cells_mPTCL_spleen_Ms9	Oxnad1	chr14	32091581	32102453	1440	-0.07					7
T-cells_mPTCL_spleen_Ms9	Gm7853	chr14	36089329	36090848	600	-0.005					2
T-cells_mPTCL_spleen_Ms9	Krtap19-3	chr16	88877698	88878057	360	-0.09					1
T-cells_mPTCL_spleen_Ms9	Gbx1	chr5	24504564	24526320	840	-0.025					2
T-cells_mPTCL_spleen_Ms9	Fam32a	chr8	72219713	72222275	690	-0.09					4
T-cells_mPTCL_spleen_Ms9	Smim3	chr18	60475370	60475609	240	0.29					1
T-cells_mPTCL_spleen_Ms9	Otud4	chr8	79643705	79674034	4868	-0.01					19
T-cells_mPTCL_spleen_Ms9	Galc	chr12	98203894	98259351	3360	0.11					17
T-cells_mPTCL_spleen_Ms9	Bod1l	chr5	41788770	41844006	10852	-0.02					26
T-cells_mPTCL_spleen_Ms9	Atp1b2	chr11	69601210	69605375	1606	-0.04					8
T-cells_mPTCL_spleen_Ms9	Serinc5	chr13	92660981	92708184	2190	-0.03					11
T-cells_mPTCL_spleen_Ms9	Sprtn	chr8	124898094	124903496	1800	-0.04					6
T-cells_mPTCL_spleen_Ms9	Lad1	chr1	135818907	135832373	2490	-0.005					10
T-cells_mPTCL_spleen_Ms9	Mmp1a	chr9	7464156	7476304	2115	-0.035					8
T-cells_mPTCL_spleen_Ms9	Ccdc147	chr19	47937742	48034775	3750	0.03					17
T-cells_mPTCL_spleen_Ms9	Shf	chr2	122349326	122359523	1410	-0.08					7
T-cells_mPTCL_spleen_Ms9	Mov10	chr3	104795104	104818560	4804	-0.095					20
T-cells_mPTCL_spleen_Ms9	Sprr1b	chr3	92437090	92437557	468	-0.05					1
T-cells_mPTCL_spleen_Ms9	Gltscr1	chr7	15971730	15996660	4770	0.12					13
T-cells_mPTCL_spleen_Ms9	Sdcbp	chr4	6377027	6407332	1770	0.02					10
T-cells_mPTCL_spleen_Ms9	Srcrb4d	chr5	135960870	135970383	2460	-0.13					11
T-cells_mPTCL_spleen_Ms9	Pdss1	chr2	22895576	22940012	2100	0					11
T-cells_mPTCL_spleen_Ms9	Mpeg1	chr19	12461170	12463809	2640	0.02					1
T-cells_mPTCL_spleen_Ms9	Anapc15-ps	chr10	95672955	95673466	300	0					2
T-cells_mPTCL_spleen_Ms9	Lrrc10	chr10	117045375	117046694	1320	-0.21					1
T-cells_mPTCL_spleen_Ms9	U2af1l4	chr7	30563287	30565196	1279	-0.02					5
T-cells_mPTCL_spleen_Ms9	Cxcl17	chr7	25400232	25412830	600	0.085					4
T-cells_mPTCL_spleen_Ms9	Atf2	chr2	73818915	73863240	2220	0.04					12
T-cells_mPTCL_spleen_Ms9	Murc	chr4	48663585	48672664	1200	-0.115					2
T-cells_mPTCL_spleen_Ms9	Dtx4	chr19	12469472	12501231	2370	0					9
T-cells_mPTCL_spleen_Ms9	1810030O07Rik	chrX	12657823	12673552	1440	0.06					6
T-cells_mPTCL_spleen_Ms9	Zfand3	chr17	30060770	30208214	990	0.63					5
T-cells_mPTCL_spleen_Ms9	Vmn2r20	chr6	123385228	123418073	2880	-0.18					6
T-cells_mPTCL_spleen_Ms9	Gm6432	chr9	99229422	99236352	780	-0.035					4
T-cells_mPTCL_spleen_Ms9	Ltc4s	chr11	50236496	50238465	750	-0.11					5
T-cells_mPTCL_spleen_Ms9	Zic3	chrX	58031126	58041371	1560	0.11					5
T-cells_mPTCL_spleen_Ms9	Foxm1	chr6	128365652	128373970	2820	-0.18					7
T-cells_mPTCL_spleen_Ms9	Nsa2	chr13	97131104	97137815	1410	0.08					7
T-cells_mPTCL_spleen_Ms9	Plekhg4	chr8	105375378	105382297	5158	-0.025					18
T-cells_mPTCL_spleen_Ms9	Gm13011	chr4	137401546	137409798	1560	0.08					8
T-cells_mPTCL_spleen_Ms9	Zfr	chr15	12117839	12184167	4260	-0.02					21
T-cells_mPTCL_spleen_Ms9	Notum	chr11	120654193	120661633	2730	-0.01					11
T-cells_mPTCL_spleen_Ms9	A4galt	chr15	83227447	83228646	1200	-0.31					1
T-cells_mPTCL_spleen_Ms9	Scn9a	chr2	66483411	66568314	8370	0.02					27
T-cells_mPTCL_spleen_Ms9	Ubtd1	chr19	42031882	42033896	600	-0.12					2
T-cells_mPTCL_spleen_Ms9	Gm5431	chr11	48888334	48894762	1920	-0.01					2
T-cells_mPTCL_spleen_Ms9	Fev	chr1	74882453	74884503	390	0.025					2
T-cells_mPTCL_spleen_Ms9	Rnf215	chr11	4135438	4140557	1587	0.03					7
T-cells_mPTCL_spleen_Ms9	Slc30a2	chr4	134343221	134352574	1650	0.005					8
T-cells_mPTCL_spleen_Ms9	S1pr2	chr9	20967421	20968620	1200	-0.15					1
T-cells_mPTCL_spleen_Ms9	B3galnt1	chr3	69574905	69575984	1080	-0.15					1
T-cells_mPTCL_spleen_Ms9	Gm5612	chr9	18427871	18428020	150	-0.23					1
T-cells_mPTCL_spleen_Ms9	Prcc	chr3	87859213	87885190	1800	0.02					7
T-cells_mPTCL_spleen_Ms9	Gca	chr2	62664356	62691636	1380	0.01					8
T-cells_mPTCL_spleen_Ms9	Defb29	chr2	152538815	152540036	390	0.095					2
T-cells_mPTCL_spleen_Ms9	4930547C10Rik	chr4	52610056	52612215	2160	0.02					1
T-cells_mPTCL_spleen_Ms9	Lcmt1	chr7	123378112	123430203	1830	0.05					11
T-cells_mPTCL_spleen_Ms9	4930402F06Rik	chr2	35375644	35390571	1410	-0.12					5
T-cells_mPTCL_spleen_Ms9	Tdo2	chr3	81958747	81975735	2070	-0.23					12
T-cells_mPTCL_spleen_Ms9	Zfp518a	chr19	40911749	40916068	4320	-0.09					1
T-cells_mPTCL_spleen_Ms9	Hnrnpdl	chr5	100036070	100038821	1410	0.07					7
T-cells_mPTCL_spleen_Ms9	Gm6455	chr5	10865987	10870872	1110	0					5
T-cells_mPTCL_spleen_Ms9	Tlr6	chr5	64953107	64955626	2520	-0.01					1
T-cells_mPTCL_spleen_Ms9	Sp7	chr15	102358109	102366283	1470	-0.2					2
T-cells_mPTCL_spleen_Ms9	Esr2	chr12	76121703	76167676	2430	0.11					9
T-cells_mPTCL_spleen_Ms9	S100a8	chr3	90669492	90670022	480	-0.06					2
T-cells_mPTCL_spleen_Ms9	Zfp277	chr12	40315690	40445771	2160	0.135					12
T-cells_mPTCL_spleen_Ms9	Olfr1394	chr11	49160005	49160964	960	-0.04					1
T-cells_mPTCL_spleen_Ms9	Ddost	chr4	138304838	138312027	2097	0					10
T-cells_mPTCL_spleen_Ms9	Ahctf1	chr1	179746310	179799270	9097	-0.13					34
T-cells_mPTCL_spleen_Ms9	4930402K13Rik	chrX	9104646	9106393	1560	-0.005					2
T-cells_mPTCL_spleen_Ms9	Tmem101	chr11	102153260	102156395	1080	0.025					4
T-cells_mPTCL_spleen_Ms9	Ypel1	chr16	17076832	17084618	1080	-0.22					6
T-cells_mPTCL_spleen_Ms9	Btbd7	chr12	102785101	102840199	3900	0.205					10
T-cells_mPTCL_spleen_Ms9	Krtap6-5	chr16	89047755	89047904	150	-0.06					1
T-cells_mPTCL_spleen_Ms9	Sccpdh	chr1	179668298	179686683	2130	-0.17					12
T-cells_mPTCL_spleen_Ms9	Lims1	chr10	58323581	58421543	2340	-0.01					12
T-cells_mPTCL_spleen_Ms9	Ube3b	chr5	114387078	114419692	4980	0.03					26
T-cells_mPTCL_spleen_Ms9	Gm3298	chr14	5015835	5019175	840	0.04					6
T-cells_mPTCL_spleen_Ms9	Mkks	chr2	136874246	136881282	1950	0.005					4
T-cells_mPTCL_spleen_Ms9	Zfp426	chr9	20471105	20478204	973	-0.01					6
T-cells_mPTCL_spleen_Ms9	I830012O16Rik	chr19	34607906	34611663	540	0.08					3
T-cells_mPTCL_spleen_Ms9	Olfr921	chr9	38775237	38776316	1080	0.05					1
T-cells_mPTCL_spleen_Ms9	Chek2	chr5	110841198	110873582	2640	-0.03					14
T-cells_mPTCL_spleen_Ms9	Cr2	chr1	195141146	195176640	5370	-0.15					25
T-cells_mPTCL_spleen_Ms9	Unc80	chr1	66468402	66695642	14400	-0.1					65
T-cells_mPTCL_spleen_Ms9	Mpp6	chr6	50145714	50198361	2610	-0.12					12
T-cells_mPTCL_spleen_Ms9	Slc5a3	chr16	92077028	92079427	2400	-0.11					1
T-cells_mPTCL_spleen_Ms9	Snrpn	chr7	59983168	60005101	1763	0					9
T-cells_mPTCL_spleen_Ms9	Nab2	chr10	127661372	127666476	2247	-0.16					7
T-cells_mPTCL_spleen_Ms9	Lrmp	chr6	145137482	145174737	2985	-0.15					16
T-cells_mPTCL_spleen_Ms9	Hsd11b2	chr8	105522129	105523479	1200	0.01					4
T-cells_mPTCL_spleen_Ms9	Gm6578	chr6	12099704	12109638	750	-0.315					2
T-cells_mPTCL_spleen_Ms9	4930533K18Rik	chr10	70868715	70923486	870	-0.085					4
T-cells_mPTCL_spleen_Ms9	Safb	chr17	56585136	56606159	4157	0.41					19
T-cells_mPTCL_spleen_Ms9	Cbln4	chr2	172037348	172042336	840	-0.08					3
T-cells_mPTCL_spleen_Ms9	Kars	chr8	111993567	112011298	3150	-0.04					15
T-cells_mPTCL_spleen_Ms9	Olfr952	chr9	39426117	39427076	960	-0.02					1
T-cells_mPTCL_spleen_Ms9	Sh2d2a	chr3	87847030	87852416	1620	-0.11					7
T-cells_mPTCL_spleen_Ms9	Gm14391	chr2	175191063	175203119	300	-0.09					2
T-cells_mPTCL_spleen_Ms9	Ccser1	chr6	61310793	62380325	3630	-0.14					11
T-cells_mPTCL_spleen_Ms9	Cd200r1	chr16	44765950	44794389	1440	-0.14					7
T-cells_mPTCL_spleen_Ms9	Ftsj2	chr5	140328319	140331915	990	-0.19					3
T-cells_mPTCL_spleen_Ms9	Vmn1r234	chr17	21228780	21229859	1080	0.51					1
T-cells_mPTCL_spleen_Ms9	Trib2	chr12	15793602	15815544	960	-0.05					3
T-cells_mPTCL_spleen_Ms9	Gm597	chr1	28776201	28780235	2880	-0.31					2
T-cells_mPTCL_spleen_Ms9	Pdzd8	chr19	59299475	59345507	3750	0.02					5
T-cells_mPTCL_spleen_Ms9	Plek	chr11	16974061	17008636	1860	-0.23					10
T-cells_mPTCL_spleen_Ms9	1700021K19Rik	chr16	32823937	32868185	4188	-0.09					20
T-cells_mPTCL_spleen_Ms9	Slc35a2	chrX	7884298	7894258	1380	-0.01					5
T-cells_mPTCL_spleen_Ms9	Klrb1f	chr6	129045900	129056521	1170	-0.1					6
T-cells_mPTCL_spleen_Ms9	Cbr4	chr8	61487799	61503241	1200	0.04					5
T-cells_mPTCL_spleen_Ms9	Zfp524	chr7	5017440	5018519	1080	0.02					1
T-cells_mPTCL_spleen_Ms9	Ndufc1	chr3	51407322	51408956	450	-0.29					3
T-cells_mPTCL_spleen_Ms9	Tgm5	chr2	121046425	121085725	3226	0.005					12
T-cells_mPTCL_spleen_Ms9	Tnrc18	chr5	142750323	142790245	4770	-0.03					15
T-cells_mPTCL_spleen_Ms9	Fahd1	chr17	24849399	24850118	720	0.49					1
T-cells_mPTCL_spleen_Ms9	1700055N04Rik	chr19	3965919	3969974	540	-0.09					3
T-cells_mPTCL_spleen_Ms9	Stard6	chr18	70476058	70500633	1170	0.015					6
T-cells_mPTCL_spleen_Ms9	Tfdp1	chr8	13339643	13377334	2190	-0.11					11
T-cells_mPTCL_spleen_Ms9	Olfr1387	chr11	49459668	49460627	960	-0.11					1
T-cells_mPTCL_spleen_Ms9	Olfr121	chr17	37751829	37753028	1200	0.32					1
T-cells_mPTCL_spleen_Ms9	Cxcl9	chr5	92323718	92328052	780	0					4
T-cells_mPTCL_spleen_Ms9	Ascl3	chr7	109727554	109728153	600	-0.2					1
T-cells_mPTCL_spleen_Ms9	Gm9833	chr3	10088115	10092329	1710	-0.115					2
T-cells_mPTCL_spleen_Ms9	Gm17359	chr3	79345420	79464066	930	-0.02					5
T-cells_mPTCL_spleen_Ms9	Ms4a2	chr19	11617432	11623679	1230	0					7
T-cells_mPTCL_spleen_Ms9	Rax	chr18	65934946	65938849	1320	-0.11					3
T-cells_mPTCL_spleen_Ms9	Shroom2	chrX	152612481	152769487	5190	0.12					10
T-cells_mPTCL_spleen_Ms9	Shc3	chr13	51431097	51567086	2460	0.045					12
T-cells_mPTCL_spleen_Ms9	Magi2	chr5	19227259	20705598	6150	0.005					26
T-cells_mPTCL_spleen_Ms9	Hp1bp3	chr4	138221585	138241772	2508	-0.105					12
T-cells_mPTCL_spleen_Ms9	Sit1	chr4	43482611	43483619	930	-0.03					5
T-cells_mPTCL_spleen_Ms9	Rpl23a-ps3	chr14	34170611	34171090	480	0.06					1
T-cells_mPTCL_spleen_Ms9	Olfr380	chr11	73453262	73454221	960	-0.04					1
T-cells_mPTCL_spleen_Ms9	Ppcdc	chr9	57414593	57435089	930	-0.04					5
T-cells_mPTCL_spleen_Ms9	Wbp4	chr14	79461905	79480468	1695	-0.02					9
T-cells_mPTCL_spleen_Ms9	Hyal2	chr9	107570130	107572502	1590	-0.09					3
T-cells_mPTCL_spleen_Ms9	Ppef2	chr5	92226920	92253191	3176	0.065					14
T-cells_mPTCL_spleen_Ms9	Susd3	chr13	49231113	49248503	1380	0.015					6
T-cells_mPTCL_spleen_Ms9	1700013D24Rik	chr6	124347643	124357067	630	-0.26					3
T-cells_mPTCL_spleen_Ms9	Dgkz	chr2	91933347	91975791	7264	-0.02					29
T-cells_mPTCL_spleen_Ms9	Ces1d	chr8	93166226	93197752	2820	0					14
T-cells_mPTCL_spleen_Ms9	Eddm3b	chr14	51116514	51117835	1080	-0.09					2
T-cells_mPTCL_spleen_Ms9	Angel2	chr1	190932849	190945134	2220	-0.105					8
T-cells_mPTCL_spleen_Ms9	Srm	chr4	148591984	148595045	1443	-0.06					6
T-cells_mPTCL_spleen_Ms9	Pspn	chr17	56999435	57000057	600	0.39					2
T-cells_mPTCL_spleen_Ms9	Prph	chr15	99055185	99058695	1863	-0.005					8
T-cells_mPTCL_spleen_Ms9	Dhx16	chr17	35879895	35892602	4277	0.41					18
T-cells_mPTCL_spleen_Ms9	Grpr	chrX	163514845	163549328	1320	0.01					3
T-cells_mPTCL_spleen_Ms9	Olfr1441	chr19	12422249	12423328	1080	-0.02					1
T-cells_mPTCL_spleen_Ms9	Snca	chr6	60732055	60827660	1674	-0.27					6
T-cells_mPTCL_spleen_Ms9	Olfr122	chr17	37771584	37772663	1080	0.33					1
T-cells_mPTCL_spleen_Ms9	2001-03-01	chr8	65967116	66468560	2370	-0.225					8
T-cells_mPTCL_spleen_Ms9	Zswim5	chr4	116877971	116987381	4170	-0.02					14
T-cells_mPTCL_spleen_Ms9	C130073F10Rik	chr4	101890349	101891011	600	-0.12					2
T-cells_mPTCL_spleen_Ms9	Malt1	chr18	65437785	65476445	3540	0.13					16
T-cells_mPTCL_spleen_Ms9	Olfr365	chr2	37201369	37202088	720	-0.03					1
T-cells_mPTCL_spleen_Ms9	Aqp9	chr9	71112178	71163087	1410	0.04					7
T-cells_mPTCL_spleen_Ms9	BC043934	chr9	96436985	96437344	360	-0.05					1
T-cells_mPTCL_spleen_Ms9	Pdlim5	chr3	142242634	142391819	2940	-0.2					16
T-cells_mPTCL_spleen_Ms9	Ppm1h	chr10	122679128	122941417	2280	-0.085					10
T-cells_mPTCL_spleen_Ms9	Rab42	chr4	132302232	132302711	480	-0.06					1
T-cells_mPTCL_spleen_Ms9	Mup14	chr4	61303268	61303387	120	0.06					1
T-cells_mPTCL_spleen_Ms9	Rab4a	chr8	123806061	123834191	1380	0.005					8
T-cells_mPTCL_spleen_Ms9	Gcnt3	chr9	70033934	70035373	1440	-0.05					1
T-cells_mPTCL_spleen_Ms9	Slc20a2	chr8	22535248	22568452	2610	-0.01					10
T-cells_mPTCL_spleen_Ms9	Col6a2	chr10	76596152	76615244	6035	-0.02					27
T-cells_mPTCL_spleen_Ms9	Cbx2	chr11	119023086	119029193	1873	-0.04					4
T-cells_mPTCL_spleen_Ms9	TMEM185B	chr1	119526467	119528266	1800	-0.05					1
T-cells_mPTCL_spleen_Ms9	Fkbp10	chr11	100415724	100424099	2430	-0.865					10
T-cells_mPTCL_spleen_Ms9	Ctnna1	chr18	35152565	35253927	3690	-0.11					17
T-cells_mPTCL_spleen_Ms9	Zfp706	chr15	37001808	37003872	390	-0.06					2
T-cells_mPTCL_spleen_Ms9	Synpo	chr18	60595797	60629881	2880	0.07					3
T-cells_mPTCL_spleen_Ms9	4930546H06Rik	chr17	17830789	17839060	1898	0.47					10
T-cells_mPTCL_spleen_Ms9	Entpd8	chr2	25081764	25085175	2157	-0.005					8
T-cells_mPTCL_spleen_Ms9	5430421N21Rik	chr15	101485347	101491507	2130	-0.13					9
T-cells_mPTCL_spleen_Ms9	Pdzd9	chr7	120659922	120670240	1110	0.01					4
T-cells_mPTCL_spleen_Ms9	Lrrc17	chr5	21560490	21575401	1560	0.05					3
T-cells_mPTCL_spleen_Ms9	9630014M24Rik	chr18	38601600	38642448	540	0.05					3
T-cells_mPTCL_spleen_Ms9	Sema4b	chr7	80212727	80225384	3180	-0.01					13
T-cells_mPTCL_spleen_Ms9	Yes1	chr5	32640291	32684774	2400	0					11
T-cells_mPTCL_spleen_Ms9	Olfr1131	chr2	87628449	87629408	960	-0.03					1
T-cells_mPTCL_spleen_Ms9	Fbln7	chr2	128864020	128895642	1980	0.01					8
T-cells_mPTCL_spleen_Ms9	Dnajc11	chr4	151933698	151980774	3240	0					17
T-cells_mPTCL_spleen_Ms9	Trip11	chr12	101837536	101912878	7652	0.04					22
T-cells_mPTCL_spleen_Ms9	Nt5c1b	chr12	10371608	10390147	2190	0.065					8
T-cells_mPTCL_spleen_Ms9	Selenbp2	chr3	94693570	94704254	2430	-0.155					12
T-cells_mPTCL_spleen_Ms9	Ctbs	chr3	146450446	146464113	1590	-0.16					7
T-cells_mPTCL_spleen_Ms9	2700097O09Rik	chr12	55045765	55080169	1551	0.035					8
T-cells_mPTCL_spleen_Ms9	Lrrfip2	chr9	111141197	111224064	4264	0.03					25
T-cells_mPTCL_spleen_Ms9	Gm11567	chr11	99879782	99880261	480	-0.03					1
T-cells_mPTCL_spleen_Ms9	Olfr1457	chr19	13094689	13095648	960	-0.05					1
T-cells_mPTCL_spleen_Ms9	Zfp82	chr7	30054659	30068128	1140	0.05					7
T-cells_mPTCL_spleen_Ms9	Skap1	chr11	96464637	96758800	2580	0.01					16
T-cells_mPTCL_spleen_Ms9	Hist1h4m	chr13	21811722	21812201	480	-0.3					1
T-cells_mPTCL_spleen_Ms9	Il16	chr7	83643862	83722619	5250	-0.02					18
T-cells_mPTCL_spleen_Ms9	Mmp10	chr9	7502356	7510000	2147	-0.1					9
T-cells_mPTCL_spleen_Ms9	H2-Q7	chr17	35439162	35443284	1748	0.795					6
T-cells_mPTCL_spleen_Ms9	Fam173b	chr15	31602053	31617181	1260	-0.08					5
T-cells_mPTCL_spleen_Ms9	BC004004	chr17	29282053	29301462	1590	0.39					7
T-cells_mPTCL_spleen_Ms9	Suclg2	chr6	95474986	95655647	1950	-0.19					10
T-cells_mPTCL_spleen_Ms9	Lif	chr11	4266518	4269368	870	0					3
T-cells_mPTCL_spleen_Ms9	Bptf	chr11	107035731	107131390	10170	-0.07					32
T-cells_mPTCL_spleen_Ms9	Elfn2	chr15	78670735	78676150	3390	-0.14					5
T-cells_mPTCL_spleen_Ms9	Ppap2c	chr10	79527070	79533708	1380	-0.105					6
T-cells_mPTCL_spleen_Ms9	Uba1	chrX	20668477	20682564	4740	0.06					25
T-cells_mPTCL_spleen_Ms9	Scn4b	chr9	45138982	45150516	1020	0					5
T-cells_mPTCL_spleen_Ms9	Tmed10	chr12	85343368	85374672	930	0.1					5
T-cells_mPTCL_spleen_Ms9	Memo1	chr17	74201139	74294811	1440	0.5					9
T-cells_mPTCL_spleen_Ms9	Mug1	chr6	121838591	121888980	6930	-0.175					36
T-cells_mPTCL_spleen_Ms9	Glo1	chr17	30594092	30612568	990	0.385					6
T-cells_mPTCL_spleen_Ms9	Supt16	chr14	52161629	52197176	5224	-0.02					24
T-cells_mPTCL_spleen_Ms9	4933422H20Rik	chr11	115440490	115448241	2398	0.03					7
T-cells_mPTCL_spleen_Ms9	Olfr832	chr9	18944639	18945598	960	-0.03					1
T-cells_mPTCL_spleen_Ms9	Mapt	chr11	104282340	104329199	3720	-0.05					17
T-cells_mPTCL_spleen_Ms9	Rpusd2	chr2	119034786	119038818	1920	0					3
T-cells_mPTCL_spleen_Ms9	Chd8	chr14	52198581	52237630	10410	0					39
T-cells_mPTCL_spleen_Ms9	C1qtnf2	chr11	43480900	43491389	1110	-0.02					3
T-cells_mPTCL_spleen_Ms9	Olfr1209	chr2	88909445	88910404	960	0.01					1
T-cells_mPTCL_spleen_Ms9	C86695	chr8	21959207	21963939	1500	-0.095					4
T-cells_mPTCL_spleen_Ms9	Vmn2r57	chr7	41424919	41428856	1680	0.005					4
T-cells_mPTCL_spleen_Ms9	Gm10176	chr1	162477625	162479993	1440	-0.09					2
T-cells_mPTCL_spleen_Ms9	Bag2	chr1	33746571	33748330	630	-0.2					2
T-cells_mPTCL_spleen_Ms9	Nf2	chr11	4768157	4848987	3090	-0.02					17
T-cells_mPTCL_spleen_Ms9	Emx1	chr6	85187913	85204111	960	-0.36					3
T-cells_mPTCL_spleen_Ms9	Pdcd11	chr19	47092759	47130843	7860	-0.03					36
T-cells_mPTCL_spleen_Ms9	2700046A07Rik	chr18	62753209	62756133	540	0.17					3
T-cells_mPTCL_spleen_Ms9	Skp1a	chr11	52236795	52246061	1080	-0.09					6
T-cells_mPTCL_spleen_Ms9	Alg12	chr15	88805821	88816268	1868	0					7
T-cells_mPTCL_spleen_Ms9	Fbrsl1	chr5	110362966	110448520	4290	-0.03					20
T-cells_mPTCL_spleen_Ms9	Cys1	chr12	24667089	24669783	300	0.005					2
T-cells_mPTCL_spleen_Ms9	Gm6696	chr8	21582992	21583928	480	-0.015					2
T-cells_mPTCL_spleen_Ms9	Gpr55	chr1	85940829	85941908	1080	0.01					1
T-cells_mPTCL_spleen_Ms9	1700021F07Rik	chr2	173522607	173528384	690	0.055					4
T-cells_mPTCL_spleen_Ms9	Tbc1d17	chr7	44841204	44848918	3180	0					16
T-cells_mPTCL_spleen_Ms9	Olfr803	chr10	129691096	129692055	960	0.03					1
T-cells_mPTCL_spleen_Ms9	Krtap31-2	chr11	99936528	99937247	720	0.02					1
T-cells_mPTCL_spleen_Ms9	Pip4k2c	chr10	127199014	127211543	1980	-0.085					10
T-cells_mPTCL_spleen_Ms9	Olfr1484	chr19	13585299	13586258	960	-0.07					1
T-cells_mPTCL_spleen_Ms9	Ncor1	chr11	62317816	62438450	10403	0					46
T-cells_mPTCL_spleen_Ms9	Them4	chr3	94310162	94331619	1140	-0.18					6
T-cells_mPTCL_spleen_Ms9	Adam1a	chr5	121518827	121519306	480	-0.07					1
T-cells_mPTCL_spleen_Ms9	Serf1	chr13	100109017	100114060	270	-0.05					2
T-cells_mPTCL_spleen_Ms9	Pcsk7	chr9	45909264	45928848	3330	-0.03					15
T-cells_mPTCL_spleen_Ms9	Igsf21	chr4	140026951	140157576	2040	0.01					9
T-cells_mPTCL_spleen_Ms9	2010107G12Rik	chr6	34946033	34959567	1350	-0.105					6
T-cells_mPTCL_spleen_Ms9	Kcnk13	chr12	100060963	100061922	960	0.06					1
T-cells_mPTCL_spleen_Ms9	Tmem181c-ps	chr17	6612572	6621324	633	0.49					4
T-cells_mPTCL_spleen_Ms9	Ctse	chr1	131661941	131674982	1980	-0.14					9
T-cells_mPTCL_spleen_Ms9	Tas2r138	chr6	40612272	40613351	1080	-0.15					1
T-cells_mPTCL_spleen_Ms9	Gpr171	chr3	59097346	59098305	960	-0.04					1
T-cells_mPTCL_spleen_Ms9	Rel	chr11	23742232	23770743	2550	-0.01					10
T-cells_mPTCL_spleen_Ms9	Abcg2	chr6	58655636	58692435	3090	-0.16					15
T-cells_mPTCL_spleen_Ms9	Lyg1	chr1	37946824	37952820	1020	-0.09					5
T-cells_mPTCL_spleen_Ms9	Wnt8a	chr18	34542312	34547670	1486	0.03					5
T-cells_mPTCL_spleen_Ms9	Fbxw22	chr9	109378763	109404277	1950	-0.01					10
T-cells_mPTCL_spleen_Ms9	Apba2	chr7	64695060	64753165	3300	-0.03					13
T-cells_mPTCL_spleen_Ms9	Uroc1	chr6	90333261	90363296	3526	-0.25					19
T-cells_mPTCL_spleen_Ms9	Kcna4	chr2	107295412	107298469	2640	0.07					3
T-cells_mPTCL_spleen_Ms9	Camk4	chr18	32939320	33185252	2040	-0.035					12
T-cells_mPTCL_spleen_Ms9	Zfp410	chr12	84321885	84343073	2524	0.075					12
T-cells_mPTCL_spleen_Ms9	Fuca1	chr4	135920931	135939263	1740	0.035					8
T-cells_mPTCL_spleen_Ms9	Gm16286	chr18	80209991	80210140	150	0.1					1
T-cells_mPTCL_spleen_Ms9	Aurkaip1	chr4	155831953	155833000	780	-0.07					3
T-cells_mPTCL_spleen_Ms9	Htr1a	chr13	105444224	105448119	3480	-0.02					3
T-cells_mPTCL_spleen_Ms9	Hadhb	chr5	30163620	30184129	2601	-0.035					14
T-cells_mPTCL_spleen_Ms9	Hsp90aa1	chr12	110691504	110695718	2610	0.09					10
T-cells_mPTCL_spleen_Ms9	Tmem14c	chr13	41017072	41022222	750	0					5
T-cells_mPTCL_spleen_Ms9	Sass6	chr3	116595056	116628820	3089	-0.09					16
T-cells_mPTCL_spleen_Ms9	Rfwd2	chr1	159232745	159344888	3750	-0.12					21
T-cells_mPTCL_spleen_Ms9	Mrps15	chr4	126047366	126055567	1230	-0.02					7
T-cells_mPTCL_spleen_Ms9	Glmn	chr5	107548997	107596866	3270	0.06					18
T-cells_mPTCL_spleen_Ms9	Trem1	chr17	48232729	48244656	810	0.455					4
T-cells_mPTCL_spleen_Ms9	Ndufa8	chr2	36036452	36049276	870	-0.04	11.7	BP	Dup	1	4	0.63	0.737	4(36049127-36049276)	1	0.1
T-cells_mPTCL_spleen_Ms9	Thop1	chr10	81073139	81082060	2940	-0.18					12
T-cells_mPTCL_spleen_Ms9	Gm10203	chr6	149130428	149130577	150	-0.17					1
T-cells_mPTCL_spleen_Ms9	Zfp189	chr4	49521489	49529202	540	-0.47					3
T-cells_mPTCL_spleen_Ms9	AI661453	chr17	47436670	47469541	3715	0.49					7
T-cells_mPTCL_spleen_Ms9	Hexim2	chr11	103134020	103139105	1110	-0.105					2
T-cells_mPTCL_spleen_Ms9	Prdx5	chr19	6906808	6909657	1170	-0.05					6
T-cells_mPTCL_spleen_Ms9	Ptgfrn	chr3	101043319	101080551	3150	-0.035					8
T-cells_mPTCL_spleen_Ms9	Pfdn2	chr1	171345659	171358057	780	-0.11					4
T-cells_mPTCL_spleen_Ms9	Pebp4	chr14	69847473	70059788	1170	-0.03					6
T-cells_mPTCL_spleen_Ms9	Prrt3	chr6	113494232	113498304	3000	-0.075					4
T-cells_mPTCL_spleen_Ms9	Gm101	chr1	119923483	119995260	3810	-0.11					23
T-cells_mPTCL_spleen_Ms9	Grm8	chr6	27275579	28126169	3660	-0.26					11
T-cells_mPTCL_spleen_Ms9	Exoc3l2	chr7	19489556	19495411	960	-0.16					3
T-cells_mPTCL_spleen_Ms9	Cul5	chr9	53617793	53667108	3465	0.01					17
T-cells_mPTCL_spleen_Ms9	Sprn	chr7	140153203	140153682	480	0.12					1
T-cells_mPTCL_spleen_Ms9	Puf60	chr15	76070297	76077740	2466	-0.05					11
T-cells_mPTCL_spleen_Ms9	Tm6sf2	chr8	70072952	70079841	1680	0.045					10
T-cells_mPTCL_spleen_Ms9	Cops7a	chr6	124958659	124964923	1470	-0.055					8
T-cells_mPTCL_spleen_Ms9	Psmd1	chr1	86070514	86133830	4231	-0.1					22
T-cells_mPTCL_spleen_Ms9	Cyp20a1	chr1	60343331	60387333	2400	-0.16					13
T-cells_mPTCL_spleen_Ms9	Vmn1r3	chr4	3184365	3185324	960	0					1
T-cells_mPTCL_spleen_Ms9	Kcnip3	chr2	127458274	127521304	1830	0.01					11
T-cells_mPTCL_spleen_Ms9	Btn1a1	chr13	23458675	23465200	2217	-0.07					6
T-cells_mPTCL_spleen_Ms9	Olfr352	chr2	36869561	36870520	960	0.02					1
T-cells_mPTCL_spleen_Ms9	Smg7	chr1	152839238	152878126	5610	-0.19					23
T-cells_mPTCL_spleen_Ms9	Hdac4	chr1	91930098	92148325	5550	-0.26					27
T-cells_mPTCL_spleen_Ms9	Shc2	chr10	79621003	79631359	2162	-0.03					10
T-cells_mPTCL_spleen_Ms9	Mbnl2	chr14	120325205	120429117	2010	0					9
T-cells_mPTCL_spleen_Ms9	Hoxd3	chr2	74711959	74747119	3780	-0.01					9
T-cells_mPTCL_spleen_Ms9	Zfp799	chr17	32819287	32822223	828	0.57					4
T-cells_mPTCL_spleen_Ms9	Eif3e	chr15	43250128	43282706	2310	0					13
T-cells_mPTCL_spleen_Ms9	Cd3g	chr9	44970650	44980352	1080	0.03					6
T-cells_mPTCL_spleen_Ms9	Cyp2b10	chr7	25897650	25926277	2160	0.01					9
T-cells_mPTCL_spleen_Ms9	Col23a1	chr11	51316839	51580124	4311	-0.005					28
T-cells_mPTCL_spleen_Ms9	Ttc6	chr12	57575771	57737771	4740	0.005					18
T-cells_mPTCL_spleen_Ms9	Mt3	chr8	94152725	94154044	450	0.13					3
T-cells_mPTCL_spleen_Ms9	Vmn2r77	chr7	86795123	86812051	2880	-0.005					6
T-cells_mPTCL_spleen_Ms9	Ubap2	chr4	41195108	41251635	5521	-0.02					29
T-cells_mPTCL_spleen_Ms9	Snx4	chr16	33251381	33298513	2190	-0.16					14
T-cells_mPTCL_spleen_Ms9	Emilin1	chr5	30913839	30920962	3750	-0.08					8
T-cells_mPTCL_spleen_Ms9	Gm6502	chr5	94314552	94316985	1200	-0.01					3
T-cells_mPTCL_spleen_Ms9	Aldh3a1	chr11	61212192	61218280	2085	-0.06					9
T-cells_mPTCL_spleen_Ms9	Zbtb2	chr10	4368447	4374776	1680	-0.03					2
T-cells_mPTCL_spleen_Ms9	Olfr444	chr6	42955486	42956445	960	-0.1					1
T-cells_mPTCL_spleen_Ms9	Tmod4	chr3	95125496	95129158	1883	-0.13					8
T-cells_mPTCL_spleen_Ms9	Csrnp3	chr2	65853226	66023080	2220	0					7
T-cells_mPTCL_spleen_Ms9	Olfr473	chr7	107933508	107934467	960	0.02					1
T-cells_mPTCL_spleen_Ms9	Gm5468	chr15	25414305	25414904	600	-0.26					1
T-cells_mPTCL_spleen_Ms9	Ubtf	chr11	102306520	102316436	3774	0.03					19
T-cells_mPTCL_spleen_Ms9	Gxylt1	chr15	93244885	93265976	1770	-0.045					8
T-cells_mPTCL_spleen_Ms9	Prr14	chr7	127471876	127476701	2576	-0.115					10
T-cells_mPTCL_spleen_Ms9	Ccl17	chr8	94810392	94811865	630	0					3
T-cells_mPTCL_spleen_Ms9	Gabrb1	chr5	71699965	72136816	1950	-0.08					9
T-cells_mPTCL_spleen_Ms9	Dlgap4	chr2	156700636	156762913	4020	0					13
T-cells_mPTCL_spleen_Ms9	Krt74	chr15	101754331	101763492	2130	0.04					9
T-cells_mPTCL_spleen_Ms9	Meig1	chr2	3409139	3412032	480	-0.24					2
T-cells_mPTCL_spleen_Ms9	9230102O04Rik	chr2	9883196	9886810	1710	0.08					4
T-cells_mPTCL_spleen_Ms9	Ttll2	chr17	7350897	7352718	1710	0.555					2
T-cells_mPTCL_spleen_Ms9	Il17b	chr18	61687904	61692440	750	0.02					3
T-cells_mPTCL_spleen_Ms9	Selp	chr1	164123657	164148562	3060	-0.15					14
T-cells_mPTCL_spleen_Ms9	Rarres1	chr3	67479291	67495837	996	-0.13					4
T-cells_mPTCL_spleen_Ms9	Zfp951	chr5	104815296	104817389	450	-0.08					3
T-cells_mPTCL_spleen_Ms9	Sycp2	chr2	178346280	178404718	7888	0.005					42
T-cells_mPTCL_spleen_Ms9	Gpr142	chr11	114798880	114806794	1350	0.02					3
T-cells_mPTCL_spleen_Ms9	Olfr32	chr2	90138188	90139578	1110	-0.105					2
T-cells_mPTCL_spleen_Ms9	Wdr48	chr9	119894843	119924815	3180	0					19
T-cells_mPTCL_spleen_Ms9	Rasgef1b	chr5	99218726	99243271	2400	-0.02					13
T-cells_mPTCL_spleen_Ms9	Fbxl3	chr14	103082828	103095545	1440	-0.225					4
T-cells_mPTCL_spleen_Ms9	Skint6	chr4	112804620	113283663	7178	-0.025					44
T-cells_mPTCL_spleen_Ms9	1700042B14Rik	chrX	155125168	155125887	600	-0.015					2
T-cells_mPTCL_spleen_Ms9	Rgs5	chr1	169655509	169692378	930	-0.18					5
T-cells_mPTCL_spleen_Ms9	Ranbp1	chr16	18240050	18247378	900	-0.13					5
T-cells_mPTCL_spleen_Ms9	Mpp2	chr11	102059285	102085374	2760	-0.04					13
T-cells_mPTCL_spleen_Ms9	Pcolce2	chr9	95638616	95695150	1860	-0.015					8
T-cells_mPTCL_spleen_Ms9	Skor2	chr18	76858538	76894183	2820	-0.05					7
T-cells_mPTCL_spleen_Ms9	Usp36	chr11	118261944	118286043	4590	0.01					18
T-cells_mPTCL_spleen_Ms9	Vps13c	chr9	67840386	67995397	17880	-0.05					87
T-cells_mPTCL_spleen_Ms9	Lrat	chr3	82896930	82903741	840	-0.065					2
T-cells_mPTCL_spleen_Ms9	4930524N10Rik	chrX	154339317	154342861	870	-0.005					2
T-cells_mPTCL_spleen_Ms9	Mtss1l	chr8	110721696	110739102	3150	0.05	10.2	BP	Dup	1	14	0.64	0.602	1(110721696-110721845)	1	0.1
T-cells_mPTCL_spleen_Ms9	Rnf19b	chr4	129071719	129084198	2070	0.04					8
T-cells_mPTCL_spleen_Ms9	Twistnb	chr12	33429601	33438134	1080	-0.05					5
T-cells_mPTCL_spleen_Ms9	Rps14	chr18	60776357	60778523	780	-0.06					4
T-cells_mPTCL_spleen_Ms9	Limk2	chr11	3345692	3409112	3420	-0.005					18
T-cells_mPTCL_spleen_Ms9	1700066B19Rik	chr18	35727002	35728900	630	-0.165					2
T-cells_mPTCL_spleen_Ms9	Prl3d1	chr13	27094194	27100141	1019	0.06					5
T-cells_mPTCL_spleen_Ms9	Slc2a4	chr11	69943350	69948024	2367	0.04					9
T-cells_mPTCL_spleen_Ms9	Frs2	chr10	117073924	117081113	1830	-0.03					5
T-cells_mPTCL_spleen_Ms9	Tfip11	chr5	112327956	112337402	3420	-0.005					12
T-cells_mPTCL_spleen_Ms9	Th	chr7	142892990	142930667	2521	-0.03					13
T-cells_mPTCL_spleen_Ms9	Smarca4	chr9	21632823	21703011	7320	0.005					34
T-cells_mPTCL_spleen_Ms9	Adh6b	chr3	138352368	138357717	990	-0.085					4
T-cells_mPTCL_spleen_Ms9	Anxa5	chr3	36449285	36475490	1890	-0.13					12
T-cells_mPTCL_spleen_Ms9	Lss	chr10	76531577	76553121	4020	-0.005					22
T-cells_mPTCL_spleen_Ms9	Cd5	chr19	10719492	10738879	2310	-0.17					10
T-cells_mPTCL_spleen_Ms9	Grpel2	chr18	61715705	61726321	1020	-0.03					4
T-cells_mPTCL_spleen_Ms9	Cd2bp2	chr7	127193785	127195458	1410	-0.025					6
T-cells_mPTCL_spleen_Ms9	Hpse	chr5	100680830	100719612	2250	-0.01					12
T-cells_mPTCL_spleen_Ms9	Ear10	chr14	43922835	43923434	600	-0.08					1
T-cells_mPTCL_spleen_Ms9	Kcna10	chr3	107194048	107195727	1680	-0.11					1
T-cells_mPTCL_spleen_Ms9	Wrb	chr16	96145437	96155974	840	0.02					5
T-cells_mPTCL_spleen_Ms9	Klrc3	chr6	129639023	129643323	1170	-0.015					6
T-cells_mPTCL_spleen_Ms9	Otor	chr2	143078467	143081225	570	-0.03					4
T-cells_mPTCL_spleen_Ms9	Eomes	chr9	118478996	118485062	2295	-0.02					5
T-cells_mPTCL_spleen_Ms9	Olfr589	chr7	103154788	103155747	960	-0.06					1
T-cells_mPTCL_spleen_Ms9	Cct6b	chr11	82719308	82764278	2558	-0.005					14
T-cells_mPTCL_spleen_Ms9	Ncdn	chr4	126744813	126753046	2670	0.14					7
T-cells_mPTCL_spleen_Ms9	Rpf1	chr3	146506464	146521401	1710	-0.12					9
T-cells_mPTCL_spleen_Ms9	Gm10132	chr14	77251839	77252318	480	0					1
T-cells_mPTCL_spleen_Ms9	Fabp9	chr3	10193687	10197187	690	-0.065					4
T-cells_mPTCL_spleen_Ms9	4930511M11Rik	chr5	3657435	3679207	1794	-0.1					9
T-cells_mPTCL_spleen_Ms9	Plin3	chr17	56279722	56287885	1740	0.41					7
T-cells_mPTCL_spleen_Ms9	9130409I23Rik	chr1	181051269	181059864	1230	-0.1					3
T-cells_mPTCL_spleen_Ms9	Fam110a	chr2	151969901	151970980	1080	-0.01					1
T-cells_mPTCL_spleen_Ms9	Zfp85-rs1	chr13	67748969	67755076	900	-0.005					4
T-cells_mPTCL_spleen_Ms9	Gm10766	chr2	127269690	127270049	360	0.13					1
T-cells_mPTCL_spleen_Ms9	Sp9	chr2	73271991	73274403	510	-0.125					2
T-cells_mPTCL_spleen_Ms9	Tmsb15l	chrX	136955403	136955522	120	0.01					1
T-cells_mPTCL_spleen_Ms9	H2-Oa	chr17	34092397	34095063	1260	0.45					5
T-cells_mPTCL_spleen_Ms9	Kcnd2	chr6	21216256	21727372	2340	-0.12					6
T-cells_mPTCL_spleen_Ms9	Cenpi	chrX	134310144	134362061	3900	0.09					20
T-cells_mPTCL_spleen_Ms9	Olfr1100	chr2	86977891	86978850	960	0					1
T-cells_mPTCL_spleen_Ms9	Sapcd1	chr17	35026321	35028075	840	0.57					5
T-cells_mPTCL_spleen_Ms9	Map1lc3a	chr2	155276895	155277675	540	-0.29					3
T-cells_mPTCL_spleen_Ms9	Lats2	chr14	57691229	57734226	3720	-0.03					9
T-cells_mPTCL_spleen_Ms9	Sde2	chr1	180851112	180866301	1830	-0.04					7
T-cells_mPTCL_spleen_Ms9	Enpep	chr3	129270230	129332530	4440	-0.095					20
T-cells_mPTCL_spleen_Ms9	Dcaf15	chr8	84097390	84103063	2549	0					9
T-cells_mPTCL_spleen_Ms9	Tmem41a	chr16	21934815	21946196	960	-0.01					4
T-cells_mPTCL_spleen_Ms9	Ada	chr2	163727511	163750134	1920	0.03					11
T-cells_mPTCL_spleen_Ms9	Accsl	chr2	93855664	93869091	3104	0.02					15
T-cells_mPTCL_spleen_Ms9	Mrgprd	chr7	145321381	145323869	1560	-0.02					2
T-cells_mPTCL_spleen_Ms9	Tubb5	chr17	35834970	35838084	1530	0.47					4
T-cells_mPTCL_spleen_Ms9	Tmub1	chr5	24446144	24447154	780	0.17					3
T-cells_mPTCL_spleen_Ms9	Aaed1	chr13	64292044	64312360	930	0.06					5
T-cells_mPTCL_spleen_Ms9	Dclre1b	chr3	103802911	103809113	1920	-0.105					4
T-cells_mPTCL_spleen_Ms9	Ipcef1	chr10	6890456	6996629	1950	0					9
T-cells_mPTCL_spleen_Ms9	Ifna13	chr4	88643800	88644399	600	0					1
T-cells_mPTCL_spleen_Ms9	Cyb5rl	chr4	107068594	107085406	1560	0.02					8
T-cells_mPTCL_spleen_Ms9	B130024G19Rik	chr7	70388263	70388892	480	0.065					2
T-cells_mPTCL_spleen_Ms9	Akap3	chr6	126860212	126874156	2790	-0.11					3
T-cells_mPTCL_spleen_Ms9	Gm11238	chr4	73607856	73611832	1530	0.085					6
T-cells_mPTCL_spleen_Ms9	Vax1	chr19	59166182	59169968	960	-0.01					4
T-cells_mPTCL_spleen_Ms9	Ces1a	chr8	93020386	93048141	2730	-0.01					14
T-cells_mPTCL_spleen_Ms9	Pawr	chr10	108382675	108413800	930	0.01					5
T-cells_mPTCL_spleen_Ms9	Olfr1008	chr2	85689421	85690380	960	-0.04					1
T-cells_mPTCL_spleen_Ms9	Necab2	chr8	119450004	119472215	1830	0					11
T-cells_mPTCL_spleen_Ms9	Cdon	chr9	35452051	35504257	4860	-0.04					19
T-cells_mPTCL_spleen_Ms9	Ppp2r5c	chr12	110485815	110580585	2775	0.15					14
T-cells_mPTCL_spleen_Ms9	Gm10644	chr8	83933390	83933749	360	-0.3					1
T-cells_mPTCL_spleen_Ms9	Gatsl2	chr5	134100005	134144258	2340	0.005					10
T-cells_mPTCL_spleen_Ms9	Heatr5b	chr17	78753004	78834277	8190	0.45					35
T-cells_mPTCL_spleen_Ms9	Gm11020	chr8	104321524	104321830	307	-0.13					1
T-cells_mPTCL_spleen_Ms9	Exph5	chr9	53301672	53377512	6300	-0.02					6
T-cells_mPTCL_spleen_Ms9	Gm20388	chr8	120589675	123478097	12097	-0.02					21
T-cells_mPTCL_spleen_Ms9	Osgep	chr14	50915788	50919988	1590	-0.015					10
T-cells_mPTCL_spleen_Ms9	Anxa2	chr9	69464440	69491564	1800	0.015					12
T-cells_mPTCL_spleen_Ms9	Wscd2	chr5	113550877	113588148	2070	0.015					8
T-cells_mPTCL_spleen_Ms9	AI317395	chr10	40002565	40007343	1380	0.04					3
T-cells_mPTCL_spleen_Ms9	Psmb11	chr14	54625292	54628495	2160	-0.06					3
T-cells_mPTCL_spleen_Ms9	Cytl1	chr5	37735478	37739312	690	-0.105					4
T-cells_mPTCL_spleen_Ms9	4930430F08Rik	chr10	100573543	100589130	1500	0.01					7
T-cells_mPTCL_spleen_Ms9	Olfr1333	chr4	118829479	118836116	1110	-0.015					2
T-cells_mPTCL_spleen_Ms9	E130309F12Rik	chr4	49206374	49337721	1530	-0.07					7
T-cells_mPTCL_spleen_Ms9	Ccdc80	chr16	45094859	45127516	2850	-0.18					7
T-cells_mPTCL_spleen_Ms9	Gm26605	chr5	36796539	36796778	240	-0.3					1
T-cells_mPTCL_spleen_Ms9	Gpr44	chr19	10940116	10942515	2400	-0.06					1
T-cells_mPTCL_spleen_Ms9	Cyp3a25	chr5	145977564	146009677	2423	-0.02					13
T-cells_mPTCL_spleen_Ms9	Amer3	chr1	34586667	34590768	3840	-0.045					2
T-cells_mPTCL_spleen_Ms9	Olfr27	chr9	39144047	39145126	1080	-0.04					1
T-cells_mPTCL_spleen_Ms9	Nkain3	chr4	20122559	20778347	1275	0.04					7
T-cells_mPTCL_spleen_Ms9	Zfp599	chr9	22249162	22259817	1347	-0.06					7
T-cells_mPTCL_spleen_Ms9	Ccne2	chr4	11192620	11203100	2010	-0.04					11
T-cells_mPTCL_spleen_Ms9	Rhot1	chr11	80209195	80265919	3720	-0.04					21
T-cells_mPTCL_spleen_Ms9	Vps37a	chr8	40512051	40545043	1976	0.015					10
T-cells_mPTCL_spleen_Ms9	Gm3696	chr14	7084287	7090866	720	0.06					4
T-cells_mPTCL_spleen_Ms9	Prss43	chr9	110826996	110831079	1710	0.105					6
T-cells_mPTCL_spleen_Ms9	Amica1	chr9	45083995	45107500	1710	0					9
T-cells_mPTCL_spleen_Ms9	Ptpn2	chr18	67665773	67724535	1860	0.035					10
T-cells_mPTCL_spleen_Ms9	Ambp	chr4	63143297	63154057	1860	-0.01					10
T-cells_mPTCL_spleen_Ms9	Cldn16	chr16	26463452	26482703	930	-0.17					5
T-cells_mPTCL_spleen_Ms9	Cox7b	chrX	106015760	106021843	420	0.04					3
T-cells_mPTCL_spleen_Ms9	Olfr1123	chr2	87417995	87419074	1080	-0.05					1
T-cells_mPTCL_spleen_Ms9	Nfe2l2	chr2	75675912	75704445	2220	0.01					5
T-cells_mPTCL_spleen_Ms9	Olfr1211	chr2	88929365	88930324	960	-0.02					1
T-cells_mPTCL_spleen_Ms9	Zfp358	chr8	3495366	3497238	1440	0.01					3
T-cells_mPTCL_spleen_Ms9	Olfr448	chr6	42896439	42897398	960	-0.16					1
T-cells_mPTCL_spleen_Ms9	Ctnnb1	chr9	120950137	120959532	3347	-0.01					12
T-cells_mPTCL_spleen_Ms9	Rbpms	chr8	33795029	33929597	1380	0.04					8
T-cells_mPTCL_spleen_Ms9	Il1f5	chr2	24277424	24281379	780	-0.07					4
T-cells_mPTCL_spleen_Ms9	2810428I15Rik	chr8	70504383	70506756	819	0.02					4
T-cells_mPTCL_spleen_Ms9	Zfp771	chr7	127245055	127245174	120	-0.67					1
T-cells_mPTCL_spleen_Ms9	Tmem72	chr6	116694990	116716601	1290	-0.28					5
T-cells_mPTCL_spleen_Ms9	Agl	chr3	116744756	116807367	6750	-0.12					33
T-cells_mPTCL_spleen_Ms9	Hspa14	chr2	3488940	3512721	3660	-0.01					16
T-cells_mPTCL_spleen_Ms9	Dlat	chr9	50636369	50658797	2520	-0.04					12
T-cells_mPTCL_spleen_Ms9	Pomgnt1	chr4	116151063	116159282	3773	-0.025					20
T-cells_mPTCL_spleen_Ms9	Cd177	chr7	24744155	24760319	3910	-0.01					16
T-cells_mPTCL_spleen_Ms9	AB041806	chr4	138395947	138396186	240	-0.03					1
T-cells_mPTCL_spleen_Ms9	Ranbp3	chr17	56673310	56710936	2876	0.32					15
T-cells_mPTCL_spleen_Ms9	Gm4172	chr7	21545150	21546109	960	0.13					1
T-cells_mPTCL_spleen_Ms9	Olfr1043	chr2	86161995	86162954	960	-0.01					1
T-cells_mPTCL_spleen_Ms9	Arhgef5	chr6	43272311	43288811	5820	-0.05					14
T-cells_mPTCL_spleen_Ms9	Srsf7	chr17	80201485	80207247	1530	0.34					9
T-cells_mPTCL_spleen_Ms9	Igsf8	chr1	172312504	172319469	2310	-0.22					6
T-cells_mPTCL_spleen_Ms9	Htra2	chr6	83052447	83054472	1530	0.01					6
T-cells_mPTCL_spleen_Ms9	Rgl2	chr17	33931677	33937289	3298	0.39					15
T-cells_mPTCL_spleen_Ms9	3830417A13Rik	chrX	64177389	64178828	1440	-0.06					1
T-cells_mPTCL_spleen_Ms9	Gbe1	chr16	70360822	70569076	3390	-0.195					16
T-cells_mPTCL_spleen_Ms9	Dynlrb1	chr2	155236526	155250001	990	0.065					6
T-cells_mPTCL_spleen_Ms9	Ntpcr	chr8	125734272	125747791	1080	-0.03					6
T-cells_mPTCL_spleen_Ms9	Sag	chr1	87805254	87845028	2520	-0.12					15
T-cells_mPTCL_spleen_Ms9	Bex6	chr16	32186359	32186838	480	-0.21					1
T-cells_mPTCL_spleen_Ms9	Oit1	chr14	8349231	8368544	1620	-0.04					9
T-cells_mPTCL_spleen_Ms9	Fdft1	chr14	63146739	63177791	1740	-0.045					8
T-cells_mPTCL_spleen_Ms9	Pabpc2	chr18	39773644	39776125	2280	-0.015					2
T-cells_mPTCL_spleen_Ms9	Abcg8	chr17	84683173	84698849	3242	0.43					11
T-cells_mPTCL_spleen_Ms9	Gpt2	chr8	85492868	85525640	2220	-0.04					11
T-cells_mPTCL_spleen_Ms9	Ccdc89	chr7	90426540	90427859	1320	0.05					1
T-cells_mPTCL_spleen_Ms9	Ccdc17	chr4	116596752	116600071	2558	0.08					10
T-cells_mPTCL_spleen_Ms9	Ssxa1	chrX	21118356	21121186	600	0.075					4
T-cells_mPTCL_spleen_Ms9	Garnl3	chr2	32986623	33105043	5310	0.015					30
T-cells_mPTCL_spleen_Ms9	Pou4f3	chr18	42394582	42396041	1200	-0.085					2
T-cells_mPTCL_spleen_Ms9	Gyk	chrX	85704301	85776523	3870	-0.07					24
T-cells_mPTCL_spleen_Ms9	Dpm3	chr3	89266725	89267084	360	-0.32					1
T-cells_mPTCL_spleen_Ms9	Gpr22	chr12	31708653	31710092	1440	-0.04					1
T-cells_mPTCL_spleen_Ms9	BC025446	chr15	75216629	75221705	780	-0.005					4
T-cells_mPTCL_spleen_Ms9	Epc2	chr2	49488648	49550021	3180	0.01					13
T-cells_mPTCL_spleen_Ms9	Slc6a18	chr13	73664097	73677970	2850	0.07					13
T-cells_mPTCL_spleen_Ms9	Cyct	chr2	76354042	76356283	480	0.025					2
T-cells_mPTCL_spleen_Ms9	Cttnbp2nl	chr3	105004609	105032761	2100	-0.1					4
T-cells_mPTCL_spleen_Ms9	Tmem88b	chr4	155784216	155785649	720	-0.015					2
T-cells_mPTCL_spleen_Ms9	Fbxw9	chr8	85060092	85066686	2081	0.01					8
T-cells_mPTCL_spleen_Ms9	Ppp1r14c	chr10	3366787	3463516	660	0.08					4
T-cells_mPTCL_spleen_Ms9	Zfp457	chr13	67292792	67306411	810	0.03					6
T-cells_mPTCL_spleen_Ms9	Olfr559	chr7	102723504	102724463	960	-0.02					1
T-cells_mPTCL_spleen_Ms9	Jund	chr8	70699134	70700083	720	0.075					2
T-cells_mPTCL_spleen_Ms9	F9	chrX	59999417	60029466	1830	0					8
T-cells_mPTCL_spleen_Ms9	Rnf41	chr10	128428568	128438437	1260	0.06					5
T-cells_mPTCL_spleen_Ms9	Nme5	chr18	34562673	34578741	1020	0.08					5
T-cells_mPTCL_spleen_Ms9	Slc12a5	chr2	164968338	164999087	5310	0.03					27
T-cells_mPTCL_spleen_Ms9	Sema3a	chr5	13399923	13599614	3750	0					18
T-cells_mPTCL_spleen_Ms9	Syngr2	chr11	117812397	117813495	840	0.06					3
T-cells_mPTCL_spleen_Ms9	Bckdha	chr7	25630965	25658745	1650	0.08					8
T-cells_mPTCL_spleen_Ms9	Ccbe1	chr18	66061283	66291210	2250	-0.055					12
T-cells_mPTCL_spleen_Ms9	Mcm3ap	chr10	76469993	76515780	8071	-0.07					27
T-cells_mPTCL_spleen_Ms9	Ndufa10	chr1	92439783	92471020	1620	-0.1					9
T-cells_mPTCL_spleen_Ms9	4930564B18Rik	chr14	75658659	75667077	990	0.005					4
T-cells_mPTCL_spleen_Ms9	Gucy1b2	chr14	62392773	62456136	3480	0					17
T-cells_mPTCL_spleen_Ms9	Ccdc73	chr2	104907509	105017760	5010	0.03					19
T-cells_mPTCL_spleen_Ms9	Ube2d4	chr15	58846544	58847348	510	-0.14					2
T-cells_mPTCL_spleen_Ms9	Gstm2	chr3	107982003	107986434	1200	-0.085					8
T-cells_mPTCL_spleen_Ms9	Lepre1	chr4	119232953	119248277	3420	0.02					17
T-cells_mPTCL_spleen_Ms9	Pdf	chr8	107047072	107047311	240	-0.1					1
T-cells_mPTCL_spleen_Ms9	Zfp58	chr13	67490862	67494783	900	-0.01					5
T-cells_mPTCL_spleen_Ms9	Sp8	chr12	118847241	118849902	1350	0.23					3
T-cells_mPTCL_spleen_Ms9	Klra17	chr6	129831403	129874910	1170	0.07					6
T-cells_mPTCL_spleen_Ms9	Omt2a	chr9	78312188	78314805	750	-0.02					5
T-cells_mPTCL_spleen_Ms9	Usp48	chr4	137593790	137656192	5993	-0.04					29
T-cells_mPTCL_spleen_Ms9	Katnbl1	chr2	112404135	112412458	1530	0.02					9
T-cells_mPTCL_spleen_Ms9	Vmn1r87	chr7	13131434	13132393	960	-0.05					1
T-cells_mPTCL_spleen_Ms9	Fbn2	chr18	58010205	58209857	14430	-0.02					65
T-cells_mPTCL_spleen_Ms9	Atg12	chr18	46734389	46741582	780	-0.035					4
T-cells_mPTCL_spleen_Ms9	Atp11a	chr8	12757243	12868712	7080	-0.04					32
T-cells_mPTCL_spleen_Ms9	Ano2	chr6	125690643	126039557	5100	-0.16					27
T-cells_mPTCL_spleen_Ms9	Gm6040	chr8	20916959	20917723	390	-0.01					2
T-cells_mPTCL_spleen_Ms9	Dph1	chr11	75178896	75191241	2400	-0.02					13
T-cells_mPTCL_spleen_Ms9	Nek7	chr1	138486965	138561790	1440	-0.21					9
T-cells_mPTCL_spleen_Ms9	Fzd3	chr14	65202705	65253157	2190	-0.065					6
T-cells_mPTCL_spleen_Ms9	Ifnl2	chr7	28508995	28510392	780	-0.01					4
T-cells_mPTCL_spleen_Ms9	Clca6	chr3	144952642	144975049	3540	-0.145					14
T-cells_mPTCL_spleen_Ms9	Mast2	chr4	116306794	116435635	7560	-0.015					30
T-cells_mPTCL_spleen_Ms9	Vmn1r238	chr18	3122455	3123294	840	-0.04					1
T-cells_mPTCL_spleen_Ms9	Gpr139	chr7	119144310	119184382	1110	-0.305					2
T-cells_mPTCL_spleen_Ms9	Mms22l	chr4	24496866	24602669	5310	0.005					24
T-cells_mPTCL_spleen_Ms9	Cops5	chr1	10024931	10037860	1560	-0.095					8
T-cells_mPTCL_spleen_Ms9	Col16a1	chr4	130049613	130099110	11296	-0.02					65
T-cells_mPTCL_spleen_Ms9	Chsy3	chr18	59175660	59410465	2520	-0.025					4
T-cells_mPTCL_spleen_Ms9	Hoxa4	chr6	52190335	52191729	600	-0.265					2
T-cells_mPTCL_spleen_Ms9	Casc4	chr2	121867188	121933572	1950	-0.03					10
T-cells_mPTCL_spleen_Ms9	Zswim3	chr2	164805234	164821742	2280	-0.03					2
T-cells_mPTCL_spleen_Ms9	Olfr1216	chr2	89013114	89014073	960	-0.05					1
T-cells_mPTCL_spleen_Ms9	Fam186b	chr15	99271191	99287051	3270	-0.065					8
T-cells_mPTCL_spleen_Ms9	Olfr65	chr7	103906388	103907587	1200	-0.11					1
T-cells_mPTCL_spleen_Ms9	Nr2f1	chr13	78189693	78198350	1200	-0.01					3
T-cells_mPTCL_spleen_Ms9	Rbms1	chr2	60753685	60962787	2280	0.085					14
T-cells_mPTCL_spleen_Ms9	Rgs8	chr1	153665816	153692935	1080	-0.155					6
T-cells_mPTCL_spleen_Ms9	Bcl7b	chr5	135168462	135180943	1140	-0.06					7
T-cells_mPTCL_spleen_Ms9	Pfkfb4	chr9	108991974	109030417	2832	-0.07					15
T-cells_mPTCL_spleen_Ms9	Sis	chr3	72888934	72966926	8610	-0.2					43
T-cells_mPTCL_spleen_Ms9	Acoxl	chr2	127854790	128123161	3120	0					18
T-cells_mPTCL_spleen_Ms9	Bin2	chr15	100644892	100669512	1913	-0.06					11
T-cells_mPTCL_spleen_Ms9	Lekr1	chr3	65669064	65831196	2880	-0.23					12
T-cells_mPTCL_spleen_Ms9	Lrig3	chr10	125966606	126014977	4650	-0.17					19
T-cells_mPTCL_spleen_Ms9	Agpat9	chr5	100846758	100897831	2280	-0.02					12
T-cells_mPTCL_spleen_Ms9	Gm10770	chr2	150179424	150179718	295	-0.04					1
T-cells_mPTCL_spleen_Ms9	Ptgs1	chr2	36230476	36251412	2850	-0.07					11
T-cells_mPTCL_spleen_Ms9	Clip2	chr5	134490696	134535227	4200	-0.02					16
T-cells_mPTCL_spleen_Ms9	Lonp1	chr17	56614353	56626921	4168	0.335					16
T-cells_mPTCL_spleen_Ms9	Olfr1179	chr2	88401990	88402949	960	-0.09					1
T-cells_mPTCL_spleen_Ms9	Tspyl5	chr15	33686540	33687859	1320	-0.17					1
T-cells_mPTCL_spleen_Ms9	Atp5b	chr10	128083270	128090128	2302	-0.1					9
T-cells_mPTCL_spleen_Ms9	Arid2	chr15	96287650	96402142	6771	-0.02					21
T-cells_mPTCL_spleen_Ms9	Olfr78	chr7	102742005	102753934	2040	-0.005					2
T-cells_mPTCL_spleen_Ms9	H60b	chr10	22283428	22288783	1290	1.46					6
T-cells_mPTCL_spleen_Ms9	Tpmt	chr13	47025308	47041580	1290	0.025					8
T-cells_mPTCL_spleen_Ms9	Tsc22d2	chr3	58415631	58460317	2700	-0.11					4
T-cells_mPTCL_spleen_Ms9	Psd4	chr2	24394103	24407284	4170	-0.005					16
T-cells_mPTCL_spleen_Ms9	Rdh1	chr10	127759914	127765548	1200	-0.03					4
T-cells_mPTCL_spleen_Ms9	Ankrd26	chr6	118502969	118562114	7213	-0.13					33
T-cells_mPTCL_spleen_Ms9	Vmn2r62	chr7	42764542	42793511	2640	-0.06					7
T-cells_mPTCL_spleen_Ms9	Hsf1	chr15	76477539	76500638	2590	0.04					11
T-cells_mPTCL_spleen_Ms9	Bcam	chr7	19756526	19770497	3201	-0.025					12
T-cells_mPTCL_spleen_Ms9	Pirb	chr7	3712620	3720368	3701	-0.01					15
T-cells_mPTCL_spleen_Ms9	Ccnl2	chr4	155813115	155823699	2040	0					11
T-cells_mPTCL_spleen_Ms9	Fam216a	chr5	122364707	122370603	950	-0.05					5
T-cells_mPTCL_spleen_Ms9	Thg1l	chr11	45948127	45955489	1410	0.02					7
T-cells_mPTCL_spleen_Ms9	Hrsp12	chr15	34484417	34495144	900	0.04					6
T-cells_mPTCL_spleen_Ms9	Olfr584	chr7	103085459	103086538	960	-0.055					2
T-cells_mPTCL_spleen_Ms9	Chchd5	chr2	129129766	129133345	775	0					3
T-cells_mPTCL_spleen_Ms9	Dcdc2c	chr12	28516591	28535531	900	0.095					6
T-cells_mPTCL_spleen_Ms9	Olfr284	chr15	98340000	98340959	960	-0.01					1
T-cells_mPTCL_spleen_Ms9	2410018M08Rik	chr5	129895737	129903523	2070	-0.04					6
T-cells_mPTCL_spleen_Ms9	Zfp81	chr17	33334183	33358794	1230	0.455					6
T-cells_mPTCL_spleen_Ms9	Hoxc6	chr15	103009565	103011066	840	-0.08					2
T-cells_mPTCL_spleen_Ms9	Vmn2r87	chr10	130471793	130497395	2280	0.055					8
T-cells_mPTCL_spleen_Ms9	Olfr218	chr1	173203348	173204307	960	-0.16					1
T-cells_mPTCL_spleen_Ms9	Fam211a	chr11	62605680	62620617	990	-0.23					3
T-cells_mPTCL_spleen_Ms9	Isy1	chr6	87819059	87838704	1878	-0.16					11
T-cells_mPTCL_spleen_Ms9	Gm10339	chr14	7403881	7404000	120	-0.07					1
T-cells_mPTCL_spleen_Ms9	Tm7sf3	chr6	146603710	146642690	2640	-0.085					12
T-cells_mPTCL_spleen_Ms9	Rnps1	chr17	24414643	24425404	1814	0.39					8
T-cells_mPTCL_spleen_Ms9	Tekt2	chr4	126322192	126324999	1874	0.005					8
T-cells_mPTCL_spleen_Ms9	Slc25a51	chr4	45399230	45404790	1110	0.135					2
T-cells_mPTCL_spleen_Ms9	Zfp120	chr2	150117945	150136664	450	-0.02					3
T-cells_mPTCL_spleen_Ms9	Odf3	chr7	140848250	140850810	1260	-0.04					6
T-cells_mPTCL_spleen_Ms9	Mtap	chr4	89148142	89179546	1410	-0.13					7
T-cells_mPTCL_spleen_Ms9	Spata19	chr9	27396817	27400904	1050	-0.1					7
T-cells_mPTCL_spleen_Ms9	Ing1	chr8	11556857	11562479	1320	-0.01					2
T-cells_mPTCL_spleen_Ms9	Olfr486	chr7	108171790	108172749	960	-0.01					1
T-cells_mPTCL_spleen_Ms9	Dcun1d3	chr7	119857514	119859834	1080	-0.055					2
T-cells_mPTCL_spleen_Ms9	Fbxo41	chr6	85472967	85484541	3441	-0.07					11
T-cells_mPTCL_spleen_Ms9	Mpzl1	chr1	165593536	165608520	930	-0.1					5
T-cells_mPTCL_spleen_Ms9	Pan3	chr5	147450593	147546435	3766	-0.02					18
T-cells_mPTCL_spleen_Ms9	Prkar1b	chr5	139018625	139127794	1950	-0.135					10
T-cells_mPTCL_spleen_Ms9	Serf2	chr2	121449348	121452195	837	0.02					4
T-cells_mPTCL_spleen_Ms9	Olfr1229	chr2	89282310	89283149	840	-0.07					1
T-cells_mPTCL_spleen_Ms9	Clstn1	chr4	149613991	149647600	4170	0.005					18
T-cells_mPTCL_spleen_Ms9	Piwil4	chr9	14697808	14740560	4766	0.02					23
T-cells_mPTCL_spleen_Ms9	Nfatc3	chr8	106078572	106128099	3000	-0.015					10
T-cells_mPTCL_spleen_Ms9	Zfp398	chr6	47835818	47866968	2640	-0.16					8
T-cells_mPTCL_spleen_Ms9	Aim2	chr1	173455304	173465053	1380	-0.09					5
T-cells_mPTCL_spleen_Ms9	Zcchc16	chrX	145119535	145122425	2640	-0.005					2
T-cells_mPTCL_spleen_Ms9	Ptchd3	chr11	121830241	121843037	3030	-0.01					4
T-cells_mPTCL_spleen_Ms9	Hist1h4k	chr13	21750169	21750528	360	0					1
T-cells_mPTCL_spleen_Ms9	Cby1	chr15	79661395	79667087	690	-0.205					4
T-cells_mPTCL_spleen_Ms9	Igkv4-62	chr6	69399783	69400142	360	-0.08					1
T-cells_mPTCL_spleen_Ms9	Me2	chr18	73770597	73805164	2700	-0.05					15
T-cells_mPTCL_spleen_Ms9	Ccl27a	chr4	41769456	41773553	1170	-0.045					6
T-cells_mPTCL_spleen_Ms9	Olfr325	chr11	58580796	58581875	1080	-0.08					1
T-cells_mPTCL_spleen_Ms9	Prkd3	chr17	78951823	79012946	4020	0.48					19
T-cells_mPTCL_spleen_Ms9	9430038I01Rik	chr7	137376276	137387739	780	-0.025					4
T-cells_mPTCL_spleen_Ms9	Abhd14a	chr9	106440193	106444314	1110	-0.02					5
T-cells_mPTCL_spleen_Ms9	Pik3r2	chr8	70768673	70774995	2994	0.05					12
T-cells_mPTCL_spleen_Ms9	Etfa	chr9	55454683	55512109	1860	-0.015					12
T-cells_mPTCL_spleen_Ms9	Gm7849	chr8	21455508	21456550	480	0.015					2
T-cells_mPTCL_spleen_Ms9	Gm10220	chr5	26116837	26121280	960	0.02					5
T-cells_mPTCL_spleen_Ms9	Olfr1157	chr2	87961941	87962900	960	-0.04					1
T-cells_mPTCL_spleen_Ms9	Gtf3c6	chr10	40249502	40257676	1076	-0.06					5
T-cells_mPTCL_spleen_Ms9	Tenm3	chr8	48228403	48674679	10410	-0.08					29
T-cells_mPTCL_spleen_Ms9	8430427H17Rik	chr2	153411600	153529553	2310	0.14					11
T-cells_mPTCL_spleen_Ms9	Hao2	chr3	98875246	98884885	1530	-0.1					7
T-cells_mPTCL_spleen_Ms9	Slc45a1	chr4	150629484	150644385	2790	-0.095					8
T-cells_mPTCL_spleen_Ms9	Olfr1094	chr2	86828748	86829827	1080	-0.07					1
T-cells_mPTCL_spleen_Ms9	Ccl19	chr4	42754813	42756359	390	0.02					3
T-cells_mPTCL_spleen_Ms9	Col6a4	chr9	105990716	106082963	9877	-0.02					35
T-cells_mPTCL_spleen_Ms9	Mfrp	chr9	44101829	44106474	2481	-0.025					12
T-cells_mPTCL_spleen_Ms9	Il34	chr8	110742243	110755333	1500	-0.05					7
T-cells_mPTCL_spleen_Ms9	Nudt22	chr19	6993003	6995779	1290	-0.04					5
T-cells_mPTCL_spleen_Ms9	Arih2	chr9	108605027	108644330	2744	-0.06					13
T-cells_mPTCL_spleen_Ms9	Serpinb9c	chr13	33149941	33159755	1830	-0.05					7
T-cells_mPTCL_spleen_Ms9	Kxd1	chr8	70509482	70523287	1080	0.02					6
T-cells_mPTCL_spleen_Ms9	Pisd	chr5	32737222	32785640	2100	0.11					9
T-cells_mPTCL_spleen_Ms9	Cspp1	chr1	10045045	10136158	5580	-0.105					30
T-cells_mPTCL_spleen_Ms9	Iqck	chr7	118872763	118971521	1290	-0.06					8
T-cells_mPTCL_spleen_Ms9	Smpd1	chr7	105554504	105558067	2310	-0.07					6
T-cells_mPTCL_spleen_Ms9	Pgpep1	chr8	70650569	70659685	930	0.04					5
T-cells_mPTCL_spleen_Ms9	Gm9925	chr18	74065043	74065642	600	0.26					1
T-cells_mPTCL_spleen_Ms9	Rpl34	chr3	130726827	130729320	600	-0.15					4
T-cells_mPTCL_spleen_Ms9	Dars	chr1	128364189	128417243	2790	-0.07					17
T-cells_mPTCL_spleen_Ms9	Hadha	chr5	30119767	30154974	3980	-0.02					19
T-cells_mPTCL_spleen_Ms9	Dusp4	chr8	34816399	34818829	960	0.29					3
T-cells_mPTCL_spleen_Ms9	Tram1	chr1	13566269	13589780	2100	-0.13					11
T-cells_mPTCL_spleen_Ms9	Gpsm3	chr17	34590151	34591357	780	0.39					4
T-cells_mPTCL_spleen_Ms9	2810032G03Rik	chr12	5412309	5415252	510	0.125					2
T-cells_mPTCL_spleen_Ms9	Pdlim3	chr8	45885536	45919038	1410	-0.05					7
T-cells_mPTCL_spleen_Ms9	1810032O08Rik	chr11	116671639	116674731	1196	-0.02					6
T-cells_mPTCL_spleen_Ms9	Cypt4	chr9	24625204	24625683	480	0					1
T-cells_mPTCL_spleen_Ms9	Bmx	chrX	164193683	164258108	3570	0.08					19
T-cells_mPTCL_spleen_Ms9	Zfyve26	chr12	79233947	79295692	10141	0.11					40
T-cells_mPTCL_spleen_Ms9	Mif4gd	chr11	115608379	115613012	1080	-0.005					6
T-cells_mPTCL_spleen_Ms9	Ttc17	chr2	94301681	94386195	5190	-0.01					25
T-cells_mPTCL_spleen_Ms9	Olfr826	chr10	130179927	130180886	960	0.01					1
T-cells_mPTCL_spleen_Ms9	Glipr1l1	chr10	112060288	112078464	930	-0.04					5
T-cells_mPTCL_spleen_Ms9	C87436	chr6	86445437	86470444	2220	-0.09					9
T-cells_mPTCL_spleen_Ms9	Umod	chr7	119463157	119478331	2580	-0.04					10
T-cells_mPTCL_spleen_Ms9	Narfl	chr17	25773764	25783213	2730	0.29					12
T-cells_mPTCL_spleen_Ms9	Olfr689	chr7	105313991	105314950	960	-0.07					1
T-cells_mPTCL_spleen_Ms9	Lonrf1	chr8	36217402	36236167	2580	0.06					11
T-cells_mPTCL_spleen_Ms9	1700003M02Rik	chr4	34688779	34728908	2520	-0.04					12
T-cells_mPTCL_spleen_Ms9	Gm8909	chr17	36164555	36168534	2040	0.505					8
T-cells_mPTCL_spleen_Ms9	Vmn1r65	chr7	6008187	6009506	1320	-0.08					1
T-cells_mPTCL_spleen_Ms9	Mgat4c	chr10	102378111	102389391	1680	-0.06					3
T-cells_mPTCL_spleen_Ms9	Gm10430	chr5	76657659	76658378	720	0.09					1
T-cells_mPTCL_spleen_Ms9	Myot	chr18	44336954	44355313	2010	-0.02					9
T-cells_mPTCL_spleen_Ms9	A430033K04Rik	chr5	138622848	138647956	1860	-0.04					5
T-cells_mPTCL_spleen_Ms9	Cgnl1	chr9	71629206	71726111	5100	0.02					18
T-cells_mPTCL_spleen_Ms9	Olfr872	chr9	20237138	20260931	1230	-0.055					2
T-cells_mPTCL_spleen_Ms9	Atad2	chr15	58095459	58132386	5550	-0.02					28
T-cells_mPTCL_spleen_Ms9	Stk24	chr14	121287286	121337656	2040	0.05					10
T-cells_mPTCL_spleen_Ms9	Pcdh11x	chrX	120364799	120906380	5280	0.035					14
T-cells_mPTCL_spleen_Ms9	Gm5934	chrX	24474608	24499148	1080	0.07					8
T-cells_mPTCL_spleen_Ms9	Pcgf5	chr19	36412090	36455733	1350	-0.06					9
T-cells_mPTCL_spleen_Ms9	Gpx8	chr13	113043097	113045621	480	0.06					2
T-cells_mPTCL_spleen_Ms9	Syt1	chr10	108500523	108700167	2880	0					9
T-cells_mPTCL_spleen_Ms9	Wfdc10	chr2	164657024	164657383	360	-0.15					1
T-cells_mPTCL_spleen_Ms9	Wdr6	chr9	108572941	108578602	3734	-0.1					4
T-cells_mPTCL_spleen_Ms9	Traf3	chr12	111237519	111262073	2430	0.035					10
T-cells_mPTCL_spleen_Ms9	Bpi	chr2	158258239	158284307	2700	-0.03					15
T-cells_mPTCL_spleen_Ms9	Sp140	chr1	85601085	85644692	3480	-0.01					17
T-cells_mPTCL_spleen_Ms9	Picalm	chr7	90160399	90207649	3408	0					19
T-cells_mPTCL_spleen_Ms9	B230325K18Rik	chr7	127985561	127985710	150	0.09					1
T-cells_mPTCL_spleen_Ms9	Tceanc	chrX	166502257	166503456	1200	-0.08					1
T-cells_mPTCL_spleen_Ms9	Olfr220	chr1	174448573	174449532	960	-0.24					1
T-cells_mPTCL_spleen_Ms9	Lcn4	chr2	26667796	26671280	1140	0.01					7
T-cells_mPTCL_spleen_Ms9	Adamts4	chr1	171250781	171259204	3120	-0.14					9
T-cells_mPTCL_spleen_Ms9	Olfr869	chr9	20129070	20138097	1110	-0.04					2
T-cells_mPTCL_spleen_Ms9	Dnttip2	chr3	122275153	122285162	2070	-0.11					7
T-cells_mPTCL_spleen_Ms9	Enho	chr4	41638566	41639972	630	-0.235					2
T-cells_mPTCL_spleen_Ms9	Rab44	chr17	29136232	29148289	2940	0.3					9
T-cells_mPTCL_spleen_Ms9	Timm10b	chr7	105640547	105641691	690	-0.065					4
T-cells_mPTCL_spleen_Ms9	Olfr493	chr7	108346027	108346986	960	-0.02					1
T-cells_mPTCL_spleen_Ms9	Ccin	chr4	43983544	43985463	1920	-0.03					1
T-cells_mPTCL_spleen_Ms9	Prmt7	chr8	106212434	106251683	3300	-0.11					17
T-cells_mPTCL_spleen_Ms9	Olfr706	chr7	106885860	106886819	960	-0.06					1
T-cells_mPTCL_spleen_Ms9	Rlbp1	chr7	79375519	79383998	1500	0.16					7
T-cells_mPTCL_spleen_Ms9	Yif1a	chr19	5088643	5092494	1470	0.03					8
T-cells_mPTCL_spleen_Ms9	Slc25a33	chr4	149744619	149774086	1560	-0.05					7
T-cells_mPTCL_spleen_Ms9	Ankrd2	chr19	42035989	42045053	1530	0.07					9
T-cells_mPTCL_spleen_Ms9	Fez2	chr17	78378647	78412977	1590	0.47					8
T-cells_mPTCL_spleen_Ms9	Ctsf	chr19	4855257	4860487	2326	0.03					11
T-cells_mPTCL_spleen_Ms9	Gm11808	chr4	3973144	3973623	480	-0.04					1
T-cells_mPTCL_spleen_Ms9	Gm10273	chr10	59395712	59396671	960	0.02					1
T-cells_mPTCL_spleen_Ms9	Gm16440	chr14	6381111	6389387	720	0.045					4
T-cells_mPTCL_spleen_Ms9	Emg1	chr6	124704511	124712078	1130	-0.1					4
T-cells_mPTCL_spleen_Ms9	Atg3	chr16	45159045	45187759	1980	-0.125					12
T-cells_mPTCL_spleen_Ms9	Spink10	chr18	62592345	62661053	1440	0.08					9
T-cells_mPTCL_spleen_Ms9	Mmaa	chr8	79267891	79281630	1710	-0.005					6
T-cells_mPTCL_spleen_Ms9	Zfp960	chr17	17064101	17087317	720	0.46					5
T-cells_mPTCL_spleen_Ms9	Syngr4	chr7	45886890	45895796	990	-0.25					4
T-cells_mPTCL_spleen_Ms9	BC089597	chr10	127866652	127877101	1080	-0.035					4
T-cells_mPTCL_spleen_Ms9	Lrrc56	chr7	141196961	141209474	2170	0.02					10
T-cells_mPTCL_spleen_Ms9	Rpl36	chr17	56613544	56614227	524	0.505					2
T-cells_mPTCL_spleen_Ms9	Smyd5	chr6	85431962	85445161	2129	-0.16					12
T-cells_mPTCL_spleen_Ms9	Mos	chr4	3870724	3872163	1440	-0.09					1
T-cells_mPTCL_spleen_Ms9	Pdc	chr1	150328280	150333537	990	-0.24					3
T-cells_mPTCL_spleen_Ms9	Atp9a	chr2	168634720	168742357	5536	0.02					28
T-cells_mPTCL_spleen_Ms9	Ceacam15	chr7	16671881	16675629	990	-0.03					3
T-cells_mPTCL_spleen_Ms9	Fdxacb1	chr9	50768249	50772618	2070	0.01					5
T-cells_mPTCL_spleen_Ms9	Fam92a	chr4	12153876	12172013	1740	0.045					10
T-cells_mPTCL_spleen_Ms9	Pspc1	chr14	56723067	56778941	2880	-0.01					9
T-cells_mPTCL_spleen_Ms9	Ppil3	chr1	58431147	58444649	1080	-0.09					6
T-cells_mPTCL_spleen_Ms9	Kcnk2	chr1	189209768	189343391	1950	-0.065					8
T-cells_mPTCL_spleen_Ms9	Dcaf12l2	chrX	44366586	44368339	1440	0.075					2
T-cells_mPTCL_spleen_Ms9	Foxd4	chr19	24899495	24900574	1080	-0.25					1
T-cells_mPTCL_spleen_Ms9	Naaa	chr5	92259503	92278141	1860	0.07					10
T-cells_mPTCL_spleen_Ms9	Zfp646	chr7	127878640	127885552	1782	-0.07					5
T-cells_mPTCL_spleen_Ms9	Nell2	chr15	95220039	95527891	3990	0					20
T-cells_mPTCL_spleen_Ms9	L3mbtl3	chr10	26276071	26352368	3600	0.02					21
T-cells_mPTCL_spleen_Ms9	St7	chr6	17694137	17942776	3060	-0.24					18
T-cells_mPTCL_spleen_Ms9	Apbb1	chr7	105558846	105574419	2910	-0.05	12.6	BP	Dup	1	14	0.58	0.648	8(105566502-105566741)	1	0.1
T-cells_mPTCL_spleen_Ms9	Atp4b	chr8	13386586	13396756	1320	-0.01					7
T-cells_mPTCL_spleen_Ms9	Vcam1	chr3	116110837	116129394	2820	-0.065					10
T-cells_mPTCL_spleen_Ms9	Rnf149	chr1	39552403	39576899	1500	-0.1					8
T-cells_mPTCL_spleen_Ms9	Fam20b	chr1	156681406	156706095	1650	-0.05					7
T-cells_mPTCL_spleen_Ms9	Nme2	chr11	93949837	93952909	450	0.06					3
T-cells_mPTCL_spleen_Ms9	Adsl	chr15	80948504	80968764	2400	-0.07					13
T-cells_mPTCL_spleen_Ms9	A530088E08Rik	chr17	32403035	32404435	720	0.475					2
T-cells_mPTCL_spleen_Ms9	Trhr	chr15	44196950	44233523	1560	0.06					3
T-cells_mPTCL_spleen_Ms9	Tatdn1	chr15	58890605	58933748	1951	-0.06					10
T-cells_mPTCL_spleen_Ms9	Mthfd2	chr6	83306607	83317538	1470	-0.205					8
T-cells_mPTCL_spleen_Ms9	Ttll12	chr15	83576942	83591582	2666	-0.05					12
T-cells_mPTCL_spleen_Ms9	Gpr12	chr5	146583074	146584153	1080	-0.06					1
T-cells_mPTCL_spleen_Ms9	Gdf5	chr2	155941500	155945108	1680	-0.05					2
T-cells_mPTCL_spleen_Ms9	Sstr3	chr15	78539556	78540635	1080	0.03					1
T-cells_mPTCL_spleen_Ms9	Phf7	chr14	31238299	31249687	1710	-0.01					9
T-cells_mPTCL_spleen_Ms9	Rps12	chr10	23785182	23787059	808	-0.01					4
T-cells_mPTCL_spleen_Ms9	Mettl15	chr2	109092836	109274702	1560	0.04					5
T-cells_mPTCL_spleen_Ms9	Xkr8	chr4	132727792	132732498	1440	-0.01					3
T-cells_mPTCL_spleen_Ms9	Mettl17	chr14	51884894	51891740	2358	-0.02					13
T-cells_mPTCL_spleen_Ms9	Prrt1	chr17	34629605	34632291	630	0.59					3
T-cells_mPTCL_spleen_Ms9	Olfr381	chr11	73485874	73486833	960	-0.05					1
T-cells_mPTCL_spleen_Ms9	Abcf2	chr5	24565814	24576722	2700	-0.03					13
T-cells_mPTCL_spleen_Ms9	Lpcat1	chr13	73484182	73514565	2400	-0.01					13
T-cells_mPTCL_spleen_Ms9	Rgs10	chr7	128373849	128404537	870	0.025					4
T-cells_mPTCL_spleen_Ms9	Lrrc73	chr17	46254420	46257087	1170	0.285					6
T-cells_mPTCL_spleen_Ms9	Ctxn2	chr2	125147407	125147886	480	-0.03					1
T-cells_mPTCL_spleen_Ms9	Cd209d	chr8	3871883	3878519	1140	0					7
T-cells_mPTCL_spleen_Ms9	Taar7f	chr10	24049448	24050647	960	0.015					2
T-cells_mPTCL_spleen_Ms9	Lamtor2	chr3	88549886	88552888	600	-0.205					4
T-cells_mPTCL_spleen_Ms9	Rab23	chr1	33723808	33739441	1170	-0.125					6
T-cells_mPTCL_spleen_Ms9	Skint1	chr4	112010625	112029481	1560	-0.09					7
T-cells_mPTCL_spleen_Ms9	Slc17a7	chr7	45164023	45175076	2310	-0.02					12
T-cells_mPTCL_spleen_Ms9	Anp32e	chr3	95929563	95945274	1317	-0.07					7
T-cells_mPTCL_spleen_Ms9	1700110M21Rik	chr14	101197861	101199180	1320	0.04					1
T-cells_mPTCL_spleen_Ms9	Prss42	chr9	110798183	110803221	1320	0.05					5
T-cells_mPTCL_spleen_Ms9	Sptbn5	chr2	120046094	120085788	13698	-0.02					56
T-cells_mPTCL_spleen_Ms9	Rbm5	chr9	107740909	107769628	4303	-0.04					23
T-cells_mPTCL_spleen_Ms9	Armc9	chr1	86156890	86275730	4470	-0.11					25
T-cells_mPTCL_spleen_Ms9	3930402G23Rik	chr8	10926079	10928516	1110	-0.095					2
T-cells_mPTCL_spleen_Ms9	AU015836	chrX	93968676	93975528	1410	-0.09					6
T-cells_mPTCL_spleen_Ms9	Mpz	chr1	171155525	171160051	1170	-0.03					6
T-cells_mPTCL_spleen_Ms9	Emr1	chr17	57358651	57483176	4233	0.495					20
T-cells_mPTCL_spleen_Ms9	Rem1	chr2	152628085	152634760	1110	0.08					4
T-cells_mPTCL_spleen_Ms9	Mbd1	chr18	74269393	74281974	3013	-0.015					14
T-cells_mPTCL_spleen_Ms9	Ces2a	chr8	104734019	104741442	2617	-0.05					11
T-cells_mPTCL_spleen_Ms9	Syp	chrX	7638650	7648899	1380	0.185					6
T-cells_mPTCL_spleen_Ms9	Ddr2	chr1	169977802	170036012	3420	-0.115					16
T-cells_mPTCL_spleen_Ms9	Arrdc1	chr2	24925551	24935205	1879	-0.04					7
T-cells_mPTCL_spleen_Ms9	Cd3eap	chr7	19357108	19359457	1350	-0.06					3
T-cells_mPTCL_spleen_Ms9	Med20	chr17	47611595	47623111	390	0.33					2
T-cells_mPTCL_spleen_Ms9	Ch25h	chr19	34474198	34475157	960	0.14					1
T-cells_mPTCL_spleen_Ms9	Cd244	chr1	171559265	171582903	1860	-0.07					9
T-cells_mPTCL_spleen_Ms9	Gnrh1	chr14	67746284	67749329	540	0.02					3
T-cells_mPTCL_spleen_Ms9	Nadk2	chr15	9083224	9108407	2071	-0.01					12
T-cells_mPTCL_spleen_Ms9	Zpld1	chr16	55226324	55267305	1860	-0.19					10
T-cells_mPTCL_spleen_Ms9	Pon1	chr6	5168297	5193771	1710	-0.15					9
T-cells_mPTCL_spleen_Ms9	Igkv4-69	chr6	69283763	69284354	510	-0.19					2
T-cells_mPTCL_spleen_Ms9	St7l	chr3	104865081	104926638	2640	-0.105					14
T-cells_mPTCL_spleen_Ms9	Daglb	chr5	143464639	143503422	3210	0.01					15
T-cells_mPTCL_spleen_Ms9	Gm14326	chr2	177944941	177945060	120	0					1
T-cells_mPTCL_spleen_Ms9	Galntl6	chr8	57777145	58911524	2610	0.055					12
T-cells_mPTCL_spleen_Ms9	Soga2	chr17	66337937	66448866	6210	0.39					15
T-cells_mPTCL_spleen_Ms9	Tuft1	chr3	94614069	94658813	2340	-0.16					15
T-cells_mPTCL_spleen_Ms9	Fam83e	chr7	45722177	45729001	1680	-0.24					5
T-cells_mPTCL_spleen_Ms9	Prelid2	chr18	41881165	41951197	900	-0.02					6
T-cells_mPTCL_spleen_Ms9	Gpr62	chr9	106464607	106465951	720	0.015					2
T-cells_mPTCL_spleen_Ms9	Ctnnal1	chr4	56812268	56847903	3476	-0.02					18
T-cells_mPTCL_spleen_Ms9	Tspan12	chr6	21772603	21851101	1440	-0.16					7
T-cells_mPTCL_spleen_Ms9	Rmdn2	chr17	79621426	79681718	1710	0.35					10
T-cells_mPTCL_spleen_Ms9	Abl1	chr2	31689754	31801951	4710	-0.015					14
T-cells_mPTCL_spleen_Ms9	Cebpz	chr17	78919740	78937071	4301	0.49					15
T-cells_mPTCL_spleen_Ms9	Nr1d1	chr11	98769034	98774792	1889	0.045					6
T-cells_mPTCL_spleen_Ms9	Arrdc4	chr7	68739415	68749096	1890	0.055					8
T-cells_mPTCL_spleen_Ms9	Tbc1d8b	chrX	139685125	139751890	4740	0					21
T-cells_mPTCL_spleen_Ms9	Olfr814	chr10	129873809	129874768	960	0.02					1
T-cells_mPTCL_spleen_Ms9	Gclc	chr9	77754764	77793264	3030	0.025					16
T-cells_mPTCL_spleen_Ms9	Msr1	chr8	39581678	39642703	2218	0.02					13
T-cells_mPTCL_spleen_Ms9	Gm7489	chr15	53884990	53886107	750	0.005					2
T-cells_mPTCL_spleen_Ms9	Olfr1453	chr19	13027385	13028344	960	-0.03					1
T-cells_mPTCL_spleen_Ms9	Dgat2l6	chrX	100524875	100545642	1410	0.08					7
T-cells_mPTCL_spleen_Ms9	Krtap24-1	chr16	88611464	88612303	840	-0.17					1
T-cells_mPTCL_spleen_Ms9	Pilra	chr5	137823414	137836136	1560	0.07					7
T-cells_mPTCL_spleen_Ms9	Mon1b	chr8	113636075	113643327	1980	0.12					6
T-cells_mPTCL_spleen_Ms9	Sec14l1	chr11	117117131	117157321	3565	-0.07					16
T-cells_mPTCL_spleen_Ms9	Rtbdn	chr8	84950472	84956235	1020	0.01					5
T-cells_mPTCL_spleen_Ms9	Eya3	chr4	132656682	132721378	3090	0.01					17
T-cells_mPTCL_spleen_Ms9	Nr6a1	chr2	38727781	38885275	2730	-0.07					13
T-cells_mPTCL_spleen_Ms9	Ccl5	chr11	83525930	83530482	450	-0.01					3
T-cells_mPTCL_spleen_Ms9	Svs5	chr2	164332730	164333628	510	-0.05					2
T-cells_mPTCL_spleen_Ms9	Ovol2	chr2	144305581	144331869	1050	-0.06					5
T-cells_mPTCL_spleen_Ms9	Olfr739	chr14	50424505	50425464	960	-0.04					1
T-cells_mPTCL_spleen_Ms9	Grsf1	chr5	88662495	88675555	1890	-0.07					9
T-cells_mPTCL_spleen_Ms9	Zfp786	chr6	47819655	47827144	1830	-0.11					4
T-cells_mPTCL_spleen_Ms9	Gtf2h4	chr17	35667796	35672874	2400	0.51					13
T-cells_mPTCL_spleen_Ms9	Gna11	chr10	81530770	81544978	1658	-0.01					6
T-cells_mPTCL_spleen_Ms9	Rd3	chr1	191983233	191985536	720	-0.215					2
T-cells_mPTCL_spleen_Ms9	Gse1	chr8	120489043	120578655	3660	0.005					16
T-cells_mPTCL_spleen_Ms9	Astn1	chr1	158362544	158688810	5820	-0.245					24
T-cells_mPTCL_spleen_Ms9	Gtf2h5	chr17	6080767	6084681	390	0.555					2
T-cells_mPTCL_spleen_Ms9	Nrros	chr16	32142998	32165456	2340	-0.18					3
T-cells_mPTCL_spleen_Ms9	Nop58	chr1	59685114	59711374	3104	-0.115					16
T-cells_mPTCL_spleen_Ms9	Bmper	chr9	23223587	23484060	3030	-0.06					15
T-cells_mPTCL_spleen_Ms9	4930480E11Rik	chrX	78369645	78370964	1320	0.05					1
T-cells_mPTCL_spleen_Ms9	Mthfs	chr9	89211133	89240077	870	-0.02					4
T-cells_mPTCL_spleen_Ms9	Map4k3	chr17	80581801	80727900	5445	0.46					34
T-cells_mPTCL_spleen_Ms9	H2-Ke6	chr17	34026127	34028083	1290	0.48					8
T-cells_mPTCL_spleen_Ms9	Il13ra1	chrX	36112144	36168919	2190	0.07					11
T-cells_mPTCL_spleen_Ms9	Igsf11	chr16	38902473	39025218	1800	-0.16					7
T-cells_mPTCL_spleen_Ms9	Zim1	chr7	6677224	6688707	1080	-0.05					6
T-cells_mPTCL_spleen_Ms9	Bbs4	chr9	59322866	59353510	2760	0.02					16
T-cells_mPTCL_spleen_Ms9	Ush2a	chr1	188262971	188964942	19470	-0.12					72
T-cells_mPTCL_spleen_Ms9	Mst1	chr9	108081098	108084973	3327	-0.015					12
T-cells_mPTCL_spleen_Ms9	Zfp429	chr13	67390770	67399772	600	0.01					4
T-cells_mPTCL_spleen_Ms9	Armc10	chr5	21645905	21661670	1590	-0.06					6
T-cells_mPTCL_spleen_Ms9	Pcdhb20	chr18	37504404	37507523	3120	-0.07					1
T-cells_mPTCL_spleen_Ms9	Mlx	chr11	101087256	101091196	1260	-0.095					8
T-cells_mPTCL_spleen_Ms9	Chd9	chr8	90932358	91052016	10823	-0.02					37
T-cells_mPTCL_spleen_Ms9	Krt28	chr11	99364994	99374856	1964	-0.05					7
T-cells_mPTCL_spleen_Ms9	Hsd11b1	chr1	193221999	193242277	1260	-0.095					6
T-cells_mPTCL_spleen_Ms9	Olfr55	chr17	33176345	33177424	1080	0.56					1
T-cells_mPTCL_spleen_Ms9	Cyp2d26	chr15	82790146	82794198	2155	0					8
T-cells_mPTCL_spleen_Ms9	Pkdrej	chr15	85815303	85821782	6480	-0.01					1
T-cells_mPTCL_spleen_Ms9	Napsa	chr7	44572555	44586857	2090	-0.03					7
T-cells_mPTCL_spleen_Ms9	Olfr774	chr10	129238107	129239030	720	0.11					2
T-cells_mPTCL_spleen_Ms9	Cd300lg	chr11	102041522	102054272	1890	0.01					8
T-cells_mPTCL_spleen_Ms9	Gm11099	chr2	58906881	58907420	300	0.06					2
T-cells_mPTCL_spleen_Ms9	Epor	chr9	21959004	21963433	2120	-0.05					7
T-cells_mPTCL_spleen_Ms9	Sphk1	chr11	116534078	116536432	1290	0					6
T-cells_mPTCL_spleen_Ms9	Fmo5	chr3	97629008	97651833	2070	-0.21					8
T-cells_mPTCL_spleen_Ms9	Lpin2	chr17	71204738	71247018	4110	0.38					21
T-cells_mPTCL_spleen_Ms9	Adcy2	chr13	68620676	68982564	4950	-0.09					24
T-cells_mPTCL_spleen_Ms9	Gpc2	chr5	138274259	138279850	2413	0.02					8
T-cells_mPTCL_spleen_Ms9	Entpd6	chr2	150753007	150770737	2310	0					13
T-cells_mPTCL_spleen_Ms9	Clec3b	chr9	123151038	123157186	780	-0.19					3
T-cells_mPTCL_spleen_Ms9	Casc3	chr11	98809629	98831613	3043	0.02					11
T-cells_mPTCL_spleen_Ms9	Celf1	chr2	90987691	91013420	2370	0.02					13
T-cells_mPTCL_spleen_Ms9	Btc	chr5	91360710	91402748	930	0.01					5
T-cells_mPTCL_spleen_Ms9	Pgk2	chr17	40207248	40208567	1320	0.34					1
T-cells_mPTCL_spleen_Ms9	Pgr15l	chrX	97075968	97078434	1800	-0.105					4
T-cells_mPTCL_spleen_Ms9	Parp12	chr6	39087297	39118162	2790	-0.08					12
T-cells_mPTCL_spleen_Ms9	Olfr1307	chr2	111944505	111945464	960	-0.03					1
T-cells_mPTCL_spleen_Ms9	Tcp11l2	chr10	84584947	84613783	2010	-0.18					9
T-cells_mPTCL_spleen_Ms9	Olfr629	chr7	103740286	103741245	960	-0.17					1
T-cells_mPTCL_spleen_Ms9	Kcnq1	chr7	143148692	143426136	3090	-0.09					17
T-cells_mPTCL_spleen_Ms9	Raver2	chr4	101069211	101150524	2700	0.08					12
T-cells_mPTCL_spleen_Ms9	Ear2	chr14	44102849	44103568	720	-0.04					1
T-cells_mPTCL_spleen_Ms9	Glra1	chr11	55514778	55607764	1920	-0.09					9
T-cells_mPTCL_spleen_Ms9	Pdss2	chr10	43221731	43456521	2039	-0.05					9
T-cells_mPTCL_spleen_Ms9	Kcng3	chr17	83587696	83631529	1200	0.4					2
T-cells_mPTCL_spleen_Ms9	Spata22	chr11	73331083	73354706	2614	0					9
T-cells_mPTCL_spleen_Ms9	Rspo4	chr2	151867820	151873144	780	0.09					4
T-cells_mPTCL_spleen_Ms9	Akr1b7	chr6	34412352	34422926	1770	-0.21					10
T-cells_mPTCL_spleen_Ms9	Topors	chr4	40260153	40269734	3150	-0.085					4
T-cells_mPTCL_spleen_Ms9	Fam109a	chr5	121852568	121854607	2040	0.05					1
T-cells_mPTCL_spleen_Ms9	Ror2	chr13	53110164	53146731	3420	0.01					8
T-cells_mPTCL_spleen_Ms9	Arhgef25	chr10	127182799	127190005	2910	-0.05					17
T-cells_mPTCL_spleen_Ms9	Skint5	chr4	113477876	113999532	8708	-0.03					54
T-cells_mPTCL_spleen_Ms9	Zfp382	chr7	30121965	30133847	1290	-0.05					5
T-cells_mPTCL_spleen_Ms9	Golt1a	chr1	133309809	133321081	300	-0.035					2
T-cells_mPTCL_spleen_Ms9	Ccdc28b	chr4	129619329	129622800	922	-0.075					4
T-cells_mPTCL_spleen_Ms9	Gm11939	chr11	99559136	99559495	360	-0.04					1
T-cells_mPTCL_spleen_Ms9	Tfr2	chr5	137570935	137587145	3815	0.09					16
T-cells_mPTCL_spleen_Ms9	Cwc15	chr9	14501869	14510383	1170	-0.03					6
T-cells_mPTCL_spleen_Ms9	2300009A05Rik	chr9	63394491	63399227	600	0.055					2
T-cells_mPTCL_spleen_Ms9	4933406J08Rik	chr2	122186230	122205002	1230	-0.11					7
T-cells_mPTCL_spleen_Ms9	Phtf1	chr3	103968256	104007057	3840	-0.17					19
T-cells_mPTCL_spleen_Ms9	Gm11562	chr11	99619958	99620437	480	-0.04					1
T-cells_mPTCL_spleen_Ms9	4930430D24Rik	chrX	38038292	38038891	600	-0.01					1
T-cells_mPTCL_spleen_Ms9	Vmn2r111	chr17	22547920	22573294	2400	0.5					6
T-cells_mPTCL_spleen_Ms9	AI606181	chr19	41593390	41594733	1200	0.02					2
T-cells_mPTCL_spleen_Ms9	Adc	chr4	128930852	128962390	2257	0.04					10
T-cells_mPTCL_spleen_Ms9	Adamts18	chr8	113698780	113848298	5430	-0.02					22
T-cells_mPTCL_spleen_Ms9	Tbpl1	chr10	22705765	22712100	1140	-0.01					7
T-cells_mPTCL_spleen_Ms9	Enox2	chrX	49011448	49080724	2370	0.07					13
T-cells_mPTCL_spleen_Ms9	Tgfbr2	chr9	116090347	116158362	2190	-0.02					7
T-cells_mPTCL_spleen_Ms9	Arid5a	chr1	36307704	36320256	2640	-0.055					8
T-cells_mPTCL_spleen_Ms9	Cdc20b	chr13	113035320	113091144	3006	0.01					15
T-cells_mPTCL_spleen_Ms9	4921509C19Rik	chr2	151471249	151473771	1470	0.02					4
T-cells_mPTCL_spleen_Ms9	Olfr372	chr8	72057638	72058717	1080	0.06					1
T-cells_mPTCL_spleen_Ms9	Cul9	chr17	46500624	46543776	9984	0.4					39
T-cells_mPTCL_spleen_Ms9	Fut10	chr8	31195159	31259976	1620	-0.01					4
T-cells_mPTCL_spleen_Ms9	Plekhs1	chr19	56464493	56485877	2340	0.005					12
T-cells_mPTCL_spleen_Ms9	Gm11009	chr2	176319428	176319577	150	0.21					1
T-cells_mPTCL_spleen_Ms9	Tac4	chr11	95261639	95268575	690	-0.115					4
T-cells_mPTCL_spleen_Ms9	Fcgrt	chr7	45093210	45103095	1500	0.035					6
T-cells_mPTCL_spleen_Ms9	Olfr628	chr7	103731914	103732873	960	-0.12					1
T-cells_mPTCL_spleen_Ms9	Prss28	chr17	25309345	25311715	1230	0.38					5
T-cells_mPTCL_spleen_Ms9	Trim10	chr17	36869853	36877391	1890	0.4					7
T-cells_mPTCL_spleen_Ms9	Slfn2	chr11	83065228	83070269	1110	-0.06					2
T-cells_mPTCL_spleen_Ms9	Mical3	chr6	120934640	121042306	8159	-0.095					32
T-cells_mPTCL_spleen_Ms9	Cldn19	chr4	119255564	119259800	1020	-0.01					5
T-cells_mPTCL_spleen_Ms9	Cryba2	chr1	74889942	74892926	870	-0.465					4
T-cells_mPTCL_spleen_Ms9	Bsn	chr9	108103608	108139630	11220	0					12
T-cells_mPTCL_spleen_Ms9	Lin52	chr12	84451438	84529806	900	0.17					6
T-cells_mPTCL_spleen_Ms9	Kcna1	chr6	126641857	126643896	2040	-0.1					1
T-cells_mPTCL_spleen_Ms9	Skiv2l	chr17	34839385	34850006	5463	0.42					25
T-cells_mPTCL_spleen_Ms9	Eif4ebp1	chr8	27273292	27275154	390	-0.105					2
T-cells_mPTCL_spleen_Ms9	Dnajb13	chr7	100503113	100514785	1380	0.07					8
T-cells_mPTCL_spleen_Ms9	Defb15	chr8	21929845	21932711	390	-0.14					2
T-cells_mPTCL_spleen_Ms9	Irf1	chr11	53771242	53777460	1794	0					7
T-cells_mPTCL_spleen_Ms9	Cldn17	chr16	88506151	88506990	840	-0.01					1
T-cells_mPTCL_spleen_Ms9	D630004N19Rik	chr7	100546163	100546522	360	-0.21					1
T-cells_mPTCL_spleen_Ms9	Gdpd4	chr7	97957792	98048651	3090	-0.05					17
T-cells_mPTCL_spleen_Ms9	Ubash3a	chr17	31208085	31241428	2820	0.445					14
T-cells_mPTCL_spleen_Ms9	Ccdc92	chr5	124835485	124839844	1230	0.01					3
T-cells_mPTCL_spleen_Ms9	Fam162a	chr16	36043955	36052466	690	-0.13					4
T-cells_mPTCL_spleen_Ms9	Kank2	chr9	21768887	21796187	3390	-0.04					11
T-cells_mPTCL_spleen_Ms9	Sc4mol	chr8	64718963	64727930	1320	0					5
T-cells_mPTCL_spleen_Ms9	Olfr954	chr9	39461425	39462384	840	0.005					2
T-cells_mPTCL_spleen_Ms9	Agr2	chr12	35995466	36003935	1140	0.17					7
T-cells_mPTCL_spleen_Ms9	Gm9991	chr1	90675280	90679117	480	-0.225					2
T-cells_mPTCL_spleen_Ms9	Olfr402	chr11	74155101	74156180	1080	0.05					1
T-cells_mPTCL_spleen_Ms9	Olfr532	chr7	140418826	140419785	960	0.06					1
T-cells_mPTCL_spleen_Ms9	Rhbdl1	chr17	25834740	25837066	1657	0.52					7
T-cells_mPTCL_spleen_Ms9	mt-Nd2	chrM	3892	4971	1080	0.2					1
T-cells_mPTCL_spleen_Ms9	BC052040	chr2	115581845	115777085	1830	0.03					11
T-cells_mPTCL_spleen_Ms9	Lgals2	chr15	78850958	78855533	780	-0.16					4
T-cells_mPTCL_spleen_Ms9	Cyp2j9	chr4	96568693	96591359	2070	-0.08					9
T-cells_mPTCL_spleen_Ms9	2410124H12Rik	chr16	92478751	92492213	480	-0.13					2
T-cells_mPTCL_spleen_Ms9	Tead1	chr7	112759331	112906789	4800	-0.04					15
T-cells_mPTCL_spleen_Ms9	Tbca	chr13	94788886	94842749	570	0.075					4
T-cells_mPTCL_spleen_Ms9	Itga1	chr13	114960052	115101560	6150	0.03					31
T-cells_mPTCL_spleen_Ms9	Slc2a1	chr4	119108873	119136465	2160	0.06					10
T-cells_mPTCL_spleen_Ms9	Tuba3a	chr6	125278326	125286028	1710	-0.02					5
T-cells_mPTCL_spleen_Ms9	S100a16	chr3	90541976	90542427	390	-0.08					2
T-cells_mPTCL_spleen_Ms9	Sytl1	chr4	133253118	133261067	2626	0.09					13
T-cells_mPTCL_spleen_Ms9	Rnf213	chr11	119393972	119486200	19170	-0.03					66
T-cells_mPTCL_spleen_Ms9	Stard9	chr2	120629157	120731511	13112	-0.04					24
T-cells_mPTCL_spleen_Ms9	Vkorc1	chr7	127894454	127895614	390	0.115					2
T-cells_mPTCL_spleen_Ms9	Eva1a	chr6	82071102	82092218	630	-0.06					2
T-cells_mPTCL_spleen_Ms9	Lime1	chr2	181382425	181383478	1014	-0.01					3
T-cells_mPTCL_spleen_Ms9	Ncoa7	chr10	30647463	30771808	3960	-0.05					16
T-cells_mPTCL_spleen_Ms9	Gm16253	chr3	96580388	96580537	150	-0.23					1
T-cells_mPTCL_spleen_Ms9	Dad1	chr14	54242683	54253856	480	-0.07					2
T-cells_mPTCL_spleen_Ms9	Ostm1	chr10	42679173	42700569	1170	-0.07					6
T-cells_mPTCL_spleen_Ms9	Lce1m	chr3	93018500	93018649	150	0					1
T-cells_mPTCL_spleen_Ms9	Tmem9	chr1	136018484	136034263	930	-0.14					5
T-cells_mPTCL_spleen_Ms9	Bap1	chr14	31251546	31258891	3783	-0.13					15
T-cells_mPTCL_spleen_Ms9	Acot12	chr13	91741475	91784824	3120	-0.06					16
T-cells_mPTCL_spleen_Ms9	Mill2	chr7	18839951	18858634	1380	0.04					5
T-cells_mPTCL_spleen_Ms9	Txndc5	chr13	38501497	38528417	1950	-0.085					10
T-cells_mPTCL_spleen_Ms9	Hhat	chr1	192513839	192759775	2850	-0.13					14
T-cells_mPTCL_spleen_Ms9	4833427G06Rik	chr9	51081411	51101976	990	-0.135					6
T-cells_mPTCL_spleen_Ms9	Naip2	chr13	100144301	100189413	5250	-0.03					14
T-cells_mPTCL_spleen_Ms9	Perp	chr10	18845179	18855882	720	0.21					3
T-cells_mPTCL_spleen_Ms9	Acy1	chr9	106433043	106437734	2273	-0.02					13
T-cells_mPTCL_spleen_Ms9	Tmem240	chr4	155735059	155740039	750	0.015					4
T-cells_mPTCL_spleen_Ms9	Ggt5	chr10	75589676	75614925	2670	0.05					13
T-cells_mPTCL_spleen_Ms9	GOLT1A	chr1	133319236	133321688	450	-0.07					3
T-cells_mPTCL_spleen_Ms9	Fan1	chr7	64346707	64373415	3720	-0.04					13
T-cells_mPTCL_spleen_Ms9	Olfm3	chr3	114904427	115122877	1980	-0.13					7
T-cells_mPTCL_spleen_Ms9	Scn5a	chr9	119485538	119562667	8370	0.005					28
T-cells_mPTCL_spleen_Ms9	Vopp1	chr6	57754461	57825012	1147	-0.165					6
T-cells_mPTCL_spleen_Ms9	Rap2c	chrX	51014964	51017941	720	-0.005					2
T-cells_mPTCL_spleen_Ms9	Rps8	chr4	117153842	117156118	1352	-0.055					6
T-cells_mPTCL_spleen_Ms9	Lrr1	chr12	69168839	69178879	1620	0.11					5
T-cells_mPTCL_spleen_Ms9	Vmn2r19	chr6	123308320	123336570	2880	-0.18					6
T-cells_mPTCL_spleen_Ms9	2510046G10Rik	chr7	126649216	126649575	360	-0.11					1
T-cells_mPTCL_spleen_Ms9	Parl	chr16	20279939	20298347	1590	-0.08					9
T-cells_mPTCL_spleen_Ms9	Isx	chr8	74873629	74892965	1080	-0.045					4
T-cells_mPTCL_spleen_Ms9	Vps53	chr11	76046377	76179515	4470	0					23
T-cells_mPTCL_spleen_Ms9	Hbb-bs	chr7	103826609	103827858	360	-0.04					2
T-cells_mPTCL_spleen_Ms9	Nt5m	chr11	59848071	59875995	1050	0.04					5
T-cells_mPTCL_spleen_Ms9	Rps6ka6	chrX	111389725	111486784	4741	0.05					25
T-cells_mPTCL_spleen_Ms9	Ppp2r1a	chr17	20945454	20965522	2880	0.43					15
T-cells_mPTCL_spleen_Ms9	Foxa3	chr7	19014094	19023442	1230	-0.115					2
T-cells_mPTCL_spleen_Ms9	Usp6nl	chr2	6336334	6441770	3720	0.01					15
T-cells_mPTCL_spleen_Ms9	Hnrnpul1	chr7	25722185	25754546	3255	0.005					14
T-cells_mPTCL_spleen_Ms9	Cypt2	chrX	105499746	105500563	510	-0.01					2
T-cells_mPTCL_spleen_Ms9	Lamc3	chr2	31887303	31945471	6600	-0.01					28
T-cells_mPTCL_spleen_Ms9	Nf1	chr11	79384025	79578444	12701	0.015					58
T-cells_mPTCL_spleen_Ms9	Nlgn3	chrX	101301967	101320199	2940	0.1					7
T-cells_mPTCL_spleen_Ms9	Ptprn2	chr12	116580334	117276653	5280	0.05					26
T-cells_mPTCL_spleen_Ms9	Serpinb9d	chr13	33194536	33203119	1590	-0.075					6
T-cells_mPTCL_spleen_Ms9	Tpsb2	chr17	25366496	25367883	1228	0.385					4
T-cells_mPTCL_spleen_Ms9	Alcam	chr16	52253132	52452488	2938	-0.045					14
T-cells_mPTCL_spleen_Ms9	Ott	chrX	149119732	149120691	360	0.01					3
T-cells_mPTCL_spleen_Ms9	Syt11	chr3	88747675	88772366	1500	-0.03					4
T-cells_mPTCL_spleen_Ms9	Cryl1	chr14	57275415	57398487	1620	-0.14					9
T-cells_mPTCL_spleen_Ms9	Piezo2	chr18	63011494	63386296	11670	0.05					53
T-cells_mPTCL_spleen_Ms9	Npas1	chr7	16455829	16474889	2400	-0.035					10
T-cells_mPTCL_spleen_Ms9	Cul4b	chrX	38533590	38572493	3990	0.05					22
T-cells_mPTCL_spleen_Ms9	Clca4	chr3	144822722	144849205	3480	-0.11					15
T-cells_mPTCL_spleen_Ms9	Ift122	chr6	115853599	115926339	5940	-0.145					30
T-cells_mPTCL_spleen_Ms9	Snx12	chrX	101102327	101222463	1080	0.01					6
T-cells_mPTCL_spleen_Ms9	Znrf4	chr17	56511273	56512352	1080	0.35					1
T-cells_mPTCL_spleen_Ms9	Ctcf	chr8	105663733	105681646	2910	-0.02					10
T-cells_mPTCL_spleen_Ms9	Sik3	chr9	46013038	46221263	5550	-0.07					25
T-cells_mPTCL_spleen_Ms9	Ankrd13d	chr19	4270322	4282984	2721	-0.01					12
T-cells_mPTCL_spleen_Ms9	Kcne4	chr1	78817611	78818574	390	-0.235					2
T-cells_mPTCL_spleen_Ms9	Gm7932	chr6	48860301	48864336	510	-0.13					2
T-cells_mPTCL_spleen_Ms9	4933425L06Rik	chr13	105082135	105121448	2280	-0.08					8
T-cells_mPTCL_spleen_Ms9	Dpf2	chr19	5898503	5912845	2160	-0.03					12
T-cells_mPTCL_spleen_Ms9	Gm10000	chr12	104476346	104477526	960	-0.06					2
T-cells_mPTCL_spleen_Ms9	Ckap2l	chr2	129269030	129297182	2880	0.06					9
T-cells_mPTCL_spleen_Ms9	Recql4	chr15	76703683	76710493	5095	-0.01					14
T-cells_mPTCL_spleen_Ms9	Zbtb3	chr19	8803012	8804857	1560	-0.07					2
T-cells_mPTCL_spleen_Ms9	Cyp4a14	chr4	115487107	115496135	2520	-0.02					12
T-cells_mPTCL_spleen_Ms9	Trappc6a	chr7	19508693	19516072	1140	-0.1					7
T-cells_mPTCL_spleen_Ms9	Mccc1	chr3	35959951	36000578	3368	-0.135					18
T-cells_mPTCL_spleen_Ms9	Asic5	chr3	81996880	82021132	2250	-0.155					10
T-cells_mPTCL_spleen_Ms9	Upk2	chr9	44452921	44454757	1020	-0.06					5
T-cells_mPTCL_spleen_Ms9	Rspo2	chr15	43022464	43169836	1110	0.01					5
T-cells_mPTCL_spleen_Ms9	Hars2	chr18	36783353	36791158	2488	-0.09					12
T-cells_mPTCL_spleen_Ms9	Klhdc8a	chr1	132299224	132304814	1350	-0.09					5
T-cells_mPTCL_spleen_Ms9	Kif24	chr4	41392062	41428896	4650	-0.005					12
T-cells_mPTCL_spleen_Ms9	Hspbp1	chr7	4660718	4684492	1410	0.11					7
T-cells_mPTCL_spleen_Ms9	Olfm4	chr14	80000294	80021943	2100	-0.06					7
T-cells_mPTCL_spleen_Ms9	A630073D07Rik	chr6	132626605	132627507	300	0.08					2
T-cells_mPTCL_spleen_Ms9	Igkv4-54	chr6	69631619	69631978	360	-0.18					1
T-cells_mPTCL_spleen_Ms9	Smarcd2	chr11	106264002	106267545	2382	-0.01					10
T-cells_mPTCL_spleen_Ms9	Megf8	chr7	25317480	25364617	10534	-0.015					38
T-cells_mPTCL_spleen_Ms9	Nppc	chr1	86669629	86669988	360	-0.13					1
T-cells_mPTCL_spleen_Ms9	9230109A22Rik	chr15	25138742	25139221	480	-0.19					1
T-cells_mPTCL_spleen_Ms9	Chrdl2	chr7	100006516	100034668	2160	0.02					12
T-cells_mPTCL_spleen_Ms9	Fbrs	chr7	127485181	127490204	1975	0.085					10
T-cells_mPTCL_spleen_Ms9	Gm9758	chr5	14910402	14914879	1200	0.67					5
T-cells_mPTCL_spleen_Ms9	Olfr1206	chr2	88864588	88865547	960	0					1
T-cells_mPTCL_spleen_Ms9	AW011738	chr4	156203295	156204374	1080	-0.01					1
T-cells_mPTCL_spleen_Ms9	Rbm15	chr3	107326203	107333086	3030	-0.145					2
T-cells_mPTCL_spleen_Ms9	Ankrd27	chr7	35591741	35638248	5354	0.015					26
T-cells_mPTCL_spleen_Ms9	Dfnb59	chr2	76650407	76658578	1470	-0.025					6
T-cells_mPTCL_spleen_Ms9	Pde10a	chr17	8756979	8981713	5130	0.42					27
T-cells_mPTCL_spleen_Ms9	E030037K01Rik	chr8	47713465	47713824	360	-0.15					1
T-cells_mPTCL_spleen_Ms9	Slc35f4	chr14	49298659	49525621	2520	0.02					10
T-cells_mPTCL_spleen_Ms9	Fzd9	chr5	135249189	135251108	1920	-0.09					1
T-cells_mPTCL_spleen_Ms9	Prl5a1	chr13	28142468	28151328	1020	-0.01					5
T-cells_mPTCL_spleen_Ms9	Rhog	chr7	102239630	102240349	720	-0.03					1
T-cells_mPTCL_spleen_Ms9	Cdk16	chrX	20693310	20698686	2641	-0.03					12
T-cells_mPTCL_spleen_Ms9	Exosc8	chr3	54728715	54735105	1830	-0.18					11
T-cells_mPTCL_spleen_Ms9	Cps1	chr1	67123107	67230356	7050	-0.24					38
T-cells_mPTCL_spleen_Ms9	Slc5a9	chr4	111877522	111898733	2910	-0.06					14
T-cells_mPTCL_spleen_Ms9	Smc6	chr12	11271682	11317886	5213	0.06					25
T-cells_mPTCL_spleen_Ms9	Zfp763	chr17	33018355	33033351	1172	0.48					5
T-cells_mPTCL_spleen_Ms9	Mocs2	chr13	114818224	114828382	1575	0.12					7
T-cells_mPTCL_spleen_Ms9	Cep85l	chr10	53296221	53349160	2070	-0.03					7
T-cells_mPTCL_spleen_Ms9	Tas2r108	chr6	40493586	40494545	960	-0.1					1
T-cells_mPTCL_spleen_Ms9	Awat2	chrX	100402743	100429928	2370	0.215					8
T-cells_mPTCL_spleen_Ms9	4930449E01Rik	chr14	105498845	105505421	390	0.185					2
T-cells_mPTCL_spleen_Ms9	Fam63a	chr3	95282623	95295750	2430	-0.06					11
T-cells_mPTCL_spleen_Ms9	Gm5160	chr18	14424849	14425328	480	0.02					1
T-cells_mPTCL_spleen_Ms9	Col18a1	chr10	77053180	77166503	9160	-0.02					41
T-cells_mPTCL_spleen_Ms9	Myh6	chr14	54941901	54965479	8725	-0.02					34
T-cells_mPTCL_spleen_Ms9	Olfr543	chr7	102476823	102477902	1080	0					1
T-cells_mPTCL_spleen_Ms9	Gm10352	chrY	2910110	2910229	120	-9.86	0	Whole	Del	1	1	-9.86	-9.86	ALL
T-cells_mPTCL_spleen_Ms9	Defb39	chr8	19052814	19064839	390	0.045					2
T-cells_mPTCL_spleen_Ms9	Commd10	chr18	46958818	47087106	1140	-0.04					7
T-cells_mPTCL_spleen_Ms9	Ccr5	chr9	124124356	124127194	2520	0.02					2
T-cells_mPTCL_spleen_Ms9	Ppp1r15a	chr7	45522977	45525421	1920	0.11					3
T-cells_mPTCL_spleen_Ms9	Cds2	chr2	132263380	132305338	2400	-0.02					13
T-cells_mPTCL_spleen_Ms9	Erp29	chr5	121445022	121452384	1080	-0.11					3
T-cells_mPTCL_spleen_Ms9	Spink8	chr9	109816705	109826445	810	-0.04					5
T-cells_mPTCL_spleen_Ms9	Trim8	chr19	46502342	46515721	2100	-0.04					6
T-cells_mPTCL_spleen_Ms9	Psmc3	chr2	91054199	91063989	2310	0.02					13
T-cells_mPTCL_spleen_Ms9	Retsat	chr6	72598592	72607430	2670	-0.13					11
T-cells_mPTCL_spleen_Ms9	B4galt2	chr4	117873808	117881645	1590	-0.06					6
T-cells_mPTCL_spleen_Ms9	Vmn2r13	chr5	109156017	109192126	2760	0.015					6
T-cells_mPTCL_spleen_Ms9	Dnajc3	chr14	118953074	118978224	2280	0.01					11
T-cells_mPTCL_spleen_Ms9	Fscn1	chr5	142960444	142972116	1800	-0.11					5
T-cells_mPTCL_spleen_Ms9	Olfr1223	chr2	89144197	89145036	840	0.04					1
T-cells_mPTCL_spleen_Ms9	Gm14419	chr2	177010558	177010707	150	0.07					1
T-cells_mPTCL_spleen_Ms9	Mrps27	chr13	99344749	99415037	2280	0.02					12
T-cells_mPTCL_spleen_Ms9	Dip2b	chr15	100115790	100215483	7500	-0.04					38
T-cells_mPTCL_spleen_Ms9	Dkk2	chr3	132086023	132178174	1080	-0.175					4
T-cells_mPTCL_spleen_Ms9	Cma1	chr14	55941605	55944582	1140	0					5
T-cells_mPTCL_spleen_Ms9	Olfr411	chr11	74346481	74347569	990	-0.03					2
T-cells_mPTCL_spleen_Ms9	Kdm8	chr7	125452302	125461288	1650	-0.04					7
T-cells_mPTCL_spleen_Ms9	Pdpr	chr8	111101858	111135049	3690	-0.03					17
T-cells_mPTCL_spleen_Ms9	Sertm1	chr3	54899258	54899857	600	-0.19					1
T-cells_mPTCL_spleen_Ms9	Cnr1	chr4	33943594	33948868	4800	-0.04					3
T-cells_mPTCL_spleen_Ms9	Dhx40	chr11	86770071	86807552	3240	-0.04					18
T-cells_mPTCL_spleen_Ms9	Vsig10l	chr7	43463162	43470895	3330	-0.025					10
T-cells_mPTCL_spleen_Ms9	Nxf2	chrX	134944680	134964704	3757	0.04					19
T-cells_mPTCL_spleen_Ms9	Syt9	chr7	107425042	107546613	1740	-0.105					6
T-cells_mPTCL_spleen_Ms9	Olfr370	chr8	83541127	83542086	960	-0.09					1
T-cells_mPTCL_spleen_Ms9	Atp2a1	chr7	126446494	126462982	4695	-0.05					21
T-cells_mPTCL_spleen_Ms9	Habp2	chr19	56287928	56319672	2790	-0.03					13
T-cells_mPTCL_spleen_Ms9	Phka2	chrX	160502775	160598546	6360	0.02					34
T-cells_mPTCL_spleen_Ms9	Sowaha	chr11	53478223	53479302	1080	-0.25					1
T-cells_mPTCL_spleen_Ms9	1700003E24Rik	chrX	93156194	93156635	390	-0.075					2
T-cells_mPTCL_spleen_Ms9	Ctc1	chr11	69016059	69036531	5399	-0.02					23
T-cells_mPTCL_spleen_Ms9	Rnf135	chr11	80183913	80199126	1380	0.02					5
T-cells_mPTCL_spleen_Ms9	Dsg3	chr18	20510308	20539925	3840	-0.045					16
T-cells_mPTCL_spleen_Ms9	Rag2	chr2	101629300	101631099	1800	0.03					1
T-cells_mPTCL_spleen_Ms9	Stim1	chr7	102268364	102435941	2700	-0.06					12
T-cells_mPTCL_spleen_Ms9	Ddrgk1	chr2	130654119	130664579	1620	0					9
T-cells_mPTCL_spleen_Ms9	Qpct	chr17	79052207	79089814	1500	0.52					7
T-cells_mPTCL_spleen_Ms9	Vmn2r121	chrX	124127750	124135849	2880	0.005					6
T-cells_mPTCL_spleen_Ms9	Lmtk3	chr7	45783870	45803699	5088	0.02					15
T-cells_mPTCL_spleen_Ms9	Olfr1360	chr13	21673991	21674950	960	-0.04					1
T-cells_mPTCL_spleen_Ms9	Gyg	chr3	20122657	20152916	1590	-0.11					7
T-cells_mPTCL_spleen_Ms9	Mal	chr2	127634927	127656146	780	-0.085					4
T-cells_mPTCL_spleen_Ms9	Tlr7	chrX	167305290	167330061	3390	0.04					2
T-cells_mPTCL_spleen_Ms9	Ccdc61	chr7	18891034	18903854	2160	-0.045					12
T-cells_mPTCL_spleen_Ms9	Git1	chr11	77498911	77506621	3590	-0.04					18
T-cells_mPTCL_spleen_Ms9	Naga	chr15	82330014	82338304	1980	-0.04					9
T-cells_mPTCL_spleen_Ms9	Vmn1r219	chr13	23162632	23163591	960	-0.02					1
T-cells_mPTCL_spleen_Ms9	1700015E13Rik	chr1	170308843	170312091	750	-0.095					2
T-cells_mPTCL_spleen_Ms9	Pcp2	chr8	3623378	3625554	930	-0.01					5
T-cells_mPTCL_spleen_Ms9	Rfx5	chr3	94955000	94959402	2285	-0.13					9
T-cells_mPTCL_spleen_Ms9	Lst1	chr17	35185118	35188446	690	0.4					4
T-cells_mPTCL_spleen_Ms9	Lce3f	chr3	92993073	92993432	360	-0.1					1
T-cells_mPTCL_spleen_Ms9	AK129341	chr9	8076825	8130374	3840	-0.045					10
T-cells_mPTCL_spleen_Ms9	Klhl25	chr7	75865344	75867143	1800	-0.16					1
T-cells_mPTCL_spleen_Ms9	Itgb7	chr15	102216123	102227617	2880	0.09					13
T-cells_mPTCL_spleen_Ms9	Fzr1	chr10	81367439	81371438	2391	-0.125					12
T-cells_mPTCL_spleen_Ms9	Irf2bp1	chr7	19004399	19006798	2400	0					1
T-cells_mPTCL_spleen_Ms9	Pafah1b3	chr7	25295052	25297152	857	0.09					3
T-cells_mPTCL_spleen_Ms9	Gm21968	chr4	42084156	42084336	181	-0.54					1
T-cells_mPTCL_spleen_Ms9	Gm3543	chr14	41978099	41983316	1020	-0.03					5
T-cells_mPTCL_spleen_Ms9	Olfr1477	chr19	13502311	13503150	840	-0.01					1
T-cells_mPTCL_spleen_Ms9	Tor1b	chr2	30953704	30957459	1350	-0.02					5
T-cells_mPTCL_spleen_Ms9	Fuom	chr7	140099584	140102376	1140	0.06					7
T-cells_mPTCL_spleen_Ms9	Slc52a2	chr15	76539417	76541139	1676	0.065					2
T-cells_mPTCL_spleen_Ms9	Defb4	chr8	19198671	19201362	390	-0.035					2
T-cells_mPTCL_spleen_Ms9	Arhgap28	chr17	67844152	68004071	3390	0.48					19
T-cells_mPTCL_spleen_Ms9	Itih2	chr2	10094707	10130582	4320	0					21
T-cells_mPTCL_spleen_Ms9	Rnf113a1	chrX	37191387	37192466	1080	0.05					1
T-cells_mPTCL_spleen_Ms9	Gtf2i	chr5	134239452	134295618	5580	0.01					33
T-cells_mPTCL_spleen_Ms9	Atp13a4	chr16	29396373	29541304	5640	-0.24					31
T-cells_mPTCL_spleen_Ms9	Wdr24	chr17	25824146	25828618	2966	0.32					7
T-cells_mPTCL_spleen_Ms9	Sox21	chr14	118234505	118236137	1320	0.22					4
T-cells_mPTCL_spleen_Ms9	Sh3gl3	chr7	82260064	82307011	1560	0.01					8
T-cells_mPTCL_spleen_Ms9	Gm5800	chr14	51711868	51717175	1020	0.02					5
T-cells_mPTCL_spleen_Ms9	Ahnak2	chr12	112772862	112788209	4050	0.2					7
T-cells_mPTCL_spleen_Ms9	Smok3b	chr5	138034335	138049965	1920	0.005					2
T-cells_mPTCL_spleen_Ms9	Sh2d4a	chr8	68282201	68346759	1740	-0.065					8
T-cells_mPTCL_spleen_Ms9	Hipk1	chr3	103743892	103778358	5100	-0.095					16
T-cells_mPTCL_spleen_Ms9	Tpgs2	chr18	25129779	25168626	1560	-0.07					8
T-cells_mPTCL_spleen_Ms9	Gabra1	chr11	42133454	42179685	1920	0.02					9
T-cells_mPTCL_spleen_Ms9	Lrrc8c	chr5	105579420	105608774	2520	-0.075					2
T-cells_mPTCL_spleen_Ms9	Nlk	chr11	78568858	78695911	1920	0.04					11
T-cells_mPTCL_spleen_Ms9	Bola3	chr6	83349143	83358238	690	-0.1					4
T-cells_mPTCL_spleen_Ms9	Cngb3	chr4	19280826	19505379	3450	0.05					17
T-cells_mPTCL_spleen_Ms9	Ap2s1	chr7	16738447	16749021	840	0.02					5
T-cells_mPTCL_spleen_Ms9	Aarsd1	chr11	101408088	101417428	1962	0.15					9
T-cells_mPTCL_spleen_Ms9	Klk1b9	chr7	43976029	43980369	1230	-0.08					5
T-cells_mPTCL_spleen_Ms9	D630002J18Rik	chr3	152165587	152165946	360	-0.14					1
T-cells_mPTCL_spleen_Ms9	Dync1i2	chr2	71214388	71262763	3270	-0.04					17
T-cells_mPTCL_spleen_Ms9	Gpr45	chr1	42952817	43033621	2460	0.015					4
T-cells_mPTCL_spleen_Ms9	Aurkc	chr7	6995405	7002988	1170	0.005					6
T-cells_mPTCL_spleen_Ms9	Bloc1s1	chr10	128920505	128923464	540	-0.15					3
T-cells_mPTCL_spleen_Ms9	H2bfm	chrX	136927305	136928336	720	0.03					2
T-cells_mPTCL_spleen_Ms9	Mfsd2a	chr4	122947182	122961046	2550	0.02					14
T-cells_mPTCL_spleen_Ms9	Sdhaf2	chr19	10502944	10525135	780	-0.055					4
T-cells_mPTCL_spleen_Ms9	Nubp1	chr16	10411896	10423329	1816	-0.17					10
T-cells_mPTCL_spleen_Ms9	Sema6b	chr17	56123979	56132896	3908	0.41					15
T-cells_mPTCL_spleen_Ms9	Fah	chr7	84585214	84605742	2370	-0.07					14
T-cells_mPTCL_spleen_Ms9	Gm9733	chr3	15296516	15332245	660	-0.35					3
T-cells_mPTCL_spleen_Ms9	Ralgps2	chr1	156809088	156907726	3210	-0.05					19
T-cells_mPTCL_spleen_Ms9	C230029F24Rik	chr1	49244589	49338259	540	-0.27					3
T-cells_mPTCL_spleen_Ms9	Krtap4-13	chr11	99809282	99809881	600	0.02					1
T-cells_mPTCL_spleen_Ms9	Wfdc11	chr2	164662957	164665552	540	-0.04					3
T-cells_mPTCL_spleen_Ms9	Rala	chr13	17882320	17897068	870	-0.095					4
T-cells_mPTCL_spleen_Ms9	Fntb	chr12	76837459	76920260	2248	0.15					11
T-cells_mPTCL_spleen_Ms9	Actr1b	chr1	36700037	36709888	2010	-0.11					11
T-cells_mPTCL_spleen_Ms9	Patz1	chr11	3290567	3307685	3090	-0.06					7
T-cells_mPTCL_spleen_Ms9	Pdcd6	chr13	74303909	74317216	990	-0.05					6
T-cells_mPTCL_spleen_Ms9	Peo1	chr19	45007092	45011923	2100	-0.01					5
T-cells_mPTCL_spleen_Ms9	Susd1	chr4	59315319	59428048	3240	-0.02					16
T-cells_mPTCL_spleen_Ms9	Pcif1	chr2	164884037	164893891	4541	0.05					18
T-cells_mPTCL_spleen_Ms9	Rxfp2	chr5	150018799	150081253	3390	0.035					18
T-cells_mPTCL_spleen_Ms9	Nt5c2	chr19	46888925	46969511	2940	-0.005					18
T-cells_mPTCL_spleen_Ms9	Kel	chr6	41686407	41703832	3510	-0.2					18
T-cells_mPTCL_spleen_Ms9	Slc25a26	chr6	94500351	94603729	1680	-0.155					10
T-cells_mPTCL_spleen_Ms9	Ddx50	chr10	62616197	62647236	3120	0					14
T-cells_mPTCL_spleen_Ms9	Ssbp3	chr4	106911794	107048097	2828	0.085					18
T-cells_mPTCL_spleen_Ms9	Olfr955	chr9	39469772	39470731	720	-0.025					2
T-cells_mPTCL_spleen_Ms9	Noc3l	chr19	38789501	38819156	3928	0.01					20
T-cells_mPTCL_spleen_Ms9	Gm10081	chr7	107105906	107106865	960	-0.03					1
T-cells_mPTCL_spleen_Ms9	Adcy4	chr14	55769094	55783718	5171	0.01					24
T-cells_mPTCL_spleen_Ms9	Fut11	chr14	20694980	20698403	1320	0					3
T-cells_mPTCL_spleen_Ms9	Tmprss5	chr9	49102729	49117046	2580	-0.04					13
T-cells_mPTCL_spleen_Ms9	Mc1r	chr8	123407448	123408767	1320	0.01					1
T-cells_mPTCL_spleen_Ms9	Parm1	chr5	91517846	91623034	1170	-0.02					4
T-cells_mPTCL_spleen_Ms9	Hmgcs2	chr3	98280445	98303277	2130	-0.2					9
T-cells_mPTCL_spleen_Ms9	Zfp600	chr4	146193250	146195272	600	-0.015					2
T-cells_mPTCL_spleen_Ms9	Arxes1	chrX	136033565	136034884	1320	-0.05					1
T-cells_mPTCL_spleen_Ms9	Ntan1	chr16	13819336	13835215	1593	-0.175					10
T-cells_mPTCL_spleen_Ms9	Itpkc	chr7	27208222	27228518	2370	-0.01					7
T-cells_mPTCL_spleen_Ms9	Ccl8	chr11	82115184	82116640	450	-0.04					3
T-cells_mPTCL_spleen_Ms9	Erf	chr7	25244215	25246324	1553	0.03					3
T-cells_mPTCL_spleen_Ms9	4932438H23Rik	chr16	91055545	91056264	720	-0.09					1
T-cells_mPTCL_spleen_Ms9	Olfr620	chr7	103611400	103612359	960	0.02					1
T-cells_mPTCL_spleen_Ms9	Zfp655	chr5	145233414	145244444	1470	-0.04					6
T-cells_mPTCL_spleen_Ms9	Cyp27a1	chr1	74713581	74737720	2190	-0.09					9
T-cells_mPTCL_spleen_Ms9	Zfp13	chr17	23576044	23585525	1770	0.41					5
T-cells_mPTCL_spleen_Ms9	Kcnn2	chr18	45559311	45685597	2730	0					10
T-cells_mPTCL_spleen_Ms9	Sult1e1	chr5	87576175	87590265	1230	-0.04					7
T-cells_mPTCL_spleen_Ms9	Rpp21	chr17	36255665	36257870	840	0.28					5
T-cells_mPTCL_spleen_Ms9	Cds1	chr5	101781408	101821617	2160	-0.02					12
T-cells_mPTCL_spleen_Ms9	Olfr1423	chr19	12035794	12036753	960	-0.02					1
T-cells_mPTCL_spleen_Ms9	Fxyd4	chr6	117933648	117935932	1005	-0.25					4
T-cells_mPTCL_spleen_Ms9	Sgsh	chr11	119346257	119355499	1920	-0.065					8
T-cells_mPTCL_spleen_Ms9	Chtop	chr3	90499975	90507636	1020	0					5
T-cells_mPTCL_spleen_Ms9	1810009J06Rik	chr6	40964718	40968376	1230	-0.13					5
T-cells_mPTCL_spleen_Ms9	Art5	chr7	102097018	102102419	1742	-0.02					5
T-cells_mPTCL_spleen_Ms9	Cdkn2d	chr9	21288912	21290999	723	-0.02					2
T-cells_mPTCL_spleen_Ms9	Mrgpra1	chr7	47334886	47354261	1230	-0.04					2
T-cells_mPTCL_spleen_Ms9	Klri2	chr6	129732106	129740430	1080	-0.06					6
T-cells_mPTCL_spleen_Ms9	Deptor	chr15	55133427	55252190	1800	0					9
T-cells_mPTCL_spleen_Ms9	Naa60	chr16	3894339	3901980	780	-0.015					4
T-cells_mPTCL_spleen_Ms9	Adam6a	chr12	113543951	113546470	2520	0.55					1
T-cells_mPTCL_spleen_Ms9	Cep120	chr18	53683228	53744365	4288	0.045					20
T-cells_mPTCL_spleen_Ms9	Mcts1	chrX	38600683	38613320	1230	0.01					7
T-cells_mPTCL_spleen_Ms9	Pgm5	chr19	24684439	24861626	2580	-0.02					11
T-cells_mPTCL_spleen_Ms9	Brf1	chr12	112960249	112993163	3236	0.14					15
T-cells_mPTCL_spleen_Ms9	1700021F05Rik	chr10	43525198	43533149	870	-0.02					3
T-cells_mPTCL_spleen_Ms9	Htr2c	chrX	146994418	147194601	2100	0.02	15.2	BP	Dup	1	8	0.77	0.756	1(146994418-146994567)	1	0.1
T-cells_mPTCL_spleen_Ms9	Pex3	chr10	13523831	13552921	2220	0.01					13
T-cells_mPTCL_spleen_Ms9	Vmn1r23	chr6	57925857	57926816	960	-0.13					1
T-cells_mPTCL_spleen_Ms9	Wdr46	chr17	33940682	33949345	2605	0.455					14
T-cells_mPTCL_spleen_Ms9	Rprd2	chr3	95763670	95818768	4920	-0.13					11
T-cells_mPTCL_spleen_Ms9	Gm12830	chr4	114821698	114845171	630	-0.03					3
T-cells_mPTCL_spleen_Ms9	Olfr1084	chr2	86638755	86639594	840	-0.04					1
T-cells_mPTCL_spleen_Ms9	Gm514	chr9	65369157	65380358	1290	0.02					7
T-cells_mPTCL_spleen_Ms9	Coq5	chr5	115283520	115295974	1080	-0.02					6
T-cells_mPTCL_spleen_Ms9	Olfr1437	chr19	12321876	12322835	960	-0.04					1
T-cells_mPTCL_spleen_Ms9	2310005G13Rik	chr16	57038953	57071069	1338	-0.175					6
T-cells_mPTCL_spleen_Ms9	Pcdhb5	chr18	37320511	37323971	3000	-0.065					2
T-cells_mPTCL_spleen_Ms9	Ndufs7	chr10	80249393	80256743	1354	0					7
T-cells_mPTCL_spleen_Ms9	Zfp931	chr2	178068293	178068442	150	0.06					1
T-cells_mPTCL_spleen_Ms9	Dct	chr14	118012997	118051810	2070	0.015					8
T-cells_mPTCL_spleen_Ms9	Nrip2	chr6	128400087	128408431	1410	-0.13					7
T-cells_mPTCL_spleen_Ms9	Gtf3c1	chr7	125641499	125707686	8940	-0.04					37
T-cells_mPTCL_spleen_Ms9	Gm16390	chrX	154887059	154887778	720	0.03					1
T-cells_mPTCL_spleen_Ms9	Scgb1b24	chr7	33743739	33745026	540	-0.02					3
T-cells_mPTCL_spleen_Ms9	Kansl2	chr15	98519364	98533822	2040	-0.04					9
T-cells_mPTCL_spleen_Ms9	Lrrc3	chr10	77900799	77901758	960	0.11					1
T-cells_mPTCL_spleen_Ms9	Mis18bp1	chr12	65133488	65161969	3840	0.03					13
T-cells_mPTCL_spleen_Ms9	Zbtb26	chr2	37435613	37437052	1440	-0.06					1
T-cells_mPTCL_spleen_Ms9	Epha6	chr16	59653987	60604972	4380	-0.135					18
T-cells_mPTCL_spleen_Ms9	Anapc1	chr2	128612885	128686094	9210	-0.015					46
T-cells_mPTCL_spleen_Ms9	1700034J04Rik	chr12	11221767	11222246	480	0.18					1
T-cells_mPTCL_spleen_Ms9	Plekhg6	chr6	125362772	125378889	3600	-0.04					14
T-cells_mPTCL_spleen_Ms9	Galt	chr4	41755550	41758602	2100	-0.085					10
T-cells_mPTCL_spleen_Ms9	Gpx5	chr13	21287349	21292676	1020	-0.03					5
T-cells_mPTCL_spleen_Ms9	Syt7	chr19	10413301	10448451	2460	-0.03					12
T-cells_mPTCL_spleen_Ms9	Adipor2	chr6	119355744	119370354	1680	-0.13					7
T-cells_mPTCL_spleen_Ms9	Olfr1472	chr19	13453563	13454522	960	-0.03					1
T-cells_mPTCL_spleen_Ms9	Hist1h2ak	chr13	21753391	21753870	480	-0.05					1
T-cells_mPTCL_spleen_Ms9	Igfbp7	chr5	77349399	77401557	930	-0.11					5
T-cells_mPTCL_spleen_Ms9	1110065P20Rik	chr4	124849824	124849973	150	0.02					1
T-cells_mPTCL_spleen_Ms9	Wfdc9	chr2	164649712	164656248	900	-0.05					4
T-cells_mPTCL_spleen_Ms9	Mrgpra3	chr7	47589136	47590095	960	0.03					1
T-cells_mPTCL_spleen_Ms9	Taf4a	chr2	179913402	179939993	2760	0.04					13
T-cells_mPTCL_spleen_Ms9	Pfkfb2	chr1	130691025	130715880	2940	-0.11					16
T-cells_mPTCL_spleen_Ms9	Vmn2r40	chr7	8907707	8931424	1800	0.02					7
T-cells_mPTCL_spleen_Ms9	Atp5g1	chr11	96073071	96075065	690	-0.125					4
T-cells_mPTCL_spleen_Ms9	Macrod1	chr19	7065425	7197763	1473	-0.04					7
T-cells_mPTCL_spleen_Ms9	Ythdf3	chr3	16183418	16217094	2800	-0.16					8
T-cells_mPTCL_spleen_Ms9	2310045N01Rik	chr8	70139664	70167294	2160	-0.005					12
T-cells_mPTCL_spleen_Ms9	Kif23	chr9	61917581	61946775	4659	0					23
T-cells_mPTCL_spleen_Ms9	Impa1	chr3	10315123	10329033	1590	-0.095					8
T-cells_mPTCL_spleen_Ms9	Fmn1	chr2	113363933	113709497	7375	-0.005					22
T-cells_mPTCL_spleen_Ms9	Kctd11	chr11	69879499	69881418	1920	-0.03					1
T-cells_mPTCL_spleen_Ms9	Kalrn	chr16	33975497	34573202	14100	-0.17					67
T-cells_mPTCL_spleen_Ms9	Mroh7	chr4	106680580	106721526	5370	-0.05					21
T-cells_mPTCL_spleen_Ms9	H2afv	chr11	6428311	6439473	690	0.16					4
T-cells_mPTCL_spleen_Ms9	Gfpt2	chr11	49794150	49837802	3480	-0.06					19
T-cells_mPTCL_spleen_Ms9	Chrnb1	chr11	69784571	69795909	2166	-0.13					10
T-cells_mPTCL_spleen_Ms9	Phc2	chr4	128705009	128751696	3390	-0.065					14
T-cells_mPTCL_spleen_Ms9	Slc6a7	chr18	60996605	61014052	2894	0.04					13
T-cells_mPTCL_spleen_Ms9	Mcm2	chr6	88883965	88898706	3731	-0.16					15
T-cells_mPTCL_spleen_Ms9	Dlg4	chr11	70017134	70044701	4056	0.03					22
T-cells_mPTCL_spleen_Ms9	Srsf2	chr11	116850793	116852354	567	-0.03					2
T-cells_mPTCL_spleen_Ms9	Mettl7a3	chr15	100334878	100339520	960	-0.01					2
T-cells_mPTCL_spleen_Ms9	Btbd6	chr12	112977014	112978559	1470	0.12					3
T-cells_mPTCL_spleen_Ms9	Zranb3	chr1	127954926	128092190	5038	-0.13					21
T-cells_mPTCL_spleen_Ms9	Ubxn11	chr4	134108230	134126790	2545	-0.02					13
T-cells_mPTCL_spleen_Ms9	Ctps	chr4	120541279	120567451	3090	-0.06					17
T-cells_mPTCL_spleen_Ms9	Oxgr1	chr14	120021843	120022922	1080	-0.16					1
T-cells_mPTCL_spleen_Ms9	Olfr346	chr2	36687988	36688947	960	-0.07					1
T-cells_mPTCL_spleen_Ms9	Olfr622	chr7	103639181	103640140	960	-0.09					1
T-cells_mPTCL_spleen_Ms9	Cyr61	chr3	145647637	145649820	1350	-0.1					5
T-cells_mPTCL_spleen_Ms9	Sh2d4b	chr14	40815824	40874278	1410	-0.07					7
T-cells_mPTCL_spleen_Ms9	BC030499	chr11	78290821	78293626	1540	0.005					8
T-cells_mPTCL_spleen_Ms9	Baz2a	chr10	128108843	128126789	6938	-0.1					25
T-cells_mPTCL_spleen_Ms9	Ect2	chr3	27098353	27150212	4443	-0.15					24
T-cells_mPTCL_spleen_Ms9	Mrpl46	chr7	78775411	78783036	1080	0.095					4
T-cells_mPTCL_spleen_Ms9	Sfmbt1	chr14	30765997	30817897	4260	-0.015					20
T-cells_mPTCL_spleen_Ms9	Slc39a9	chr12	80644838	80679709	1320	0.02					7
T-cells_mPTCL_spleen_Ms9	Gm3099	chr14	3998420	4002987	1110	0.07					5
T-cells_mPTCL_spleen_Ms9	Crebbp	chr16	4084146	4213240	9150	-0.08					31
T-cells_mPTCL_spleen_Ms9	Prh1	chr6	132569783	132572414	990	-0.02					3
T-cells_mPTCL_spleen_Ms9	Zbtb46	chr2	181391026	181424366	2160	-0.08					4
T-cells_mPTCL_spleen_Ms9	Pxmp2	chr5	110274504	110286063	1020	0.01					5
T-cells_mPTCL_spleen_Ms9	Gm4861	chr3	137550508	137552256	390	-0.44					2
T-cells_mPTCL_spleen_Ms9	Olfr654	chr7	104587714	104588913	1200	-0.05					1
T-cells_mPTCL_spleen_Ms9	Gpr157	chr4	150087705	150102429	1200	0.05					4
T-cells_mPTCL_spleen_Ms9	Timd2	chr11	46670838	46689564	1590	0.045					8
T-cells_mPTCL_spleen_Ms9	5930403N24Rik	chr10	37140782	37141692	480	0.015					2
T-cells_mPTCL_spleen_Ms9	Ywhaq	chr12	21391295	21417123	1290	0.075					6
T-cells_mPTCL_spleen_Ms9	Gm14322	chr2	177762809	177769687	270	0.105					2
T-cells_mPTCL_spleen_Ms9	Glb1	chr9	114401140	114474059	3102	0.05					15
T-cells_mPTCL_spleen_Ms9	Rhox3h	chrX	37657808	37661820	1020	0.06					4
T-cells_mPTCL_spleen_Ms9	Alpi	chr1	87098543	87101559	2630	-0.01					7
T-cells_mPTCL_spleen_Ms9	Olfr905	chr9	38472735	38473694	960	0.02					1
T-cells_mPTCL_spleen_Ms9	Fbxw13	chr9	109179241	109195957	2040	-0.01					10
T-cells_mPTCL_spleen_Ms9	Tm2d1	chr4	98357902	98383271	1100	-0.045					6
T-cells_mPTCL_spleen_Ms9	Ube2g1	chr11	72663062	72679471	690	-0.04					4
T-cells_mPTCL_spleen_Ms9	Aamp	chr1	74280181	74284682	2257	-0.08					9
T-cells_mPTCL_spleen_Ms9	Ampd2	chr3	108074898	108085349	3867	-0.18					17
T-cells_mPTCL_spleen_Ms9	Pacsin1	chr17	27701824	27708539	1908	0.515					8
T-cells_mPTCL_spleen_Ms9	Cib4	chr5	30485662	30545811	1140	0.05					7
T-cells_mPTCL_spleen_Ms9	Ankrd55	chr13	112288865	112383618	3000	-0.05					12
T-cells_mPTCL_spleen_Ms9	Dmbx1	chr4	115917938	115923844	1320	-0.1					4
T-cells_mPTCL_spleen_Ms9	Cts3	chr13	61564865	61568876	1580	-0.02					6
T-cells_mPTCL_spleen_Ms9	Foxa1	chr12	57541999	57545758	1110	0.175					4
T-cells_mPTCL_spleen_Ms9	4933433C11Rik	chr2	25212985	25214607	1290	0.115					6
T-cells_mPTCL_spleen_Ms9	Olfr324	chr11	58597352	58598431	1080	-0.04					1
T-cells_mPTCL_spleen_Ms9	Btbd2	chr10	80643490	80648660	1560	-0.01					8
T-cells_mPTCL_spleen_Ms9	Olfr497	chr7	108422565	108423524	960	0.01					1
T-cells_mPTCL_spleen_Ms9	Akr1e1	chr13	4593187	4609163	2250	0.06					11
T-cells_mPTCL_spleen_Ms9	Ppwd1	chr13	104205455	104228822	2370	-0.01					11
T-cells_mPTCL_spleen_Ms9	Stfa1	chr16	36277138	36285352	450	-0.11					3
T-cells_mPTCL_spleen_Ms9	Fastk	chr5	24441117	24444339	2102	-0.055					8
T-cells_mPTCL_spleen_Ms9	Tbl2	chr5	135152875	135159690	1590	-0.035					6
T-cells_mPTCL_spleen_Ms9	Tsnax	chr8	125013472	125032924	1260	-0.02					5
T-cells_mPTCL_spleen_Ms9	9930012K11Rik	chr14	70155132	70157715	1410	0.045					6
T-cells_mPTCL_spleen_Ms9	Rfc5	chr5	117379768	117389006	1920	-0.03					11
T-cells_mPTCL_spleen_Ms9	2700081O15Rik	chr19	7420036	7421981	960	0.1					3
T-cells_mPTCL_spleen_Ms9	Nos2	chr11	78922232	78959762	5338	0.005					24
T-cells_mPTCL_spleen_Ms9	Cyp4a12a	chr4	115299102	115332037	2430	-0.055					12
T-cells_mPTCL_spleen_Ms9	Gm5595	chr7	42662891	42692711	450	-0.01					3
T-cells_mPTCL_spleen_Ms9	Akap13	chr7	75534775	75750657	10860	0.02	10.3	BP	Dup	1	37	0.64	0.604	37(75750508-75750657)	1	0.1
T-cells_mPTCL_spleen_Ms9	Ppp4r1	chr17	65803107	65841057	3933	0.51					17
T-cells_mPTCL_spleen_Ms9	Ivl	chr3	92571338	92572520	750	-0.215					2
T-cells_mPTCL_spleen_Ms9	Gpr115	chr17	42662292	42676757	2790	0.41					8
T-cells_mPTCL_spleen_Ms9	Slc28a3	chr13	58555633	58610811	3210	-0.075					18
T-cells_mPTCL_spleen_Ms9	2410002F23Rik	chr7	44249848	44252456	2100	-0.08					3
T-cells_mPTCL_spleen_Ms9	Saa3	chr7	46712075	46715114	630	-0.01					3
T-cells_mPTCL_spleen_Ms9	Gtf3c5	chr2	28567572	28583020	2100	0.02					11
T-cells_mPTCL_spleen_Ms9	Akt1s1	chr7	44849125	44854782	1650	-0.14					7
T-cells_mPTCL_spleen_Ms9	Hspbap1	chr16	35770417	35825318	1890	-0.135					8
T-cells_mPTCL_spleen_Ms9	Isoc2b	chr7	4845227	4851580	930	0.07					5
T-cells_mPTCL_spleen_Ms9	6720489N17Rik	chr13	62605255	62607455	300	-0.045					2
T-cells_mPTCL_spleen_Ms9	Ezr	chr17	6739265	6782696	2970	0.5					14
T-cells_mPTCL_spleen_Ms9	Tbx10	chr19	3993021	3999282	1792	0.03					7
T-cells_mPTCL_spleen_Ms9	Esm1	chr13	113209813	113216749	750	-0.06					3
T-cells_mPTCL_spleen_Ms9	Mex3d	chr10	80381203	80386893	1680	-0.005					2
T-cells_mPTCL_spleen_Ms9	Ptk7	chr17	46565295	46629354	4650	0.33					19
T-cells_mPTCL_spleen_Ms9	Csad	chr15	102178481	102188724	2388	0.01					12
T-cells_mPTCL_spleen_Ms9	Mrvi1	chr7	110871300	110946091	4230	-0.025					20
T-cells_mPTCL_spleen_Ms9	Slc7a15	chr12	8529340	8539585	1920	0.12					7
T-cells_mPTCL_spleen_Ms9	Gcgr	chr11	120534698	120538758	2440	0.05					9
T-cells_mPTCL_spleen_Ms9	Nkain4	chr2	180934932	180954656	1492	-0.16					9
T-cells_mPTCL_spleen_Ms9	Ubxn1	chr19	8871637	8875605	1620	0.01					9
T-cells_mPTCL_spleen_Ms9	Olfr1000	chr2	85607956	85608915	960	-0.07					1
T-cells_mPTCL_spleen_Ms9	Bsx	chr9	40874128	40877906	960	0.04					3
T-cells_mPTCL_spleen_Ms9	Ppm1f	chr16	16903370	16924070	1740	-0.19					7
T-cells_mPTCL_spleen_Ms9	Nepn	chr10	52391614	52404367	1440	0.015					4
T-cells_mPTCL_spleen_Ms9	Rps2-ps6	chr14	76236756	76237595	840	0.06					1
T-cells_mPTCL_spleen_Ms9	S100g	chrX	162962098	162964248	390	0					2
T-cells_mPTCL_spleen_Ms9	Caprin2	chr6	148842814	148895144	4290	-0.115					18
T-cells_mPTCL_spleen_Ms9	Arl9	chr5	77003987	77009528	780	-0.04					4
T-cells_mPTCL_spleen_Ms9	Slco1c1	chr6	141531420	141569536	3300	-0.175					14
T-cells_mPTCL_spleen_Ms9	Hsd17b13	chr5	103963728	103977329	1320	0.01					7
T-cells_mPTCL_spleen_Ms9	Rbm45	chr2	76370098	76380580	2010	-0.05					9
T-cells_mPTCL_spleen_Ms9	Fzd10	chr5	128601176	128604149	2760	-0.015					2
T-cells_mPTCL_spleen_Ms9	Cfc1	chr1	34535839	34544140	990	-0.19					6
T-cells_mPTCL_spleen_Ms9	Lrrc6	chr15	66380362	66500838	2250	-0.01					12
T-cells_mPTCL_spleen_Ms9	Sval1	chr6	41951613	41956011	690	-0.215					4
T-cells_mPTCL_spleen_Ms9	Hepacam	chr9	37367629	37384839	1680	0					7
T-cells_mPTCL_spleen_Ms9	4933427I04Rik	chr4	123860270	123861229	960	0.01					1
T-cells_mPTCL_spleen_Ms9	Stx2	chr5	128986301	128999607	1587	-0.08					9
T-cells_mPTCL_spleen_Ms9	Mad2l1	chr6	66535473	66539976	1020	-0.17					5
T-cells_mPTCL_spleen_Ms9	Cox14	chr15	99727643	99728122	480	0.15					1
T-cells_mPTCL_spleen_Ms9	Areg	chr5	91139754	91146743	930	0					5
T-cells_mPTCL_spleen_Ms9	Mast4	chr13	102734756	103171598	9390	-0.12					30
T-cells_mPTCL_spleen_Ms9	Lysmd3	chr13	81664962	81669851	1080	-0.04					2
T-cells_mPTCL_spleen_Ms9	Ifna6	chr4	88827398	88828121	724	-0.04					1
T-cells_mPTCL_spleen_Ms9	Klf13	chr7	63891472	63938065	660	-0.06					3
T-cells_mPTCL_spleen_Ms9	Skint11	chr4	114191427	114244895	1500	-0.02					6
T-cells_mPTCL_spleen_Ms9	Sh3tc1	chr5	35697259	35724124	5310	-0.01					17
T-cells_mPTCL_spleen_Ms9	Gatm	chr2	122595463	122611241	1800	-0.04					9
T-cells_mPTCL_spleen_Ms9	Olfr676	chr7	105035187	105036146	960	-0.08					1
T-cells_mPTCL_spleen_Ms9	Havcr2	chr11	46454939	46479485	1380	-0.03					8
T-cells_mPTCL_spleen_Ms9	Slc4a10	chr2	62046578	62324817	5460	0					27
T-cells_mPTCL_spleen_Ms9	Slc25a40	chr5	8427376	8453304	1680	0.025					10
T-cells_mPTCL_spleen_Ms9	Tas2r110	chr6	132867968	132869047	1080	0					1
T-cells_mPTCL_spleen_Ms9	Olfr1413	chr1	92573149	92574228	1080	-0.06					1
T-cells_mPTCL_spleen_Ms9	Zfp438	chr18	5210619	5245463	2550	0.06					3
T-cells_mPTCL_spleen_Ms9	1810009A15Rik	chr19	8888855	8890524	690	0.095					4
T-cells_mPTCL_spleen_Ms9	Cmtm2b	chr8	104322306	104330647	870	0.01					4
T-cells_mPTCL_spleen_Ms9	Dguok	chr6	83480333	83506937	1470	-0.15					8
T-cells_mPTCL_spleen_Ms9	Mroh1	chr15	76390021	76452927	8469	-0.02					41
T-cells_mPTCL_spleen_Ms9	mt-Co3	chrM	7738	9417	1680	0.08					1
T-cells_mPTCL_spleen_Ms9	Nkx6-2	chr7	139581381	139582856	1230	-0.09					4
T-cells_mPTCL_spleen_Ms9	Atp1b3	chr9	96333489	96364159	1320	-0.02					7
T-cells_mPTCL_spleen_Ms9	Fcrl5	chr3	87435826	87457869	2730	-0.13					12
T-cells_mPTCL_spleen_Ms9	Mixl1	chr1	180694590	180697055	840	0.105					2
T-cells_mPTCL_spleen_Ms9	Vps52	chr17	33956047	33966151	3754	0.44					19
T-cells_mPTCL_spleen_Ms9	3632451O06Rik	chr14	49682290	49783331	2880	0.06					8
T-cells_mPTCL_spleen_Ms9	Emc9	chr14	55581533	55585129	930	-0.07					5
T-cells_mPTCL_spleen_Ms9	Fibin	chr2	110362122	110363201	1080	0.09					1
T-cells_mPTCL_spleen_Ms9	Arhgef6	chrX	57233418	57338539	4170	0.11					23
T-cells_mPTCL_spleen_Ms9	Vmn2r-ps104	chr13	66352450	66355409	870	-2.1	19.7	BP	Del	1	4	-5.34	3.54	3(66354960-66355199)	4	0.4
T-cells_mPTCL_spleen_Ms9	Tmem126b	chr7	90468949	90475994	1020	0.01					5
T-cells_mPTCL_spleen_Ms9	Pdgfrb	chr18	61046007	61083421	4822	0.005					22
T-cells_mPTCL_spleen_Ms9	Mdga2	chr12	66471469	66797834	750	0.08					3
T-cells_mPTCL_spleen_Ms9	Herpud2	chr9	25108804	25151012	1680	0.01					8
T-cells_mPTCL_spleen_Ms9	Ube3c	chr5	29569457	29674603	4740	-0.08					23
T-cells_mPTCL_spleen_Ms9	Setd1a	chr7	127778082	127799511	5044	-0.04					21
T-cells_mPTCL_spleen_Ms9	Thtpa	chr14	55095433	55097562	840	-0.01					2
T-cells_mPTCL_spleen_Ms9	Pip4k2a	chr2	18844331	18998042	2130	-0.04					11
T-cells_mPTCL_spleen_Ms9	Wdyhv1	chr15	58141447	58158078	1320	-0.07					7
T-cells_mPTCL_spleen_Ms9	Ubap2l	chr3	90000144	90047873	5430	-0.085					30
T-cells_mPTCL_spleen_Ms9	Asphd1	chr7	126946065	126948382	450	-0.07					3
T-cells_mPTCL_spleen_Ms9	Krtap3-2	chr11	99556497	99556856	360	0.03					1
T-cells_mPTCL_spleen_Ms9	Svop	chr5	114028241	114091228	2520	0.02					15
T-cells_mPTCL_spleen_Ms9	Azi1	chr11	120064582	120084003	4957	-0.1					22
T-cells_mPTCL_spleen_Ms9	Gm7092	chr7	25615055	25615874	480	0.11					3
T-cells_mPTCL_spleen_Ms9	Senp5	chr16	31963392	31990466	2940	-0.07					9
T-cells_mPTCL_spleen_Ms9	Atraid	chr5	31048624	31054374	1140	-0.15					7
T-cells_mPTCL_spleen_Ms9	Cbx4	chr11	119080886	119086072	1800	0.045					6
T-cells_mPTCL_spleen_Ms9	Cilp2	chr8	69880833	69887408	4050	-0.005					8
T-cells_mPTCL_spleen_Ms9	Eif4e2	chr1	87213919	87237924	1916	-0.145					10
T-cells_mPTCL_spleen_Ms9	Crispld2	chr8	120010451	120050369	2550	-0.005					14
T-cells_mPTCL_spleen_Ms9	Spsb3	chr17	24886630	24891743	1890	0.36					8
T-cells_mPTCL_spleen_Ms9	Brd8	chr18	34600121	34624606	4380	0.01					22
T-cells_mPTCL_spleen_Ms9	Kng1	chr16	23058421	23081586	2280	-0.085					12
T-cells_mPTCL_spleen_Ms9	Brwd1	chr16	95993547	96082337	11496	-0.115					42
T-cells_mPTCL_spleen_Ms9	Prr12	chr7	45028431	45052897	6270	-0.02					15
T-cells_mPTCL_spleen_Ms9	Arap3	chr18	37972864	37997145	6989	0					31
T-cells_mPTCL_spleen_Ms9	Cd6	chr19	10789902	10829891	3000	-0.015					14
T-cells_mPTCL_spleen_Ms9	Spata18	chr5	73651539	73679410	2220	-0.07					13
T-cells_mPTCL_spleen_Ms9	Edem1	chr6	108828686	108855570	2520	-0.155					12
T-cells_mPTCL_spleen_Ms9	Ccdc160	chrX	52798024	52799510	1320	0.035					2
T-cells_mPTCL_spleen_Ms9	Myl9	chr2	156778516	156781195	720	0.16					3
T-cells_mPTCL_spleen_Ms9	Cilp	chr9	65267072	65280413	4290	-0.075					8
T-cells_mPTCL_spleen_Ms9	Gm9931	chr1	147281559	147281918	360	-0.14					1
T-cells_mPTCL_spleen_Ms9	Chmp4c	chr3	10367006	10390001	1020	-0.14					5
T-cells_mPTCL_spleen_Ms9	Adi1	chr12	28675162	28681144	780	0.245					4
T-cells_mPTCL_spleen_Ms9	Gsx2	chr5	75076896	75077045	150	0.19					1
T-cells_mPTCL_spleen_Ms9	Cgn	chr3	94761310	94780048	4988	-0.1					19
T-cells_mPTCL_spleen_Ms9	Cab39l	chr14	59496799	59547194	1650	-0.095					8
T-cells_mPTCL_spleen_Ms9	Sult2b1	chr7	45729979	45759481	1410	0.03					7
T-cells_mPTCL_spleen_Ms9	Reln	chr5	21885431	22344292	15156	-0.025					66
T-cells_mPTCL_spleen_Ms9	RP23-386P10.11	chr10	127790150	127791043	480	-0.18					2
T-cells_mPTCL_spleen_Ms9	Ccdc79	chr8	104447116	104507906	3521	-0.03					16
T-cells_mPTCL_spleen_Ms9	Sgcz	chr8	37523237	38660803	1620	0					9
T-cells_mPTCL_spleen_Ms9	Ifit1	chr19	34640895	34648883	1590	0.015					2
T-cells_mPTCL_spleen_Ms9	Neu2	chr1	87579430	87597486	1500	-0.065					4
T-cells_mPTCL_spleen_Ms9	Pdk4	chr6	5485400	5496216	2010	-0.18					11
T-cells_mPTCL_spleen_Ms9	Clec1a	chr6	129428812	129451718	1260	-0.135					6
T-cells_mPTCL_spleen_Ms9	Grk5	chr19	60890515	61092002	2940	-0.05					16
T-cells_mPTCL_spleen_Ms9	Sez6l2	chr7	126950987	126970126	3960	-0.045					18
T-cells_mPTCL_spleen_Ms9	BC048671	chr6	90302751	90305296	630	-0.19					3
T-cells_mPTCL_spleen_Ms9	Rhox4d	chrX	37517552	37519048	270	0.04					2
T-cells_mPTCL_spleen_Ms9	Ctbp2	chr7	132988141	133025800	2070	-0.02					9
T-cells_mPTCL_spleen_Ms9	Osbpl8	chr10	111204729	111293277	4200	0.05					23
T-cells_mPTCL_spleen_Ms9	Gm10036	chr18	15832777	15833376	600	-0.01					1
T-cells_mPTCL_spleen_Ms9	Kdm1a	chr4	136550820	136593166	3660	0.01					19
T-cells_mPTCL_spleen_Ms9	Slc25a20	chr9	108662190	108683922	1530	-0.08					9
T-cells_mPTCL_spleen_Ms9	Kctd2	chr11	115420398	115430386	1140	0					7
T-cells_mPTCL_spleen_Ms9	Tfcp2	chr15	100504334	100551504	2490	-0.01					15
T-cells_mPTCL_spleen_Ms9	Siglece	chr7	43651467	43660016	1770	-0.08					7
T-cells_mPTCL_spleen_Ms9	Ofd1	chrX	166390947	166440346	4782	0.04					22
T-cells_mPTCL_spleen_Ms9	Alox5ap	chr5	149265057	149287772	840	-0.07					5
T-cells_mPTCL_spleen_Ms9	Osr2	chr15	35300267	35302915	1020	-0.19					3
T-cells_mPTCL_spleen_Ms9	Ugp2	chr11	21321985	21370255	2280	0.01					11
T-cells_mPTCL_spleen_Ms9	AI118078	chr9	55377504	55437763	2070	-0.14					9
T-cells_mPTCL_spleen_Ms9	Cyp4f39	chr17	32468452	32492509	2457	0.44					11
T-cells_mPTCL_spleen_Ms9	Vmp1	chr11	86584068	86665873	2250	0.095					12
T-cells_mPTCL_spleen_Ms9	Dcpp2	chr17	23898794	23900738	630	0.63					3
T-cells_mPTCL_spleen_Ms9	Gm3238	chr10	77770619	77771338	720	-0.01					1
T-cells_mPTCL_spleen_Ms9	Cryba1	chr11	77718708	77723641	1110	-0.03					5
T-cells_mPTCL_spleen_Ms9	Prdx6b	chr2	80292808	80295395	2400	0					2
T-cells_mPTCL_spleen_Ms9	Olfr243	chr7	103716591	103717550	960	-0.13					1
T-cells_mPTCL_spleen_Ms9	Mrps36	chr13	100736174	100744608	690	-0.045					4
T-cells_mPTCL_spleen_Ms9	Zfp518b	chr5	38671392	38674871	3480	-0.11					1
T-cells_mPTCL_spleen_Ms9	D3Bwg0562e	chr3	117321851	117360255	2790	-0.21					7
T-cells_mPTCL_spleen_Ms9	Ddi2	chr4	141689233	141713580	1860	-0.01					8
T-cells_mPTCL_spleen_Ms9	Cxcl14	chr13	56289709	56295937	450	-0.02					3
T-cells_mPTCL_spleen_Ms9	Vps26a	chr10	62456711	62486486	1620	0.03					9
T-cells_mPTCL_spleen_Ms9	Bank1	chr3	136054350	136325963	3390	-0.14					16
T-cells_mPTCL_spleen_Ms9	Tdpoz3	chr3	93825968	93827047	1080	-0.1					1
T-cells_mPTCL_spleen_Ms9	Mrps16	chr14	20391273	20392202	600	-0.1					2
T-cells_mPTCL_spleen_Ms9	Slc1a4	chr11	20304263	20332268	1860	0.01					8
T-cells_mPTCL_spleen_Ms9	Angpt1	chr15	42426930	42676492	2340	-0.025					10
T-cells_mPTCL_spleen_Ms9	Olfr172	chr16	58760229	58761188	960	-0.13					1
T-cells_mPTCL_spleen_Ms9	Cask	chrX	13522139	13846096	6840	0.07					30
T-cells_mPTCL_spleen_Ms9	Gm10842	chr11	105147018	105147167	150	-0.01					1
T-cells_mPTCL_spleen_Ms9	Gosr2	chr11	103679196	103697703	1170	-0.015					6
T-cells_mPTCL_spleen_Ms9	Gdi1	chrX	74305329	74310982	2183	-0.025					10
T-cells_mPTCL_spleen_Ms9	Tanc1	chr2	59699337	59844139	7050	-0.03					25
T-cells_mPTCL_spleen_Ms9	Gm11568	chr11	99857964	99858457	240	-0.045					2
T-cells_mPTCL_spleen_Ms9	Sdhc	chr1	171129763	171150627	990	-0.175					6
T-cells_mPTCL_spleen_Ms9	Txnrd3	chr6	89643960	89674819	3090	-0.19					16
T-cells_mPTCL_spleen_Ms9	1700022I11Rik	chr4	42969992	42977365	3870	0.04					3
T-cells_mPTCL_spleen_Ms9	Oaf	chr9	43222526	43239396	990	-0.04					4
T-cells_mPTCL_spleen_Ms9	Col25a1	chr3	130181452	130595733	6150	-0.09					40
T-cells_mPTCL_spleen_Ms9	1110008J03Rik	chr5	120594508	120611691	990	-0.21					3
T-cells_mPTCL_spleen_Ms9	Elovl3	chr19	46132031	46134827	1110	0					4
T-cells_mPTCL_spleen_Ms9	Rpgrip1	chr14	52112103	52160221	5790	-0.02					25
T-cells_mPTCL_spleen_Ms9	a	chr2	155045581	155050832	780	-0.03					4
T-cells_mPTCL_spleen_Ms9	Bcdin3d	chr15	99470409	99474753	1080	-0.14					2
T-cells_mPTCL_spleen_Ms9	Ndufb2	chr6	39596403	39598362	390	-0.12					2
T-cells_mPTCL_spleen_Ms9	9030025P20Rik	chr17	14978806	14990854	2430	0.62					13
T-cells_mPTCL_spleen_Ms9	Tmem18	chr12	30584444	30588758	840	0.06					5
[truncated: 102,851 more rows]
